# Supplementary material for: Using transcriptomics to enable a plethodontid salamander (Bolitoglossa ramosi) for limb regeneration research
Source: BMC Genomics. 2018 Sep 25;19:704. doi: 10.1186/s12864-018-5076-0 (PMC6157048; doi:10.1186/s12864-018-5076-0)
Supplement: Supplementary file 5 — Output of BLASTn alignments between the Bolitoglossa ramosi reference transcriptome, Ambystoma mexicanum and Notophthalmus viridescens databases. (XLSX 16976 kb) [file 12864_2018_5076_MOESM5_ESM.xlsx]

## Sheet: Boli_Newt_TBLASTX
Query	Target	%ID	Aln length	Mismatch	Gap-open count	Query Start	Query End	Target Start	Target End	e-value	bitscore	ASSIGNMENT
Notophthalumus_43672_Contig47671	Boli_TR100157_c0_g1	59.57	94	38	0	1169	1450	2	283	5e-47	153	R_PARALOG
Notophthalumus_105458_Contig109457	Boli_TR100558_c0_g1	91.89	74	6	0	1279	1500	58	279	6e-40	166	R_PARALOG
Notophthalumus_105464_Contig109463	Boli_TR100558_c0_g1	91.89	74	6	0	1061	1282	58	279	5e-40	166	R_PARALOG
Notophthalumus_33087_Contig37086	Boli_TR100558_c0_g1	91.89	74	6	0	1374	1595	58	279	6e-40	166	R_PARALOG
Notophthalumus_97171_Contig101170	Boli_TR10067_c0_g1	52.56	78	37	0	1	89	110	343	1e-21	102	PARALOG
Notophthalumus_112212_Contig116211	Boli_TR100731_c0_g1	88.46	78	9	0	56	289	7	240	1e-43	176	R_PARALOG
Notophthalumus_37381_Contig41380	Boli_TR100731_c0_g1	88.46	78	9	0	86	319	7	240	2e-43	176	R_PARALOG
Notophthalumus_79963_Contig83962	Boli_TR100920_c0_g1	54.05	74	34	0	44	89	19	240	4e-30	103	PARALOG
Notophthalumus_110113_Contig114112	Boli_TR101170_c0_g1	86.36	88	12	0	297	560	1	264	4e-44	179	R_PARALOG
Notophthalumus_110114_Contig114113	Boli_TR101170_c0_g1	86.36	88	12	0	1137	1400	1	264	6e-44	179	R_PARALOG
Notophthalumus_110115_Contig114114	Boli_TR101170_c0_g1	86.36	88	12	0	995	1258	1	264	7e-44	179	R_PARALOG
Notophthalumus_36006_Contig40005	Boli_TR101170_c0_g1	86.36	88	12	0	1173	1436	1	264	8e-44	179	R_PARALOG
Notophthalumus_39268_Contig43267	Boli_TR101170_c0_g1	79.55	88	18	0	1077	1340	1	264	1e-42	176	R_PARALOG
Notophthalumus_115929_Contig119928	Boli_TR101193_c0_g1	83.93	56	9	0	1154	1321	43	210	2e-34	127	R_PARALOG
Notophthalumus_41113_Contig45112	Boli_TR101193_c0_g1	89.86	69	7	0	1128	1334	4	210	1e-43	163	R_PARALOG
Notophthalumus_41114_Contig45113	Boli_TR101193_c0_g1	89.86	69	7	0	562	768	4	210	7e-44	163	R_PARALOG
Notophthalumus_62197_Contig66196	Boli_TR101193_c0_g1	79.1	67	14	0	2	202	10	210	5e-37	141	R_PARALOG
Notophthalumus_65958_Contig69957	Boli_TR10127_c0_g1	95.18	83	4	0	115	363	173	421	9e-69	194	R_ORTHOLOG
Notophthalumus_123096_Contig127095	Boli_TR101542_c0_g1	68.49	73	23	0	89	836	1	219	1e-25	118	PARALOG
Notophthalumus_49593_Contig53592	Boli_TR101542_c0_g1	68.49	73	23	0	89	780	1	219	9e-26	118	PARALOG
Notophthalumus_49594_Contig53593	Boli_TR101542_c0_g1	68.49	73	23	0	89	969	1	219	2e-25	118	PARALOG
Notophthalumus_37592_Contig41591	Boli_TR102048_c0_g1	70.48	105	31	0	165	479	3	317	5e-50	199	R_PARALOG
Notophthalumus_37639_Contig41638	Boli_TR102363_c0_g1	90.2	51	5	0	2040	2192	100	252	7e-34	111	R_PARALOG
Notophthalumus_41171_Contig45170	Boli_TR103554_c0_g1	72.13	61	17	0	130	312	84	266	1e-24	113	PARALOG
Notophthalumus_35551_Contig39550	Boli_TR103567_c0_g1	83.11	148	25	0	82	525	3	446	6e-76	285	R_PARALOG
Notophthalumus_38045_Contig42044	Boli_TR103668_c0_g1	71.43	119	34	0	219	575	6	362	7e-54	211	R_PARALOG
Notophthalumus_103604_Contig107603	Boli_TR104307_c0_g1	97.52	121	3	0	15	377	3	365	5e-74	277	R_PARALOG
Notophthalumus_103605_Contig107604	Boli_TR104307_c0_g1	97.52	121	3	0	181	543	3	365	5e-74	277	R_PARALOG
Notophthalumus_31889_Contig35888	Boli_TR104307_c0_g1	97.52	121	3	0	681	1043	3	365	9e-74	277	R_PARALOG
Notophthalumus_31890_Contig35889	Boli_TR104307_c0_g1	99.15	117	1	0	391	741	3	353	7e-73	274	R_PARALOG
Notophthalumus_31891_Contig35890	Boli_TR104307_c0_g1	97.52	121	3	0	89	451	3	365	8e-74	277	R_PARALOG
Notophthalumus_34852_Contig38851	Boli_TR104702_c0_g1	93.85	65	4	0	89	111	25	219	5e-36	152	PARALOG
Notophthalumus_40070_Contig44069	Boli_TR104784_c0_g1	98.23	113	2	0	297	635	2	340	3e-70	265	R_PARALOG
Notophthalumus_97534_Contig101533	Boli_TR104804_c0_g1	54.43	79	36	0	2	89	260	496	2e-23	111	PARALOG
Notophthalumus_69507_Contig73506	Boli_TR104947_c0_g1	84.91	53	8	0	89	148	134	292	6e-21	101	PARALOG
Notophthalumus_139328_Contig143327	Boli_TR105239_c0_g1	52.38	105	50	0	10	89	25	339	1e-28	127	PARALOG
Notophthalumus_106287_Contig110286	Boli_TR105680_c0_g1	91.03	156	14	0	52	89	11	478	1e-91	336	R_PARALOG
Notophthalumus_33625_Contig37624	Boli_TR105680_c0_g1	91.82	159	13	0	89	223	2	478	2e-93	343	R_ORTHOLOG
Notophthalumus_33626_Contig37625	Boli_TR105680_c0_g1	97.47	79	2	0	89	138	212	448	1e-51	188	R_PARALOG
Notophthalumus_114442_Contig118441	Boli_TR105721_c0_g1	86.41	184	25	0	125	676	79	630	6e-104	379	R_PARALOG
Notophthalumus_114443_Contig118442	Boli_TR105721_c0_g1	86.41	184	25	0	124	675	79	630	8e-104	379	R_PARALOG
Notophthalumus_39508_Contig43507	Boli_TR105721_c0_g1	86.41	184	25	0	172	723	79	630	8e-104	379	R_PARALOG
Notophthalumus_47081_Contig51080	Boli_TR105721_c0_g1	84.78	184	28	0	1316	1867	79	630	4e-103	376	R_PARALOG
Notophthalumus_47082_Contig51081	Boli_TR105721_c0_g1	84.78	184	28	0	1386	1937	79	630	4e-103	376	R_PARALOG
Notophthalumus_110733_Contig114732	Boli_TR10573_c0_g1	56	125	55	0	2826	3200	240	614	1e-56	175	R_PARALOG
Notophthalumus_110734_Contig114733	Boli_TR10573_c0_g1	56	125	55	0	384	758	240	614	5e-90	175	R_PARALOG
Notophthalumus_110736_Contig114735	Boli_TR10573_c0_g1	84.81	79	12	0	89	95	735	971	8e-59	164	R_PARALOG
Notophthalumus_70625_Contig74624	Boli_TR10573_c0_g1	98.86	176	2	0	89	729	372	899	0	421	R_ORTHOLOG
Notophthalumus_83106_Contig87105	Boli_TR105787_c0_g1	59.38	64	26	0	89	270	96	287	4e-27	111	PARALOG
Notophthalumus_38046_Contig42045	Boli_TR10578_c1_g1	77.84	167	37	0	852	1352	2	502	3e-86	319	R_PARALOG
Notophthalumus_112240_Contig116239	Boli_TR105847_c0_g1	86.84	76	10	0	452	679	1	228	3e-38	159	R_PARALOG
Notophthalumus_142524_Contig146523	Boli_TR106054_c0_g1	67.09	79	26	0	89	227	3	239	1e-33	143	R_ORTHOLOG
Notophthalumus_52157_Contig56156	Boli_TR106134_c0_g1	76.34	93	22	0	106	384	117	395	1e-53	178	R_PARALOG
Notophthalumus_52158_Contig56157	Boli_TR106134_c0_g1	77.05	122	28	0	105	470	105	470	9e-63	240	R_PARALOG
Notophthalumus_55537_Contig59536	Boli_TR106134_c0_g1	95.16	124	6	0	112	483	99	470	2e-80	299	PARALOG
Notophthalumus_34064_Contig38063	Boli_TR106158_c0_g1	88.29	111	13	0	89	1554	26	358	5e-58	221	PARALOG
Notophthalumus_34065_Contig38064	Boli_TR106158_c0_g1	95.08	61	3	0	536	718	26	208	6e-51	138	R_PARALOG
Notophthalumus_34066_Contig38065	Boli_TR106158_c0_g1	95.59	68	3	0	559	762	5	208	3e-56	155	R_PARALOG
Notophthalumus_34067_Contig38066	Boli_TR106158_c0_g1	95.59	68	3	0	511	714	5	208	2e-58	155	R_PARALOG
Notophthalumus_38309_Contig42308	Boli_TR106183_c0_g1	96	75	3	0	909	1133	4	228	7e-42	172	R_PARALOG
Notophthalumus_47861_Contig51860	Boli_TR106206_c0_g1	76	75	18	0	89	121	210	434	5e-35	148	PARALOG
Notophthalumus_35737_Contig39736	Boli_TR106377_c0_g1	63.45	197	72	0	151	741	61	651	2e-85	316	R_PARALOG
Notophthalumus_54485_Contig58484	Boli_TR106529_c0_g1	93.88	49	3	0	89	515	1320	1466	2e-23	109	R_PARALOG
Notophthalumus_54486_Contig58485	Boli_TR106529_c0_g1	87.65	81	10	0	71	89	1224	1466	2e-55	165	PARALOG
Notophthalumus_118124_Contig122123	Boli_TR106589_c0_g1	87.93	58	7	0	191	364	79	252	3e-25	115	R_PARALOG
Notophthalumus_118125_Contig122124	Boli_TR106589_c0_g1	87.93	58	7	0	207	380	79	252	2e-25	115	R_PARALOG
Notophthalumus_43508_Contig47507	Boli_TR106589_c0_g1	93.48	46	3	0	33	170	115	252	9e-21	100	R_PARALOG
Notophthalumus_43509_Contig47508	Boli_TR106589_c0_g1	87.93	58	7	0	119	292	79	252	3e-25	115	R_PARALOG
Notophthalumus_35596_Contig39595	Boli_TR106823_c0_g1	81.93	83	15	0	263	511	2	250	2e-41	171	R_PARALOG
Notophthalumus_129092_Contig133091	Boli_TR106857_c0_g1	51.02	98	48	0	49	89	184	477	1e-24	107	PARALOG
Notophthalumus_129092_Contig133091	Boli_TR106857_c0_g2	51.02	98	48	0	49	89	184	477	1e-24	107	PARALOG
Notophthalumus_37567_Contig41566	Boli_TR106960_c0_g1	69.39	98	30	0	1139	1432	42	335	4e-62	172	R_PARALOG
Notophthalumus_39036_Contig43035	Boli_TR106994_c0_g1	78.57	98	21	0	1509	1802	1	294	3e-53	210	R_PARALOG
Notophthalumus_109942_Contig113941	Boli_TR107194_c0_g1	83.49	109	18	0	319	645	1	327	3e-56	220	R_PARALOG
Notophthalumus_109944_Contig113943	Boli_TR107194_c0_g1	83.33	78	13	0	3	236	94	327	8e-39	160	R_PARALOG
Notophthalumus_35887_Contig39886	Boli_TR107194_c0_g1	83.49	109	18	0	378	704	1	327	3e-56	220	R_PARALOG
Notophthalumus_119746_Contig123745	Boli_TR107567_c0_g1	81.82	55	10	0	89	197	4	168	1e-61	113	PARALOG
Notophthalumus_45377_Contig49376	Boli_TR107567_c0_g1	88	175	21	0	2121	2645	676	1200	0	374	PARALOG
Notophthalumus_58096_Contig62095	Boli_TR107623_c0_g1	76.19	147	35	0	89	299	1098	1538	7e-125	287	R_ORTHOLOG
Notophthalumus_79980_Contig83979	Boli_TR107623_c0_g1	68	150	48	0	1	89	738	1187	5e-72	270	R_PARALOG
Notophthalumus_46570_Contig50569	Boli_TR107635_c1_g1	74.29	140	36	0	1739	2158	303	722	5e-102	268	R_PARALOG
Notophthalumus_57536_Contig61535	Boli_TR107635_c1_g1	75.52	143	35	0	331	759	399	827	2e-141	267	R_PARALOG
Notophthalumus_69023_Contig73022	Boli_TR107635_c1_g1	63.33	60	22	0	1668	1847	288	467	1e-60	108	R_PARALOG
Notophthalumus_53753_Contig57752	Boli_TR107786_c0_g1	84.93	73	11	0	312	530	654	872	6e-36	148	R_ORTHOLOG
Notophthalumus_114955_Contig118954	Boli_TR107799_c0_g1	62.5	112	42	0	298	633	515	850	4e-89	193	R_PARALOG
Notophthalumus_117431_Contig121430	Boli_TR107799_c0_g1	84.54	97	15	0	89	110	197	487	5e-88	201	R_PARALOG
Notophthalumus_38311_Contig42310	Boli_TR107799_c0_g1	95.27	402	19	0	89	387	134	1339	0	945	R_ORTHOLOG
Notophthalumus_40029_Contig44028	Boli_TR107799_c0_g1	58.82	272	112	0	419	1234	440	1255	6e-163	408	R_PARALOG
Notophthalumus_42715_Contig46714	Boli_TR107799_c0_g1	72.03	379	106	0	89	179	134	1270	0	687	R_PARALOG
Notophthalumus_106761_Contig110760	Boli_TR107866_c0_g1	68.83	77	24	0	837	1067	19	249	2e-35	118	R_PARALOG
Notophthalumus_106762_Contig110761	Boli_TR107866_c0_g1	58.82	85	35	0	6	89	40	294	5e-24	111	PARALOG
Notophthalumus_106763_Contig110762	Boli_TR107866_c0_g1	68.83	77	24	0	122	352	19	249	4e-33	118	R_PARALOG
Notophthalumus_106765_Contig110764	Boli_TR107866_c0_g1	64.77	88	31	0	45	308	19	282	8e-28	125	R_PARALOG
Notophthalumus_33907_Contig37906	Boli_TR107866_c0_g1	68.83	77	24	0	801	1031	19	249	1e-35	118	R_PARALOG
Notophthalumus_33909_Contig37908	Boli_TR107866_c0_g1	54.46	112	51	0	836	1171	19	354	3e-29	129	R_PARALOG
Notophthalumus_89767_Contig93766	Boli_TR107947_c0_g1	63.04	92	34	0	89	595	616	891	3e-44	151	PARALOG
Notophthalumus_52074_Contig56073	Boli_TR107989_c0_g1	61.74	149	57	0	89	453	1570	2016	2e-102	231	PARALOG
Notophthalumus_77930_Contig81929	Boli_TR108038_c0_g1	66.35	104	35	0	238	549	5	316	5e-36	151	PARALOG
Notophthalumus_77930_Contig81929	Boli_TR108038_c0_g2	64.71	85	30	0	295	549	478	732	1e-35	126	R_PARALOG
Notophthalumus_98987_Contig102986	Boli_TR108055_c0_g2	68.37	98	31	0	38	89	12	305	6e-37	154	PARALOG
Notophthalumus_49395_Contig53394	Boli_TR108170_c0_g1	98.31	236	4	0	47	89	16	723	9e-177	571	R_ORTHOLOG
Notophthalumus_49396_Contig53395	Boli_TR108170_c0_g1	100	85	0	0	89	424	271	525	1e-163	212	R_PARALOG
Notophthalumus_72013_Contig76012	Boli_TR108198_c0_g1	90.36	83	8	0	89	110	226	474	9e-59	193	R_ORTHOLOG
Notophthalumus_40879_Contig44878	Boli_TR108237_c0_g1	73.71	251	66	0	89	804	118	870	0	443	PARALOG
Notophthalumus_42528_Contig46527	Boli_TR108273_c0_g1	56.71	164	71	0	9	500	272	763	4e-64	245	R_PARALOG
Notophthalumus_112742_Contig116741	Boli_TR108281_c0_g1	79.2	125	26	0	89	574	807	1181	3e-59	227	r_ORTHOLOG
Notophthalumus_37743_Contig41742	Boli_TR108281_c0_g1	79.2	125	26	0	89	89	807	1181	2e-61	227	PARALOG
Notophthalumus_36356_Contig40355	Boli_TR108362_c0_g1	93.58	296	19	0	89	2151	32	919	0	691	R_ORTHOLOG
Notophthalumus_36357_Contig40356	Boli_TR108362_c0_g1	95.45	66	3	0	89	1682	137	334	5e-39	157	R_PARALOG
Notophthalumus_121338_Contig125337	Boli_TR108430_c0_g1	77.44	164	37	0	89	243	679	1170	3e-120	314	R_PARALOG
Notophthalumus_47317_Contig51316	Boli_TR108430_c0_g1	78.29	304	66	0	89	519	604	1515	0	590	R_ORTHOLOG
Notophthalumus_41852_Contig45851	Boli_TR108451_c0_g1	61.11	18	7	0	1114	1167	1397	1450	1e-59	177	R_PARALOG
Notophthalumus_59492_Contig63491	Boli_TR108451_c0_g1	98.08	104	2	0	1	89	660	971	2e-93	244	R_PARALOG
Notophthalumus_59493_Contig63492	Boli_TR108451_c0_g1	94.13	375	22	0	48	89	333	1457	0	857	R_ORTHOLOG
Notophthalumus_82397_Contig86396	Boli_TR108451_c0_g1	71.91	89	25	0	472	738	690	956	7e-70	159	R_PARALOG
Notophthalumus_142742_Contig146741	Boli_TR108461_c0_g1	55.78	147	65	0	181	621	390	830	7e-51	197	PARALOG
Notophthalumus_99884_Contig103883	Boli_TR108492_c1_g1	54.95	91	41	0	89	182	386	658	4e-37	113	PARALOG
Notophthalumus_111143_Contig115142	Boli_TR108504_c1_g1	70.42	71	21	0	438	650	188	400	3e-29	129	R_PARALOG
Notophthalumus_111145_Contig115144	Boli_TR108504_c1_g1	70.42	71	21	0	530	742	188	400	3e-29	129	R_PARALOG
Notophthalumus_36622_Contig40621	Boli_TR108504_c1_g1	74.74	95	24	0	137	421	188	472	3e-45	179	R_PARALOG
Notophthalumus_118708_Contig122707	Boli_TR108593_c0_g1	94.63	205	11	0	89	164	781	1395	4e-131	468	R_ORTHOLOG
Notophthalumus_118709_Contig122708	Boli_TR108593_c0_g1	96.1	77	3	0	89	412	913	1143	3e-133	183	R_PARALOG
Notophthalumus_118710_Contig122709	Boli_TR108593_c0_g1	95.62	160	7	0	79	89	781	1260	3e-114	370	R_PARALOG
Notophthalumus_44155_Contig48154	Boli_TR108593_c0_g1	93.21	162	11	0	89	377	910	1395	2e-100	365	R_PARALOG
Notophthalumus_55398_Contig59397	Boli_TR108601_c0_g1	90.39	229	22	0	89	865	1468	2154	0	491	R_ORTHOLOG
Notophthalumus_107971_Contig111970	Boli_TR108611_c0_g1	88.44	173	20	0	80	598	547	1065	6e-101	367	R_PARALOG
Notophthalumus_107972_Contig111971	Boli_TR108611_c0_g1	87.4	127	16	0	2	382	592	972	2e-84	265	R_PARALOG
Notophthalumus_107973_Contig111972	Boli_TR108611_c0_g1	80.54	185	36	0	71	625	67	621	7e-99	360	R_PARALOG
Notophthalumus_107974_Contig111973	Boli_TR108611_c0_g1	89.02	173	19	0	156	674	547	1065	4e-109	368	R_PARALOG
Notophthalumus_34670_Contig38669	Boli_TR108611_c0_g1	87.54	337	42	0	55	1065	55	1065	0	710	R_PARALOG
Notophthalumus_54607_Contig58606	Boli_TR108637_c0_g1	72.28	202	56	0	89	184	526	1131	9e-128	355	R_ORTHOLOG
Notophthalumus_115990_Contig119989	Boli_TR108830_c0_g1	100	71	0	0	89	214	325	537	2e-69	164	R_PARALOG
Notophthalumus_115991_Contig119990	Boli_TR108830_c0_g1	86.32	95	13	0	29	89	1000	1284	3e-107	192	R_PARALOG
Notophthalumus_115993_Contig119992	Boli_TR108830_c0_g1	98.67	75	1	0	24	89	292	516	4e-43	174	R_PARALOG
Notophthalumus_41192_Contig45191	Boli_TR108830_c0_g1	91.72	338	28	0	54	89	271	1284	0	719	R_ORTHOLOG
Notophthalumus_47983_Contig51982	Boli_TR108851_c0_g1	64.37	87	31	0	1515	1775	3	263	4e-49	136	R_PARALOG
Notophthalumus_50981_Contig54980	Boli_TR108851_c0_g1	79.25	53	11	0	1025	1183	336	494	2e-29	107	R_PARALOG
Notophthalumus_47983_Contig51982	Boli_TR108851_c1_g1	69.7	231	70	0	89	600	244	936	2e-122	396	R_ORTHOLOG
Notophthalumus_82648_Contig86647	Boli_TR108881_c0_g1	68.75	96	30	0	89	462	9	296	2e-51	150	R_ORTHOLOG
Notophthalumus_139553_Contig143552	Boli_TR108904_c0_g1	51.63	153	74	0	11	89	22	480	1e-46	186	PARALOG
Notophthalumus_101150_Contig105149	Boli_TR108904_c0_g2	59.52	84	34	0	89	202	40	291	2e-36	134	PARALOG
Notophthalumus_124188_Contig128187	Boli_TR108922_c0_g1	89.66	203	21	0	89	269	1	609	3e-174	446	R_PARALOG
Notophthalumus_51042_Contig55041	Boli_TR108922_c0_g1	90.84	262	24	0	89	433	1	786	0	593	R_ORTHOLOG
Notophthalumus_86284_Contig90283	Boli_TR108922_c0_g1	73.11	119	32	0	1	89	1027	1383	4e-42	172	R_PARALOG
Notophthalumus_107545_Contig111544	Boli_TR109087_c0_g1	73.77	122	32	0	302	667	799	1164	5e-143	233	R_PARALOG
Notophthalumus_34408_Contig38407	Boli_TR109087_c0_g1	70.7	157	46	0	295	765	694	1164	6e-160	283	PARALOG
Notophthalumus_110356_Contig114355	Boli_TR109109_c0_g1	79.71	207	42	0	118	738	438	1058	3e-116	418	R_PARALOG
Notophthalumus_36146_Contig40145	Boli_TR109109_c0_g1	83.96	187	30	0	2686	3246	447	1007	5e-110	400	R_PARALOG
Notophthalumus_106841_Contig110840	Boli_TR109133_c0_g1	51.11	45	22	0	23	89	2063	2197	6e-83	153	PARALOG
Notophthalumus_33954_Contig37953	Boli_TR109133_c0_g1	53.85	91	42	0	4041	4313	242	514	8e-133	182	R_PARALOG
Notophthalumus_37604_Contig41603	Boli_TR109178_c0_g2	96.22	238	9	0	89	137	56	769	5e-169	550	R_ORTHOLOG
Notophthalumus_40045_Contig44044	Boli_TR109199_c0_g1	80	55	11	0	131	295	608	772	1e-23	110	R_PARALOG
Notophthalumus_61540_Contig65539	Boli_TR109199_c0_g1	85.33	75	11	0	7	89	548	772	7e-37	153	R_ORTHOLOG
Notophthalumus_73452_Contig77451	Boli_TR109204_c0_g1	69.86	73	22	0	89	187	180	398	3e-29	129	R_PARALOG
Notophthalumus_74161_Contig78160	Boli_TR109204_c0_g1	63.22	87	32	0	89	109	138	398	7e-38	142	PARALOG
Notophthalumus_94039_Contig98038	Boli_TR109204_c0_g1	65.57	61	21	0	113	295	159	341	5e-24	107	R_PARALOG
Notophthalumus_114393_Contig118392	Boli_TR109312_c0_g1	93.62	94	6	0	2	283	783	1064	5e-67	218	R_PARALOG
Notophthalumus_39473_Contig43472	Boli_TR109312_c0_g1	92.76	152	11	0	193	648	714	1169	1e-122	334	R_PARALOG
Notophthalumus_72228_Contig76227	Boli_TR109312_c0_g1	73.33	105	28	0	89	213	720	1034	3e-67	195	PARALOG
Notophthalumus_28144_Contig32143	Boli_TR109331_c0_g1	57.79	244	103	0	1	89	102	833	1e-166	368	PARALOG
Notophthalumus_28144_Contig32143	Boli_TR109331_c0_g3	57.79	244	103	0	1	89	301	1032	1e-166	368	PARALOG
Notophthalumus_33551_Contig37550	Boli_TR109352_c0_g1	99.35	153	1	0	174	632	19	477	5e-98	357	R_PARALOG
Notophthalumus_33551_Contig37550	Boli_TR109352_c0_g2	97.45	157	4	0	162	632	19	489	7e-99	360	R_PARALOG
Notophthalumus_90728_Contig94727	Boli_TR109404_c0_g1	62.12	66	25	0	5	202	146	343	1e-23	109	R_PARALOG
Notophthalumus_104032_Contig108031	Boli_TR109416_c0_g1	82.76	87	15	0	89	294	3	263	4e-43	174	R_ORTHOLOG
Notophthalumus_57763_Contig61762	Boli_TR109416_c0_g1	73.33	90	24	0	127	396	1	270	8e-37	153	R_PARALOG
Notophthalumus_104032_Contig108031	Boli_TR109416_c0_g2	79.31	87	18	0	294	554	3	263	1e-40	166	R_PARALOG
Notophthalumus_57763_Contig61762	Boli_TR109416_c0_g2	73.33	90	24	0	127	396	1	270	2e-37	155	R_PARALOG
Notophthalumus_57051_Contig61050	Boli_TR109443_c0_g1	95.52	67	3	0	89	390	494	694	7e-117	167	R_ORTHOLOG
Notophthalumus_42700_Contig46699	Boli_TR109454_c0_g1	88.5	113	13	0	10	348	89	427	2e-60	234	PARALOG
Notophthalumus_117423_Contig121422	Boli_TR109454_c0_g2	87.27	55	7	0	2	89	100	264	2e-28	125	R_PARALOG
Notophthalumus_42700_Contig46699	Boli_TR109454_c0_g2	87.14	140	18	0	89	875	70	489	8e-80	298	PARALOG
Notophthalumus_41194_Contig45193	Boli_TR109470_c0_g1	70.51	78	23	0	675	908	3	236	1e-33	145	R_PARALOG
Notophthalumus_103323_Contig107322	Boli_TR109485_c0_g1	85.42	48	7	0	3	89	1275	1418	7e-37	103	R_PARALOG
Notophthalumus_31697_Contig35696	Boli_TR109485_c0_g1	87.82	197	24	0	89	283	1023	1613	3e-174	434	R_ORTHOLOG
Notophthalumus_54125_Contig58124	Boli_TR109490_c0_g1	98.89	90	1	0	89	142	95	364	3e-59	217	R_ORTHOLOG
Notophthalumus_66789_Contig70788	Boli_TR109568_c1_g1	65.38	104	36	0	89	93	41	352	7e-44	157	PARALOG
Notophthalumus_60895_Contig64894	Boli_TR109578_c0_g1	82.03	128	23	0	223	606	125	508	1e-69	264	R_ORTHOLOG
Notophthalumus_28920_Contig32919	Boli_TR109585_c0_g1	96.59	88	3	0	30	89	7	270	1e-51	203	R_ORTHOLOG
Notophthalumus_98959_Contig102958	Boli_TR109585_c0_g1	74.42	86	22	0	3	89	11	268	3e-34	145	R_PARALOG
Notophthalumus_62504_Contig66503	Boli_TR109616_c0_g1	77.03	74	17	0	3	89	411	632	6e-62	138	R_ORTHOLOG
Notophthalumus_77056_Contig81055	Boli_TR109654_c0_g2	90.82	98	9	0	89	167	177	470	4e-75	213	R_ORTHOLOG
Notophthalumus_72634_Contig76633	Boli_TR109670_c0_g1	73.17	164	44	0	89	344	399	890	1e-131	306	R_ORTHOLOG
Notophthalumus_124122_Contig128121	Boli_TR109720_c0_g1	68.42	57	18	0	89	235	1978	2148	8e-105	166	R_PARALOG
Notophthalumus_50957_Contig54956	Boli_TR109720_c0_g1	79.73	222	45	0	89	683	1770	2435	0	440	R_ORTHOLOG
Notophthalumus_55803_Contig59802	Boli_TR109720_c0_g1	66.67	171	57	0	89	98	4416	4928	6e-180	270	R_PARALOG
Notophthalumus_103698_Contig107697	Boli_TR109798_c0_g1	77.95	195	43	0	960	1544	243	827	4e-108	392	PARALOG
Notophthalumus_61791_Contig65790	Boli_TR109807_c0_g1	77.17	127	29	0	89	172	499	879	5e-89	247	R_PARALOG
Notophthalumus_87649_Contig91648	Boli_TR109807_c0_g1	85.5	131	19	0	43	89	1339	1731	3e-74	277	R_ORTHOLOG
Notophthalumus_70589_Contig74588	Boli_TR109820_c0_g1	97.94	97	2	0	315	605	203	493	1e-99	231	R_ORTHOLOG
Notophthalumus_107887_Contig111886	Boli_TR109881_c0_g1	80.95	105	20	0	2923	3237	54	368	4e-60	234	R_PARALOG
Notophthalumus_34612_Contig38611	Boli_TR109881_c0_g1	81.97	122	22	0	3002	3367	3	368	6e-72	274	R_PARALOG
Notophthalumus_121573_Contig125572	Boli_TR109884_c0_g1	95.18	228	11	0	89	99	1728	2411	3e-156	521	R_PARALOG
Notophthalumus_47615_Contig51614	Boli_TR109884_c0_g1	96.95	262	8	0	65	89	1725	2510	2e-172	605	R_ORTHOLOG
Notophthalumus_110385_Contig114384	Boli_TR109901_c0_g1	65.57	424	146	0	89	311	373	1644	0	701	PARALOG
Notophthalumus_111323_Contig115322	Boli_TR109901_c0_g1	73.86	88	23	0	89	480	1219	1482	1e-85	170	R_PARALOG
Notophthalumus_111326_Contig115325	Boli_TR109901_c0_g1	80.88	136	26	0	1	89	1021	1428	4e-132	282	R_PARALOG
Notophthalumus_36768_Contig40767	Boli_TR109901_c0_g1	80.77	208	40	0	89	285	352	975	0	409	PARALOG
Notophthalumus_68044_Contig72043	Boli_TR109908_c0_g1	52.83	106	50	0	898	1215	140	457	3e-66	137	R_ORTHOLOG
Notophthalumus_119434_Contig123433	Boli_TR109964_c0_g1	89.66	58	6	0	3	89	542	715	4e-34	125	R_PARALOG
Notophthalumus_119435_Contig123434	Boli_TR109964_c0_g1	100	157	0	0	89	520	1139	1609	3e-128	385	R_PARALOG
Notophthalumus_44998_Contig48997	Boli_TR109964_c0_g1	97.28	368	10	0	89	368	542	1645	0	874	R_UNRESOLVED
Notophthalumus_44999_Contig48998	Boli_TR109964_c0_g1	97.28	368	10	0	89	430	542	1645	0	874	R_UNRESOLVED
Notophthalumus_61473_Contig65472	Boli_TR109964_c0_g1	75.19	129	32	0	89	411	788	1174	2e-149	256	R_PARALOG
Notophthalumus_57037_Contig61036	Boli_TR109966_c0_g1	57.83	83	35	0	438	686	615	863	7e-28	116	R_ORTHOLOG
Notophthalumus_53984_Contig57983	Boli_TR109971_c0_g1	54.55	132	60	0	89	129	242	637	1e-45	182	PARALOG
Notophthalumus_81212_Contig85211	Boli_TR109989_c0_g2	69.64	56	17	0	269	436	430	597	2e-49	103	R_PARALOG
Notophthalumus_50421_Contig54420	Boli_TR109999_c0_g1	86.54	156	21	0	89	495	389	856	7e-141	344	R_ORTHOLOG
Notophthalumus_107790_Contig111789	Boli_TR110011_c0_g1	94.32	88	5	0	89	139	1213	1476	3e-59	198	R_PARALOG
Notophthalumus_107791_Contig111790	Boli_TR110011_c0_g1	95.31	64	3	0	89	103	1285	1476	9e-45	146	R_PARALOG
Notophthalumus_107792_Contig111791	Boli_TR110011_c0_g1	94.05	84	5	0	89	135	1225	1476	9e-72	191	R_PARALOG
Notophthalumus_34561_Contig38560	Boli_TR110011_c0_g1	94.05	84	5	0	89	176	1225	1476	4e-72	191	R_PARALOG
Notophthalumus_34562_Contig38561	Boli_TR110011_c0_g1	95.45	88	4	0	89	130	1213	1476	2e-62	200	R_ORTHOLOG
Notophthalumus_34223_Contig38222	Boli_TR110023_c0_g1	95.33	150	7	0	1546	1995	2	451	5e-90	333	R_PARALOG
Notophthalumus_40824_Contig44823	Boli_TR110023_c0_g1	88.67	150	17	0	796	1245	2	451	4e-84	313	R_PARALOG
Notophthalumus_34223_Contig38222	Boli_TR110023_c0_g2	91.07	224	20	0	1546	2217	2	673	2e-133	477	PARALOG
Notophthalumus_40824_Contig44823	Boli_TR110023_c0_g2	80.36	224	44	0	796	1467	2	673	7e-120	431	R_PARALOG
Notophthalumus_34223_Contig38222	Boli_TR110023_c1_g1	89.33	150	16	0	2143	2592	1	450	2e-86	321	R_PARALOG
Notophthalumus_40824_Contig44823	Boli_TR110023_c1_g1	72	150	42	0	1393	1842	1	450	4e-72	273	R_PARALOG
Notophthalumus_34223_Contig38222	Boli_TR110023_c3_g1	88.71	124	14	0	1222	1593	3	374	8e-68	259	R_PARALOG
Notophthalumus_40824_Contig44823	Boli_TR110023_c3_g1	81.45	124	23	0	472	843	3	374	5e-60	232	R_PARALOG
Notophthalumus_44011_Contig48010	Boli_TR110034_c0_g1	77.78	63	14	0	89	337	142	330	3e-26	118	R_ORTHOLOG
Notophthalumus_125142_Contig129141	Boli_TR110123_c0_g1	96.43	252	9	0	1	89	79	834	0	588	R_PARALOG
Notophthalumus_125143_Contig129142	Boli_TR110123_c0_g1	95.74	235	10	0	89	117	130	834	0	545	R_PARALOG
Notophthalumus_52413_Contig56412	Boli_TR110123_c0_g1	96.18	262	10	0	63	89	49	834	0	609	R_ORTHOLOG
Notophthalumus_45655_Contig49654	Boli_TR110132_c0_g2	100	73	0	0	89	130	255	473	2e-64	177	R_UNRESOLVED
Notophthalumus_45656_Contig49655	Boli_TR110132_c0_g2	100	73	0	0	89	153	255	473	2e-63	177	R_UNRESOLVED
Notophthalumus_112755_Contig116754	Boli_TR110161_c0_g1	70.09	107	32	0	29	89	221	541	1e-43	176	PARALOG
Notophthalumus_37763_Contig41762	Boli_TR110161_c0_g1	70.09	107	32	0	89	96	221	541	2e-43	176	PARALOG
Notophthalumus_34207_Contig38206	Boli_TR110186_c0_g1	93.95	248	15	0	82	89	241	984	0	562	r_ORTHOLOG
Notophthalumus_34207_Contig38206	Boli_TR110186_c0_g2	93.95	248	15	0	82	89	214	957	0	562	PARALOG
Notophthalumus_42361_Contig46360	Boli_TR110342_c0_g2	59.09	110	45	0	89	135	868	1197	9e-40	163	PARALOG
Notophthalumus_42362_Contig46361	Boli_TR110342_c0_g2	56.64	143	62	0	89	708	781	1209	2e-51	203	PARALOG
Notophthalumus_118511_Contig122510	Boli_TR110393_c0_g1	98.17	109	2	0	24	89	347	673	1e-70	248	R_PARALOG
Notophthalumus_118513_Contig122512	Boli_TR110393_c0_g1	96.64	119	4	0	3	89	299	655	5e-70	264	PARALOG
Notophthalumus_43945_Contig47944	Boli_TR110393_c0_g1	63.64	22	8	0	89	562	126	191	7e-66	183	PARALOG
Notophthalumus_46459_Contig50458	Boli_TR110441_c0_g1	73.31	266	71	0	926	1723	920	1717	0	500	R_PARALOG
Notophthalumus_50845_Contig54844	Boli_TR110470_c0_g1	97.06	68	2	0	89	92	1039	1242	4e-50	165	R_PARALOG
Notophthalumus_50846_Contig54845	Boli_TR110470_c0_g1	76.88	160	37	0	89	219	886	1365	6e-115	293	R_ORTHOLOG
Notophthalumus_115998_Contig119997	Boli_TR110492_c0_g1	63.33	90	33	0	558	827	276	545	4e-39	146	R_PARALOG
Notophthalumus_115999_Contig119998	Boli_TR110492_c0_g1	59.8	102	41	0	440	745	276	581	4e-38	158	R_PARALOG
Notophthalumus_41196_Contig45195	Boli_TR110492_c0_g1	59.8	102	41	0	414	719	276	581	1e-43	158	R_PARALOG
Notophthalumus_113734_Contig117733	Boli_TR110493_c0_g1	88.29	410	48	0	89	239	424	1653	0	868	PARALOG
Notophthalumus_38792_Contig42791	Boli_TR110493_c0_g1	88.29	410	48	0	89	493	424	1653	0	873	r_ORTHOLOG
Notophthalumus_116011_Contig120010	Boli_TR11049_c0_g1	79.72	143	29	0	672	1100	2	430	5e-75	282	PARALOG
Notophthalumus_41201_Contig45200	Boli_TR11049_c0_g1	79.72	143	29	0	528	956	2	430	6e-75	282	PARALOG
Notophthalumus_60649_Contig64648	Boli_TR11049_c0_g1	68.79	141	44	0	237	659	2	424	6e-61	234	R_PARALOG
Notophthalumus_116011_Contig120010	Boli_TR11049_c0_g2	80.61	98	19	0	807	1100	2	295	3e-48	193	PARALOG
Notophthalumus_41201_Contig45200	Boli_TR11049_c0_g2	80.61	98	19	0	528	821	2	295	3e-48	193	PARALOG
Notophthalumus_60649_Contig64648	Boli_TR11049_c0_g2	65.31	98	34	0	237	530	2	295	1e-37	157	R_PARALOG
Notophthalumus_118651_Contig122650	Boli_TR110502_c0_g1	88.36	146	17	0	89	104	1902	2339	2e-161	347	R_PARALOG
Notophthalumus_118652_Contig122651	Boli_TR110502_c0_g1	88.36	146	17	0	89	104	1902	2339	0	347	R_PARALOG
Notophthalumus_44083_Contig48082	Boli_TR110502_c0_g1	93.33	75	5	0	4	89	2148	2372	1e-45	182	R_PARALOG
Notophthalumus_44084_Contig48083	Boli_TR110502_c0_g1	88.54	323	37	0	89	1011	1272	2240	0	736	R_ORTHOLOG
Notophthalumus_66473_Contig70472	Boli_TR110502_c0_g1	80.49	82	16	0	89	234	198	443	1e-38	159	R_PARALOG
Notophthalumus_34383_Contig38382	Boli_TR110523_c0_g1	76.33	169	40	0	1738	2244	7	513	5e-84	313	PARALOG
Notophthalumus_34384_Contig38383	Boli_TR110523_c0_g1	69.62	158	48	0	6	89	4	477	1e-70	265	R_PARALOG
Notophthalumus_84622_Contig88621	Boli_TR110523_c0_g1	66.04	159	54	0	89	136	7	483	6e-66	250	R_PARALOG
Notophthalumus_112111_Contig116110	Boli_TR110531_c0_g1	73.17	82	22	0	447	692	1028	1273	7e-35	148	R_PARALOG
Notophthalumus_37306_Contig41305	Boli_TR110531_c0_g1	73.17	82	22	0	548	793	1028	1273	7e-35	148	R_PARALOG
Notophthalumus_120823_Contig124822	Boli_TR110590_c1_g1	92.93	99	7	0	62	89	628	924	2e-100	225	R_PARALOG
Notophthalumus_46688_Contig50687	Boli_TR110590_c1_g1	93.51	154	10	0	89	278	463	924	7e-141	347	R_ORTHOLOG
Notophthalumus_119081_Contig123080	Boli_TR110623_c0_g1	96.47	170	6	0	89	175	228	737	2e-139	396	R_UNRESOLVED
Notophthalumus_44560_Contig48559	Boli_TR110623_c0_g1	96.47	170	6	0	89	189	228	737	2e-135	396	R_UNRESOLVED
Notophthalumus_95505_Contig99504	Boli_TR110655_c0_g1	78.66	239	51	0	116	832	59	775	9e-130	447	R_PARALOG
Notophthalumus_95505_Contig99504	Boli_TR110655_c0_g2	78.9	237	50	0	122	832	59	769	6e-129	444	R_PARALOG
Notophthalumus_87763_Contig91762	Boli_TR110684_c0_g1	52.38	21	10	0	327	389	1856	1918	6e-35	130	R_ORTHOLOG
Notophthalumus_39493_Contig43492	Boli_TR110701_c0_g1	85.31	211	31	0	89	142	488	1120	2e-161	456	PARALOG
Notophthalumus_39494_Contig43493	Boli_TR110701_c0_g1	88.17	93	11	0	89	195	584	862	3e-87	210	R_PARALOG
Notophthalumus_111397_Contig115396	Boli_TR110743_c1_g1	96.2	79	3	0	89	324	3423	3659	5e-108	192	R_PARALOG
Notophthalumus_121402_Contig125401	Boli_TR110743_c1_g1	75	568	142	0	2	1705	3024	4727	0	1097	R_PARALOG
Notophthalumus_36814_Contig40813	Boli_TR110743_c1_g1	91.4	500	43	0	89	332	3069	4568	0	1158	R_ORTHOLOG
Notophthalumus_47389_Contig51388	Boli_TR110743_c1_g1	83.62	177	29	0	171	701	3141	3671	9e-130	374	R_PARALOG
Notophthalumus_78359_Contig82358	Boli_TR110743_c1_g1	92.63	95	7	0	89	583	1176	1460	6e-169	227	R_PARALOG
Notophthalumus_78359_Contig82358	Boli_TR110743_c1_g2	92.63	95	7	0	89	583	1176	1460	1e-77	227	R_ORTHOLOG
Notophthalumus_95499_Contig99498	Boli_TR110796_c0_g1	61.3	416	161	0	1470	2717	1327	2574	0	593	R_PARALOG
Notophthalumus_95526_Contig99525	Boli_TR110796_c0_g1	61.3	416	161	0	1047	2294	1327	2574	0	593	R_PARALOG
Notophthalumus_95685_Contig99684	Boli_TR110796_c0_g1	61.3	416	161	0	502	1749	1327	2574	0	593	R_PARALOG
Notophthalumus_95858_Contig99857	Boli_TR110796_c0_g1	61.3	416	161	0	1470	2717	1327	2574	0	593	R_PARALOG
Notophthalumus_96410_Contig100409	Boli_TR110796_c0_g1	61.3	416	161	0	1470	2717	1327	2574	0	593	R_PARALOG
Notophthalumus_119870_Contig123869	Boli_TR110819_c0_g1	62.78	223	83	0	89	670	911	1579	6e-154	349	r_ORTHOLOG
Notophthalumus_45531_Contig49530	Boli_TR110819_c0_g1	80.46	174	34	0	89	1600	434	955	3e-148	333	PARALOG
Notophthalumus_76087_Contig80086	Boli_TR110835_c0_g1	87.45	239	30	0	8	89	1792	2508	0	503	R_ORTHOLOG
Notophthalumus_94333_Contig98332	Boli_TR110835_c0_g1	96.26	107	4	0	1	89	343	663	2e-65	248	R_PARALOG
Notophthalumus_47283_Contig51282	Boli_TR110884_c0_g1	72.31	65	18	0	125	319	3	197	3e-25	112	R_PARALOG
Notophthalumus_47283_Contig51282	Boli_TR110884_c0_g2	82.86	140	24	0	89	125	903	1322	4e-78	278	R_ORTHOLOG
Notophthalumus_110717_Contig114716	Boli_TR110937_c0_g1	100	7	0	0	89	93	1	21	1e-41	116	PARALOG
Notophthalumus_112638_Contig116637	Boli_TR110942_c0_g1	74.29	140	36	0	89	146	264	683	3e-86	259	R_UNRESOLVED
Notophthalumus_112639_Contig116638	Boli_TR110942_c0_g1	74.29	140	36	0	89	254	264	683	2e-85	257	PARALOG
Notophthalumus_37673_Contig41672	Boli_TR110942_c0_g1	74.29	140	36	0	89	271	264	683	7e-118	259	R_UNRESOLVED
Notophthalumus_26598_Contig30597	Boli_TR110945_c0_g1	72.24	263	73	0	7885	8673	2409	3197	0	453	R_PARALOG
Notophthalumus_26599_Contig30598	Boli_TR110945_c0_g1	70.57	384	113	0	2950	4101	2409	3560	0	646	R_PARALOG
Notophthalumus_27000_Contig30999	Boli_TR110945_c0_g1	65.19	270	94	0	1117	1926	106	915	0	388	R_PARALOG
Notophthalumus_125837_Contig129836	Boli_TR110958_c0_g1	84.09	44	7	0	7	138	587	718	4e-20	100	R_PARALOG
Notophthalumus_128297_Contig132296	Boli_TR110962_c0_g1	94.74	95	5	0	70	89	1639	1923	1e-79	216	R_PARALOG
Notophthalumus_57142_Contig61141	Boli_TR110962_c0_g1	95	140	7	0	89	220	1504	1923	1e-108	324	R_ORTHOLOG
Notophthalumus_36916_Contig40915	Boli_TR110981_c0_g1	90.43	209	20	0	70	89	145	771	9e-124	443	R_ORTHOLOG
Notophthalumus_46396_Contig50395	Boli_TR110994_c0_g1	95.45	176	8	0	89	328	239	766	0	417	R_ORTHOLOG
Notophthalumus_48899_Contig52898	Boli_TR110_c0_g1	88.2	161	19	0	23	89	42	524	1e-103	370	R_ORTHOLOG
Notophthalumus_60421_Contig64420	Boli_TR111080_c0_g2	86.15	65	9	0	89	221	272	466	3e-48	132	R_ORTHOLOG
Notophthalumus_86498_Contig90497	Boli_TR111095_c1_g2	71.94	139	39	0	53	469	607	1023	4e-69	239	R_PARALOG
Notophthalumus_64085_Contig68084	Boli_TR111115_c0_g1	88.24	153	18	0	89	606	674	1132	0	326	R_ORTHOLOG
Notophthalumus_82837_Contig86836	Boli_TR111115_c0_g1	92.45	106	8	0	89	352	368	685	1e-146	227	R_PARALOG
Notophthalumus_42574_Contig46573	Boli_TR111116_c1_g2	60	100	40	0	8	89	13	312	5e-68	162	PARALOG
Notophthalumus_43756_Contig47755	Boli_TR111120_c0_g1	98.68	76	1	0	89	115	439	666	5e-54	194	R_UNRESOLVED
Notophthalumus_43757_Contig47756	Boli_TR111120_c0_g1	98.25	57	1	0	89	464	439	609	6e-42	145	R_PARALOG
Notophthalumus_48784_Contig52783	Boli_TR111120_c0_g1	86.67	75	10	0	178	402	442	666	2e-41	169	R_PARALOG
Notophthalumus_43756_Contig47755	Boli_TR111120_c0_g3	98.68	76	1	0	89	115	437	664	5e-54	194	R_UNRESOLVED
Notophthalumus_43757_Contig47756	Boli_TR111120_c0_g3	98.25	57	1	0	89	464	437	607	6e-42	145	R_PARALOG
Notophthalumus_48784_Contig52783	Boli_TR111120_c0_g3	86.67	75	10	0	178	402	440	664	2e-41	169	R_PARALOG
Notophthalumus_129534_Contig133533	Boli_TR111130_c0_g1	52.1	119	57	0	89	196	104	460	1e-42	155	PARALOG
Notophthalumus_107043_Contig111042	Boli_TR111158_c0_g1	60.11	183	73	0	393	941	316	864	4e-106	284	R_PARALOG
Notophthalumus_34082_Contig38081	Boli_TR111158_c0_g1	60.11	183	73	0	243	791	316	864	7e-106	284	R_PARALOG
Notophthalumus_34083_Contig38082	Boli_TR111158_c0_g1	60.11	183	73	0	591	1139	316	864	3e-106	284	R_PARALOG
Notophthalumus_55139_Contig59138	Boli_TR111158_c0_g1	97.49	199	5	0	3	89	559	1155	5e-133	473	R_ORTHOLOG
Notophthalumus_71075_Contig75074	Boli_TR111167_c0_g1	85.43	151	22	0	28	89	182	634	1e-117	312	r_ORTHOLOG
Notophthalumus_79885_Contig83884	Boli_TR111167_c0_g1	96.88	64	2	0	1	192	1013	1204	3e-35	149	R_PARALOG
Notophthalumus_71075_Contig75074	Boli_TR111167_c0_g2	85.43	151	22	0	28	89	182	634	1e-117	312	PARALOG
Notophthalumus_79885_Contig83884	Boli_TR111167_c0_g2	94.29	140	8	0	1	89	1013	1432	1e-86	310	PARALOG
Notophthalumus_95503_Contig99502	Boli_TR111175_c0_g1	72.88	59	16	0	266	442	131	307	1e-27	109	R_PARALOG
Notophthalumus_95503_Contig99502	Boli_TR111175_c0_g2	72.88	59	16	0	266	442	131	307	2e-27	108	R_PARALOG
Notophthalumus_46147_Contig50146	Boli_TR111198_c0_g1	85.92	142	20	0	3223	3648	2	427	2e-81	304	R_PARALOG
Notophthalumus_48290_Contig52289	Boli_TR111220_c0_g1	62.5	88	33	0	41	304	578	841	4e-36	152	PARALOG
Notophthalumus_47061_Contig51060	Boli_TR111244_c0_g1	95.04	121	6	0	89	444	1518	1880	0	274	R_PARALOG
Notophthalumus_47062_Contig51061	Boli_TR111244_c0_g1	95.31	277	13	0	89	1118	1518	2348	0	631	R_ORTHOLOG
Notophthalumus_96428_Contig100427	Boli_TR111244_c0_g1	89.33	75	8	0	53	277	2124	2348	2e-43	164	R_PARALOG
Notophthalumus_121150_Contig125149	Boli_TR111246_c0_g1	98.55	138	2	0	89	241	1913	2326	1e-172	338	R_PARALOG
Notophthalumus_47095_Contig51094	Boli_TR111246_c0_g1	95.96	198	8	0	89	678	992	1585	0	491	R_PARALOG
Notophthalumus_47096_Contig51095	Boli_TR111246_c0_g1	97.53	445	11	0	89	244	992	2326	0	1105	R_ORTHOLOG
Notophthalumus_114594_Contig118593	Boli_TR111252_c0_g1	79.03	62	13	0	89	219	312	497	3e-26	119	R_UNRESOLVED
Notophthalumus_39668_Contig43667	Boli_TR111252_c0_g1	79.03	62	13	0	89	321	312	497	3e-26	119	R_UNRESOLVED
Notophthalumus_52949_Contig56948	Boli_TR11127_c0_g1	95.93	123	5	0	89	205	726	1094	1e-76	286	R_ORTHOLOG
Notophthalumus_60758_Contig64757	Boli_TR11127_c0_g1	100	79	0	0	89	331	105	341	2e-46	185	R_PARALOG
Notophthalumus_45544_Contig49543	Boli_TR111333_c0_g1	80.99	121	23	0	51	413	79	441	2e-69	262	R_ORTHOLOG
Notophthalumus_40156_Contig44155	Boli_TR111372_c0_g1	89.36	47	5	0	89	1249	572	712	4e-20	100	R_ORTHOLOG
Notophthalumus_43412_Contig47411	Boli_TR111409_c0_g1	89.58	144	15	0	70	89	1185	1616	3e-162	319	R_ORTHOLOG
Notophthalumus_39456_Contig43455	Boli_TR111421_c1_g2	66.04	106	36	0	89	185	122	439	3e-42	172	r_ORTHOLOG
Notophthalumus_92201_Contig96200	Boli_TR111467_c0_g1	60.82	97	38	0	107	397	118	408	4e-89	150	R_ORTHOLOG
Notophthalumus_47400_Contig51399	Boli_TR111491_c0_g1	73.91	69	18	0	2	89	2614	2820	2e-38	119	PARALOG
Notophthalumus_47401_Contig51400	Boli_TR111491_c0_g1	74.77	107	27	0	89	353	2614	2934	3e-60	181	r_ORTHOLOG
Notophthalumus_117566_Contig121565	Boli_TR111500_c0_g1	72.34	94	26	0	225	506	1412	1693	1e-75	168	PARALOG
Notophthalumus_42864_Contig46863	Boli_TR111500_c0_g1	72.37	152	42	0	3458	3913	1238	1693	6e-129	264	PARALOG
Notophthalumus_72307_Contig76306	Boli_TR111519_c0_g1	50	112	56	0	5	340	26	361	3e-30	132	PARALOG
Notophthalumus_39282_Contig43281	Boli_TR111571_c0_g1	78.22	101	22	0	1471	1773	124	426	4e-52	185	R_PARALOG
Notophthalumus_55512_Contig59511	Boli_TR111577_c0_g1	79.26	135	28	0	101	505	206	610	2e-64	245	R_PARALOG
Notophthalumus_58315_Contig62314	Boli_TR111612_c0_g1	89.33	225	24	0	229	903	1085	1759	5e-173	480	R_ORTHOLOG
Notophthalumus_28945_Contig32944	Boli_TR111623_c0_g1	76.92	78	18	0	387	620	105	338	6e-33	142	R_PARALOG
Notophthalumus_98962_Contig102961	Boli_TR111623_c0_g1	80.56	72	14	0	326	541	106	321	2e-31	136	R_PARALOG
Notophthalumus_30267_Contig34266	Boli_TR111655_c0_g1	50	76	38	0	89	1800	6974	7201	0	343	PARALOG
Notophthalumus_116309_Contig120308	Boli_TR111657_c0_g1	66.53	239	80	0	342	1058	608	1324	1e-140	429	R_PARALOG
Notophthalumus_41520_Contig45519	Boli_TR111657_c0_g1	71.68	173	49	0	2	89	1364	1882	0	333	R_PARALOG
Notophthalumus_41521_Contig45520	Boli_TR111657_c0_g1	69.93	153	46	0	3	461	689	1147	1e-140	297	R_PARALOG
Notophthalumus_59662_Contig63661	Boli_TR111657_c0_g1	82.01	467	84	0	89	172	2351	3751	0	927	PARALOG
Notophthalumus_62720_Contig66719	Boli_TR111657_c0_g1	88.36	146	17	0	89	118	545	982	0	341	PARALOG
Notophthalumus_118786_Contig122785	Boli_TR111679_c0_g1	65.56	90	31	0	89	99	567	836	2e-65	149	R_PARALOG
Notophthalumus_44249_Contig48248	Boli_TR111679_c0_g1	65	260	91	0	89	766	972	1751	1e-156	411	PARALOG
Notophthalumus_44250_Contig48249	Boli_TR111679_c0_g1	66.9	142	47	0	89	146	417	842	7e-73	240	R_PARALOG
Notophthalumus_49330_Contig53329	Boli_TR111679_c0_g1	70.41	463	137	0	89	278	2049	3437	0	789	PARALOG
Notophthalumus_120434_Contig124433	Boli_TR111701_c0_g1	95.37	216	10	0	89	117	651	1298	9e-154	493	R_PARALOG
Notophthalumus_46226_Contig50225	Boli_TR111701_c0_g1	92.08	303	24	0	49	89	510	1418	0	654	R_ORTHOLOG
Notophthalumus_105862_Contig109861	Boli_TR111706_c0_g1	63.1	187	69	0	89	1365	1075	1635	8e-109	314	PARALOG
Notophthalumus_105865_Contig109864	Boli_TR111706_c0_g1	63.1	187	69	0	89	1156	1075	1635	6e-104	314	PARALOG
Notophthalumus_33354_Contig37353	Boli_TR111706_c0_g1	63.1	187	69	0	89	4127	1075	1635	8e-109	314	PARALOG
Notophthalumus_53350_Contig57349	Boli_TR111710_c0_g1	82.3	113	20	0	222	560	252	590	2e-68	246	R_ORTHOLOG
Notophthalumus_103862_Contig107861	Boli_TR111840_c0_g1	68.02	197	63	0	336	926	360	950	6e-100	357	R_PARALOG
Notophthalumus_103863_Contig107862	Boli_TR111840_c0_g1	68.02	197	63	0	3368	3958	360	950	5e-100	357	R_PARALOG
Notophthalumus_32058_Contig36057	Boli_TR111840_c0_g1	68.02	197	63	0	324	914	360	950	7e-100	357	R_PARALOG
Notophthalumus_32061_Contig36060	Boli_TR111840_c0_g1	68.02	197	63	0	5190	5780	360	950	7e-100	357	R_PARALOG
Notophthalumus_32062_Contig36061	Boli_TR111840_c0_g1	68.02	197	63	0	324	914	360	950	7e-100	357	R_PARALOG
Notophthalumus_29112_Contig33111	Boli_TR111848_c0_g1	64.71	68	24	0	89	170	3	206	7e-25	116	PARALOG
Notophthalumus_99244_Contig103243	Boli_TR111848_c0_g1	64.71	68	24	0	89	170	3	206	4e-25	116	PARALOG
Notophthalumus_99245_Contig103244	Boli_TR111848_c0_g1	64.71	68	24	0	89	170	3	206	4e-25	116	PARALOG
Notophthalumus_99250_Contig103249	Boli_TR111848_c0_g1	64.71	68	24	0	89	170	3	206	2e-25	116	PARALOG
Notophthalumus_99256_Contig103255	Boli_TR111848_c0_g1	64.71	68	24	0	89	170	3	206	4e-25	116	PARALOG
Notophthalumus_48466_Contig52465	Boli_TR111906_c0_g1	81.76	148	27	0	89	214	92	535	4e-78	291	R_ORTHOLOG
Notophthalumus_85499_Contig89498	Boli_TR111906_c0_g1	94.44	54	3	0	4	89	647	808	2e-27	122	R_PARALOG
Notophthalumus_117823_Contig121822	Boli_TR111927_c0_g2	79.59	98	20	0	1418	1711	2	295	2e-46	188	R_PARALOG
Notophthalumus_117825_Contig121824	Boli_TR111927_c0_g2	78.85	52	11	0	603	758	2	157	6e-38	104	R_PARALOG
Notophthalumus_43174_Contig47173	Boli_TR111927_c0_g2	79.59	98	20	0	734	1027	2	295	1e-46	188	R_PARALOG
Notophthalumus_35645_Contig39644	Boli_TR11202_c0_g1	59.52	289	117	0	322	1188	3	869	7e-136	410	R_PARALOG
Notophthalumus_80091_Contig84090	Boli_TR112055_c0_g1	69.23	208	64	0	81	89	672	1295	1e-99	363	R_ORTHOLOG
Notophthalumus_80091_Contig84090	Boli_TR112055_c0_g2	63.53	85	31	0	81	335	1	255	3e-30	132	R_PARALOG
Notophthalumus_134683_Contig138682	Boli_TR112082_c0_g1	93.75	112	7	0	89	470	503	838	2e-70	266	R_PARALOG
Notophthalumus_46239_Contig50238	Boli_TR112082_c0_g1	56.42	218	95	0	89	184	1557	2210	8e-162	543	R_ORTHOLOG
Notophthalumus_68725_Contig72724	Boli_TR112082_c0_g1	93.75	112	7	0	89	493	503	838	2e-70	266	R_PARALOG
Notophthalumus_78241_Contig82240	Boli_TR112091_c0_g1	69.91	113	34	0	80	89	205	543	3e-78	197	r_ORTHOLOG
Notophthalumus_78241_Contig82240	Boli_TR112091_c0_g2	69.91	113	34	0	80	89	205	543	7e-78	197	PARALOG
Notophthalumus_81211_Contig85210	Boli_TR112197_c0_g1	70.77	65	19	0	151	345	1	195	1e-23	110	R_PARALOG
Notophthalumus_69290_Contig73289	Boli_TR112205_c0_g1	78.97	214	45	0	188	829	957	1598	2e-116	418	R_ORTHOLOG
Notophthalumus_74303_Contig78302	Boli_TR112222_c0_g1	51.39	144	70	0	152	583	176	607	5e-29	128	R_PARALOG
Notophthalumus_63139_Contig67138	Boli_TR112249_c0_g1	75.56	90	22	0	89	456	987	1256	2e-40	166	R_ORTHOLOG
Notophthalumus_52323_Contig56322	Boli_TR112259_c0_g1	70.1	97	29	0	113	403	1338	1628	2e-74	173	R_ORTHOLOG
Notophthalumus_46215_Contig50214	Boli_TR112285_c1_g1	94.57	184	10	0	89	353	1119	1670	0	399	R_PARALOG
Notophthalumus_46216_Contig50215	Boli_TR112285_c1_g1	94.54	421	23	0	89	473	1119	2381	0	932	R_ORTHOLOG
Notophthalumus_63753_Contig67752	Boli_TR112298_c0_g1	83.95	81	13	0	1	89	2	244	6e-43	173	R_ORTHOLOG
Notophthalumus_109033_Contig113032	Boli_TR112309_c1_g1	53.54	99	46	0	89	127	328	624	2e-40	140	PARALOG
Notophthalumus_37148_Contig41147	Boli_TR112315_c0_g1	92.73	385	28	0	89	470	1005	2159	0	894	R_ORTHOLOG
Notophthalumus_37149_Contig41148	Boli_TR112315_c0_g1	87.98	233	28	0	89	854	1005	1703	0	506	R_PARALOG
Notophthalumus_125339_Contig129338	Boli_TR112335_c0_g1	64.71	68	24	0	4	207	2052	2255	3e-51	112	R_PARALOG
Notophthalumus_52690_Contig56689	Boli_TR112335_c0_g1	68.06	72	23	0	24	239	2154	2369	9e-51	134	R_PARALOG
Notophthalumus_61854_Contig65853	Boli_TR112335_c0_g1	92.04	201	16	0	89	366	1602	2204	3e-176	441	R_ORTHOLOG
Notophthalumus_77647_Contig81646	Boli_TR112335_c0_g1	89.22	102	11	0	89	282	1515	1820	5e-98	212	R_PARALOG
Notophthalumus_52690_Contig56689	Boli_TR112335_c0_g3	66.67	63	21	0	24	212	147	335	2e-24	114	R_PARALOG
Notophthalumus_36785_Contig40784	Boli_TR112421_c0_g1	82.26	124	22	0	89	487	164	535	3e-73	243	R_ORTHOLOG
Notophthalumus_36786_Contig40785	Boli_TR112421_c0_g1	85.15	101	15	0	89	431	164	466	7e-75	205	R_PARALOG
Notophthalumus_33425_Contig37424	Boli_TR112476_c0_g2	91.56	308	26	0	89	4729	816	1739	0	673	R_PARALOG
Notophthalumus_33426_Contig37425	Boli_TR112476_c0_g2	90.25	482	47	0	89	751	294	1739	0	1027	R_ORTHOLOG
Notophthalumus_42380_Contig46379	Boli_TR112476_c0_g2	81.03	58	11	0	385	558	1566	1739	2e-48	121	R_PARALOG
Notophthalumus_42381_Contig46380	Boli_TR112476_c0_g2	74.7	83	21	0	2	250	1491	1739	3e-38	159	R_PARALOG
Notophthalumus_109942_Contig113941	Boli_TR112480_c0_g1	74.14	116	30	0	292	639	208	555	7e-78	212	R_PARALOG
Notophthalumus_35887_Contig39886	Boli_TR112480_c0_g1	74.14	116	30	0	351	698	208	555	8e-78	212	R_PARALOG
Notophthalumus_110822_Contig114821	Boli_TR112482_c0_g2	53.54	99	46	0	89	503	658	954	4e-49	174	R_PARALOG
Notophthalumus_110824_Contig114823	Boli_TR112482_c0_g2	57.94	107	45	0	89	478	633	953	2e-57	203	PARALOG
Notophthalumus_36444_Contig40443	Boli_TR112482_c0_g2	53.54	99	46	0	89	544	658	954	5e-49	175	R_PARALOG
Notophthalumus_36445_Contig40444	Boli_TR112482_c0_g2	57.27	110	47	0	55	89	633	962	4e-57	204	r_ORTHOLOG
Notophthalumus_52793_Contig56792	Boli_TR112498_c0_g1	96.46	198	7	0	221	814	599	1192	7e-130	444	R_ORTHOLOG
Notophthalumus_40070_Contig44069	Boli_TR112509_c0_g1	94.59	148	8	0	89	246	65	508	1e-88	326	R_ORTHOLOG
Notophthalumus_40070_Contig44069	Boli_TR112509_c0_g2	92.03	138	11	0	276	689	40	453	1e-85	297	R_PARALOG
Notophthalumus_40070_Contig44069	Boli_TR112509_c0_g3	90.13	152	15	0	234	689	264	719	8e-86	317	R_PARALOG
Notophthalumus_91132_Contig95131	Boli_TR112547_c0_g1	77.72	202	45	0	39	644	2488	3093	2e-114	383	R_ORTHOLOG
Notophthalumus_117894_Contig121893	Boli_TR112548_c0_g1	98.44	128	2	0	89	234	232	615	1e-83	310	R_PARALOG
Notophthalumus_43249_Contig47248	Boli_TR112548_c0_g1	97.78	135	3	0	89	275	211	615	9e-88	324	R_ORTHOLOG
Notophthalumus_44229_Contig48228	Boli_TR112585_c0_g1	92	75	6	0	89	100	121	345	2e-43	175	R_ORTHOLOG
Notophthalumus_44638_Contig48637	Boli_TR112621_c1_g1	97.22	72	2	0	89	159	28	243	2e-54	180	R_ORTHOLOG
Notophthalumus_37865_Contig41864	Boli_TR112621_c2_g1	50	108	54	0	55	378	411	734	2e-53	191	R_PARALOG
Notophthalumus_44308_Contig48307	Boli_TR112621_c2_g1	50.57	87	43	0	46	89	62	322	4e-61	184	R_PARALOG
Notophthalumus_52392_Contig56391	Boli_TR112621_c2_g1	50	52	26	0	294	449	167	322	5e-31	110	R_PARALOG
Notophthalumus_35646_Contig39645	Boli_TR112647_c0_g1	92	50	4	0	210	359	26	175	2e-36	115	R_PARALOG
Notophthalumus_40686_Contig44685	Boli_TR112689_c0_g1	83.47	121	20	0	747	1109	142	504	1e-82	243	R_PARALOG
Notophthalumus_40686_Contig44685	Boli_TR112689_c0_g2	83.47	121	20	0	747	1109	142	504	1e-73	243	R_PARALOG
Notophthalumus_115530_Contig119529	Boli_TR112689_c0_g3	83.33	54	9	0	366	527	565	726	4e-27	113	R_PARALOG
Notophthalumus_40686_Contig44685	Boli_TR112689_c0_g3	84.83	211	32	0	89	477	142	774	5e-124	442	R_ORTHOLOG
Notophthalumus_111767_Contig115766	Boli_TR112708_c0_g1	89.69	97	10	0	230	520	3	293	4e-65	210	R_PARALOG
Notophthalumus_111769_Contig115768	Boli_TR112708_c0_g1	83.87	62	10	0	89	245	108	293	8e-46	131	R_PARALOG
Notophthalumus_37079_Contig41078	Boli_TR112708_c0_g1	89.69	97	10	0	228	518	3	293	1e-64	210	R_PARALOG
Notophthalumus_37080_Contig41079	Boli_TR112708_c0_g1	89.69	97	10	0	2247	2537	3	293	4e-65	210	R_PARALOG
Notophthalumus_111767_Contig115766	Boli_TR112708_c0_g2	87.31	449	57	0	89	230	1205	2551	0	959	R_PARALOG
Notophthalumus_111769_Contig115768	Boli_TR112708_c0_g2	83.87	62	10	0	89	245	2366	2551	8e-46	131	R_PARALOG
Notophthalumus_37079_Contig41078	Boli_TR112708_c0_g2	92.58	229	17	0	89	228	1865	2551	0	521	R_PARALOG
Notophthalumus_37080_Contig41079	Boli_TR112708_c0_g2	87.53	449	56	0	89	1191	1205	2551	0	961	R_ORTHOLOG
Notophthalumus_49572_Contig53571	Boli_TR112779_c0_g1	57.64	144	61	0	1	89	890	1321	2e-48	192	PARALOG
Notophthalumus_130617_Contig134616	Boli_TR112790_c0_g1	66.13	62	21	0	153	338	521	706	3e-22	105	PARALOG
Notophthalumus_61225_Contig65224	Boli_TR112790_c0_g1	65.08	63	22	0	140	328	518	706	7e-22	103	PARALOG
Notophthalumus_38534_Contig42533	Boli_TR112793_c0_g1	93.24	74	5	0	24	89	72	293	1e-79	158	R_PARALOG
Notophthalumus_38535_Contig42534	Boli_TR112793_c0_g1	95.31	192	9	0	65	89	72	647	9e-129	416	R_ORTHOLOG
Notophthalumus_41503_Contig45502	Boli_TR112801_c0_g1	93.09	188	13	0	89	204	116	679	5e-116	412	R_ORTHOLOG
Notophthalumus_46964_Contig50963	Boli_TR112801_c0_g1	78.65	178	38	0	89	157	149	682	4e-96	352	R_PARALOG
Notophthalumus_104114_Contig108113	Boli_TR112802_c0_g1	51.18	127	62	0	49	89	160	540	1e-37	156	PARALOG
Notophthalumus_48198_Contig52197	Boli_TR112854_c0_g1	97.17	212	6	0	89	147	318	953	2e-147	497	R_ORTHOLOG
Notophthalumus_48199_Contig52198	Boli_TR112854_c0_g1	99.21	127	1	0	89	182	318	698	1e-124	309	R_PARALOG
Notophthalumus_46593_Contig50592	Boli_TR112858_c1_g1	74.24	132	34	0	146	541	620	1015	5e-63	241	R_ORTHOLOG
Notophthalumus_119748_Contig123747	Boli_TR112945_c0_g1	97.26	73	2	0	3	89	156	374	7e-46	184	R_PARALOG
Notophthalumus_45380_Contig49379	Boli_TR112945_c0_g1	100	111	0	0	89	156	36	368	9e-78	290	R_ORTHOLOG
Notophthalumus_62660_Contig66659	Boli_TR112946_c0_g1	84.9	192	29	0	53	89	239	814	4e-126	415	R_ORTHOLOG
Notophthalumus_96701_Contig100700	Boli_TR112946_c0_g1	68.32	101	32	0	757	1059	492	794	4e-54	205	R_PARALOG
Notophthalumus_96452_Contig100451	Boli_TR112948_c0_g2	73.44	64	17	0	328	519	2	193	2e-21	102	R_PARALOG
Notophthalumus_96686_Contig100685	Boli_TR112948_c0_g2	74.24	66	17	0	407	604	2	199	4e-23	108	PARALOG
Notophthalumus_113442_Contig117441	Boli_TR112954_c0_g1	78.21	78	17	0	89	183	194	427	7e-39	160	R_PARALOG
Notophthalumus_113443_Contig117442	Boli_TR112954_c0_g1	82.35	51	9	0	89	139	257	409	6e-33	115	R_PARALOG
Notophthalumus_113444_Contig117443	Boli_TR112954_c0_g1	79.78	89	18	0	89	222	161	427	1e-45	182	R_UNRESOLVED
Notophthalumus_38501_Contig42500	Boli_TR112954_c0_g1	79.78	89	18	0	89	101	161	427	1e-45	182	R_UNRESOLVED
Notophthalumus_70782_Contig74781	Boli_TR112_c0_g2	83.54	79	13	0	89	115	542	778	2e-39	163	PARALOG
Notophthalumus_120307_Contig124306	Boli_TR113014_c0_g2	63.64	121	44	0	89	113	3277	3639	1e-83	191	R_PARALOG
Notophthalumus_46055_Contig50054	Boli_TR113014_c0_g2	61.11	270	105	0	3	89	3319	4128	3e-129	397	R_ORTHOLOG
Notophthalumus_50680_Contig54679	Boli_TR113014_c0_g2	72.46	207	57	0	89	415	1758	2378	4e-131	360	R_PARALOG
Notophthalumus_109929_Contig113928	Boli_TR113034_c1_g1	97.56	82	2	0	89	222	422	667	6e-46	183	R_PARALOG
Notophthalumus_35880_Contig39879	Boli_TR113034_c1_g1	100	138	0	0	63	476	299	712	5e-85	314	R_PARALOG
Notophthalumus_39754_Contig43753	Boli_TR113034_c1_g1	99.28	138	1	0	223	636	296	709	1e-84	313	R_PARALOG
Notophthalumus_39755_Contig43754	Boli_TR113034_c1_g1	99.28	138	1	0	233	646	296	709	1e-84	313	R_PARALOG
Notophthalumus_39776_Contig43775	Boli_TR113034_c1_g1	99.31	145	1	0	89	159	281	715	5e-101	326	R_ORTHOLOG
Notophthalumus_78142_Contig82141	Boli_TR113044_c0_g1	72.29	83	23	0	475	723	549	797	7e-37	154	R_PARALOG
Notophthalumus_61856_Contig65855	Boli_TR113047_c0_g1	92.19	64	5	0	89	497	741	932	1e-44	138	R_ORTHOLOG
Notophthalumus_108713_Contig112712	Boli_TR113050_c0_g1	90.3	165	16	0	2377	2871	1271	1765	7e-100	366	R_PARALOG
Notophthalumus_110031_Contig114030	Boli_TR113050_c0_g1	93.01	186	13	0	89	1232	1217	1774	0	418	PARALOG
Notophthalumus_110033_Contig114032	Boli_TR113050_c0_g1	91.34	127	11	0	5	89	1217	1597	3e-84	286	R_PARALOG
Notophthalumus_35955_Contig39954	Boli_TR113050_c0_g1	93.01	186	13	0	89	618	1217	1774	0	418	r_ORTHOLOG
Notophthalumus_54286_Contig58285	Boli_TR113056_c0_g2	55.83	120	53	0	170	529	1020	1379	2e-98	186	R_PARALOG
Notophthalumus_53666_Contig57665	Boli_TR113057_c0_g1	52.98	151	71	0	213	665	2207	2659	4e-73	205	PARALOG
Notophthalumus_118667_Contig122666	Boli_TR113085_c0_g1	96.3	135	5	0	89	538	3426	3830	4e-179	311	R_PARALOG
Notophthalumus_44111_Contig48110	Boli_TR113085_c0_g1	91.61	298	25	0	89	151	3312	4205	0	654	R_ORTHOLOG
Notophthalumus_44112_Contig48111	Boli_TR113085_c0_g1	81.73	208	38	0	89	357	2184	2807	2e-172	401	R_PARALOG
Notophthalumus_81030_Contig85029	Boli_TR113125_c1_g1	100	15	0	0	493	537	36	80	2e-26	104	R_PARALOG
Notophthalumus_45069_Contig49068	Boli_TR113134_c0_g1	78.23	124	27	0	148	519	669	1040	2e-96	243	R_PARALOG
Notophthalumus_45070_Contig49069	Boli_TR113134_c0_g1	79.05	253	53	0	840	1598	282	1040	0	493	R_PARALOG
Notophthalumus_131591_Contig135590	Boli_TR113136_c0_g2	94.52	73	4	0	2	89	310	528	6e-65	169	PARALOG
Notophthalumus_44665_Contig48664	Boli_TR113136_c0_g2	75.73	103	25	0	3	311	869	1177	4e-48	193	R_PARALOG
Notophthalumus_62970_Contig66969	Boli_TR113136_c0_g2	72.65	117	32	0	3	89	112	462	2e-56	195	PARALOG
Notophthalumus_113314_Contig117313	Boli_TR113151_c0_g1	97.48	159	4	0	1	89	594	1070	2e-179	380	R_PARALOG
Notophthalumus_38367_Contig42366	Boli_TR113151_c0_g1	93.93	247	15	0	89	328	387	1127	3e-158	553	R_PARALOG
Notophthalumus_38368_Contig42367	Boli_TR113151_c0_g1	91.62	334	28	0	89	943	126	1127	0	733	R_ORTHOLOG
Notophthalumus_32206_Contig36205	Boli_TR113184_c0_g1	96.37	248	9	0	89	197	673	1416	5e-167	546	R_ORTHOLOG
Notophthalumus_32207_Contig36206	Boli_TR113184_c0_g1	96.36	247	9	0	89	3377	673	1413	2e-165	544	R_PARALOG
Notophthalumus_47101_Contig51100	Boli_TR113184_c0_g1	75.31	162	40	0	1	486	808	1293	7e-85	284	R_PARALOG
Notophthalumus_47102_Contig51101	Boli_TR113184_c0_g1	59.18	147	60	0	1481	1921	1063	1503	6e-112	213	R_PARALOG
Notophthalumus_108781_Contig112780	Boli_TR113190_c0_g1	83	200	34	0	89	204	982	1581	3e-137	406	R_PARALOG
Notophthalumus_108782_Contig112781	Boli_TR113190_c0_g1	89.02	82	9	0	7	89	1462	1707	2e-48	192	R_PARALOG
Notophthalumus_108784_Contig112783	Boli_TR113190_c0_g1	91.89	148	12	0	89	136	1228	1671	2e-98	353	PARALOG
Notophthalumus_35151_Contig39150	Boli_TR113190_c0_g1	76.82	302	70	0	89	105	802	1707	8e-173	563	PARALOG
Notophthalumus_35152_Contig39151	Boli_TR113190_c0_g1	90.14	142	14	0	2	89	1282	1707	5e-89	327	R_PARALOG
Notophthalumus_109283_Contig113282	Boli_TR113200_c0_g1	74.29	70	18	0	89	321	87	296	6e-29	127	PARALOG
Notophthalumus_35440_Contig39439	Boli_TR113200_c0_g1	72.16	97	27	0	89	548	6	296	1e-42	174	r_ORTHOLOG
Notophthalumus_104252_Contig108251	Boli_TR113242_c0_g2	61.25	160	62	0	420	899	2	481	5e-62	239	R_PARALOG
Notophthalumus_32332_Contig36331	Boli_TR113242_c0_g2	60	160	64	0	942	1421	2	481	2e-61	237	R_PARALOG
Notophthalumus_32333_Contig36332	Boli_TR113242_c0_g2	60.62	160	63	0	447	926	2	481	5e-62	239	R_PARALOG
Notophthalumus_126961_Contig130960	Boli_TR113266_c0_g1	88.79	116	13	0	3	89	132	479	2e-161	249	R_ORTHOLOG
Notophthalumus_126963_Contig130962	Boli_TR113266_c0_g1	72.73	88	24	0	89	600	600	863	9e-145	167	R_PARALOG
Notophthalumus_55169_Contig59168	Boli_TR113266_c0_g1	72.73	88	24	0	89	478	600	863	9e-145	167	R_PARALOG
Notophthalumus_28916_Contig32915	Boli_TR113282_c0_g2	95.06	81	4	0	89	345	2	244	1e-46	186	R_PARALOG
Notophthalumus_28943_Contig32942	Boli_TR113282_c0_g2	96.3	81	3	0	89	228	2	244	5e-48	190	R_UNRESOLVED
Notophthalumus_98965_Contig102964	Boli_TR113282_c0_g2	100	71	0	0	338	550	2	214	4e-42	171	R_PARALOG
Notophthalumus_98990_Contig102989	Boli_TR113282_c0_g2	96.3	81	3	0	89	189	2	244	5e-48	190	R_UNRESOLVED
Notophthalumus_28927_Contig32926	Boli_TR113282_c1_g1	97.73	176	4	0	3	89	9	536	2e-115	415	R_ORTHOLOG
Notophthalumus_28928_Contig32927	Boli_TR113282_c1_g1	73.13	67	18	0	191	391	350	550	4e-34	105	R_PARALOG
Notophthalumus_28932_Contig32931	Boli_TR113282_c1_g1	99.25	134	1	0	89	235	150	551	4e-87	321	R_PARALOG
Notophthalumus_28947_Contig32946	Boli_TR113282_c1_g1	75.41	61	15	0	256	438	356	538	2e-56	104	R_PARALOG
Notophthalumus_28949_Contig32948	Boli_TR113282_c1_g1	73.85	65	17	0	208	402	357	551	4e-48	110	R_PARALOG
Notophthalumus_28932_Contig32931	Boli_TR113282_c1_g2	92.31	78	6	0	236	469	2	235	5e-44	177	R_PARALOG
Notophthalumus_28919_Contig32918	Boli_TR113282_c2_g1	95.56	45	2	0	304	438	224	358	4e-47	114	R_PARALOG
Notophthalumus_98982_Contig102981	Boli_TR113282_c2_g1	79.59	98	20	0	336	629	66	359	8e-52	196	PARALOG
Notophthalumus_36089_Contig40088	Boli_TR113387_c1_g1	81.3	353	66	0	89	119	461	1519	0	725	PARALOG
Notophthalumus_36090_Contig40089	Boli_TR113387_c1_g1	81.3	353	66	0	266	1324	461	1519	0	725	R_PARALOG
Notophthalumus_30130_Contig34129	Boli_TR113421_c0_g1	80.7	57	11	0	227	397	3	173	2e-26	120	R_PARALOG
Notophthalumus_94550_Contig98549	Boli_TR113421_c0_g1	64.22	109	39	0	163	489	849	1175	1e-45	182	R_PARALOG
Notophthalumus_125365_Contig129364	Boli_TR113430_c0_g1	79.03	62	13	0	89	223	323	508	1e-56	118	R_PARALOG
Notophthalumus_52733_Contig56732	Boli_TR113430_c0_g1	85.11	94	14	0	89	274	323	604	6e-67	185	R_ORTHOLOG
Notophthalumus_72030_Contig76029	Boli_TR113452_c0_g1	76.92	117	27	0	224	574	1055	1405	1e-77	220	R_ORTHOLOG
Notophthalumus_53910_Contig57909	Boli_TR113456_c0_g1	67.39	92	30	0	89	537	461	736	9e-45	155	PARALOG
Notophthalumus_116367_Contig120366	Boli_TR113461_c0_g1	100	9	0	0	89	613	988	1014	1e-97	229	R_PARALOG
Notophthalumus_38071_Contig42070	Boli_TR113461_c0_g1	83.02	53	9	0	247	405	223	381	3e-46	121	R_PARALOG
Notophthalumus_41572_Contig45571	Boli_TR113461_c0_g1	78.38	111	24	0	89	170	154	486	9e-65	220	R_PARALOG
Notophthalumus_41573_Contig45572	Boli_TR113461_c0_g1	100	9	0	0	89	1113	988	1014	1e-167	237	R_ORTHOLOG
Notophthalumus_129691_Contig133690	Boli_TR113481_c0_g1	84.34	83	13	0	3	89	275	523	2e-126	176	R_PARALOG
Notophthalumus_59526_Contig63525	Boli_TR113481_c0_g1	82.52	206	36	0	82	89	206	823	2e-115	415	R_ORTHOLOG
Notophthalumus_77485_Contig81484	Boli_TR113481_c0_g1	74.6	126	32	0	89	98	944	1321	7e-71	226	R_PARALOG
Notophthalumus_107887_Contig111886	Boli_TR113483_c0_g1	91.13	631	56	0	85	89	153	2045	0	1339	PARALOG
Notophthalumus_107889_Contig111888	Boli_TR113483_c0_g1	98.64	147	2	0	89	247	735	1175	2e-146	346	R_PARALOG
Notophthalumus_34612_Contig38611	Boli_TR113483_c0_g1	94.55	532	29	0	89	1100	1143	2738	0	1158	PARALOG
Notophthalumus_39504_Contig43503	Boli_TR113485_c0_g1	72.13	61	17	0	9	191	64	246	2e-20	101	R_PARALOG
Notophthalumus_107097_Contig111096	Boli_TR113499_c0_g1	74.88	203	51	0	411	1019	577	1185	0	376	R_PARALOG
Notophthalumus_107098_Contig111097	Boli_TR113499_c0_g1	69.62	260	79	0	360	1139	406	1185	0	444	R_PARALOG
Notophthalumus_107099_Contig111098	Boli_TR113499_c0_g1	66.49	388	130	0	1023	2186	1207	2370	0	617	R_PARALOG
Notophthalumus_45027_Contig49026	Boli_TR113499_c0_g1	93.57	140	9	0	89	295	565	984	0	319	R_ORTHOLOG
Notophthalumus_70768_Contig74767	Boli_TR113499_c0_g1	92.42	66	5	0	2	199	2491	2688	4e-37	154	R_PARALOG
Notophthalumus_105662_Contig109661	Boli_TR113511_c0_g1	66.67	174	58	0	464	985	1230	1751	2e-131	270	R_PARALOG
Notophthalumus_33238_Contig37237	Boli_TR113511_c0_g1	63.73	193	70	0	665	1243	690	1268	0	307	R_PARALOG
Notophthalumus_33239_Contig37238	Boli_TR113511_c0_g1	63.73	193	70	0	619	1197	690	1268	0	307	R_PARALOG
Notophthalumus_55244_Contig59243	Boli_TR113536_c0_g2	68.25	63	20	0	89	225	157	345	5e-41	116	PARALOG
Notophthalumus_119173_Contig123172	Boli_TR113544_c0_g1	78.82	255	54	0	89	92	64	828	4e-136	484	R_PARALOG
Notophthalumus_44681_Contig48680	Boli_TR113544_c0_g1	78.82	255	54	0	89	99	64	828	4e-136	484	R_PARALOG
Notophthalumus_119173_Contig123172	Boli_TR113544_c0_g2	77.61	259	58	0	89	92	64	840	7e-136	484	R_UNRESOLVED
Notophthalumus_44681_Contig48680	Boli_TR113544_c0_g2	77.61	259	58	0	89	99	64	840	8e-136	484	R_UNRESOLVED
Notophthalumus_118965_Contig122964	Boli_TR113546_c0_g1	97.73	44	1	0	366	497	397	528	2e-32	103	R_PARALOG
Notophthalumus_118966_Contig122965	Boli_TR113546_c0_g1	95.83	48	2	0	982	1125	391	534	9e-38	109	R_PARALOG
Notophthalumus_44435_Contig48434	Boli_TR113546_c0_g1	97.83	46	1	0	1100	1237	397	534	6e-40	108	R_PARALOG
Notophthalumus_118965_Contig122964	Boli_TR113546_c0_g2	88.46	78	9	0	11	89	637	870	7e-84	168	R_PARALOG
Notophthalumus_118966_Contig122965	Boli_TR113546_c0_g2	83.56	225	37	0	89	267	643	1317	2e-178	447	R_PARALOG
Notophthalumus_44435_Contig48434	Boli_TR113546_c0_g2	88.11	227	27	0	89	305	637	1317	0	479	R_ORTHOLOG
Notophthalumus_44391_Contig48390	Boli_TR113556_c1_g1	89.58	240	25	0	89	489	1598	2317	0	502	R_ORTHOLOG
Notophthalumus_44392_Contig48391	Boli_TR113556_c1_g1	82.13	235	42	0	89	382	1613	2317	0	439	R_PARALOG
Notophthalumus_105797_Contig109796	Boli_TR113562_c0_g1	56.06	198	87	0	269	862	754	1347	4e-96	248	R_PARALOG
Notophthalumus_33313_Contig37312	Boli_TR113562_c0_g1	59.55	314	127	0	37	978	406	1347	6e-118	425	R_PARALOG
Notophthalumus_39970_Contig43969	Boli_TR113562_c0_g1	50.93	108	53	0	445	768	562	885	2e-89	140	R_PARALOG
Notophthalumus_39971_Contig43970	Boli_TR113562_c0_g1	50.93	108	53	0	479	802	562	885	9e-89	139	R_PARALOG
Notophthalumus_99847_Contig103846	Boli_TR113575_c1_g1	53.92	102	47	0	89	421	429	734	3e-74	122	PARALOG
Notophthalumus_61992_Contig65991	Boli_TR113580_c0_g1	89.25	93	10	0	89	168	378	656	6e-53	208	R_ORTHOLOG
Notophthalumus_51988_Contig55987	Boli_TR113596_c0_g1	95.06	81	4	0	89	292	1	243	3e-102	201	R_ORTHOLOG
Notophthalumus_68539_Contig72538	Boli_TR113596_c0_g1	50.88	57	28	0	89	115	560	730	1e-38	111	R_PARALOG
Notophthalumus_41039_Contig45038	Boli_TR113619_c0_g1	73.68	133	35	0	88	89	152	550	2e-62	239	R_ORTHOLOG
Notophthalumus_91733_Contig95732	Boli_TR113621_c0_g1	80.65	62	12	0	4	189	288	473	7e-37	119	R_ORTHOLOG
Notophthalumus_110218_Contig114217	Boli_TR113633_c0_g1	68.12	160	51	0	1790	2269	2108	2587	0	275	R_PARALOG
Notophthalumus_110219_Contig114218	Boli_TR113633_c0_g1	75.76	99	24	0	103	399	2108	2404	1e-74	199	R_PARALOG
Notophthalumus_110220_Contig114219	Boli_TR113633_c0_g1	77.19	114	26	0	734	1075	1316	1657	5e-79	240	R_PARALOG
Notophthalumus_110222_Contig114221	Boli_TR113633_c0_g1	75.76	99	24	0	132	428	2108	2404	1e-74	199	R_PARALOG
Notophthalumus_36067_Contig40066	Boli_TR113633_c0_g1	83.05	59	10	0	352	528	3317	3493	8e-50	128	R_PARALOG
Notophthalumus_115602_Contig119601	Boli_TR113639_c0_g2	95.77	189	8	0	89	113	988	1554	3e-170	450	R_PARALOG
Notophthalumus_40765_Contig44764	Boli_TR113639_c0_g2	94.92	256	13	0	89	320	787	1554	0	597	R_ORTHOLOG
Notophthalumus_57309_Contig61308	Boli_TR113639_c0_g2	81.25	208	39	0	662	1285	904	1527	1e-119	430	R_PARALOG
Notophthalumus_76594_Contig80593	Boli_TR113672_c0_g2	88.89	108	12	0	3	89	273	596	3e-67	240	PARALOG
Notophthalumus_77392_Contig81391	Boli_TR113672_c0_g2	79.51	122	25	0	2	89	1548	1913	5e-91	248	PARALOG
Notophthalumus_49813_Contig53812	Boli_TR113689_c0_g1	94.81	77	4	0	89	273	261	491	4e-44	178	R_ORTHOLOG
Notophthalumus_113598_Contig117597	Boli_TR113693_c0_g2	81.29	139	26	0	2	89	573	989	9e-70	263	R_PARALOG
Notophthalumus_38663_Contig42662	Boli_TR113693_c0_g2	92.51	307	23	0	89	133	159	1079	0	673	R_ORTHOLOG
Notophthalumus_41698_Contig45697	Boli_TR113700_c0_g1	90.36	83	8	0	89	97	1	249	7e-45	180	PARALOG
Notophthalumus_41698_Contig45697	Boli_TR113700_c0_g2	90.36	83	8	0	89	97	1	249	7e-45	180	r_ORTHOLOG
Notophthalumus_41698_Contig45697	Boli_TR113700_c0_g3	90.36	83	8	0	89	97	1	249	7e-45	180	PARALOG
Notophthalumus_117956_Contig121955	Boli_TR113706_c0_g1	93.62	94	6	0	89	152	993	1274	8e-74	204	R_PARALOG
Notophthalumus_43324_Contig47323	Boli_TR113706_c0_g1	95.83	144	6	0	77	89	843	1274	5e-85	314	R_ORTHOLOG
Notophthalumus_80357_Contig84356	Boli_TR113726_c0_g1	71.85	135	38	0	32	436	291	695	6e-55	213	R_PARALOG
Notophthalumus_48032_Contig52031	Boli_TR113733_c0_g1	94.55	110	6	0	4	89	245	574	6e-80	248	R_PARALOG
Notophthalumus_48033_Contig52032	Boli_TR113733_c0_g1	96.21	317	12	0	89	119	95	1045	0	772	R_ORTHOLOG
Notophthalumus_110140_Contig114139	Boli_TR113743_c0_g1	83.93	305	49	0	89	1744	2692	3606	0	616	R_ORTHOLOG
Notophthalumus_110142_Contig114141	Boli_TR113743_c0_g1	88.71	62	7	0	1	89	3031	3216	1e-79	138	R_PARALOG
Notophthalumus_110143_Contig114142	Boli_TR113743_c0_g1	88.71	62	7	0	1	89	3031	3216	4e-63	138	R_PARALOG
Notophthalumus_36023_Contig40022	Boli_TR113743_c0_g1	94.05	269	16	0	89	663	793	1599	0	613	R_PARALOG
Notophthalumus_44175_Contig48174	Boli_TR113743_c0_g1	73.68	95	25	0	89	253	2692	2976	2e-76	177	R_PARALOG
Notophthalumus_116737_Contig120736	Boli_TR113752_c0_g1	55	100	45	0	89	326	5	304	9e-35	147	PARALOG
Notophthalumus_114778_Contig118777	Boli_TR113814_c0_g1	97.56	82	2	0	89	482	39	284	1e-93	188	R_PARALOG
Notophthalumus_39868_Contig43867	Boli_TR113814_c0_g1	87.5	168	21	0	77	89	39	542	1e-104	346	R_ORTHOLOG
Notophthalumus_46776_Contig50775	Boli_TR113851_c0_g1	66.89	148	49	0	152	595	51	494	2e-58	224	R_PARALOG
Notophthalumus_117254_Contig121253	Boli_TR113858_c0_g3	73.85	65	17	0	411	605	271	465	8e-25	114	R_PARALOG
Notophthalumus_117256_Contig121255	Boli_TR113858_c0_g3	72.06	68	19	0	337	540	262	465	6e-25	116	R_PARALOG
Notophthalumus_42514_Contig46513	Boli_TR113858_c0_g3	70.77	65	19	0	435	629	271	465	4e-24	111	R_PARALOG
Notophthalumus_114239_Contig118238	Boli_TR113875_c0_g1	92.55	94	7	0	89	177	151	432	1e-63	206	R_PARALOG
Notophthalumus_114240_Contig118239	Boli_TR113875_c0_g1	95.28	127	6	0	89	100	151	531	4e-76	285	R_UNRESOLVED
Notophthalumus_39310_Contig43309	Boli_TR113875_c0_g1	95.28	127	6	0	89	182	151	531	5e-76	285	R_UNRESOLVED
Notophthalumus_116318_Contig120317	Boli_TR113903_c1_g1	58.2	122	51	0	740	1105	499	864	4e-42	172	R_PARALOG
Notophthalumus_41526_Contig45525	Boli_TR113903_c1_g1	69.79	96	29	0	255	542	577	864	6e-42	172	R_PARALOG
Notophthalumus_41533_Contig45532	Boli_TR113903_c1_g1	71.67	120	34	0	89	235	484	843	2e-82	207	r_ORTHOLOG
Notophthalumus_41534_Contig45533	Boli_TR113903_c1_g1	86.84	76	10	0	89	1114	616	843	4e-58	161	PARALOG
Notophthalumus_27442_Contig31441	Boli_TR113905_c0_g1	73.65	277	73	0	1588	2418	2628	3458	0	480	R_PARALOG
Notophthalumus_95775_Contig99774	Boli_TR113905_c0_g1	70.49	122	36	0	609	974	3093	3458	4e-134	199	R_PARALOG
Notophthalumus_121363_Contig125362	Boli_TR113906_c0_g2	86.73	98	13	0	70	89	326	619	2e-61	204	R_UNRESOLVED
Notophthalumus_47348_Contig51347	Boli_TR113906_c0_g2	86.73	98	13	0	89	297	326	619	2e-73	204	R_UNRESOLVED
Notophthalumus_121363_Contig125362	Boli_TR113906_c0_g3	88	50	6	0	70	219	1	150	6e-31	110	R_PARALOG
Notophthalumus_47348_Contig51347	Boli_TR113906_c0_g3	88	50	6	0	297	446	1	150	9e-31	110	R_PARALOG
Notophthalumus_84256_Contig88255	Boli_TR113915_c0_g1	67.42	178	58	0	89	105	670	1203	7e-84	310	R_ORTHOLOG
Notophthalumus_120283_Contig124282	Boli_TR113936_c0_g1	72.5	120	33	0	67	89	417	776	3e-60	206	R_PARALOG
Notophthalumus_46028_Contig50027	Boli_TR113936_c0_g1	85.03	147	22	0	8	89	294	734	3e-82	299	R_ORTHOLOG
Notophthalumus_46029_Contig50028	Boli_TR113936_c0_g1	81.36	59	11	0	2	89	549	725	1e-62	122	R_PARALOG
Notophthalumus_116317_Contig120316	Boli_TR11393_c0_g1	71.15	52	15	0	232	387	187	342	2e-51	153	R_PARALOG
Notophthalumus_116318_Contig120317	Boli_TR11393_c0_g1	71.15	52	15	0	510	665	187	342	4e-51	157	R_PARALOG
Notophthalumus_41526_Contig45525	Boli_TR11393_c0_g1	71.15	52	15	0	617	772	187	342	5e-51	157	R_PARALOG
Notophthalumus_46894_Contig50893	Boli_TR113945_c0_g1	92.75	69	5	0	89	259	1452	1658	8e-46	162	R_PARALOG
Notophthalumus_46895_Contig50894	Boli_TR113945_c0_g1	81.34	343	64	0	82	89	57	1085	0	681	R_ORTHOLOG
Notophthalumus_110075_Contig114074	Boli_TR113948_c0_g2	61.34	119	46	0	3	89	242	598	6e-74	162	R_PARALOG
Notophthalumus_110076_Contig114075	Boli_TR113948_c0_g2	63.96	283	102	0	89	867	476	1324	3e-133	396	r_ORTHOLOG
Notophthalumus_34909_Contig38908	Boli_TR113948_c0_g2	80.26	76	15	0	76	303	215	442	5e-123	147	R_PARALOG
Notophthalumus_35974_Contig39973	Boli_TR113948_c0_g2	50	30	15	0	89	347	1865	1954	8e-158	228	PARALOG
Notophthalumus_35975_Contig39974	Boli_TR113948_c0_g2	54.95	202	91	0	89	314	476	1081	3e-151	234	R_PARALOG
Notophthalumus_78092_Contig82091	Boli_TR113953_c0_g1	83.71	178	29	0	15	548	1469	2002	1e-95	349	R_ORTHOLOG
Notophthalumus_115476_Contig119475	Boli_TR113975_c0_g1	77.27	88	20	0	89	250	1361	1624	4e-64	172	R_PARALOG
Notophthalumus_40621_Contig44620	Boli_TR113975_c0_g1	78.77	146	31	0	89	142	1346	1783	5e-74	278	R_ORTHOLOG
Notophthalumus_123173_Contig127172	Boli_TR113982_c0_g1	95.83	96	4	0	89	346	832	1119	8e-57	220	R_PARALOG
Notophthalumus_39211_Contig43210	Boli_TR113982_c0_g1	84.56	149	23	0	89	378	637	1083	5e-118	305	R_PARALOG
Notophthalumus_39212_Contig43211	Boli_TR113982_c0_g1	84.31	153	24	0	89	430	625	1083	6e-123	309	R_PARALOG
Notophthalumus_39213_Contig43212	Boli_TR113982_c0_g1	87.1	248	32	0	89	472	340	1083	1e-143	510	R_PARALOG
Notophthalumus_49670_Contig53669	Boli_TR113982_c0_g1	97.87	235	5	0	3	89	421	1125	3e-152	539	R_ORTHOLOG
Notophthalumus_36188_Contig40187	Boli_TR113988_c0_g1	61.18	85	33	0	89	2255	2477	2731	7e-64	124	PARALOG
Notophthalumus_84225_Contig88224	Boli_TR114016_c0_g1	83.64	110	18	0	122	451	218	547	1e-53	210	R_ORTHOLOG
Notophthalumus_106559_Contig110558	Boli_TR114020_c1_g1	56.91	123	53	0	89	582	1799	2167	5e-97	155	R_PARALOG
Notophthalumus_33769_Contig37768	Boli_TR114020_c1_g1	60.53	38	15	0	89	306	1945	2058	3e-114	299	R_ORTHOLOG
Notophthalumus_111253_Contig115252	Boli_TR11402_c0_g1	84.78	92	14	0	3	278	77	352	1e-67	177	R_PARALOG
Notophthalumus_36715_Contig40714	Boli_TR11402_c0_g1	81.03	116	22	0	21	368	5	352	8e-102	217	R_PARALOG
Notophthalumus_111253_Contig115252	Boli_TR11402_c0_g2	81.06	132	25	0	3	398	77	472	3e-70	240	R_PARALOG
Notophthalumus_36715_Contig40714	Boli_TR11402_c0_g2	75.92	191	46	0	21	593	5	577	1e-105	338	R_PARALOG
Notophthalumus_58870_Contig62869	Boli_TR114046_c0_g1	98.98	98	1	0	202	495	50	343	4e-75	247	PARALOG
Notophthalumus_58870_Contig62869	Boli_TR114046_c0_g2	99.41	169	1	0	89	202	2655	3161	7e-126	417	R_PARALOG
Notophthalumus_70763_Contig74762	Boli_TR114046_c0_g2	94.98	219	11	0	82	89	702	1358	8e-162	510	R_ORTHOLOG
Notophthalumus_114109_Contig118108	Boli_TR114058_c0_g1	66.67	15	5	0	89	468	1561	1605	1e-52	131	R_PARALOG
Notophthalumus_114110_Contig118109	Boli_TR114058_c0_g1	95.43	219	10	0	89	169	2930	3586	2e-150	496	R_PARALOG
Notophthalumus_39197_Contig43196	Boli_TR114058_c0_g1	89.45	237	25	0	89	1071	2201	2911	0	502	R_ORTHOLOG
Notophthalumus_39198_Contig43197	Boli_TR114058_c0_g1	94.25	174	10	0	24	89	2891	3412	6e-155	397	R_PARALOG
Notophthalumus_121525_Contig125524	Boli_TR114096_c0_g1	93.33	195	13	0	18	89	23	607	8e-126	449	R_PARALOG
Notophthalumus_121526_Contig125525	Boli_TR114096_c0_g1	92.19	128	10	0	7	89	23	406	9e-78	289	R_PARALOG
Notophthalumus_47548_Contig51547	Boli_TR114096_c0_g1	91.9	247	20	0	89	162	116	856	5e-179	566	R_ORTHOLOG
Notophthalumus_72153_Contig76152	Boli_TR114096_c0_g1	55.56	108	48	0	59	382	137	460	9e-43	171	R_PARALOG
Notophthalumus_34693_Contig38692	Boli_TR114099_c0_g1	51.02	147	72	0	89	257	455	895	1e-46	187	PARALOG
Notophthalumus_117609_Contig121608	Boli_TR114103_c0_g1	88	100	12	0	1	89	660	959	9e-55	213	R_PARALOG
Notophthalumus_117611_Contig121610	Boli_TR114103_c0_g1	90	120	12	0	89	772	600	959	3e-155	260	R_PARALOG
Notophthalumus_42911_Contig46910	Boli_TR114103_c0_g1	94.67	169	9	0	82	89	192	698	3e-131	414	R_ORTHOLOG
Notophthalumus_88125_Contig92124	Boli_TR114129_c0_g1	74.83	151	38	0	89	370	704	1156	3e-74	278	R_ORTHOLOG
Notophthalumus_26694_Contig30693	Boli_TR114152_c1_g1	58.02	131	55	0	89	170	273	665	2e-53	181	PARALOG
Notophthalumus_120467_Contig124466	Boli_TR114158_c0_g1	80	120	24	0	89	196	157	516	1e-64	244	PARALOG
Notophthalumus_120468_Contig124467	Boli_TR114158_c0_g1	71.43	84	24	0	89	160	298	549	1e-56	155	R_PARALOG
Notophthalumus_46261_Contig50260	Boli_TR114158_c0_g1	75.57	131	32	0	89	412	157	549	5e-66	250	r_ORTHOLOG
Notophthalumus_47508_Contig51507	Boli_TR114198_c0_g1	50.77	130	64	0	89	692	172	561	1e-71	168	PARALOG
Notophthalumus_120654_Contig124653	Boli_TR114218_c0_g1	93.99	183	11	0	89	192	118	666	4e-132	410	R_PARALOG
Notophthalumus_46503_Contig50502	Boli_TR114218_c0_g1	90.1	202	20	0	89	129	88	693	5e-125	433	R_ORTHOLOG
Notophthalumus_118111_Contig122110	Boli_TR114226_c0_g1	82.46	114	20	0	89	149	161	502	2e-67	221	R_UNRESOLVED
Notophthalumus_118112_Contig122111	Boli_TR114226_c0_g1	78.63	117	25	0	81	89	161	511	3e-64	212	R_PARALOG
Notophthalumus_43498_Contig47497	Boli_TR114226_c0_g1	82.46	114	20	0	89	215	161	502	5e-71	221	R_UNRESOLVED
Notophthalumus_43499_Contig47498	Boli_TR114226_c0_g1	82.46	114	20	0	25	89	161	502	2e-63	221	R_UNRESOLVED
Notophthalumus_102475_Contig106474	Boli_TR11422_c0_g1	75.95	291	70	0	862	1734	282	1154	0	579	R_PARALOG
Notophthalumus_102476_Contig106475	Boli_TR11422_c0_g1	75.78	384	93	0	316	1467	3	1154	0	762	R_PARALOG
Notophthalumus_102479_Contig106478	Boli_TR11422_c0_g1	81	221	42	0	135	797	492	1154	2e-130	467	R_PARALOG
Notophthalumus_31174_Contig35173	Boli_TR11422_c0_g1	80.65	217	42	0	176	826	504	1154	8e-128	457	PARALOG
Notophthalumus_104252_Contig108251	Boli_TR114239_c1_g1	60.14	286	114	0	90	947	149	1006	4e-130	402	R_PARALOG
Notophthalumus_104253_Contig108252	Boli_TR114239_c1_g1	60.14	286	114	0	1053	1910	149	1006	1e-129	405	R_PARALOG
Notophthalumus_32332_Contig36331	Boli_TR114239_c1_g1	60.14	286	114	0	894	1751	149	1006	7e-122	403	R_PARALOG
Notophthalumus_32333_Contig36332	Boli_TR114239_c1_g1	60.84	286	112	0	89	117	149	1006	7e-131	409	PARALOG
Notophthalumus_32334_Contig36333	Boli_TR114239_c1_g1	60.14	286	114	0	90	947	149	1006	5e-130	402	R_PARALOG
Notophthalumus_33660_Contig37659	Boli_TR11425_c0_g1	88.19	127	15	0	261	641	325	705	1e-74	282	R_PARALOG
Notophthalumus_42338_Contig46337	Boli_TR11425_c0_g1	93.8	129	8	0	321	707	319	705	5e-85	298	R_PARALOG
Notophthalumus_33660_Contig37659	Boli_TR11425_c0_g2	86.92	130	17	0	261	650	261	650	1e-74	282	R_PARALOG
Notophthalumus_42338_Contig46337	Boli_TR11425_c0_g2	83.44	151	25	0	321	773	198	650	2e-82	302	R_PARALOG
Notophthalumus_56502_Contig60501	Boli_TR114293_c0_g1	64.71	68	24	0	89	367	202	405	1e-25	116	PARALOG
Notophthalumus_32492_Contig36491	Boli_TR114321_c0_g2	54.72	106	48	0	89	346	1749	2066	1e-55	123	PARALOG
Notophthalumus_28927_Contig32926	Boli_TR114373_c0_g2	84.95	93	14	0	396	674	9	287	6e-47	188	R_PARALOG
Notophthalumus_28929_Contig32928	Boli_TR114373_c0_g2	97.3	74	2	0	305	526	66	287	5e-47	187	R_PARALOG
Notophthalumus_98969_Contig102968	Boli_TR114373_c0_g2	84.09	88	14	0	3	89	24	287	7e-45	180	R_PARALOG
Notophthalumus_98973_Contig102972	Boli_TR114373_c0_g2	82.95	88	15	0	3	89	24	287	2e-44	179	R_PARALOG
Notophthalumus_98990_Contig102989	Boli_TR114373_c0_g2	76.27	59	14	0	34	210	109	285	1e-23	109	R_PARALOG
Notophthalumus_28916_Contig32915	Boli_TR114373_c0_g4	78.05	82	18	0	214	459	15	260	1e-36	153	R_PARALOG
Notophthalumus_98990_Contig102989	Boli_TR114373_c0_g4	81.93	83	15	0	57	305	13	261	1e-37	155	R_PARALOG
Notophthalumus_28916_Contig32915	Boli_TR114373_c0_g5	87.18	78	10	0	213	446	3	236	1e-37	156	R_PARALOG
Notophthalumus_28929_Contig32928	Boli_TR114373_c0_g5	79.31	58	12	0	305	478	88	261	1e-24	113	R_PARALOG
Notophthalumus_28934_Contig32933	Boli_TR114373_c0_g5	83.72	86	14	0	626	883	3	260	3e-39	162	R_PARALOG
Notophthalumus_98990_Contig102989	Boli_TR114373_c0_g5	88.37	86	10	0	34	291	2	259	1e-46	186	R_PARALOG
Notophthalumus_54463_Contig58462	Boli_TR114384_c0_g1	51.16	86	42	0	89	134	1962	2219	1e-29	108	PARALOG
Notophthalumus_123504_Contig127503	Boli_TR114385_c0_g1	50.61	164	81	0	3	494	642	1133	2e-114	203	R_PARALOG
Notophthalumus_50167_Contig54166	Boli_TR114385_c0_g1	55	180	81	0	89	424	606	1145	8e-175	248	PARALOG
Notophthalumus_134921_Contig138920	Boli_TR114402_c0_g1	93.41	167	11	0	89	189	2530	3030	8e-114	380	R_PARALOG
Notophthalumus_69246_Contig73245	Boli_TR114402_c0_g1	92.12	203	16	0	89	138	2500	3108	1e-126	453	R_ORTHOLOG
Notophthalumus_106087_Contig110086	Boli_TR114412_c0_g1	75.31	320	79	0	443	1402	89	1048	0	615	R_PARALOG
Notophthalumus_106089_Contig110088	Boli_TR114412_c0_g1	73.08	286	77	0	344	1201	83	940	3e-172	533	R_PARALOG
Notophthalumus_33498_Contig37497	Boli_TR114412_c0_g1	74.5	349	89	0	438	1484	2	1048	0	659	R_PARALOG
Notophthalumus_33499_Contig37498	Boli_TR114412_c0_g1	73.54	378	100	0	585	1718	95	1228	0	710	R_PARALOG
Notophthalumus_48468_Contig52467	Boli_TR114412_c0_g1	73.42	222	59	0	1	666	2	667	6e-117	421	R_PARALOG
Notophthalumus_46859_Contig50858	Boli_TR114416_c1_g2	75.97	129	31	0	89	459	902	1288	0	243	R_PARALOG
Notophthalumus_49869_Contig53868	Boli_TR114416_c1_g2	52.73	55	26	0	89	1457	1982	2146	1e-172	402	R_ORTHOLOG
Notophthalumus_93400_Contig97399	Boli_TR114416_c1_g2	85.71	63	9	0	89	387	293	481	8e-37	127	R_PARALOG
Notophthalumus_29203_Contig33202	Boli_TR114433_c0_g1	70.34	145	43	0	89	313	2585	3019	3e-91	245	R_PARALOG
Notophthalumus_41117_Contig45116	Boli_TR114433_c0_g1	96.33	735	27	0	2	89	23	2227	0	1735	R_ORTHOLOG
Notophthalumus_41118_Contig45117	Boli_TR114433_c0_g1	93.98	266	16	0	89	1028	23	820	0	637	R_PARALOG
Notophthalumus_99353_Contig103352	Boli_TR114433_c0_g1	81.2	250	47	0	3	89	2270	3019	2e-136	486	R_PARALOG
Notophthalumus_99359_Contig103358	Boli_TR114433_c0_g1	81.2	250	47	0	89	318	2270	3019	8e-136	483	R_PARALOG
Notophthalumus_121620_Contig125619	Boli_TR114467_c0_g3	80.98	205	39	0	11	89	389	1003	1e-104	379	R_PARALOG
Notophthalumus_47673_Contig51672	Boli_TR114467_c0_g3	92.99	214	15	0	89	442	362	1003	2e-131	469	R_ORTHOLOG
Notophthalumus_47674_Contig51673	Boli_TR114467_c0_g3	93.33	150	10	0	89	125	362	811	4e-107	332	R_PARALOG
Notophthalumus_70225_Contig74224	Boli_TR114477_c0_g2	77.78	126	28	0	89	127	236	613	2e-59	229	PARALOG
Notophthalumus_74551_Contig78550	Boli_TR114477_c0_g2	71.57	102	29	0	142	447	305	610	2e-50	174	R_PARALOG
Notophthalumus_112427_Contig116426	Boli_TR114479_c0_g2	83.45	145	24	0	23	89	56	490	5e-135	302	R_PARALOG
Notophthalumus_37536_Contig41535	Boli_TR114479_c0_g2	88.33	257	30	0	89	117	56	826	1e-156	553	R_ORTHOLOG
Notophthalumus_116258_Contig120257	Boli_TR114492_c0_g1	96.4	111	4	0	89	420	94	426	5e-115	252	R_PARALOG
Notophthalumus_41438_Contig45437	Boli_TR114492_c0_g1	90	290	29	0	37	89	1	870	2e-178	625	R_ORTHOLOG
Notophthalumus_91464_Contig95463	Boli_TR114503_c0_g1	78.31	272	59	0	88	903	1266	2081	1e-149	527	R_ORTHOLOG
Notophthalumus_50396_Contig54395	Boli_TR114512_c0_g1	80.36	280	55	0	89	190	403	1242	5e-167	547	PARALOG
Notophthalumus_50397_Contig54396	Boli_TR114512_c0_g1	86.59	82	11	0	89	105	1054	1299	2e-101	179	PARALOG
Notophthalumus_39438_Contig43437	Boli_TR114516_c0_g1	65.79	190	65	0	399	968	214	783	2e-101	325	R_PARALOG
Notophthalumus_69466_Contig73465	Boli_TR114516_c0_g1	67.27	220	72	0	5	664	1081	1740	1e-106	386	R_PARALOG
Notophthalumus_93165_Contig97164	Boli_TR114538_c0_g1	98.25	57	1	0	87	89	1972	2142	1e-31	136	R_ORTHOLOG
Notophthalumus_40933_Contig44932	Boli_TR114539_c0_g1	69.63	191	58	0	252	824	369	941	1e-118	331	R_ORTHOLOG
Notophthalumus_28918_Contig32917	Boli_TR114544_c0_g1	86.44	59	8	0	124	300	173	349	3e-66	116	R_PARALOG
Notophthalumus_28945_Contig32944	Boli_TR114544_c0_g1	77.78	45	10	0	247	381	215	349	3e-79	136	R_PARALOG
Notophthalumus_98962_Contig102961	Boli_TR114544_c0_g1	80.53	113	22	0	89	141	172	510	2e-76	202	R_ORTHOLOG
Notophthalumus_106697_Contig110696	Boli_TR114581_c0_g1	57.49	207	88	0	496	1116	311	931	5e-89	300	R_PARALOG
Notophthalumus_106698_Contig110697	Boli_TR114581_c0_g1	56.65	203	88	0	275	883	323	931	1e-86	286	R_PARALOG
Notophthalumus_106699_Contig110698	Boli_TR114581_c0_g1	56.65	203	88	0	404	1012	323	931	2e-86	285	R_PARALOG
Notophthalumus_33867_Contig37866	Boli_TR114581_c0_g1	57.49	207	88	0	548	1168	311	931	3e-89	301	R_PARALOG
Notophthalumus_33870_Contig37869	Boli_TR114581_c0_g1	63.08	65	24	0	6	200	737	931	2e-23	109	PARALOG
Notophthalumus_33579_Contig37578	Boli_TR114616_c0_g1	56.88	538	232	0	1	89	422	2035	0	760	R_UNRESOLVED
Notophthalumus_33580_Contig37579	Boli_TR114616_c0_g1	56.88	538	232	0	1	89	422	2035	0	760	R_UNRESOLVED
Notophthalumus_33581_Contig37580	Boli_TR114616_c0_g1	56.8	537	232	0	2	89	425	2035	0	758	R_PARALOG
Notophthalumus_33582_Contig37581	Boli_TR114616_c0_g1	57.04	398	171	0	89	134	335	1528	0	558	R_PARALOG
Notophthalumus_122727_Contig126726	Boli_TR114620_c0_g1	69.03	155	48	0	89	131	214	678	1e-73	276	r_ORTHOLOG
Notophthalumus_122728_Contig126727	Boli_TR114620_c0_g1	71.08	83	24	0	89	92	430	678	1e-39	145	R_PARALOG
Notophthalumus_122729_Contig126728	Boli_TR114620_c0_g1	50	64	32	0	89	510	216	407	3e-40	141	PARALOG
Notophthalumus_49126_Contig53125	Boli_TR114620_c0_g1	70.27	148	44	0	89	269	214	657	5e-71	268	PARALOG
Notophthalumus_120959_Contig124958	Boli_TR114624_c0_g1	89.11	101	11	0	411	713	418	720	6e-93	219	R_PARALOG
Notophthalumus_46842_Contig50841	Boli_TR114624_c0_g1	86.15	195	27	0	78	89	136	720	4e-109	395	R_ORTHOLOG
Notophthalumus_95606_Contig99605	Boli_TR114625_c0_g2	67.16	67	22	0	1256	1456	9	209	6e-30	101	PARALOG
Notophthalumus_97002_Contig101001	Boli_TR114625_c0_g2	67.16	67	22	0	440	640	9	209	2e-30	101	R_PARALOG
Notophthalumus_96793_Contig100792	Boli_TR114625_c0_g3	69.41	85	26	0	564	818	10	264	5e-28	125	R_PARALOG
Notophthalumus_108331_Contig112330	Boli_TR114633_c0_g1	98.45	644	10	0	89	281	510	2441	0	1500	PARALOG
Notophthalumus_34900_Contig38899	Boli_TR114633_c0_g1	98.45	644	10	0	89	364	510	2441	0	1499	PARALOG
Notophthalumus_36324_Contig40323	Boli_TR114633_c0_g1	70.78	243	71	0	1463	2191	1050	1778	0	419	R_PARALOG
Notophthalumus_36325_Contig40324	Boli_TR114633_c0_g1	75.38	333	82	0	89	991	1050	2048	0	611	R_PARALOG
Notophthalumus_53170_Contig57169	Boli_TR114643_c0_g1	86.75	83	11	0	37	89	753	1001	4e-100	172	R_PARALOG
Notophthalumus_58384_Contig62383	Boli_TR114643_c0_g1	77.02	161	37	0	2	89	2163	2645	3e-82	304	R_ORTHOLOG
Notophthalumus_65573_Contig69572	Boli_TR114643_c0_g1	55.34	103	46	0	89	306	2643	2951	3e-50	122	R_PARALOG
Notophthalumus_124853_Contig128852	Boli_TR114656_c0_g1	78.76	113	24	0	10	89	1582	1920	5e-73	220	R_PARALOG
Notophthalumus_136696_Contig140695	Boli_TR114656_c0_g1	89.12	147	16	0	89	95	2962	3402	3e-87	321	PARALOG
Notophthalumus_51975_Contig55974	Boli_TR114656_c0_g1	94.2	138	8	0	89	420	1150	1563	3e-159	312	PARALOG
Notophthalumus_113751_Contig117750	Boli_TR114668_c0_g1	75.79	252	61	0	2	757	109	864	3e-121	435	R_PARALOG
Notophthalumus_33037_Contig37036	Boli_TR114672_c0_g1	66.01	153	52	0	89	428	447	905	2e-87	259	PARALOG
Notophthalumus_146206_Contig150205	Boli_TR114679_c0_g1	92.31	104	8	0	89	102	384	695	1e-58	226	PARALOG
Notophthalumus_146207_Contig150206	Boli_TR114679_c0_g1	92.08	101	8	0	89	96	384	686	4e-57	220	R_PARALOG
Notophthalumus_48444_Contig52443	Boli_TR114679_c0_g1	92.38	105	8	0	89	258	384	698	2e-58	226	PARALOG
Notophthalumus_54091_Contig58090	Boli_TR114687_c0_g1	68.64	118	37	0	89	375	1412	1765	9e-113	184	R_PARALOG
Notophthalumus_85818_Contig89817	Boli_TR114687_c0_g1	88.62	123	14	0	2	89	2645	3013	4e-67	253	R_ORTHOLOG
Notophthalumus_104234_Contig108233	Boli_TR114706_c0_g1	54.55	264	120	0	43	89	1060	1851	5e-96	351	PARALOG
Notophthalumus_86370_Contig90369	Boli_TR114708_c0_g1	78.57	70	15	0	1	89	719	928	2e-53	140	R_ORTHOLOG
Notophthalumus_89250_Contig93249	Boli_TR114715_c0_g1	91.03	78	7	0	89	118	1002	1235	1e-81	171	R_ORTHOLOG
Notophthalumus_124873_Contig128872	Boli_TR114723_c0_g1	83.06	124	21	0	18	89	1480	1851	6e-83	247	R_PARALOG
Notophthalumus_51998_Contig55997	Boli_TR114723_c0_g1	95.28	339	16	0	89	600	265	1281	0	777	R_ORTHOLOG
Notophthalumus_41004_Contig45003	Boli_TR114740_c0_g1	66.33	98	33	0	153	446	433	726	3e-82	172	R_PARALOG
Notophthalumus_35843_Contig39842	Boli_TR114760_c0_g3	96.25	267	10	0	260	1060	1	801	2e-169	596	R_PARALOG
Notophthalumus_53418_Contig57417	Boli_TR114771_c0_g1	83.93	112	18	0	127	462	193	528	1e-61	236	R_ORTHOLOG
Notophthalumus_117567_Contig121566	Boli_TR114778_c1_g1	86.13	137	19	0	18	89	124	534	1e-81	299	R_PARALOG
Notophthalumus_117568_Contig121567	Boli_TR114778_c1_g1	85.51	138	20	0	18	89	124	537	5e-98	300	R_PARALOG
Notophthalumus_42868_Contig46867	Boli_TR114778_c1_g1	88.04	184	22	0	89	107	124	675	6e-113	407	R_ORTHOLOG
Notophthalumus_38793_Contig42792	Boli_TR114796_c0_g1	56.67	90	39	0	89	325	689	958	2e-68	140	PARALOG
Notophthalumus_52381_Contig56380	Boli_TR114796_c0_g1	74.84	155	39	0	492	956	968	1432	4e-91	304	R_PARALOG
Notophthalumus_70461_Contig74460	Boli_TR114796_c0_g1	61.08	185	72	0	270	824	473	1027	2e-80	299	R_PARALOG
Notophthalumus_101218_Contig105217	Boli_TR114804_c0_g1	53.33	105	49	0	283	597	482	796	2e-28	126	R_PARALOG
Notophthalumus_30416_Contig34415	Boli_TR114804_c0_g1	54	100	46	0	79	378	377	676	2e-42	121	R_PARALOG
Notophthalumus_39549_Contig43548	Boli_TR114813_c0_g1	97.61	922	22	0	26	89	544	3309	0	2102	R_ORTHOLOG
Notophthalumus_126082_Contig130081	Boli_TR114827_c0_g1	54.76	42	19	0	89	1454	2424	2549	0	469	PARALOG
Notophthalumus_126083_Contig130082	Boli_TR114827_c0_g1	90.11	91	9	0	89	227	1005	1277	0	214	R_PARALOG
Notophthalumus_53848_Contig57847	Boli_TR114827_c0_g1	85.5	200	29	0	1	89	654	1253	0	443	PARALOG
Notophthalumus_41725_Contig45724	Boli_TR114853_c0_g1	52.21	136	65	0	38	89	1	408	6e-79	174	PARALOG
Notophthalumus_41063_Contig45062	Boli_TR114861_c0_g2	84.02	219	35	0	20	89	785	1441	0	466	R_ORTHOLOG
Notophthalumus_71009_Contig75008	Boli_TR114861_c0_g2	84.21	114	18	0	2	89	413	754	3e-65	248	R_PARALOG
Notophthalumus_40410_Contig44409	Boli_TR114876_c0_g1	85.71	126	18	0	89	129	61	438	4e-67	254	R_ORTHOLOG
Notophthalumus_116544_Contig120543	Boli_TR114877_c0_g1	91.28	149	13	0	89	927	228	674	3e-102	327	PARALOG
Notophthalumus_41769_Contig45768	Boli_TR114877_c0_g1	90.73	151	14	0	89	314	222	674	5e-105	330	r_ORTHOLOG
Notophthalumus_41770_Contig45769	Boli_TR114877_c0_g1	83.33	108	18	0	89	265	351	674	4e-54	211	R_PARALOG
Notophthalumus_49127_Contig53126	Boli_TR114879_c0_g1	80.81	172	33	0	77	89	130	645	1e-87	322	R_ORTHOLOG
Notophthalumus_49128_Contig53127	Boli_TR114879_c0_g1	87.5	96	12	0	89	523	274	561	2e-97	192	R_PARALOG
Notophthalumus_117789_Contig121788	Boli_TR114893_c0_g1	71.64	67	19	0	308	508	406	606	3e-28	116	PARALOG
Notophthalumus_43147_Contig47146	Boli_TR114893_c0_g1	76.56	64	15	0	692	883	415	606	2e-40	117	PARALOG
Notophthalumus_27442_Contig31441	Boli_TR114925_c0_g1	84.14	561	89	0	89	1405	1523	3205	0	1131	R_ORTHOLOG
Notophthalumus_69902_Contig73901	Boli_TR114925_c0_g1	77.19	57	13	0	2	89	2942	3112	2e-31	118	R_PARALOG
Notophthalumus_95536_Contig99535	Boli_TR114925_c0_g1	86.27	153	21	0	89	703	287	745	8e-166	345	R_PARALOG
Notophthalumus_95775_Contig99774	Boli_TR114925_c0_g1	85.26	190	28	0	89	609	1502	2071	0	393	R_PARALOG
Notophthalumus_111686_Contig115685	Boli_TR114936_c0_g1	100	108	0	0	89	307	1617	1940	8e-131	257	R_PARALOG
Notophthalumus_37023_Contig41022	Boli_TR114936_c0_g1	97.81	366	8	0	89	708	1266	2363	0	867	R_ORTHOLOG
Notophthalumus_113541_Contig117540	Boli_TR114943_c0_g1	87.5	80	10	0	89	241	732	971	5e-41	167	R_PARALOG
Notophthalumus_38597_Contig42596	Boli_TR114943_c0_g1	85.54	83	12	0	89	130	732	980	8e-54	168	r_ORTHOLOG
Notophthalumus_38598_Contig42597	Boli_TR114943_c0_g1	87.5	80	10	0	89	161	732	971	1e-53	167	PARALOG
Notophthalumus_120761_Contig124760	Boli_TR114966_c0_g1	91.53	59	5	0	114	290	366	542	4e-71	146	R_PARALOG
Notophthalumus_137296_Contig141295	Boli_TR114966_c0_g1	100	94	0	0	198	479	261	542	7e-106	241	PARALOG
Notophthalumus_137297_Contig141296	Boli_TR114966_c0_g1	100	51	0	0	236	388	390	542	8e-89	136	R_PARALOG
Notophthalumus_46621_Contig50620	Boli_TR114966_c0_g1	92.44	119	9	0	323	679	186	542	5e-96	276	R_PARALOG
Notophthalumus_60328_Contig64327	Boli_TR114972_c0_g1	86.5	400	54	0	89	478	741	1940	0	875	R_ORTHOLOG
Notophthalumus_74492_Contig78491	Boli_TR114973_c0_g1	84.54	97	15	0	31	321	139	429	5e-54	211	R_ORTHOLOG
Notophthalumus_44384_Contig48383	Boli_TR114980_c0_g1	84.34	83	13	0	167	415	227	475	2e-36	153	R_ORTHOLOG
Notophthalumus_34021_Contig38020	Boli_TR114984_c0_g1	56.34	552	241	0	4054	5709	5365	7020	0	743	R_PARALOG
Notophthalumus_35910_Contig39909	Boli_TR114984_c0_g1	51.67	269	130	0	1632	2438	5365	6171	0	347	R_PARALOG
Notophthalumus_91072_Contig95071	Boli_TR114992_c0_g1	88.52	183	21	0	73	89	80	628	1e-109	396	R_ORTHOLOG
Notophthalumus_45940_Contig49939	Boli_TR114995_c0_g1	58.41	113	47	0	1021	1359	136	474	9e-71	175	R_PARALOG
Notophthalumus_45941_Contig49940	Boli_TR114995_c0_g1	70.63	126	37	0	219	596	1	378	7e-64	243	R_PARALOG
Notophthalumus_104996_Contig108995	Boli_TR115005_c0_g1	79.9	199	40	0	1	597	2043	2639	0	396	R_PARALOG
Notophthalumus_105000_Contig108999	Boli_TR115005_c0_g1	80.2	197	39	0	1187	1777	2751	3341	0	381	R_PARALOG
Notophthalumus_105002_Contig109001	Boli_TR115005_c0_g1	68.45	206	65	0	150	767	2781	3398	0	323	R_PARALOG
Notophthalumus_32785_Contig36784	Boli_TR115005_c0_g1	82.91	515	88	0	3729	5273	1086	2630	0	1047	R_PARALOG
Notophthalumus_32786_Contig36785	Boli_TR115005_c0_g1	84.75	341	52	0	2	1024	1086	2108	0	705	R_PARALOG
Notophthalumus_117203_Contig121202	Boli_TR115032_c0_g1	97.65	170	4	0	113	622	1	510	4e-105	380	R_PARALOG
Notophthalumus_117204_Contig121203	Boli_TR115032_c0_g1	96.39	166	6	0	98	595	19	516	2e-100	365	R_PARALOG
Notophthalumus_35442_Contig39441	Boli_TR115032_c0_g1	97.67	172	4	0	89	604	1	516	1e-105	383	R_PARALOG
Notophthalumus_35685_Contig39684	Boli_TR115047_c0_g1	89.06	384	42	0	89	125	387	1538	0	847	R_ORTHOLOG
Notophthalumus_36962_Contig40961	Boli_TR115047_c0_g1	83.09	207	35	0	620	1240	402	1022	0	426	R_PARALOG
Notophthalumus_40239_Contig44238	Boli_TR115047_c0_g1	72.62	252	69	0	533	1288	414	1169	2e-167	456	R_PARALOG
Notophthalumus_54094_Contig58093	Boli_TR115088_c0_g1	68.97	87	27	0	8	268	130	390	2e-50	159	R_PARALOG
Notophthalumus_118041_Contig122040	Boli_TR115093_c1_g4	75	64	16	0	89	259	119	310	2e-66	124	R_PARALOG
Notophthalumus_43427_Contig47426	Boli_TR115093_c1_g4	77.93	145	32	0	89	162	119	553	3e-77	288	R_ORTHOLOG
Notophthalumus_116958_Contig120957	Boli_TR115104_c0_g1	67.86	112	36	0	2	89	842	1177	7e-46	184	PARALOG
Notophthalumus_42218_Contig46217	Boli_TR115104_c0_g1	69.23	117	36	0	38	89	842	1192	7e-49	194	PARALOG
Notophthalumus_58012_Contig62011	Boli_TR115106_c0_g1	80	50	10	0	28	177	197	346	6e-39	100	PARALOG
Notophthalumus_96696_Contig100695	Boli_TR115106_c0_g1	64.63	82	29	0	89	334	115	360	8e-28	124	R_PARALOG
Notophthalumus_95487_Contig99486	Boli_TR115106_c0_g2	66.28	86	29	0	703	960	41	298	8e-45	116	R_PARALOG
Notophthalumus_110113_Contig114112	Boli_TR115140_c0_g1	93.73	367	23	0	89	297	1301	2401	0	831	R_PARALOG
Notophthalumus_110114_Contig114113	Boli_TR115140_c0_g1	93.73	367	23	0	300	1400	1301	2401	0	831	R_PARALOG
Notophthalumus_110115_Contig114114	Boli_TR115140_c0_g1	93.03	373	26	0	140	1258	1301	2419	0	839	PARALOG
Notophthalumus_110117_Contig114116	Boli_TR115140_c0_g1	88.46	52	6	0	89	259	2120	2275	1e-39	109	R_PARALOG
Notophthalumus_36006_Contig40005	Boli_TR115140_c0_g1	93.73	367	23	0	336	1436	1301	2401	0	831	PARALOG
Notophthalumus_109232_Contig113231	Boli_TR115150_c0_g1	98.97	582	6	0	89	2452	3112	4857	0	1370	R_ORTHOLOG
Notophthalumus_109234_Contig113233	Boli_TR115150_c0_g1	97.04	169	5	0	89	197	4360	4866	2e-140	393	R_PARALOG
Notophthalumus_109235_Contig113234	Boli_TR115150_c0_g1	95.52	134	6	0	89	828	1633	2034	0	301	R_PARALOG
Notophthalumus_35403_Contig39402	Boli_TR115150_c0_g1	98.42	190	3	0	89	506	4207	4776	0	451	R_PARALOG
Notophthalumus_35404_Contig39403	Boli_TR115150_c0_g1	99.32	148	1	0	89	891	2131	2574	0	353	R_PARALOG
Notophthalumus_110941_Contig114940	Boli_TR115177_c0_g1	94.12	68	4	0	89	95	960	1163	2e-125	156	R_PARALOG
Notophthalumus_110943_Contig114942	Boli_TR115177_c0_g1	96.92	130	4	0	2	89	1341	1730	3e-123	304	R_PARALOG
Notophthalumus_36495_Contig40494	Boli_TR115177_c0_g1	95.94	567	23	0	48	89	294	1994	0	1312	R_ORTHOLOG
Notophthalumus_92283_Contig96282	Boli_TR115185_c0_g1	50	82	41	0	65	310	1133	1378	3e-22	105	PARALOG
Notophthalumus_47478_Contig51477	Boli_TR115201_c0_g1	53.09	162	76	0	5	89	381	866	4e-68	197	PARALOG
Notophthalumus_139394_Contig143393	Boli_TR115209_c0_g2	50	106	53	0	74	89	45	362	6e-26	117	PARALOG
Notophthalumus_45162_Contig49161	Boli_TR115216_c0_g1	91.04	67	6	0	567	767	642	842	5e-76	154	R_ORTHOLOG
Notophthalumus_37167_Contig41166	Boli_TR115239_c0_g1	60.87	23	9	0	39	89	647	715	2e-34	133	R_ORTHOLOG
Notophthalumus_61276_Contig65275	Boli_TR115246_c0_g1	84.71	157	24	0	89	155	567	1037	2e-113	340	R_ORTHOLOG
Notophthalumus_108806_Contig112805	Boli_TR115270_c0_g1	98.46	65	1	0	3	89	189	383	4e-69	164	R_PARALOG
Notophthalumus_35169_Contig39168	Boli_TR115270_c0_g1	95.65	115	5	0	89	165	144	488	3e-106	270	R_UNRESOLVED
Notophthalumus_35170_Contig39169	Boli_TR115270_c0_g1	95.65	115	5	0	89	97	144	488	5e-107	270	R_UNRESOLVED
Notophthalumus_80160_Contig84159	Boli_TR115271_c0_g1	74.19	124	32	0	6	377	584	955	3e-114	244	R_PARALOG
Notophthalumus_119351_Contig123350	Boli_TR115279_c0_g1	73.79	206	54	0	102	719	175	792	9e-129	372	R_PARALOG
Notophthalumus_119352_Contig123351	Boli_TR115279_c0_g1	74.68	79	20	0	194	430	370	606	2e-87	148	R_PARALOG
Notophthalumus_44906_Contig48905	Boli_TR115279_c0_g1	73.86	176	46	0	126	653	109	636	9e-86	316	R_PARALOG
Notophthalumus_44907_Contig48906	Boli_TR115279_c0_g1	71.43	126	36	0	338	715	622	999	5e-107	218	R_PARALOG
Notophthalumus_51800_Contig55799	Boli_TR115282_c0_g1	57.04	142	61	0	89	1324	20	445	6e-51	202	PARALOG
Notophthalumus_77062_Contig81061	Boli_TR115282_c0_g1	58.2	122	51	0	89	107	371	736	2e-39	148	R_PARALOG
Notophthalumus_94251_Contig98250	Boli_TR115298_c0_g1	79.27	82	17	0	89	336	353	598	2e-56	157	R_ORTHOLOG
Notophthalumus_63004_Contig67003	Boli_TR115305_c1_g1	73.79	103	27	0	89	512	861	1169	3e-130	199	PARALOG
Notophthalumus_63005_Contig67004	Boli_TR115305_c1_g1	74.76	103	26	0	89	157	861	1169	6e-98	200	PARALOG
Notophthalumus_117822_Contig121821	Boli_TR115310_c0_g1	70.1	97	29	0	89	173	2	292	3e-39	162	PARALOG
Notophthalumus_107525_Contig111524	Boli_TR115323_c0_g1	69.01	284	88	0	63	914	86	937	1e-173	478	R_PARALOG
Notophthalumus_107527_Contig111526	Boli_TR115323_c0_g1	77.71	175	39	0	5	529	86	610	7e-141	334	R_PARALOG
Notophthalumus_45461_Contig49460	Boli_TR115332_c0_g1	99.28	139	1	0	89	124	4473	4889	5e-113	329	R_PARALOG
Notophthalumus_45462_Contig49461	Boli_TR115332_c0_g1	98.32	298	5	0	25	89	4233	5126	0	699	R_ORTHOLOG
Notophthalumus_53494_Contig57493	Boli_TR115332_c0_g1	62.5	16	6	0	89	892	2586	2633	1e-146	424	R_PARALOG
Notophthalumus_53495_Contig57494	Boli_TR115332_c0_g1	100	56	0	0	89	338	2733	2900	2e-52	131	R_PARALOG
Notophthalumus_29622_Contig33621	Boli_TR115353_c0_g1	90.85	317	29	0	521	1471	375	1325	0	714	R_PARALOG
Notophthalumus_29623_Contig33622	Boli_TR115353_c0_g1	84.81	441	67	0	326	1648	6	1328	0	930	R_PARALOG
Notophthalumus_99951_Contig103950	Boli_TR115353_c0_g1	90.21	439	43	0	103	1419	9	1325	0	982	R_PARALOG
Notophthalumus_99957_Contig103956	Boli_TR115353_c0_g1	90.8	326	30	0	79	1056	348	1325	0	732	R_PARALOG
Notophthalumus_99964_Contig103963	Boli_TR115353_c0_g1	88.44	199	23	0	2	598	39	635	9e-123	439	R_PARALOG
Notophthalumus_117825_Contig121824	Boli_TR115370_c0_g1	73.49	83	22	0	648	896	3	251	2e-37	157	R_PARALOG
Notophthalumus_64103_Contig68102	Boli_TR115370_c0_g1	75	52	13	0	438	593	96	251	3e-22	105	R_PARALOG
Notophthalumus_117823_Contig121822	Boli_TR115370_c0_g2	72.22	108	30	0	1601	1924	3	326	3e-50	200	R_PARALOG
Notophthalumus_117825_Contig121824	Boli_TR115370_c0_g2	72.22	108	30	0	648	971	3	326	2e-50	200	R_PARALOG
Notophthalumus_43174_Contig47173	Boli_TR115370_c0_g2	72.22	108	30	0	917	1240	3	326	2e-50	200	R_PARALOG
Notophthalumus_122024_Contig126023	Boli_TR115373_c0_g1	94.74	171	9	0	89	726	1559	2071	0	387	R_UNRESOLVED
Notophthalumus_48180_Contig52179	Boli_TR115373_c0_g1	94.74	171	9	0	89	298	1559	2071	0	387	R_UNRESOLVED
Notophthalumus_48181_Contig52180	Boli_TR115373_c0_g1	94.74	171	9	0	89	338	1559	2071	0	387	R_UNRESOLVED
Notophthalumus_72240_Contig76239	Boli_TR115379_c0_g1	82.61	207	36	0	62	682	775	1395	1e-120	432	R_ORTHOLOG
Notophthalumus_36313_Contig40312	Boli_TR115381_c0_g1	94.03	67	4	0	139	339	425	625	7e-61	149	R_PARALOG
Notophthalumus_40678_Contig44677	Boli_TR115381_c0_g1	87.5	88	11	0	206	469	362	625	2e-82	182	PARALOG
Notophthalumus_62670_Contig66669	Boli_TR115381_c0_g1	100	55	0	0	630	794	460	624	6e-74	136	R_PARALOG
Notophthalumus_65785_Contig69784	Boli_TR115381_c0_g1	94.12	68	4	0	118	321	425	628	6e-36	151	R_PARALOG
Notophthalumus_48784_Contig52783	Boli_TR115411_c0_g1	96.43	84	3	0	89	166	56	307	5e-53	208	R_ORTHOLOG
Notophthalumus_79919_Contig83918	Boli_TR115421_c0_g1	83.26	221	37	0	141	803	131	793	5e-127	454	R_ORTHOLOG
Notophthalumus_115122_Contig119121	Boli_TR115422_c0_g1	83.83	538	87	0	89	524	423	2036	0	1063	R_ORTHOLOG
Notophthalumus_40242_Contig44241	Boli_TR115422_c0_g1	88.42	354	41	0	89	503	957	2018	0	755	R_PARALOG
Notophthalumus_40243_Contig44242	Boli_TR115422_c0_g1	52	25	12	0	89	2618	152	226	0	458	R_PARALOG
Notophthalumus_40244_Contig44243	Boli_TR115422_c0_g1	87.91	397	48	0	89	706	825	2015	0	844	R_PARALOG
Notophthalumus_114726_Contig118725	Boli_TR115427_c0_g1	86.79	106	14	0	89	223	111	428	3e-59	228	PARALOG
Notophthalumus_114727_Contig118726	Boli_TR115427_c0_g1	86.79	106	14	0	89	150	111	428	4e-59	228	R_UNRESOLVED
Notophthalumus_114728_Contig118727	Boli_TR115427_c0_g1	86.79	106	14	0	89	116	111	428	4e-59	228	R_UNRESOLVED
Notophthalumus_39811_Contig43810	Boli_TR115427_c0_g1	86.79	106	14	0	89	107	111	428	4e-59	228	R_UNRESOLVED
Notophthalumus_39812_Contig43811	Boli_TR115427_c0_g1	86.46	96	13	0	89	101	111	398	1e-53	205	R_PARALOG
Notophthalumus_55633_Contig59632	Boli_TR115430_c0_g1	99.13	230	2	0	89	210	260	949	0	555	R_ORTHOLOG
Notophthalumus_77919_Contig81918	Boli_TR115430_c0_g1	99.28	139	1	0	1	89	827	1243	1e-90	331	R_PARALOG
Notophthalumus_27981_Contig31980	Boli_TR115465_c0_g1	52.5	120	57	0	89	389	1290	1649	6e-51	148	PARALOG
Notophthalumus_26610_Contig30609	Boli_TR115472_c0_g1	93.84	146	9	0	89	166	135	572	3e-84	308	PARALOG
Notophthalumus_26798_Contig30797	Boli_TR115472_c0_g1	88.24	136	16	0	338	745	177	584	3e-72	273	R_PARALOG
Notophthalumus_27346_Contig31345	Boli_TR115472_c0_g1	90.15	132	13	0	1054	1449	177	572	3e-71	270	R_PARALOG
Notophthalumus_95490_Contig99489	Boli_TR115472_c0_g1	87.5	136	17	0	349	756	177	584	1e-71	271	R_PARALOG
Notophthalumus_95819_Contig99818	Boli_TR115472_c0_g1	93.84	146	9	0	89	122	135	572	4e-85	308	PARALOG
Notophthalumus_49648_Contig53647	Boli_TR115478_c0_g1	84.87	152	23	0	116	571	134	589	5e-84	298	R_ORTHOLOG
Notophthalumus_47358_Contig51357	Boli_TR115483_c0_g1	88.04	209	25	0	83	709	1430	2056	2e-135	449	R_ORTHOLOG
Notophthalumus_35628_Contig39627	Boli_TR115488_c1_g1	53.35	313	146	0	89	1634	730	1668	0	426	PARALOG
Notophthalumus_64519_Contig68518	Boli_TR115491_c0_g1	67.76	152	49	0	4	459	446	901	1e-77	253	R_PARALOG
Notophthalumus_93200_Contig97199	Boli_TR115491_c0_g1	62	100	38	0	1	89	101	400	5e-36	151	R_ORTHOLOG
Notophthalumus_38506_Contig42505	Boli_TR115492_c0_g1	81.71	410	75	0	403	1632	2309	3538	0	830	R_PARALOG
Notophthalumus_38946_Contig42945	Boli_TR115492_c0_g1	98.38	432	7	0	80	89	2309	3604	0	1003	R_ORTHOLOG
Notophthalumus_38947_Contig42946	Boli_TR115492_c0_g1	98.34	421	7	0	89	2024	2309	3571	0	980	R_PARALOG
Notophthalumus_43419_Contig47418	Boli_TR115492_c0_g1	66.67	192	64	0	742	1317	2309	2884	4e-180	322	R_PARALOG
Notophthalumus_43420_Contig47419	Boli_TR115492_c0_g1	76.82	302	70	0	451	1356	2309	3214	0	582	R_PARALOG
Notophthalumus_34447_Contig38446	Boli_TR115505_c0_g1	88.89	45	5	0	89	1075	147	281	8e-23	100	PARALOG
Notophthalumus_105340_Contig109339	Boli_TR115542_c0_g1	77.44	133	30	0	89	291	638	1036	6e-90	288	R_PARALOG
Notophthalumus_105341_Contig109340	Boli_TR115542_c0_g1	81.05	190	36	0	89	470	638	1207	2e-176	419	PARALOG
Notophthalumus_33011_Contig37010	Boli_TR115542_c0_g1	81.05	190	36	0	89	495	638	1207	0	430	r_ORTHOLOG
Notophthalumus_41439_Contig45438	Boli_TR115559_c0_g1	80.61	196	38	0	278	865	179	766	2e-150	397	R_PARALOG
Notophthalumus_49026_Contig53025	Boli_TR115599_c0_g1	93.46	153	10	0	89	147	122	580	3e-96	339	R_ORTHOLOG
Notophthalumus_140392_Contig144391	Boli_TR115605_c1_g1	89.24	158	17	0	1	89	1961	2434	3e-103	374	R_ORTHOLOG
Notophthalumus_91027_Contig95026	Boli_TR115620_c0_g1	77.57	107	24	0	25	345	677	997	1e-60	221	R_ORTHOLOG
Notophthalumus_45276_Contig49275	Boli_TR115631_c0_g1	76.19	84	20	0	245	496	2	253	2e-36	153	R_PARALOG
Notophthalumus_94872_Contig98871	Boli_TR115652_c1_g1	64.96	137	48	0	89	119	110	520	4e-53	208	R_ORTHOLOG
Notophthalumus_43810_Contig47809	Boli_TR115656_c0_g1	71.43	154	44	0	1618	2079	2008	2469	2e-87	295	R_PARALOG
Notophthalumus_72833_Contig76832	Boli_TR115656_c0_g1	73.2	153	41	0	577	1035	2011	2469	4e-88	295	R_PARALOG
Notophthalumus_37881_Contig41880	Boli_TR115661_c0_g2	67.88	193	62	0	89	226	1011	1589	1e-152	322	R_UNRESOLVED
Notophthalumus_37882_Contig41881	Boli_TR115661_c0_g2	67.88	193	62	0	89	226	1011	1589	2e-142	322	R_UNRESOLVED
Notophthalumus_124026_Contig128025	Boli_TR115667_c0_g1	57.14	133	57	0	14	89	1231	1629	4e-39	160	R_ORTHOLOG
Notophthalumus_50822_Contig54821	Boli_TR115667_c0_g1	89.19	74	8	0	2	89	1384	1605	1e-59	160	R_PARALOG
Notophthalumus_41349_Contig45348	Boli_TR115671_c0_g1	85.54	166	24	0	230	727	203	700	8e-99	360	R_ORTHOLOG
Notophthalumus_107070_Contig111069	Boli_TR115679_c0_g1	88.1	168	20	0	103	606	652	1155	1e-96	352	R_PARALOG
Notophthalumus_107071_Contig111070	Boli_TR115679_c0_g1	88.52	122	14	0	3	368	733	1098	2e-105	256	R_PARALOG
Notophthalumus_34101_Contig38100	Boli_TR115679_c0_g1	86.17	311	43	0	430	1362	418	1350	0	633	R_PARALOG
Notophthalumus_51249_Contig55248	Boli_TR115679_c0_g1	75.78	161	39	0	3	485	430	912	6e-82	298	R_PARALOG
Notophthalumus_115864_Contig119863	Boli_TR115704_c0_g1	71.58	190	54	0	3	89	189	758	1e-95	344	PARALOG
Notophthalumus_41054_Contig45053	Boli_TR115704_c0_g1	70.53	207	61	0	89	241	144	764	8e-101	367	r_ORTHOLOG
Notophthalumus_122374_Contig126373	Boli_TR115706_c0_g3	64.94	77	27	0	89	477	1140	1370	6e-73	130	R_PARALOG
Notophthalumus_48687_Contig52686	Boli_TR115706_c0_g3	67.37	285	93	0	76	89	1140	1994	8e-154	463	r_ORTHOLOG
Notophthalumus_59598_Contig63597	Boli_TR115715_c0_g1	84.95	93	14	0	317	595	590	868	9e-47	187	PARALOG
Notophthalumus_42359_Contig46358	Boli_TR115723_c1_g1	66.27	83	28	0	87	89	60	308	6e-33	132	R_ORTHOLOG
Notophthalumus_117492_Contig121491	Boli_TR115728_c0_g1	88.5	113	13	0	168	506	1456	1794	1e-132	237	R_PARALOG
Notophthalumus_42784_Contig46783	Boli_TR115728_c0_g1	87.45	263	33	0	89	3390	1321	2109	1e-161	557	PARALOG
Notophthalumus_78564_Contig82563	Boli_TR115728_c0_g1	87.62	105	13	0	89	121	1447	1761	3e-77	219	R_PARALOG
Notophthalumus_93263_Contig97262	Boli_TR115728_c0_g1	83.63	171	28	0	89	114	1447	1959	4e-91	334	R_PARALOG
Notophthalumus_108248_Contig112247	Boli_TR115741_c0_g1	62.5	120	45	0	503	862	807	1166	7e-122	186	R_PARALOG
Notophthalumus_123412_Contig127411	Boli_TR115741_c0_g1	68.75	64	20	0	89	215	465	656	1e-42	104	R_PARALOG
Notophthalumus_123413_Contig127412	Boli_TR115741_c0_g1	53.49	43	20	0	89	186	675	803	7e-67	122	R_PARALOG
Notophthalumus_49940_Contig53939	Boli_TR115741_c0_g1	50.79	126	62	0	89	258	366	743	3e-53	140	R_PARALOG
Notophthalumus_76070_Contig80069	Boli_TR115741_c0_g1	96.19	105	4	0	2	316	1074	1388	4e-92	255	PARALOG
Notophthalumus_90161_Contig94160	Boli_TR115747_c0_g1	70.99	131	38	0	217	609	729	1121	8e-56	217	R_ORTHOLOG
Notophthalumus_130174_Contig134173	Boli_TR115754_c0_g1	52.38	21	10	0	23	89	2383	2445	1e-62	122	R_PARALOG
Notophthalumus_130175_Contig134174	Boli_TR115754_c0_g1	66.45	155	52	0	89	179	1619	2083	3e-101	236	R_ORTHOLOG
Notophthalumus_60467_Contig64466	Boli_TR115754_c0_g1	88.06	67	8	0	89	436	1883	2083	3e-95	143	R_PARALOG
Notophthalumus_43229_Contig47228	Boli_TR115795_c0_g1	65.6	125	43	0	2	89	119	493	9e-45	180	PARALOG
Notophthalumus_43230_Contig47229	Boli_TR115795_c0_g1	71.84	103	29	0	89	114	104	412	3e-40	165	PARALOG
Notophthalumus_112337_Contig116336	Boli_TR115799_c0_g1	86.67	120	16	0	89	242	2660	3019	2e-156	258	R_PARALOG
Notophthalumus_112338_Contig116337	Boli_TR115799_c0_g1	96.9	129	4	0	89	287	2570	2956	7e-116	308	R_PARALOG
Notophthalumus_37466_Contig41465	Boli_TR115799_c0_g1	94.76	572	30	0	89	560	1223	2938	0	1285	R_ORTHOLOG
Notophthalumus_118731_Contig122730	Boli_TR115801_c0_g2	85.14	74	11	0	89	463	492	713	1e-76	156	PARALOG
Notophthalumus_44188_Contig48187	Boli_TR115801_c0_g2	60	30	12	0	89	326	784	873	2e-68	157	r_ORTHOLOG
Notophthalumus_44189_Contig48188	Boli_TR115801_c0_g2	56.25	16	7	0	89	658	335	382	2e-76	156	PARALOG
Notophthalumus_111671_Contig115670	Boli_TR115804_c0_g1	75.95	79	19	0	89	335	2	238	1e-36	154	PARALOG
Notophthalumus_37012_Contig41011	Boli_TR115804_c0_g1	74.07	54	14	0	89	411	77	238	3e-30	101	R_PARALOG
Notophthalumus_43128_Contig47127	Boli_TR115807_c0_g1	78.9	109	23	0	89	235	104	430	2e-55	216	PARALOG
Notophthalumus_119571_Contig123570	Boli_TR115825_c0_g1	93.92	378	23	0	89	103	425	1558	0	850	R_PARALOG
Notophthalumus_45171_Contig49170	Boli_TR115825_c0_g1	94.58	406	22	0	89	320	341	1558	0	914	R_ORTHOLOG
Notophthalumus_70782_Contig74781	Boli_TR115828_c2_g1	67.03	91	30	0	70	342	161	433	1e-42	148	R_PARALOG
Notophthalumus_108332_Contig112331	Boli_TR115856_c1_g1	72.52	131	36	0	147	539	146	538	2e-58	226	R_PARALOG
Notophthalumus_34901_Contig38900	Boli_TR115856_c1_g1	80.87	115	22	0	395	739	194	538	7e-57	221	R_PARALOG
Notophthalumus_50096_Contig54095	Boli_TR115859_c0_g1	85.71	56	8	0	84	251	83	250	3e-67	124	R_ORTHOLOG
Notophthalumus_40733_Contig44732	Boli_TR115862_c0_g1	73.24	142	38	0	2195	2620	686	1111	3e-118	259	R_PARALOG
Notophthalumus_108355_Contig112354	Boli_TR115878_c0_g2	97.06	102	3	0	89	589	1890	2195	1e-74	223	R_UNRESOLVED
Notophthalumus_34912_Contig38911	Boli_TR115878_c0_g2	97.06	102	3	0	89	2115	1890	2195	2e-76	223	R_UNRESOLVED
Notophthalumus_34913_Contig38912	Boli_TR115878_c0_g2	97.06	102	3	0	89	2089	1890	2195	2e-76	223	R_UNRESOLVED
Notophthalumus_34914_Contig38913	Boli_TR115878_c0_g2	97.06	102	3	0	89	1929	1890	2195	1e-74	223	R_UNRESOLVED
Notophthalumus_106968_Contig110967	Boli_TR115882_c0_g1	54.05	74	34	0	1200	1421	1279	1500	1e-128	199	PARALOG
Notophthalumus_34036_Contig38035	Boli_TR115882_c0_g1	82.89	76	13	0	89	997	467	694	5e-157	160	R_PARALOG
Notophthalumus_116922_Contig120921	Boli_TR115902_c0_g1	94.97	159	8	0	56	89	222	698	5e-101	367	PARALOG
Notophthalumus_42169_Contig46168	Boli_TR115902_c0_g1	89.96	269	27	0	67	89	222	1028	0	579	r_ORTHOLOG
Notophthalumus_68664_Contig72663	Boli_TR115908_c0_g1	75.45	220	54	0	16	89	791	1450	3e-108	391	R_ORTHOLOG
Notophthalumus_69953_Contig73952	Boli_TR115913_c0_g1	67.9	81	26	0	56	298	106	348	9e-32	136	R_ORTHOLOG
Notophthalumus_41477_Contig45476	Boli_TR115937_c0_g1	98.18	165	3	0	215	709	226	720	3e-129	395	R_ORTHOLOG
Notophthalumus_86835_Contig90834	Boli_TR115964_c0_g1	72.94	85	23	0	19	273	2808	3062	1e-51	153	R_ORTHOLOG
Notophthalumus_39731_Contig43730	Boli_TR115972_c2_g1	72.45	98	27	0	355	648	568	861	1e-85	192	PARALOG
Notophthalumus_43466_Contig47465	Boli_TR115986_c0_g2	79.45	73	15	0	402	620	1006	1224	8e-38	140	R_PARALOG
Notophthalumus_43466_Contig47465	Boli_TR115986_c0_g3	84.13	126	20	0	89	243	1006	1383	3e-74	262	R_ORTHOLOG
Notophthalumus_123091_Contig127090	Boli_TR116020_c0_g4	85.71	252	36	0	89	221	225	980	2e-165	544	R_ORTHOLOG
Notophthalumus_49586_Contig53585	Boli_TR116020_c0_g4	83.18	220	37	0	21	89	516	1175	2e-125	448	R_PARALOG
Notophthalumus_49587_Contig53586	Boli_TR116020_c0_g4	80.67	150	29	0	89	101	225	674	2e-99	299	R_PARALOG
Notophthalumus_122934_Contig126933	Boli_TR116025_c0_g1	95.89	73	3	0	89	158	1002	1220	2e-67	175	R_PARALOG
Notophthalumus_122935_Contig126934	Boli_TR116025_c0_g1	95.89	73	3	0	89	177	1002	1220	2e-67	175	R_PARALOG
Notophthalumus_49383_Contig53382	Boli_TR116025_c0_g1	97.14	105	3	0	89	438	634	948	8e-113	252	R_ORTHOLOG
Notophthalumus_113079_Contig117078	Boli_TR116026_c1_g2	90.04	261	26	0	1965	2747	240	1022	2e-175	581	R_PARALOG
Notophthalumus_113080_Contig117079	Boli_TR116026_c1_g2	82.54	126	22	0	1	89	477	854	1e-88	260	R_PARALOG
Notophthalumus_113082_Contig117081	Boli_TR116026_c1_g2	87.06	85	11	0	731	985	672	926	2e-103	183	R_PARALOG
Notophthalumus_38099_Contig42098	Boli_TR116026_c1_g2	88.18	296	35	0	1729	2616	135	1022	0	638	R_PARALOG
Notophthalumus_113079_Contig117078	Boli_TR116026_c1_g3	86.84	304	40	0	1836	2747	177	1088	0	640	R_PARALOG
Notophthalumus_113080_Contig117079	Boli_TR116026_c1_g3	82.54	126	22	0	1	89	543	920	1e-88	260	R_PARALOG
Notophthalumus_113082_Contig117081	Boli_TR116026_c1_g3	87.06	85	11	0	731	985	738	992	2e-103	183	R_PARALOG
Notophthalumus_38099_Contig42098	Boli_TR116026_c1_g3	90.04	261	26	0	1834	2616	306	1088	1e-164	581	R_PARALOG
Notophthalumus_113079_Contig117078	Boli_TR116026_c1_g4	90.04	261	26	0	1965	2747	168	950	1e-164	581	R_PARALOG
Notophthalumus_113080_Contig117079	Boli_TR116026_c1_g4	82.54	126	22	0	1	89	405	782	1e-88	260	R_PARALOG
Notophthalumus_113082_Contig117081	Boli_TR116026_c1_g4	87.06	85	11	0	731	985	600	854	2e-103	183	R_PARALOG
Notophthalumus_134516_Contig138515	Boli_TR116026_c1_g4	93.02	43	3	0	306	434	822	950	7e-22	103	R_PARALOG
Notophthalumus_38099_Contig42098	Boli_TR116026_c1_g4	90.08	262	26	0	1831	2616	165	950	2e-165	583	R_PARALOG
Notophthalumus_120359_Contig124358	Boli_TR116034_c0_g1	92.53	241	18	0	89	194	862	1584	0	553	R_PARALOG
Notophthalumus_41984_Contig45983	Boli_TR116034_c0_g1	70.04	227	68	0	327	1007	832	1512	2e-112	406	R_PARALOG
Notophthalumus_46118_Contig50117	Boli_TR116034_c0_g1	90.77	271	25	0	89	296	793	1605	0	604	R_ORTHOLOG
Notophthalumus_116240_Contig120239	Boli_TR11603_c0_g1	79.63	54	11	0	783	944	2	163	8e-60	114	R_PARALOG
Notophthalumus_39088_Contig43087	Boli_TR11603_c0_g1	82.21	163	29	0	663	1151	32	520	1e-88	319	R_PARALOG
Notophthalumus_116240_Contig120239	Boli_TR11603_c0_g2	79.63	54	11	0	783	944	2	163	8e-60	114	R_PARALOG
Notophthalumus_39088_Contig43087	Boli_TR11603_c0_g2	82.21	163	29	0	663	1151	32	520	1e-88	319	R_PARALOG
Notophthalumus_128367_Contig132366	Boli_TR116047_c1_g1	75.68	111	27	0	89	162	1400	1732	2e-121	208	R_PARALOG
Notophthalumus_57268_Contig61267	Boli_TR116047_c1_g1	75.68	111	27	0	55	89	1400	1732	8e-108	208	R_PARALOG
Notophthalumus_76638_Contig80637	Boli_TR116047_c1_g1	88.79	107	12	0	89	149	788	1108	2e-87	241	PARALOG
Notophthalumus_85324_Contig89323	Boli_TR116052_c0_g1	72.48	149	41	0	24	470	1828	2274	6e-70	264	R_ORTHOLOG
Notophthalumus_137324_Contig141323	Boli_TR116056_c0_g1	75.81	62	15	0	246	431	2113	2298	2e-28	127	R_PARALOG
Notophthalumus_57830_Contig61829	Boli_TR116056_c0_g1	88.71	62	7	0	89	386	2110	2295	3e-43	149	R_ORTHOLOG
Notophthalumus_72078_Contig76077	Boli_TR116071_c0_g1	82.42	91	16	0	63	335	1496	1768	9e-58	180	R_ORTHOLOG
Notophthalumus_60501_Contig64500	Boli_TR116078_c0_g1	85.91	220	31	0	89	107	3333	3992	0	469	PARALOG
Notophthalumus_68401_Contig72400	Boli_TR116078_c0_g1	96.64	149	5	0	3	89	2367	2813	7e-97	352	PARALOG
Notophthalumus_59429_Contig63428	Boli_TR116087_c0_g1	66.22	148	50	0	100	543	271	714	1e-99	236	R_ORTHOLOG
Notophthalumus_117019_Contig121018	Boli_TR116094_c0_g1	86.11	108	15	0	69	89	137	460	1e-57	223	r_ORTHOLOG
Notophthalumus_42285_Contig46284	Boli_TR116094_c0_g1	86.11	108	15	0	83	406	137	460	7e-119	223	PARALOG
Notophthalumus_128590_Contig132589	Boli_TR116101_c0_g1	77.11	83	19	0	89	233	1289	1537	4e-75	161	R_PARALOG
Notophthalumus_128591_Contig132590	Boli_TR116101_c0_g1	79.51	205	42	0	2	89	539	1153	1e-111	402	R_ORTHOLOG
Notophthalumus_38028_Contig42027	Boli_TR116103_c0_g1	92.44	225	17	0	89	118	245	919	0	492	R_ORTHOLOG
Notophthalumus_118969_Contig122968	Boli_TR116107_c1_g1	72.36	123	34	0	89	222	669	1037	2e-77	212	R_PARALOG
Notophthalumus_118970_Contig122969	Boli_TR116107_c1_g1	69.53	128	39	0	89	222	669	1052	1e-84	213	R_PARALOG
Notophthalumus_44444_Contig48443	Boli_TR116107_c1_g1	76	175	42	0	89	538	669	1193	1e-113	319	R_ORTHOLOG
Notophthalumus_44445_Contig48444	Boli_TR116107_c1_g1	79.71	69	14	0	1	89	735	941	3e-54	138	R_PARALOG
Notophthalumus_103113_Contig107112	Boli_TR116114_c0_g1	82.38	227	40	0	89	441	1645	2325	8e-158	453	R_UNRESOLVED
Notophthalumus_31593_Contig35592	Boli_TR116114_c0_g1	82.38	227	40	0	89	8548	1645	2325	0	453	R_UNRESOLVED
Notophthalumus_31595_Contig35594	Boli_TR116114_c0_g1	87.63	97	12	0	89	3401	1645	1935	2e-152	206	R_PARALOG
Notophthalumus_82031_Contig86030	Boli_TR116114_c0_g1	90.41	146	14	0	89	188	2857	3294	4e-90	324	R_PARALOG
Notophthalumus_93686_Contig97685	Boli_TR116114_c0_g1	90.12	81	8	0	89	141	2860	3102	1e-75	177	R_PARALOG
Notophthalumus_113027_Contig117026	Boli_TR116116_c0_g1	95.57	158	7	0	89	447	1274	1747	0	352	R_PARALOG
Notophthalumus_38046_Contig42045	Boli_TR116116_c0_g1	94.85	544	28	0	89	147	575	2206	0	1187	R_ORTHOLOG
Notophthalumus_93413_Contig97412	Boli_TR116129_c0_g1	76.98	126	29	0	250	627	542	919	2e-60	232	R_ORTHOLOG
Notophthalumus_109255_Contig113254	Boli_TR116131_c0_g2	95.71	163	7	0	89	190	222	710	1e-126	376	R_UNRESOLVED
Notophthalumus_109256_Contig113255	Boli_TR116131_c0_g2	97.45	157	4	0	4	89	240	710	1e-125	372	R_PARALOG
Notophthalumus_35417_Contig39416	Boli_TR116131_c0_g2	95.71	163	7	0	89	198	222	710	7e-124	376	R_UNRESOLVED
Notophthalumus_35418_Contig39417	Boli_TR116131_c0_g2	95.71	163	7	0	89	190	222	710	2e-122	376	R_UNRESOLVED
Notophthalumus_95125_Contig99124	Boli_TR116147_c0_g1	90.98	133	12	0	2	400	761	1159	2e-108	298	R_ORTHOLOG
Notophthalumus_126716_Contig130715	Boli_TR116151_c0_g1	97.35	113	3	0	89	120	2948	3286	1e-76	280	R_PARALOG
Notophthalumus_54783_Contig58782	Boli_TR116151_c0_g1	97.25	109	3	0	89	291	2966	3292	1e-115	270	R_PARALOG
Notophthalumus_62066_Contig66065	Boli_TR116151_c0_g1	94.62	130	7	0	89	567	1673	2062	2e-88	298	R_ORTHOLOG
Notophthalumus_80083_Contig84082	Boli_TR116151_c0_g1	91.86	86	7	0	89	155	1673	1930	3e-89	193	R_PARALOG
Notophthalumus_46023_Contig50022	Boli_TR116163_c0_g1	84	50	8	0	89	453	826	975	8e-81	101	R_PARALOG
Notophthalumus_46508_Contig50507	Boli_TR116163_c0_g1	93.54	480	31	0	43	89	2399	3838	0	1068	R_ORTHOLOG
Notophthalumus_46509_Contig50508	Boli_TR116163_c0_g1	92.28	272	21	0	89	1301	2822	3637	0	609	R_PARALOG
Notophthalumus_74679_Contig78678	Boli_TR116171_c2_g2	55.32	94	42	0	89	139	39	320	4e-28	124	PARALOG
Notophthalumus_47260_Contig51259	Boli_TR116187_c0_g1	95.21	292	14	0	4	89	188	1063	0	672	R_ORTHOLOG
Notophthalumus_111126_Contig115125	Boli_TR116208_c0_g1	87.5	200	25	0	87	89	844	1443	3e-124	445	R_PARALOG
Notophthalumus_36608_Contig40607	Boli_TR116208_c0_g1	84.79	217	33	0	89	244	844	1494	5e-131	467	R_ORTHOLOG
Notophthalumus_128388_Contig132387	Boli_TR116211_c0_g1	57.65	85	36	0	521	775	2674	2928	1e-44	119	R_PARALOG
Notophthalumus_53917_Contig57916	Boli_TR116211_c0_g1	85.71	70	10	0	1198	1407	361	570	5e-87	164	R_PARALOG
Notophthalumus_53918_Contig57917	Boli_TR116211_c0_g1	85.07	67	10	0	3	203	289	489	2e-62	153	PARALOG
Notophthalumus_57307_Contig61306	Boli_TR116211_c0_g1	66.48	176	59	0	635	1162	2401	2928	3e-76	285	R_PARALOG
Notophthalumus_61744_Contig65743	Boli_TR116211_c0_g1	70.71	297	87	0	2	892	1009	1899	8e-179	520	R_PARALOG
Notophthalumus_68401_Contig72400	Boli_TR116213_c1_g1	83.69	141	23	0	3	425	1008	1430	9e-80	296	R_PARALOG
Notophthalumus_105753_Contig109752	Boli_TR116215_c0_g1	69.06	139	43	0	89	1500	777	1193	7e-128	231	R_PARALOG
Notophthalumus_105754_Contig109753	Boli_TR116215_c0_g1	70.67	150	44	0	6	89	329	778	4e-133	266	r_ORTHOLOG
Notophthalumus_105756_Contig109755	Boli_TR116215_c0_g1	71.64	67	19	0	89	105	777	977	6e-70	120	R_PARALOG
Notophthalumus_33281_Contig37280	Boli_TR116215_c0_g1	66.67	111	37	0	89	207	446	778	3e-109	184	PARALOG
Notophthalumus_53252_Contig57251	Boli_TR116225_c0_g1	87.21	297	38	0	89	129	3607	4497	0	655	R_ORTHOLOG
Notophthalumus_70690_Contig74689	Boli_TR116233_c0_g1	85	80	12	0	642	881	429	668	8e-111	169	R_ORTHOLOG
Notophthalumus_106766_Contig110765	Boli_TR116236_c0_g1	50	18	9	0	89	683	4833	4886	6e-66	104	R_PARALOG
Notophthalumus_106767_Contig110766	Boli_TR116236_c0_g1	98.7	385	5	0	2	89	1175	2329	0	892	R_PARALOG
Notophthalumus_106770_Contig110769	Boli_TR116236_c0_g1	95.64	527	23	0	89	149	2523	4103	0	1224	R_PARALOG
Notophthalumus_33910_Contig37909	Boli_TR116236_c0_g1	97.15	526	15	0	89	2242	2469	4046	0	1248	R_ORTHOLOG
Notophthalumus_33911_Contig37910	Boli_TR116236_c0_g1	95.17	145	7	0	89	628	5770	6204	2e-105	333	R_PARALOG
Notophthalumus_42391_Contig46390	Boli_TR116237_c0_g1	76.02	196	47	0	89	103	443	1030	8e-96	349	R_ORTHOLOG
Notophthalumus_42394_Contig46393	Boli_TR116237_c0_g1	88.55	166	19	0	89	311	929	1426	4e-150	339	R_PARALOG
Notophthalumus_118176_Contig122175	Boli_TR116243_c2_g1	61.29	62	24	0	417	602	263	448	8e-50	108	R_PARALOG
Notophthalumus_43584_Contig47583	Boli_TR116243_c2_g1	51.67	120	58	0	886	1245	661	1020	5e-49	120	R_PARALOG
Notophthalumus_113372_Contig117371	Boli_TR116248_c0_g1	83.02	106	18	0	89	287	899	1216	2e-123	219	R_PARALOG
Notophthalumus_113373_Contig117372	Boli_TR116248_c0_g1	83.22	143	24	0	89	287	899	1327	4e-123	295	R_PARALOG
Notophthalumus_38437_Contig42436	Boli_TR116248_c0_g1	98.48	263	4	0	89	96	143	931	0	643	PARALOG
Notophthalumus_38438_Contig42437	Boli_TR116248_c0_g1	98.48	263	4	0	89	96	143	931	0	643	r_ORTHOLOG
Notophthalumus_115993_Contig119992	Boli_TR116282_c0_g1	98.11	53	1	0	379	537	551	709	1e-58	138	R_PARALOG
Notophthalumus_121230_Contig125229	Boli_TR116282_c0_g1	98.49	199	3	0	89	985	758	1354	0	472	R_PARALOG
Notophthalumus_47174_Contig51173	Boli_TR116282_c0_g1	98.13	375	7	0	22	89	473	1597	0	885	R_ORTHOLOG
Notophthalumus_133858_Contig137857	Boli_TR116287_c0_g1	73.02	63	17	0	79	89	376	564	3e-40	113	R_PARALOG
Notophthalumus_67065_Contig71064	Boli_TR116287_c0_g1	68.38	117	37	0	89	263	214	564	1e-75	194	R_ORTHOLOG
Notophthalumus_53749_Contig57748	Boli_TR116292_c0_g1	91.53	59	5	0	89	709	709	885	1e-28	127	R_PARALOG
Notophthalumus_95081_Contig99080	Boli_TR116292_c0_g1	85.05	107	16	0	82	89	148	468	6e-57	220	R_ORTHOLOG
Notophthalumus_26627_Contig30626	Boli_TR116294_c1_g2	50	328	164	0	2354	3337	3207	4190	0	371	R_PARALOG
Notophthalumus_27277_Contig31276	Boli_TR116294_c1_g2	50	328	164	0	1462	2445	3207	4190	0	373	R_PARALOG
Notophthalumus_126421_Contig130420	Boli_TR116296_c1_g1	61.48	135	52	0	4	89	293	697	4e-65	206	PARALOG
Notophthalumus_56807_Contig60806	Boli_TR116301_c1_g2	58.9	73	30	0	89	150	871	1089	2e-44	112	PARALOG
Notophthalumus_56807_Contig60806	Boli_TR116301_c1_g3	58.9	73	30	0	89	150	871	1089	2e-44	112	PARALOG
Notophthalumus_91452_Contig95451	Boli_TR116301_c2_g2	58.41	113	47	0	89	125	1954	2292	2e-42	172	PARALOG
Notophthalumus_38564_Contig42563	Boli_TR116309_c0_g1	89.73	701	72	0	67	2169	556	2658	0	1512	R_ORTHOLOG
Notophthalumus_43471_Contig47470	Boli_TR116310_c0_g1	62.87	167	62	0	71	571	505	1005	2e-90	278	R_PARALOG
Notophthalumus_43472_Contig47471	Boli_TR116310_c0_g1	63.71	237	86	0	154	864	328	1038	2e-108	393	R_PARALOG
Notophthalumus_43473_Contig47472	Boli_TR116310_c0_g1	65.93	226	77	0	239	916	328	1005	7e-108	391	R_PARALOG
Notophthalumus_40750_Contig44749	Boli_TR116312_c0_g1	88.98	254	28	0	165	926	117	878	2e-154	545	R_ORTHOLOG
Notophthalumus_44335_Contig48334	Boli_TR116325_c2_g2	85.43	254	37	0	41	89	162	923	9e-148	523	R_ORTHOLOG
Notophthalumus_114469_Contig118468	Boli_TR116329_c0_g1	97.02	302	9	0	89	122	1964	2869	0	710	r_ORTHOLOG
Notophthalumus_39539_Contig43538	Boli_TR116329_c0_g1	97.02	302	9	0	89	1824	1964	2869	0	710	PARALOG
Notophthalumus_71184_Contig75183	Boli_TR116333_c0_g1	77.54	138	31	0	89	102	1038	1451	3e-70	264	R_ORTHOLOG
Notophthalumus_71184_Contig75183	Boli_TR116333_c0_g2	90	50	5	0	366	515	337	486	6e-24	111	R_PARALOG
Notophthalumus_39341_Contig43340	Boli_TR116339_c0_g1	94.22	519	30	0	89	135	84	1640	0	1192	R_ORTHOLOG
Notophthalumus_39342_Contig43341	Boli_TR116339_c0_g1	92.34	235	18	0	82	89	144	848	0	536	R_PARALOG
Notophthalumus_56092_Contig60091	Boli_TR116340_c0_g2	51.76	85	41	0	229	483	73	327	5e-23	108	R_ORTHOLOG
Notophthalumus_45134_Contig49133	Boli_TR116342_c0_g2	77.91	249	55	0	398	1144	3	749	1e-179	450	R_PARALOG
Notophthalumus_114667_Contig118666	Boli_TR116353_c0_g1	97.65	213	5	0	89	301	1110	1748	5e-169	482	R_PARALOG
Notophthalumus_39738_Contig43737	Boli_TR116353_c0_g1	98.44	320	5	0	89	159	1110	2069	0	730	R_ORTHOLOG
Notophthalumus_39614_Contig43613	Boli_TR116370_c0_g3	92.79	111	8	0	68	400	1	333	4e-63	243	R_PARALOG
Notophthalumus_114476_Contig118475	Boli_TR116371_c0_g1	60.29	136	54	0	11	89	49	456	2e-45	182	PARALOG
Notophthalumus_114477_Contig118476	Boli_TR116371_c0_g1	63.03	119	44	0	89	186	100	456	7e-43	174	PARALOG
Notophthalumus_39545_Contig43544	Boli_TR116371_c0_g1	61.94	134	51	0	11	89	49	450	3e-46	185	r_ORTHOLOG
Notophthalumus_52473_Contig56472	Boli_TR116383_c1_g1	86.43	140	19	0	82	501	895	1314	4e-163	284	R_ORTHOLOG
Notophthalumus_55297_Contig59296	Boli_TR116386_c0_g1	97.62	84	2	0	89	315	1106	1357	5e-102	217	R_ORTHOLOG
Notophthalumus_118124_Contig122123	Boli_TR116387_c0_g1	84.27	89	14	0	89	155	90	356	1e-41	167	R_UNRESOLVED
Notophthalumus_118125_Contig122124	Boli_TR116387_c0_g1	84.27	89	14	0	89	150	90	356	6e-41	167	R_UNRESOLVED
Notophthalumus_43508_Contig47507	Boli_TR116387_c0_g1	98.28	58	1	0	33	89	90	263	3e-30	131	R_PARALOG
Notophthalumus_43509_Contig47508	Boli_TR116387_c0_g1	84.27	89	14	0	83	89	90	356	3e-42	167	R_UNRESOLVED
Notophthalumus_115063_Contig119062	Boli_TR116390_c0_g1	57.14	14	6	0	1	89	208	249	0	1046	R_PARALOG
Notophthalumus_40149_Contig44148	Boli_TR116390_c0_g1	95.79	451	19	0	42	89	274	1626	0	1046	R_PARALOG
Notophthalumus_40150_Contig44149	Boli_TR116390_c0_g1	96.22	555	21	0	42	89	274	1938	0	1289	R_ORTHOLOG
Notophthalumus_40151_Contig44150	Boli_TR116390_c0_g1	97.88	189	4	0	50	89	274	840	1e-151	440	R_PARALOG
Notophthalumus_38443_Contig42442	Boli_TR116394_c0_g1	89.11	404	44	0	281	1492	596	1807	0	873	R_ORTHOLOG
Notophthalumus_36796_Contig40795	Boli_TR116401_c0_g1	92.91	127	9	0	89	212	421	801	2e-73	276	R_ORTHOLOG
Notophthalumus_102314_Contig106313	Boli_TR116418_c0_g2	64.76	210	74	0	393	1022	1	630	3e-89	329	R_PARALOG
Notophthalumus_102315_Contig106314	Boli_TR116418_c0_g2	67.84	171	55	0	89	97	346	858	1e-77	289	PARALOG
Notophthalumus_102321_Contig106320	Boli_TR116418_c0_g2	70.67	208	61	0	147	770	232	855	8e-112	357	R_PARALOG
Notophthalumus_31080_Contig35079	Boli_TR116418_c0_g2	66.32	285	96	0	864	1718	1	855	1e-128	460	R_PARALOG
Notophthalumus_111378_Contig115377	Boli_TR116420_c0_g1	75.41	61	15	0	59	89	130	312	7e-24	110	PARALOG
Notophthalumus_36802_Contig40801	Boli_TR116420_c0_g1	75.41	61	15	0	89	128	130	312	1e-23	110	r_ORTHOLOG
Notophthalumus_49470_Contig53469	Boli_TR116425_c0_g1	59.18	98	40	0	674	967	1343	1636	2e-55	113	PARALOG
Notophthalumus_109095_Contig113094	Boli_TR116439_c0_g1	76.34	131	31	0	164	556	360	752	7e-69	261	R_PARALOG
Notophthalumus_35329_Contig39328	Boli_TR116439_c0_g1	78.12	160	35	0	107	586	360	839	3e-86	318	R_PARALOG
Notophthalumus_45884_Contig49883	Boli_TR116439_c0_g1	73.46	162	43	0	522	1007	360	845	3e-81	303	R_PARALOG
Notophthalumus_131683_Contig135682	Boli_TR116447_c0_g1	61.54	91	35	0	89	442	593	865	4e-101	145	R_PARALOG
Notophthalumus_131684_Contig135683	Boli_TR116447_c0_g1	72.05	161	45	0	89	267	410	892	2e-127	297	R_ORTHOLOG
Notophthalumus_44170_Contig48169	Boli_TR116466_c0_g1	75.76	66	16	0	89	212	385	582	3e-27	122	PARALOG
Notophthalumus_44171_Contig48170	Boli_TR116466_c0_g1	77.27	66	15	0	89	206	385	582	4e-28	125	r_ORTHOLOG
Notophthalumus_57153_Contig61152	Boli_TR116470_c1_g1	85.26	95	14	0	138	422	351	635	1e-75	219	R_ORTHOLOG
Notophthalumus_37937_Contig41936	Boli_TR116472_c0_g1	92.71	96	7	0	4137	4424	34	321	1e-59	224	R_PARALOG
Notophthalumus_37937_Contig41936	Boli_TR116472_c0_g2	93.67	316	20	0	89	3477	370	1317	0	729	R_ORTHOLOG
Notophthalumus_37938_Contig41937	Boli_TR116472_c0_g2	91.53	189	16	0	3	569	502	1068	2e-137	429	R_PARALOG
Notophthalumus_88944_Contig92943	Boli_TR116472_c0_g2	76.32	114	27	0	33	374	838	1179	1e-111	226	R_PARALOG
Notophthalumus_56991_Contig60990	Boli_TR116474_c0_g1	94.31	123	7	0	89	103	284	652	6e-111	269	R_PARALOG
Notophthalumus_56992_Contig60991	Boli_TR116474_c0_g1	80.8	250	48	0	89	309	672	1421	2e-147	463	R_ORTHOLOG
Notophthalumus_82218_Contig86217	Boli_TR116474_c0_g1	96.36	55	2	0	2	89	1167	1331	6e-50	125	R_PARALOG
Notophthalumus_50348_Contig54347	Boli_TR116477_c0_g1	53.09	81	38	0	89	355	667	909	1e-64	126	PARALOG
Notophthalumus_55261_Contig59260	Boli_TR116480_c0_g1	78.32	143	31	0	158	586	141	569	1e-73	275	R_ORTHOLOG
Notophthalumus_54698_Contig58697	Boli_TR116484_c0_g1	66.22	74	25	0	89	305	221	442	2e-29	128	PARALOG
Notophthalumus_54698_Contig58697	Boli_TR116484_c0_g2	66.22	74	25	0	89	305	294	515	2e-29	128	PARALOG
Notophthalumus_54698_Contig58697	Boli_TR116484_c0_g3	66.22	74	25	0	89	305	462	683	2e-29	128	PARALOG
Notophthalumus_54698_Contig58697	Boli_TR116484_c0_g4	66.22	74	25	0	89	305	221	442	2e-29	128	PARALOG
Notophthalumus_62088_Contig66087	Boli_TR116486_c0_g1	58	50	21	0	89	309	4298	4447	5e-49	173	R_ORTHOLOG
Notophthalumus_110564_Contig114563	Boli_TR116487_c0_g1	78.52	135	29	0	2	89	670	1074	1e-73	276	R_PARALOG
Notophthalumus_110565_Contig114564	Boli_TR116487_c0_g1	78.85	156	33	0	89	463	670	1137	8e-87	320	R_PARALOG
Notophthalumus_36279_Contig40278	Boli_TR116487_c0_g1	78.85	156	33	0	89	2519	670	1137	3e-86	320	R_PARALOG
Notophthalumus_43104_Contig47103	Boli_TR116487_c0_g1	94.84	155	8	0	89	152	685	1149	6e-136	357	R_PARALOG
Notophthalumus_43105_Contig47104	Boli_TR116487_c0_g1	93.64	173	11	0	89	117	631	1149	3e-130	391	R_ORTHOLOG
Notophthalumus_112702_Contig116701	Boli_TR116492_c0_g1	96.39	166	6	0	30	89	2198	2695	1e-147	385	r_ORTHOLOG
Notophthalumus_37707_Contig41706	Boli_TR116492_c0_g1	96.39	166	6	0	89	1724	2198	2695	2e-150	385	PARALOG
Notophthalumus_120373_Contig124372	Boli_TR116492_c1_g2	77.11	83	19	0	89	179	357	605	3e-54	169	R_PARALOG
Notophthalumus_46149_Contig50148	Boli_TR116492_c1_g2	75	140	35	0	89	213	186	605	2e-82	272	R_ORTHOLOG
Notophthalumus_31972_Contig35971	Boli_TR116502_c0_g1	59.7	134	54	0	64	89	41	442	1e-52	206	PARALOG
Notophthalumus_52616_Contig56615	Boli_TR116503_c0_g2	58.89	90	37	0	95	364	487	756	1e-37	138	R_ORTHOLOG
Notophthalumus_112106_Contig116105	Boli_TR116509_c0_g1	60.66	333	131	0	89	592	104	1102	0	493	PARALOG
Notophthalumus_112107_Contig116106	Boli_TR116509_c0_g1	61.54	169	65	0	6	89	488	994	2e-78	250	R_PARALOG
Notophthalumus_138242_Contig142241	Boli_TR116516_c1_g1	79.07	86	18	0	89	199	145	402	2e-42	172	R_ORTHOLOG
Notophthalumus_48768_Contig52767	Boli_TR116522_c0_g2	63.4	153	56	0	697	1155	655	1113	1e-106	223	R_PARALOG
Notophthalumus_128342_Contig132341	Boli_TR116524_c0_g1	91.1	146	13	0	89	311	2	439	8e-99	360	PARALOG
Notophthalumus_57207_Contig61206	Boli_TR116524_c0_g1	88.07	109	13	0	89	311	2	328	2e-93	261	R_PARALOG
Notophthalumus_58220_Contig62219	Boli_TR116524_c0_g1	70.54	258	76	0	89	182	527	1300	2e-132	445	PARALOG
Notophthalumus_63509_Contig67508	Boli_TR116524_c0_g1	88.43	121	14	0	89	129	2077	2439	4e-81	300	R_PARALOG
Notophthalumus_128342_Contig132341	Boli_TR116524_c0_g2	91.1	146	13	0	89	311	2	439	8e-99	360	r_ORTHOLOG
Notophthalumus_57207_Contig61206	Boli_TR116524_c0_g2	88.07	109	13	0	89	311	2	328	2e-93	261	R_PARALOG
Notophthalumus_58220_Contig62219	Boli_TR116524_c0_g2	96.67	60	2	0	182	361	527	706	4e-34	145	R_PARALOG
Notophthalumus_117181_Contig121180	Boli_TR116536_c0_g1	86.02	279	39	0	89	178	75	911	1e-163	576	r_ORTHOLOG
Notophthalumus_117182_Contig121181	Boli_TR116536_c0_g1	82.57	109	19	0	89	150	585	911	3e-84	215	R_PARALOG
Notophthalumus_42446_Contig46445	Boli_TR116536_c0_g1	86.02	279	39	0	89	209	75	911	1e-163	576	PARALOG
Notophthalumus_125053_Contig129052	Boli_TR116544_c0_g1	88.42	95	11	0	233	517	456	740	2e-98	208	R_PARALOG
Notophthalumus_52271_Contig56270	Boli_TR116544_c0_g1	86.71	158	21	0	1384	1857	267	740	2e-127	340	R_PARALOG
Notophthalumus_94018_Contig98017	Boli_TR116544_c0_g1	100	163	0	0	1	89	252	740	5e-138	394	R_ORTHOLOG
Notophthalumus_121307_Contig125306	Boli_TR116546_c0_g1	96.18	157	6	0	89	196	1834	2304	4e-103	353	R_PARALOG
Notophthalumus_121308_Contig125307	Boli_TR116546_c0_g1	70.59	17	5	0	89	1251	985	1035	7e-112	289	R_PARALOG
Notophthalumus_47287_Contig51286	Boli_TR116546_c0_g1	70.59	17	5	0	89	1432	985	1035	6e-134	404	R_ORTHOLOG
Notophthalumus_70428_Contig74427	Boli_TR116562_c0_g1	94.07	135	8	0	89	184	308	712	3e-87	321	R_ORTHOLOG
Notophthalumus_59800_Contig63799	Boli_TR116562_c0_g2	93.55	217	14	0	60	89	1010	1660	2e-143	508	R_ORTHOLOG
Notophthalumus_70428_Contig74427	Boli_TR116562_c0_g2	94.03	134	8	0	184	585	308	709	1e-86	319	R_PARALOG
Notophthalumus_89891_Contig93890	Boli_TR116562_c0_g2	91.04	67	6	0	89	345	1793	1993	4e-52	153	R_PARALOG
Notophthalumus_117166_Contig121165	Boli_TR116566_c1_g1	88.11	143	17	0	89	178	346	774	2e-84	313	R_UNRESOLVED
Notophthalumus_42431_Contig46430	Boli_TR116566_c1_g1	88.11	143	17	0	89	219	346	774	2e-84	313	R_UNRESOLVED
Notophthalumus_101531_Contig105530	Boli_TR116579_c1_g1	68.56	264	83	0	2583	3374	889	1680	7e-159	474	R_PARALOG
Notophthalumus_30580_Contig34579	Boli_TR116579_c1_g1	68.56	264	83	0	251	1042	889	1680	7e-159	474	R_PARALOG
Notophthalumus_30581_Contig34580	Boli_TR116579_c1_g1	68.27	208	66	0	581	1204	1006	1629	9e-140	375	R_PARALOG
Notophthalumus_40276_Contig44275	Boli_TR116579_c1_g1	94.01	267	16	0	14	89	895	1695	0	629	R_ORTHOLOG
Notophthalumus_73533_Contig77532	Boli_TR116587_c0_g1	65.26	95	33	0	89	169	184	468	2e-51	133	R_ORTHOLOG
Notophthalumus_73533_Contig77532	Boli_TR116587_c0_g2	71.43	70	20	0	163	372	312	521	5e-35	112	R_PARALOG
Notophthalumus_100413_Contig104412	Boli_TR116606_c2_g1	52.58	97	46	0	4	89	193	483	6e-48	126	PARALOG
Notophthalumus_37103_Contig41102	Boli_TR116610_c0_g1	97.71	262	6	0	89	453	3165	3950	0	618	R_ORTHOLOG
Notophthalumus_45210_Contig49209	Boli_TR116614_c0_g1	69.97	393	118	0	1027	2205	842	2020	0	715	R_PARALOG
Notophthalumus_122674_Contig126673	Boli_TR116622_c0_g1	77.36	106	24	0	59	376	820	1137	8e-51	200	R_PARALOG
Notophthalumus_49053_Contig53052	Boli_TR116622_c0_g1	78.1	105	23	0	122	436	823	1137	2e-57	200	R_PARALOG
Notophthalumus_49054_Contig53053	Boli_TR116622_c0_g1	77.36	106	24	0	92	409	820	1137	1e-50	200	R_PARALOG
Notophthalumus_72699_Contig76698	Boli_TR116622_c0_g1	90.16	61	6	0	89	297	994	1176	7e-48	138	R_ORTHOLOG
Notophthalumus_92259_Contig96258	Boli_TR116622_c0_g1	80.9	89	17	0	192	458	808	1074	5e-52	179	R_PARALOG
Notophthalumus_40790_Contig44789	Boli_TR116623_c0_g1	77.3	163	37	0	2	89	953	1441	1e-105	305	PARALOG
Notophthalumus_40791_Contig44790	Boli_TR116623_c0_g1	91.58	95	8	0	89	506	244	528	6e-144	216	PARALOG
Notophthalumus_40791_Contig44790	Boli_TR116623_c0_g2	91.67	72	6	0	575	790	244	459	4e-40	161	R_PARALOG
Notophthalumus_109752_Contig113751	Boli_TR116626_c1_g1	93.69	317	20	0	2155	3105	27	977	0	730	R_PARALOG
Notophthalumus_109754_Contig113753	Boli_TR116626_c1_g1	94.65	187	10	0	2479	3039	27	587	0	431	R_PARALOG
Notophthalumus_109755_Contig113754	Boli_TR116626_c1_g1	93.69	317	20	0	2227	3177	27	977	0	730	R_PARALOG
Notophthalumus_35753_Contig39752	Boli_TR116626_c1_g1	93.69	317	20	0	2274	3224	27	977	0	730	R_PARALOG
Notophthalumus_70786_Contig74785	Boli_TR116626_c1_g1	99.62	265	1	0	1	89	159	953	0	651	PARALOG
Notophthalumus_43670_Contig47669	Boli_TR116636_c0_g1	81.08	148	28	0	89	104	128	571	1e-73	276	R_ORTHOLOG
Notophthalumus_47805_Contig51804	Boli_TR116643_c0_g2	91.78	146	12	0	75	512	103	540	1e-92	330	R_ORTHOLOG
Notophthalumus_125100_Contig129099	Boli_TR116658_c0_g1	75	64	16	0	89	132	982	1173	7e-42	115	R_PARALOG
Notophthalumus_52342_Contig56341	Boli_TR116658_c0_g1	72.13	61	17	0	89	292	991	1173	9e-35	104	R_PARALOG
Notophthalumus_52343_Contig56342	Boli_TR116658_c0_g1	79.41	102	21	0	89	195	868	1173	2e-48	192	R_ORTHOLOG
Notophthalumus_115988_Contig119987	Boli_TR116659_c0_g1	85.19	135	20	0	85	489	57	461	1e-76	285	R_PARALOG
Notophthalumus_115989_Contig119988	Boli_TR116659_c0_g1	78.71	155	33	0	1286	1750	9	473	3e-80	300	R_PARALOG
Notophthalumus_120858_Contig124857	Boli_TR116659_c0_g1	63.33	30	11	0	89	880	885	974	6e-134	371	PARALOG
Notophthalumus_46724_Contig50723	Boli_TR116659_c0_g1	63.33	30	11	0	89	1087	1029	1118	3e-136	371	r_ORTHOLOG
Notophthalumus_46725_Contig50724	Boli_TR116659_c0_g1	61.54	13	5	0	89	985	989	1027	2e-134	364	R_PARALOG
Notophthalumus_72304_Contig76303	Boli_TR116662_c0_g1	79.59	98	20	0	2	89	3575	3868	1e-50	189	R_PARALOG
Notophthalumus_94963_Contig98962	Boli_TR116662_c0_g1	85.26	95	14	0	89	208	2408	2692	1e-70	199	R_ORTHOLOG
Notophthalumus_108610_Contig112609	Boli_TR116676_c0_g1	74.23	163	42	0	225	713	1	489	2e-84	314	R_PARALOG
Notophthalumus_35055_Contig39054	Boli_TR116676_c0_g1	74.23	163	42	0	274	762	1	489	3e-84	314	R_PARALOG
Notophthalumus_35056_Contig39055	Boli_TR116676_c0_g1	74.23	163	42	0	260	748	1	489	2e-84	314	R_PARALOG
Notophthalumus_35057_Contig39056	Boli_TR116676_c0_g1	74.23	163	42	0	279	767	1	489	3e-84	314	R_PARALOG
Notophthalumus_37371_Contig41370	Boli_TR116676_c0_g1	57.46	134	57	0	446	847	5	406	2e-94	327	R_PARALOG
Notophthalumus_104626_Contig108625	Boli_TR116677_c1_g1	85.94	192	27	0	22	597	234	809	5e-104	380	R_PARALOG
Notophthalumus_104629_Contig108628	Boli_TR116677_c1_g1	85.94	192	27	0	89	1235	234	809	4e-107	389	R_ORTHOLOG
Notophthalumus_32562_Contig36561	Boli_TR116677_c1_g1	85.42	192	28	0	4168	4743	234	809	4e-106	387	R_PARALOG
Notophthalumus_93618_Contig97617	Boli_TR116683_c0_g1	75	68	17	0	199	402	180	383	3e-49	130	R_ORTHOLOG
Notophthalumus_106217_Contig110216	Boli_TR116685_c0_g1	95.04	141	7	0	89	206	338	760	3e-130	326	R_PARALOG
Notophthalumus_33588_Contig37587	Boli_TR116685_c0_g1	93.16	234	16	0	36	89	155	856	8e-178	515	R_ORTHOLOG
Notophthalumus_35844_Contig39843	Boli_TR116685_c0_g1	96.91	194	6	0	84	665	194	775	1e-127	457	R_PARALOG
Notophthalumus_35845_Contig39844	Boli_TR116685_c0_g1	96.91	194	6	0	233	814	194	775	1e-127	457	R_PARALOG
Notophthalumus_35846_Contig39845	Boli_TR116685_c0_g1	96.91	194	6	0	145	726	194	775	5e-128	457	R_PARALOG
Notophthalumus_97045_Contig101044	Boli_TR116686_c2_g1	51.06	141	69	0	5	89	2778	3200	1e-39	162	PARALOG
Notophthalumus_113298_Contig117297	Boli_TR116713_c1_g1	85.89	163	23	0	99	587	727	1215	3e-98	358	R_PARALOG
Notophthalumus_32762_Contig36761	Boli_TR116713_c1_g1	78.64	501	107	0	89	250	244	1746	0	946	R_PARALOG
Notophthalumus_35212_Contig39211	Boli_TR116713_c1_g1	96.99	498	15	0	89	156	229	1722	0	1160	R_ORTHOLOG
Notophthalumus_38353_Contig42352	Boli_TR116713_c1_g1	80.68	176	34	0	95	622	727	1254	1e-99	362	R_PARALOG
Notophthalumus_38354_Contig42353	Boli_TR116713_c1_g1	78.16	316	69	0	309	1256	730	1677	0	610	R_PARALOG
Notophthalumus_103503_Contig107502	Boli_TR116715_c0_g1	77.56	156	35	0	89	1739	1042	1509	5e-168	287	R_UNRESOLVED
Notophthalumus_103505_Contig107504	Boli_TR116715_c0_g1	88.79	107	12	0	89	1129	450	770	1e-177	225	PARALOG
Notophthalumus_103506_Contig107505	Boli_TR116715_c0_g1	88.79	107	12	0	89	1041	450	770	1e-162	225	PARALOG
Notophthalumus_31829_Contig35828	Boli_TR116715_c0_g1	77.56	156	35	0	89	1739	1042	1509	0	287	PARALOG
Notophthalumus_31830_Contig35829	Boli_TR116715_c0_g1	77.56	156	35	0	89	1007	1042	1509	7e-174	287	R_UNRESOLVED
Notophthalumus_31831_Contig35830	Boli_TR116715_c0_g1	77.56	156	35	0	89	1822	1042	1509	0	287	R_UNRESOLVED
Notophthalumus_74797_Contig78796	Boli_TR116727_c1_g2	72.51	211	58	0	101	733	63	695	5e-104	377	R_PARALOG
Notophthalumus_106723_Contig110722	Boli_TR116729_c1_g1	96.03	151	6	0	16	89	39	491	3e-122	352	R_PARALOG
Notophthalumus_33886_Contig37885	Boli_TR116729_c1_g1	98.89	721	8	0	89	261	39	2201	0	1722	R_ORTHOLOG
Notophthalumus_117327_Contig121326	Boli_TR116730_c0_g3	94.39	214	12	0	89	116	234	875	3e-156	518	R_PARALOG
Notophthalumus_42606_Contig46605	Boli_TR116730_c0_g3	89.39	264	28	0	39	89	84	875	2e-169	595	R_ORTHOLOG
Notophthalumus_112649_Contig116648	Boli_TR116738_c0_g1	85.54	83	12	0	523	771	648	896	6e-113	178	R_PARALOG
Notophthalumus_112650_Contig116649	Boli_TR116738_c0_g1	82.24	107	19	0	342	662	339	659	2e-62	210	R_PARALOG
Notophthalumus_112651_Contig116650	Boli_TR116738_c0_g1	81.2	117	22	0	318	668	339	689	7e-69	232	R_PARALOG
Notophthalumus_53815_Contig57814	Boli_TR116738_c0_g1	52.14	117	56	0	89	98	249	599	1e-141	370	R_PARALOG
Notophthalumus_53816_Contig57815	Boli_TR116738_c0_g1	60.42	48	19	0	59	89	101	244	0	582	R_ORTHOLOG
Notophthalumus_52660_Contig56659	Boli_TR116752_c0_g1	91.29	241	21	0	89	97	170	892	0	552	R_ORTHOLOG
Notophthalumus_52661_Contig56660	Boli_TR116752_c0_g1	91.13	203	18	0	89	555	284	892	3e-172	469	R_PARALOG
Notophthalumus_108280_Contig112279	Boli_TR116766_c0_g1	73.58	106	28	0	89	617	1	318	3e-53	210	R_UNRESOLVED
Notophthalumus_34865_Contig38864	Boli_TR116766_c0_g1	73.58	106	28	0	89	617	1	318	3e-53	210	R_UNRESOLVED
Notophthalumus_34866_Contig38865	Boli_TR116766_c0_g1	72.64	106	29	0	89	611	1	318	2e-52	207	PARALOG
Notophthalumus_108280_Contig112279	Boli_TR116766_c0_g2	81.01	79	15	0	617	853	1	237	1e-43	178	PARALOG
Notophthalumus_34865_Contig38864	Boli_TR116766_c0_g2	81.01	79	15	0	617	853	1	237	1e-43	178	PARALOG
Notophthalumus_34866_Contig38865	Boli_TR116766_c0_g2	79.75	79	16	0	611	847	1	237	8e-43	176	PARALOG
Notophthalumus_41762_Contig45761	Boli_TR116771_c0_g1	87.29	299	38	0	89	1227	329	1225	0	621	r_ORTHOLOG
Notophthalumus_41763_Contig45762	Boli_TR116771_c0_g1	87.29	299	38	0	89	281	329	1225	0	621	PARALOG
Notophthalumus_55350_Contig59349	Boli_TR116773_c0_g1	84.62	208	32	0	17	89	4	627	6e-119	427	R_ORTHOLOG
Notophthalumus_102794_Contig106793	Boli_TR116782_c0_g1	54.06	283	130	0	3	851	366	1214	2e-130	374	R_PARALOG
Notophthalumus_31382_Contig35381	Boli_TR116782_c0_g1	52.44	389	185	0	96	1262	48	1214	1e-177	494	R_PARALOG
Notophthalumus_31383_Contig35382	Boli_TR116782_c0_g1	52.44	389	185	0	96	1262	48	1214	1e-177	494	R_PARALOG
Notophthalumus_117911_Contig121910	Boli_TR116784_c0_g1	89.58	144	15	0	23	89	76	507	7e-79	294	R_PARALOG
Notophthalumus_43274_Contig47273	Boli_TR116784_c0_g1	90.28	144	14	0	69	89	76	507	3e-79	296	R_ORTHOLOG
Notophthalumus_114595_Contig118594	Boli_TR116806_c0_g1	92.31	143	11	0	89	143	237	665	3e-125	327	R_PARALOG
Notophthalumus_114596_Contig118595	Boli_TR116806_c0_g1	89	200	22	0	4	89	66	665	6e-137	434	R_UNRESOLVED
Notophthalumus_39673_Contig43672	Boli_TR116806_c0_g1	89	200	22	0	89	109	66	665	7e-146	434	R_UNRESOLVED
Notophthalumus_39674_Contig43673	Boli_TR116806_c0_g1	82.93	123	21	0	89	109	66	434	5e-117	259	R_PARALOG
Notophthalumus_110457_Contig114456	Boli_TR116813_c0_g1	77.22	79	18	0	76	312	1148	1384	7e-76	153	R_PARALOG
Notophthalumus_110458_Contig114457	Boli_TR116813_c0_g1	68.23	554	176	0	1007	2668	2	1663	0	932	R_PARALOG
Notophthalumus_110460_Contig114459	Boli_TR116813_c0_g1	67.12	514	169	0	803	2344	2	1543	0	849	R_PARALOG
Notophthalumus_36224_Contig40223	Boli_TR116813_c0_g1	68.23	554	176	0	1077	2738	2	1663	0	932	R_PARALOG
Notophthalumus_110457_Contig114456	Boli_TR116813_c1_g1	80.77	78	15	0	76	309	804	1037	6e-74	151	R_PARALOG
Notophthalumus_120483_Contig124482	Boli_TR116827_c0_g1	92.31	52	4	0	89	257	1043	1198	3e-73	133	R_PARALOG
Notophthalumus_120484_Contig124483	Boli_TR116827_c0_g1	85.58	208	30	0	67	89	854	1477	2e-130	465	R_ORTHOLOG
Notophthalumus_46274_Contig50273	Boli_TR116827_c0_g1	84.58	214	33	0	89	1330	2127	2768	0	435	R_PARALOG
Notophthalumus_60982_Contig64981	Boli_TR116829_c0_g1	97.52	121	3	0	3	89	646	1008	4e-115	280	R_ORTHOLOG
Notophthalumus_26609_Contig30608	Boli_TR116831_c0_g1	92.8	375	27	0	539	1663	124	1248	0	850	R_PARALOG
Notophthalumus_26710_Contig30709	Boli_TR116831_c0_g1	97.59	249	6	0	477	1223	508	1254	0	579	R_PARALOG
Notophthalumus_95498_Contig99497	Boli_TR116831_c0_g1	92.53	348	26	0	556	1599	124	1167	0	786	R_PARALOG
Notophthalumus_95531_Contig99530	Boli_TR116831_c0_g1	94.33	282	16	0	375	1220	412	1257	0	630	R_PARALOG
Notophthalumus_96401_Contig100400	Boli_TR116831_c0_g1	94.4	375	21	0	528	1652	124	1248	0	862	R_PARALOG
Notophthalumus_57256_Contig61255	Boli_TR116832_c0_g2	80.14	141	28	0	2	89	2967	3389	6e-101	262	R_ORTHOLOG
Notophthalumus_94125_Contig98124	Boli_TR116832_c0_g2	74.77	107	27	0	1	89	3837	4157	2e-62	197	R_PARALOG
Notophthalumus_127520_Contig131519	Boli_TR116833_c0_g1	92.73	55	4	0	89	478	988	1152	1e-53	120	R_ORTHOLOG
Notophthalumus_130120_Contig134119	Boli_TR116850_c0_g1	87.21	86	11	0	89	116	1970	2227	7e-126	182	R_PARALOG
Notophthalumus_52742_Contig56741	Boli_TR116850_c0_g1	91.45	117	10	0	89	1131	2900	3250	0	272	R_PARALOG
Notophthalumus_60340_Contig64339	Boli_TR116850_c0_g1	89.21	139	15	0	89	256	2129	2545	0	299	R_PARALOG
Notophthalumus_87788_Contig91787	Boli_TR116850_c0_g1	88.82	170	19	0	4	89	4511	5020	6e-104	376	R_ORTHOLOG
Notophthalumus_135247_Contig139246	Boli_TR116851_c0_g1	81.53	157	29	0	4	89	211	681	1e-80	299	R_PARALOG
Notophthalumus_69982_Contig73981	Boli_TR116851_c0_g1	84.1	195	31	0	78	89	97	681	5e-105	381	R_ORTHOLOG
Notophthalumus_105537_Contig109536	Boli_TR116859_c0_g1	87.65	170	21	0	1	89	306	815	5e-105	366	R_PARALOG
Notophthalumus_33130_Contig37129	Boli_TR116859_c0_g1	89.76	293	30	0	89	333	465	1343	0	649	PARALOG
Notophthalumus_33131_Contig37130	Boli_TR116859_c0_g1	89	200	22	0	89	728	744	1343	0	426	PARALOG
Notophthalumus_72164_Contig76163	Boli_TR116860_c0_g1	88.3	94	11	0	89	255	365	646	2e-54	207	R_ORTHOLOG
Notophthalumus_72862_Contig76861	Boli_TR116860_c0_g1	66.25	80	27	0	4	243	797	1036	4e-33	137	R_PARALOG
Notophthalumus_34461_Contig38460	Boli_TR116862_c0_g1	69.62	79	24	0	133	369	114	350	2e-50	134	PARALOG
Notophthalumus_107644_Contig111643	Boli_TR116862_c2_g1	52.94	34	16	0	89	470	4167	4268	4e-44	123	R_PARALOG
Notophthalumus_34461_Contig38460	Boli_TR116862_c2_g1	74.59	122	31	0	89	379	22	387	9e-152	239	PARALOG
Notophthalumus_34462_Contig38461	Boli_TR116862_c2_g1	74.4	125	32	0	89	880	4526	4900	0	234	PARALOG
Notophthalumus_38720_Contig42719	Boli_TR116862_c2_g1	50	28	14	0	89	462	1785	1868	3e-28	101	R_PARALOG
Notophthalumus_38721_Contig42720	Boli_TR116862_c2_g1	90.91	44	4	0	1	89	2526	2657	1e-28	102	R_PARALOG
Notophthalumus_130818_Contig134817	Boli_TR116872_c0_g2	83.87	217	35	0	3	89	1328	1978	7e-126	450	R_PARALOG
Notophthalumus_130819_Contig134818	Boli_TR116872_c0_g2	60	35	14	0	39	89	2598	2702	8e-84	136	R_PARALOG
Notophthalumus_61578_Contig65577	Boli_TR116872_c0_g2	91.63	203	17	0	89	314	1838	2446	0	451	R_ORTHOLOG
Notophthalumus_62133_Contig66132	Boli_TR116875_c0_g1	64.29	154	55	0	212	673	269	730	2e-62	239	R_ORTHOLOG
Notophthalumus_111077_Contig115076	Boli_TR116876_c0_g2	69.87	312	94	0	89	165	904	1839	4e-157	530	R_PARALOG
Notophthalumus_36580_Contig40579	Boli_TR116876_c0_g2	68.57	350	110	0	89	820	799	1848	0	581	R_ORTHOLOG
Notophthalumus_101736_Contig105735	Boli_TR116887_c0_g1	67.03	91	30	0	89	171	167	439	3e-68	144	R_PARALOG
Notophthalumus_30727_Contig34726	Boli_TR116887_c0_g1	61.11	144	56	0	13	89	167	598	2e-72	215	R_ORTHOLOG
Notophthalumus_30734_Contig34733	Boli_TR116887_c0_g2	67.16	67	22	0	89	945	93	293	5e-24	112	PARALOG
Notophthalumus_34393_Contig38392	Boli_TR116891_c0_g1	84.25	146	23	0	89	120	974	1411	1e-82	306	R_PARALOG
Notophthalumus_55450_Contig59449	Boli_TR116891_c0_g1	86.81	273	36	0	89	615	152	970	6e-161	567	R_ORTHOLOG
Notophthalumus_119779_Contig123778	Boli_TR116898_c1_g1	64.21	95	34	0	856	1140	547	831	5e-56	138	R_PARALOG
Notophthalumus_45424_Contig49423	Boli_TR116898_c1_g1	64.21	95	34	0	886	1170	547	831	1e-56	139	R_PARALOG
Notophthalumus_110403_Contig114402	Boli_TR116904_c0_g1	85.78	218	31	0	1	89	2357	3010	0	472	R_PARALOG
Notophthalumus_36173_Contig40172	Boli_TR116904_c0_g1	85.47	475	69	0	89	847	1169	2593	0	952	R_ORTHOLOG
Notophthalumus_36174_Contig40173	Boli_TR116904_c0_g1	83.99	281	45	0	89	1363	1757	2599	0	550	R_PARALOG
Notophthalumus_36175_Contig40174	Boli_TR116904_c0_g1	87.5	288	36	0	89	111	2360	3223	0	637	R_PARALOG
Notophthalumus_108702_Contig112701	Boli_TR116907_c0_g1	50	98	49	0	89	126	1184	1477	2e-68	220	R_ORTHOLOG
Notophthalumus_35115_Contig39114	Boli_TR116907_c0_g1	62.16	37	14	0	89	1529	1198	1308	1e-77	187	R_PARALOG
Notophthalumus_106288_Contig110287	Boli_TR116914_c2_g2	72.73	55	15	0	332	496	567	731	1e-22	101	R_PARALOG
Notophthalumus_27444_Contig31443	Boli_TR116914_c2_g2	75.93	54	13	0	165	326	551	712	1e-52	100	PARALOG
Notophthalumus_54575_Contig58574	Boli_TR116915_c0_g1	83.04	112	19	0	89	125	603	938	2e-119	226	R_PARALOG
Notophthalumus_54576_Contig58575	Boli_TR116915_c0_g1	86.57	216	29	0	74	89	258	905	4e-132	444	R_ORTHOLOG
Notophthalumus_119600_Contig123599	Boli_TR116926_c0_g1	89.19	74	8	0	89	248	323	544	7e-55	160	R_PARALOG
Notophthalumus_45220_Contig49219	Boli_TR116926_c0_g1	89.47	95	10	0	89	322	323	607	1e-66	206	R_ORTHOLOG
Notophthalumus_36485_Contig40484	Boli_TR116931_c0_g1	75.72	173	42	0	100	618	1523	2041	6e-107	365	R_PARALOG
Notophthalumus_114576_Contig118575	Boli_TR116939_c0_g1	96.09	179	7	0	89	593	1394	1930	0	421	R_PARALOG
Notophthalumus_39640_Contig43639	Boli_TR116939_c0_g1	97.91	430	9	0	89	159	1169	2458	0	1018	R_ORTHOLOG
Notophthalumus_27594_Contig31593	Boli_TR116954_c0_g1	51.72	116	56	0	2	89	2321	2668	4e-42	131	PARALOG
Notophthalumus_112544_Contig116543	Boli_TR116960_c0_g1	68.18	198	63	0	476	1069	8	601	4e-93	342	R_PARALOG
Notophthalumus_37615_Contig41614	Boli_TR116960_c0_g1	67.68	198	64	0	573	1166	8	601	3e-92	340	R_PARALOG
Notophthalumus_37616_Contig41615	Boli_TR116960_c0_g1	66.12	183	62	0	221	769	53	601	2e-90	314	R_PARALOG
Notophthalumus_40185_Contig44184	Boli_TR116968_c0_g1	99.77	434	1	0	89	94	117	1418	0	1023	R_ORTHOLOG
Notophthalumus_40186_Contig44185	Boli_TR116968_c0_g1	99.73	373	1	0	89	104	300	1418	0	883	R_PARALOG
Notophthalumus_46773_Contig50772	Boli_TR116971_c0_g1	93.55	93	6	0	2	280	753	1031	3e-85	207	R_PARALOG
Notophthalumus_46774_Contig50773	Boli_TR116971_c0_g1	88.32	214	25	0	103	744	519	1160	3e-126	452	R_PARALOG
Notophthalumus_121581_Contig125580	Boli_TR116973_c0_g1	82.19	73	13	0	89	740	171	389	4e-38	151	R_PARALOG
Notophthalumus_47627_Contig51626	Boli_TR116973_c0_g1	79.59	98	20	0	89	672	171	464	3e-48	193	R_ORTHOLOG
Notophthalumus_45003_Contig49002	Boli_TR116978_c1_g1	97.99	199	4	0	77	673	62	658	6e-126	451	PARALOG
Notophthalumus_62144_Contig66143	Boli_TR116991_c1_g1	79.38	97	20	0	154	444	2	292	4e-45	181	R_PARALOG
Notophthalumus_47882_Contig51881	Boli_TR116993_c0_g1	86.83	167	22	0	207	707	483	983	3e-179	369	R_ORTHOLOG
Notophthalumus_57258_Contig61257	Boli_TR116994_c0_g1	71.91	89	25	0	3	269	3683	3949	5e-40	164	PARALOG
Notophthalumus_109286_Contig113285	Boli_TR116996_c1_g2	100	86	0	0	1	89	69	326	6e-51	200	PARALOG
Notophthalumus_42468_Contig46467	Boli_TR116996_c1_g2	97.7	87	2	0	89	250	45	305	3e-49	195	R_PARALOG
Notophthalumus_93182_Contig97181	Boli_TR116999_c0_g2	81.87	171	31	0	1	513	2808	3320	3e-93	341	R_ORTHOLOG
Notophthalumus_117203_Contig121202	Boli_TR117002_c0_g1	95.21	167	8	0	122	622	42	542	2e-100	365	R_PARALOG
Notophthalumus_117204_Contig121203	Boli_TR117002_c0_g1	93.22	177	12	0	98	628	3	533	2e-103	375	R_PARALOG
Notophthalumus_35442_Contig39441	Boli_TR117002_c0_g1	94.44	180	10	0	98	637	3	542	2e-106	386	R_PARALOG
Notophthalumus_30018_Contig34017	Boli_TR117009_c0_g1	55.92	211	93	0	89	209	20	652	1e-85	284	PARALOG
Notophthalumus_122067_Contig126066	Boli_TR117013_c0_g1	55	40	18	0	89	354	1023	1142	6e-46	147	R_PARALOG
Notophthalumus_48240_Contig52239	Boli_TR117013_c0_g1	91.78	377	31	0	89	169	12	1142	0	825	R_ORTHOLOG
Notophthalumus_105234_Contig109233	Boli_TR117017_c0_g1	89.89	89	9	0	89	95	741	1007	5e-88	184	R_PARALOG
Notophthalumus_105235_Contig109234	Boli_TR117017_c0_g1	94.4	357	20	0	89	170	417	1487	0	772	R_PARALOG
Notophthalumus_32933_Contig36932	Boli_TR117017_c0_g1	94.92	531	27	0	9	89	189	1781	0	1197	R_ORTHOLOG
Notophthalumus_32936_Contig36935	Boli_TR117017_c0_g1	95.01	421	21	0	85	89	186	1448	0	932	R_PARALOG
Notophthalumus_52886_Contig56885	Boli_TR117025_c0_g1	92.24	232	18	0	51	89	84	779	1e-152	539	R_ORTHOLOG
Notophthalumus_59817_Contig63816	Boli_TR117025_c0_g1	90.74	54	5	0	89	132	906	1067	1e-55	127	R_PARALOG
Notophthalumus_84361_Contig88360	Boli_TR117030_c0_g1	51.55	97	47	0	118	408	130	420	8e-29	126	PARALOG
Notophthalumus_34596_Contig38595	Boli_TR117038_c0_g1	54.4	125	57	0	89	409	1245	1619	1e-99	167	PARALOG
Notophthalumus_117539_Contig121538	Boli_TR117046_c0_g1	77.78	117	26	0	48	89	45	395	5e-79	221	R_UNRESOLVED
Notophthalumus_117540_Contig121539	Boli_TR117046_c0_g1	78.18	55	12	0	89	481	231	395	2e-44	104	PARALOG
Notophthalumus_42839_Contig46838	Boli_TR117046_c0_g1	77.78	117	26	0	89	99	45	395	7e-79	221	R_UNRESOLVED
Notophthalumus_114345_Contig118344	Boli_TR117048_c0_g1	82.61	184	32	0	89	219	175	726	6e-111	388	R_PARALOG
Notophthalumus_114346_Contig118345	Boli_TR117048_c0_g1	83.25	197	33	0	89	219	175	765	7e-115	414	R_PARALOG
Notophthalumus_116933_Contig120932	Boli_TR117048_c0_g1	98.62	145	2	0	89	188	331	765	2e-112	349	R_PARALOG
Notophthalumus_39418_Contig43417	Boli_TR117048_c0_g1	83.25	197	33	0	89	215	175	765	7e-115	414	R_PARALOG
Notophthalumus_42185_Contig46184	Boli_TR117048_c0_g1	95.19	208	10	0	89	138	154	777	6e-140	481	R_ORTHOLOG
Notophthalumus_63382_Contig67381	Boli_TR117049_c0_g1	92.37	118	9	0	89	231	283	636	1e-129	270	R_ORTHOLOG
Notophthalumus_32317_Contig36316	Boli_TR117051_c2_g1	56.07	107	47	0	33	89	412	732	8e-65	137	R_PARALOG
Notophthalumus_32321_Contig36320	Boli_TR117051_c2_g1	58.66	179	74	0	77	613	1	537	1e-70	266	R_PARALOG
Notophthalumus_32322_Contig36321	Boli_TR117051_c2_g1	54.65	172	78	0	89	554	217	732	1e-88	226	R_PARALOG
Notophthalumus_32323_Contig36322	Boli_TR117051_c2_g1	51.67	120	58	0	89	341	373	732	6e-77	145	R_PARALOG
Notophthalumus_41645_Contig45644	Boli_TR117063_c0_g1	91.75	303	25	0	89	1371	446	1354	0	675	R_ORTHOLOG
Notophthalumus_120608_Contig124607	Boli_TR117065_c0_g1	81.82	99	18	0	89	218	878	1174	3e-127	190	R_PARALOG
Notophthalumus_46448_Contig50447	Boli_TR117065_c0_g1	83.4	259	43	0	89	105	725	1501	6e-177	506	R_ORTHOLOG
Notophthalumus_46449_Contig50448	Boli_TR117065_c0_g1	82.05	156	28	0	2	89	833	1300	2e-132	306	R_PARALOG
Notophthalumus_43922_Contig47921	Boli_TR117070_c0_g1	76.87	134	31	0	1	89	2963	3364	4e-106	252	R_ORTHOLOG
Notophthalumus_61391_Contig65390	Boli_TR117071_c0_g1	89.15	341	37	0	2	89	458	1480	0	731	R_ORTHOLOG
Notophthalumus_82359_Contig86358	Boli_TR117071_c0_g1	87.27	55	7	0	89	179	125	289	9e-48	115	R_PARALOG
Notophthalumus_44375_Contig48374	Boli_TR117072_c0_g1	81.28	187	35	0	89	812	1011	1571	0	382	R_ORTHOLOG
Notophthalumus_56966_Contig60965	Boli_TR117072_c0_g1	75.21	117	29	0	63	413	1296	1646	1e-98	226	R_PARALOG
Notophthalumus_94271_Contig98270	Boli_TR117072_c0_g1	68.42	76	24	0	265	492	1335	1562	2e-46	141	R_PARALOG
Notophthalumus_118486_Contig122485	Boli_TR117076_c0_g1	84.15	82	13	0	671	916	7	252	1e-88	180	R_PARALOG
Notophthalumus_45641_Contig49640	Boli_TR117076_c0_g1	63.33	120	44	0	1137	1496	247	606	5e-89	195	R_PARALOG
Notophthalumus_45642_Contig49641	Boli_TR117076_c0_g1	83.58	67	11	0	85	285	7	207	4e-63	145	R_PARALOG
Notophthalumus_45641_Contig49640	Boli_TR117076_c0_g2	73.49	83	22	0	1248	1496	304	552	6e-77	160	R_PARALOG
Notophthalumus_45642_Contig49641	Boli_TR117076_c0_g2	83.58	67	11	0	85	285	7	207	2e-56	145	R_PARALOG
Notophthalumus_52724_Contig56723	Boli_TR117082_c0_g1	66.67	111	37	0	385	717	209	541	1e-45	183	R_ORTHOLOG
Notophthalumus_35155_Contig39154	Boli_TR117093_c0_g1	68.75	512	160	0	175	1710	1679	3214	0	861	R_PARALOG
Notophthalumus_35156_Contig39155	Boli_TR117093_c0_g1	67.76	487	157	0	149	1609	1679	3139	0	808	R_PARALOG
Notophthalumus_55683_Contig59682	Boli_TR117098_c0_g1	79.83	119	24	0	35	89	1062	1418	3e-64	216	R_PARALOG
Notophthalumus_55684_Contig59683	Boli_TR117098_c0_g1	91.24	194	17	0	1	89	600	1181	5e-118	423	R_ORTHOLOG
Notophthalumus_58087_Contig62086	Boli_TR117099_c0_g1	80.37	107	21	0	2	322	237	557	5e-70	207	R_ORTHOLOG
Notophthalumus_56336_Contig60335	Boli_TR117102_c0_g1	82.27	141	25	0	207	629	2418	2840	3e-74	271	R_ORTHOLOG
Notophthalumus_52562_Contig56561	Boli_TR117109_c0_g1	82.11	95	17	0	15	299	607	891	3e-64	196	R_ORTHOLOG
Notophthalumus_102580_Contig106579	Boli_TR117114_c0_g1	98.55	69	1	0	460	666	281	487	8e-55	159	R_PARALOG
Notophthalumus_57942_Contig61941	Boli_TR117117_c0_g1	79.88	164	33	0	89	580	173	664	3e-89	323	R_ORTHOLOG
Notophthalumus_120870_Contig124869	Boli_TR117130_c1_g1	85.94	64	9	0	89	96	684	875	2e-78	132	R_PARALOG
Notophthalumus_46735_Contig50734	Boli_TR117130_c1_g1	73.21	112	30	0	89	181	373	708	8e-127	266	PARALOG
Notophthalumus_46736_Contig50735	Boli_TR117130_c1_g1	85.77	281	40	0	2	89	948	1790	3e-163	574	PARALOG
Notophthalumus_46737_Contig50736	Boli_TR117130_c1_g1	93.66	205	13	0	2	89	189	803	3e-127	454	R_PARALOG
Notophthalumus_72646_Contig76645	Boli_TR117130_c1_g1	71.24	153	44	0	1	459	204	662	4e-69	261	R_PARALOG
Notophthalumus_65981_Contig69980	Boli_TR117134_c0_g1	56.67	210	91	0	95	724	1	630	2e-79	296	R_PARALOG
Notophthalumus_121705_Contig125704	Boli_TR117151_c0_g1	96.25	80	3	0	3	89	9	248	5e-46	184	R_PARALOG
Notophthalumus_121706_Contig125705	Boli_TR117151_c0_g1	100	231	0	0	574	1266	276	968	0	560	R_PARALOG
Notophthalumus_46280_Contig50279	Boli_TR117151_c0_g1	88.18	296	35	0	197	1084	81	968	0	653	R_PARALOG
Notophthalumus_46281_Contig50280	Boli_TR117151_c0_g1	83.64	110	18	0	411	740	81	410	1e-178	235	R_PARALOG
Notophthalumus_47770_Contig51769	Boli_TR117151_c0_g1	99.38	320	2	0	89	1102	9	968	0	769	R_ORTHOLOG
Notophthalumus_36964_Contig40963	Boli_TR117155_c2_g1	97.1	207	6	0	82	89	713	1333	0	533	R_ORTHOLOG
Notophthalumus_36965_Contig40964	Boli_TR117155_c2_g1	100	159	0	0	2	89	407	883	6e-126	428	R_PARALOG
Notophthalumus_81173_Contig85172	Boli_TR117155_c2_g1	94.64	56	3	0	89	386	1163	1330	8e-32	137	R_PARALOG
Notophthalumus_116890_Contig120889	Boli_TR117160_c0_g1	84.66	189	29	0	89	185	1439	2005	5e-133	350	R_PARALOG
Notophthalumus_123420_Contig127419	Boli_TR117160_c0_g1	96.3	108	4	0	89	132	2999	3322	1e-103	233	R_PARALOG
Notophthalumus_42145_Contig46144	Boli_TR117160_c0_g1	64.98	257	90	0	7	89	1379	2149	0	747	R_ORTHOLOG
Notophthalumus_49951_Contig53950	Boli_TR117160_c0_g1	98.48	264	4	0	89	605	2795	3586	0	596	R_PARALOG
Notophthalumus_49952_Contig53951	Boli_TR117160_c0_g1	100	68	0	0	2	89	3488	3691	3e-137	292	R_PARALOG
Notophthalumus_124303_Contig128302	Boli_TR117163_c0_g1	84.87	119	18	0	89	174	730	1086	5e-128	248	R_PARALOG
Notophthalumus_51190_Contig55189	Boli_TR117163_c0_g1	82.93	82	14	0	89	322	1027	1272	9e-45	166	R_PARALOG
Notophthalumus_51191_Contig55190	Boli_TR117163_c0_g1	88.73	71	8	0	89	401	1027	1239	9e-48	153	R_PARALOG
Notophthalumus_58452_Contig62451	Boli_TR117163_c0_g1	84.07	226	36	0	38	89	280	957	9e-133	473	R_ORTHOLOG
Notophthalumus_83230_Contig87229	Boli_TR117163_c0_g1	63.01	173	64	0	89	207	370	888	2e-70	265	R_PARALOG
Notophthalumus_44693_Contig48692	Boli_TR117169_c1_g1	87.1	372	48	0	2	1117	597	1712	0	794	R_ORTHOLOG
Notophthalumus_106918_Contig110917	Boli_TR117193_c0_g1	100	128	0	0	89	603	3029	3412	0	302	R_PARALOG
Notophthalumus_106921_Contig110920	Boli_TR117193_c0_g1	88.73	71	8	0	154	366	2003	2215	5e-76	149	R_PARALOG
Notophthalumus_33999_Contig37998	Boli_TR117193_c0_g1	99.02	817	8	0	89	198	1547	3997	0	1906	R_ORTHOLOG
Notophthalumus_34000_Contig37999	Boli_TR117193_c0_g1	94.45	793	44	0	89	152	1619	3997	0	1764	R_PARALOG
Notophthalumus_92712_Contig96711	Boli_TR117193_c0_g1	92.99	328	23	0	96	1079	2735	3718	0	743	R_PARALOG
Notophthalumus_47028_Contig51027	Boli_TR117197_c0_g1	66.67	75	25	0	89	182	910	1134	9e-31	127	PARALOG
Notophthalumus_47029_Contig51028	Boli_TR117197_c0_g1	66.67	75	25	0	89	1362	910	1134	5e-31	127	PARALOG
Notophthalumus_52693_Contig56692	Boli_TR117198_c0_g1	66.67	126	42	0	658	1035	419	796	1e-57	224	PARALOG
Notophthalumus_85437_Contig89436	Boli_TR117201_c0_g1	76.83	82	19	0	24	269	23	268	5e-36	150	R_PARALOG
Notophthalumus_85437_Contig89436	Boli_TR117201_c0_g2	74.79	119	30	0	24	89	3861	4217	1e-54	209	R_ORTHOLOG
Notophthalumus_125002_Contig129001	Boli_TR117202_c0_g1	100	20	0	0	89	782	476	535	6e-67	173	R_PARALOG
Notophthalumus_52202_Contig56201	Boli_TR117202_c0_g1	94.54	293	16	0	89	121	221	1099	0	643	R_ORTHOLOG
Notophthalumus_34738_Contig38737	Boli_TR117205_c0_g1	93.28	521	35	0	89	1913	48	1610	0	1196	R_ORTHOLOG
Notophthalumus_34739_Contig38738	Boli_TR117205_c0_g1	89.11	450	49	0	8	89	1599	2948	0	958	R_PARALOG
Notophthalumus_55958_Contig59957	Boli_TR117205_c0_g1	68.49	146	46	0	344	781	2388	2825	6e-101	243	R_PARALOG
Notophthalumus_130552_Contig134551	Boli_TR117214_c0_g1	90	90	9	0	89	172	3582	3851	3e-74	205	R_PARALOG
Notophthalumus_130553_Contig134552	Boli_TR117214_c0_g1	81.9	232	42	0	75	89	3372	4067	0	456	R_PARALOG
Notophthalumus_45242_Contig49241	Boli_TR117214_c0_g1	86.51	341	46	0	1	89	2121	3143	0	729	R_ORTHOLOG
Notophthalumus_61111_Contig65110	Boli_TR117214_c0_g1	82.9	269	46	0	77	89	3261	4067	2e-167	538	R_PARALOG
Notophthalumus_110505_Contig114504	Boli_TR117218_c0_g1	93.28	134	9	0	89	110	224	625	1e-102	304	R_PARALOG
Notophthalumus_110507_Contig114506	Boli_TR117218_c0_g1	91.24	137	12	0	89	342	1457	1867	3e-159	309	R_PARALOG
Notophthalumus_110508_Contig114507	Boli_TR117218_c0_g1	92.31	156	12	0	89	276	155	622	5e-136	348	R_PARALOG
Notophthalumus_110509_Contig114508	Boli_TR117218_c0_g1	95.21	188	9	0	2	89	1754	2317	7e-118	423	R_PARALOG
Notophthalumus_36255_Contig40254	Boli_TR117218_c0_g1	94.99	399	20	0	89	1792	674	1870	0	899	R_ORTHOLOG
Notophthalumus_110227_Contig114226	Boli_TR117219_c0_g1	52.24	67	32	0	1	89	1459	1659	7e-21	101	PARALOG
Notophthalumus_111087_Contig115086	Boli_TR117230_c1_g1	93.89	180	11	0	2	541	209	748	2e-121	434	R_ORTHOLOG
Notophthalumus_43381_Contig47380	Boli_TR117233_c0_g1	69.83	116	35	0	89	954	979	1326	6e-98	213	R_ORTHOLOG
Notophthalumus_112664_Contig116663	Boli_TR117234_c0_g1	94.81	77	4	0	89	519	2119	2349	0	179	R_PARALOG
Notophthalumus_37686_Contig41685	Boli_TR117234_c0_g1	83.05	354	60	0	89	2128	367	1428	0	720	R_ORTHOLOG
Notophthalumus_71694_Contig75693	Boli_TR117237_c0_g2	84.56	149	23	0	89	164	174	620	4e-81	301	R_ORTHOLOG
Notophthalumus_50429_Contig54428	Boli_TR117240_c0_g1	71.28	94	27	0	89	133	909	1190	9e-98	165	R_PARALOG
Notophthalumus_50430_Contig54429	Boli_TR117240_c0_g1	77.61	134	30	0	278	679	834	1235	5e-167	255	R_PARALOG
Notophthalumus_63451_Contig67450	Boli_TR117240_c0_g1	92.02	351	28	0	89	116	207	1259	0	795	R_ORTHOLOG
Notophthalumus_71554_Contig75553	Boli_TR117245_c0_g1	82.61	115	20	0	109	453	134	478	2e-62	238	R_ORTHOLOG
Notophthalumus_105299_Contig109298	Boli_TR117250_c0_g1	96.63	267	9	0	89	1216	7120	7920	0	610	R_PARALOG
Notophthalumus_105300_Contig109299	Boli_TR117250_c0_g1	96.18	340	13	0	2	89	5953	6972	0	774	R_PARALOG
Notophthalumus_105302_Contig109301	Boli_TR117250_c0_g1	93.21	221	15	0	89	329	4681	5343	3e-155	473	R_PARALOG
Notophthalumus_32978_Contig36977	Boli_TR117250_c0_g1	95.41	827	38	0	89	146	5920	8400	0	1866	R_ORTHOLOG
Notophthalumus_32979_Contig36978	Boli_TR117250_c0_g1	97.02	604	18	0	89	6298	6589	8400	0	1396	R_PARALOG
Notophthalumus_105299_Contig109298	Boli_TR117250_c0_g2	94.37	142	8	0	2013	2438	284	709	4e-128	316	R_PARALOG
Notophthalumus_105301_Contig109300	Boli_TR117250_c0_g2	94.74	152	8	0	859	1314	254	709	5e-113	341	R_PARALOG
Notophthalumus_32978_Contig36977	Boli_TR117250_c0_g2	94.07	236	14	0	146	853	2	709	2e-146	519	R_PARALOG
Notophthalumus_32979_Contig36978	Boli_TR117250_c0_g2	94.07	236	14	0	7402	8109	2	709	1e-145	519	R_PARALOG
Notophthalumus_49811_Contig53810	Boli_TR117253_c1_g2	85.32	109	16	0	89	1010	56	382	2e-123	216	PARALOG
Notophthalumus_49812_Contig53811	Boli_TR117253_c1_g2	81.42	113	21	0	89	241	623	961	2e-134	241	PARALOG
Notophthalumus_109845_Contig113844	Boli_TR117255_c0_g3	94.59	148	8	0	79	522	3	446	1e-89	330	PARALOG
Notophthalumus_35823_Contig39822	Boli_TR117255_c0_g3	94.59	148	8	0	19	462	3	446	1e-89	330	PARALOG
Notophthalumus_41795_Contig45794	Boli_TR117256_c0_g1	85.86	99	14	0	553	849	688	984	3e-53	209	PARALOG
Notophthalumus_124772_Contig128771	Boli_TR117264_c3_g1	57.32	82	35	0	89	96	11	256	7e-27	120	PARALOG
Notophthalumus_101949_Contig105948	Boli_TR117271_c0_g1	61.95	113	43	0	140	478	280	618	2e-77	177	R_PARALOG
Notophthalumus_118814_Contig122813	Boli_TR117271_c0_g1	69.57	115	35	0	307	651	301	645	8e-78	199	R_PARALOG
Notophthalumus_30888_Contig34887	Boli_TR117271_c0_g1	57.83	83	35	0	4	252	646	894	5e-56	122	R_PARALOG
Notophthalumus_30889_Contig34888	Boli_TR117271_c0_g1	64.15	106	38	0	23	340	301	618	1e-63	173	R_PARALOG
Notophthalumus_30890_Contig34889	Boli_TR117271_c0_g1	65.38	104	36	0	89	119	301	612	3e-44	171	R_PARALOG
Notophthalumus_112541_Contig116540	Boli_TR117273_c0_g1	96.62	621	21	0	89	189	166	2028	0	1430	r_ORTHOLOG
Notophthalumus_112543_Contig116542	Boli_TR117273_c0_g1	96.62	621	21	0	89	395	166	2028	0	1430	PARALOG
Notophthalumus_37614_Contig41613	Boli_TR117273_c0_g1	96.14	337	13	0	89	973	1018	2028	0	765	R_PARALOG
Notophthalumus_116728_Contig120727	Boli_TR117276_c1_g1	95.54	112	5	0	89	545	1131	1466	2e-162	268	R_PARALOG
Notophthalumus_120359_Contig124358	Boli_TR117276_c1_g1	76.11	180	43	0	377	916	1125	1664	3e-97	353	R_PARALOG
Notophthalumus_41984_Contig45983	Boli_TR117276_c1_g1	89.57	230	24	0	89	378	1035	1724	0	517	R_ORTHOLOG
Notophthalumus_46118_Contig50117	Boli_TR117276_c1_g1	75.65	193	47	0	500	1078	1086	1664	3e-103	376	R_PARALOG
Notophthalumus_61565_Contig65564	Boli_TR117277_c1_g1	91.86	172	14	0	1	89	2222	2737	3e-103	375	R_ORTHOLOG
Notophthalumus_111877_Contig115876	Boli_TR117277_c2_g1	100	66	0	0	7	89	67	264	4e-122	161	R_PARALOG
Notophthalumus_37154_Contig41153	Boli_TR117277_c2_g1	98.77	407	5	0	31	89	55	1275	0	957	R_ORTHOLOG
Notophthalumus_37155_Contig41154	Boli_TR117277_c2_g1	99.63	272	1	0	89	428	460	1275	0	647	R_PARALOG
Notophthalumus_59211_Contig63210	Boli_TR117278_c0_g1	91.46	82	7	0	89	232	1546	1791	3e-120	179	R_PARALOG
Notophthalumus_77676_Contig81675	Boli_TR117278_c0_g1	90.8	163	15	0	89	456	1096	1584	0	371	R_ORTHOLOG
Notophthalumus_52002_Contig56001	Boli_TR117279_c0_g1	84.03	144	23	0	146	577	528	959	8e-94	300	R_ORTHOLOG
Notophthalumus_108888_Contig112887	Boli_TR117283_c0_g1	58.33	72	30	0	89	137	1188	1403	2e-56	104	R_PARALOG
Notophthalumus_108889_Contig112888	Boli_TR117283_c0_g1	67.12	146	48	0	89	255	1188	1625	5e-98	245	R_ORTHOLOG
Notophthalumus_135710_Contig139709	Boli_TR117283_c0_g1	57.61	92	39	0	89	219	42	317	4e-29	128	R_PARALOG
Notophthalumus_71103_Contig75102	Boli_TR117283_c0_g1	57.76	116	49	0	89	298	102	449	3e-38	155	R_PARALOG
Notophthalumus_36906_Contig40905	Boli_TR117287_c2_g3	64.29	140	50	0	2	421	44	463	1e-58	228	R_PARALOG
Notophthalumus_110576_Contig114575	Boli_TR117289_c0_g1	76.39	72	17	0	112	327	88	303	2e-29	129	PARALOG
Notophthalumus_36288_Contig40287	Boli_TR117289_c0_g1	76.06	71	17	0	243	455	91	303	2e-29	130	R_PARALOG
Notophthalumus_117110_Contig121109	Boli_TR117291_c0_g1	85.48	62	9	0	77	262	576	761	5e-41	127	R_PARALOG
Notophthalumus_42376_Contig46375	Boli_TR117291_c0_g1	86.67	60	8	0	480	659	576	755	1e-80	127	PARALOG
Notophthalumus_120377_Contig124376	Boli_TR117292_c1_g2	92.98	57	4	0	89	929	393	563	9e-56	131	R_UNRESOLVED
Notophthalumus_46156_Contig50155	Boli_TR117292_c1_g2	92.98	57	4	0	89	254	393	563	1e-55	131	R_UNRESOLVED
Notophthalumus_49409_Contig53408	Boli_TR117296_c1_g1	83.89	149	24	0	48	89	143	589	6e-84	311	R_ORTHOLOG
Notophthalumus_49410_Contig53409	Boli_TR117296_c1_g1	71.76	85	24	0	70	89	335	589	3e-35	149	R_PARALOG
Notophthalumus_128260_Contig132259	Boli_TR117331_c0_g1	84.62	91	14	0	89	136	177	449	3e-48	191	R_UNRESOLVED
Notophthalumus_128261_Contig132260	Boli_TR117331_c0_g1	81.32	91	17	0	89	153	177	449	4e-45	181	R_PARALOG
Notophthalumus_51954_Contig55953	Boli_TR117331_c0_g1	84.62	91	14	0	89	236	177	449	4e-48	191	R_UNRESOLVED
Notophthalumus_57091_Contig61090	Boli_TR117331_c0_g1	83.52	91	15	0	89	204	177	449	5e-47	188	R_PARALOG
Notophthalumus_137755_Contig141754	Boli_TR117339_c0_g1	70.45	88	26	0	1	264	150	413	4e-78	165	R_ORTHOLOG
Notophthalumus_105850_Contig109849	Boli_TR117340_c0_g1	76.83	82	19	0	89	796	621	866	2e-107	150	R_PARALOG
Notophthalumus_33347_Contig37346	Boli_TR117340_c0_g1	87.8	164	20	0	933	1424	375	866	0	331	R_PARALOG
Notophthalumus_33348_Contig37347	Boli_TR117340_c0_g1	82.05	78	14	0	89	379	1518	1751	2e-60	146	R_PARALOG
Notophthalumus_33349_Contig37348	Boli_TR117340_c0_g1	61.22	98	38	0	900	1193	50	343	4e-112	142	R_PARALOG
Notophthalumus_33350_Contig37349	Boli_TR117340_c0_g1	62.86	70	26	0	89	530	105	314	7e-67	149	R_PARALOG
Notophthalumus_95307_Contig99306	Boli_TR117350_c0_g1	84.18	196	31	0	4	591	188	775	4e-112	404	R_ORTHOLOG
Notophthalumus_93444_Contig97443	Boli_TR117351_c0_g1	86.15	231	32	0	3	695	2959	3651	1e-157	515	R_ORTHOLOG
Notophthalumus_31034_Contig35033	Boli_TR117364_c1_g1	53.85	312	144	0	89	276	22	957	2e-123	402	PARALOG
Notophthalumus_49415_Contig53414	Boli_TR117366_c1_g1	51.14	88	43	0	3	89	34	297	1e-25	116	PARALOG
Notophthalumus_117264_Contig121263	Boli_TR117372_c0_g1	87.96	108	13	0	89	567	2737	3060	3e-149	234	R_PARALOG
Notophthalumus_42524_Contig46523	Boli_TR117372_c0_g1	53.26	92	43	0	45	89	1909	2184	4e-66	160	R_PARALOG
Notophthalumus_42526_Contig46525	Boli_TR117372_c0_g1	81.62	457	84	0	89	134	3139	4509	0	936	R_ORTHOLOG
Notophthalumus_63909_Contig67908	Boli_TR117376_c0_g1	72.97	74	20	0	45	89	535	756	6e-33	140	R_PARALOG
Notophthalumus_71333_Contig75332	Boli_TR117376_c0_g1	91.53	59	5	0	3	89	2633	2809	2e-71	135	PARALOG
Notophthalumus_74491_Contig78490	Boli_TR117376_c0_g1	81.48	54	10	0	83	89	1337	1498	1e-56	103	R_PARALOG
Notophthalumus_52792_Contig56791	Boli_TR117379_c0_g1	85.03	314	47	0	89	481	908	1849	0	657	R_ORTHOLOG
Notophthalumus_38677_Contig42676	Boli_TR117387_c0_g2	81.55	103	19	0	89	92	284	592	6e-52	205	R_ORTHOLOG
Notophthalumus_112036_Contig116035	Boli_TR117400_c0_g1	80.56	108	21	0	89	103	514	837	6e-112	219	R_PARALOG
Notophthalumus_37264_Contig41263	Boli_TR117400_c0_g1	83.09	337	57	0	89	163	145	1155	0	673	R_ORTHOLOG
Notophthalumus_106659_Contig110658	Boli_TR117409_c0_g1	87.91	364	44	0	89	2399	236	1327	0	775	PARALOG
Notophthalumus_106661_Contig110660	Boli_TR117409_c0_g1	86.59	410	55	0	89	2374	236	1465	0	851	R_UNRESOLVED
Notophthalumus_106663_Contig110662	Boli_TR117409_c0_g1	86.59	410	55	0	89	1605	236	1465	0	851	R_UNRESOLVED
Notophthalumus_33851_Contig37850	Boli_TR117409_c0_g1	86.59	410	55	0	89	2406	236	1465	0	851	R_UNRESOLVED
Notophthalumus_33852_Contig37851	Boli_TR117409_c0_g1	86.59	410	55	0	89	2418	236	1465	0	851	R_UNRESOLVED
Notophthalumus_39557_Contig43556	Boli_TR117412_c0_g2	70.21	141	42	0	201	623	748	1170	2e-87	257	R_PARALOG
Notophthalumus_118028_Contig122027	Boli_TR117417_c0_g1	95.02	261	13	0	89	158	224	1006	0	588	R_PARALOG
Notophthalumus_43403_Contig47402	Boli_TR117417_c0_g1	95.57	542	24	0	89	137	101	1726	0	1225	R_ORTHOLOG
Notophthalumus_106649_Contig110648	Boli_TR117418_c0_g2	86.73	196	26	0	89	128	311	898	2e-124	415	R_PARALOG
Notophthalumus_106650_Contig110649	Boli_TR117418_c0_g2	88.83	206	23	0	89	108	335	952	8e-123	442	PARALOG
Notophthalumus_33843_Contig37842	Boli_TR117418_c0_g2	87.85	214	26	0	89	97	311	952	4e-127	456	R_UNRESOLVED
Notophthalumus_33844_Contig37843	Boli_TR117418_c0_g2	87.38	214	27	0	89	217	311	952	3e-126	454	PARALOG
Notophthalumus_33845_Contig37844	Boli_TR117418_c0_g2	87.85	214	26	0	89	120	311	952	4e-127	456	R_UNRESOLVED
Notophthalumus_112085_Contig116084	Boli_TR117423_c1_g1	92.55	94	7	0	89	122	296	577	1e-56	220	R_PARALOG
Notophthalumus_37289_Contig41288	Boli_TR117423_c1_g1	80.8	526	101	0	89	2204	296	1873	0	994	R_ORTHOLOG
Notophthalumus_33244_Contig37243	Boli_TR117432_c0_g1	74.1	139	36	0	1	89	716	1132	3e-62	240	R_ORTHOLOG
Notophthalumus_113940_Contig117939	Boli_TR117433_c0_g1	77.52	129	29	0	89	125	211	597	9e-58	223	R_PARALOG
Notophthalumus_113941_Contig117940	Boli_TR117433_c0_g1	96.55	58	2	0	89	120	424	597	8e-40	135	R_PARALOG
Notophthalumus_113943_Contig117942	Boli_TR117433_c0_g1	98.15	54	1	0	44	89	436	597	1e-52	128	R_PARALOG
Notophthalumus_39018_Contig43017	Boli_TR117433_c0_g1	78.29	129	28	0	89	152	211	597	2e-59	229	R_ORTHOLOG
Notophthalumus_39019_Contig43018	Boli_TR117433_c0_g1	97.96	98	2	0	89	729	304	597	3e-57	222	R_PARALOG
Notophthalumus_38242_Contig42241	Boli_TR117436_c0_g1	99.31	289	2	0	89	269	1270	2136	0	709	R_ORTHOLOG
Notophthalumus_54638_Contig58637	Boli_TR117437_c0_g1	73.87	111	29	0	328	660	1423	1755	5e-73	199	R_ORTHOLOG
Notophthalumus_62056_Contig66055	Boli_TR117443_c0_g1	95.59	136	6	0	3	89	825	1232	3e-168	319	R_ORTHOLOG
Notophthalumus_69846_Contig73845	Boli_TR117445_c0_g1	59.78	184	74	0	89	114	103	654	1e-73	259	PARALOG
Notophthalumus_47501_Contig51500	Boli_TR117446_c0_g1	76.27	118	28	0	146	499	3238	3591	5e-75	224	R_PARALOG
Notophthalumus_47502_Contig51501	Boli_TR117446_c0_g1	76.97	178	41	0	270	803	3058	3591	2e-122	336	R_PARALOG
Notophthalumus_47799_Contig51798	Boli_TR117446_c0_g1	98.25	342	6	0	60	89	2584	3609	0	785	R_ORTHOLOG
Notophthalumus_54540_Contig58539	Boli_TR117446_c0_g1	78.69	61	13	0	1	89	887	1069	4e-23	109	R_PARALOG
Notophthalumus_78481_Contig82480	Boli_TR117446_c0_g1	92.09	177	14	0	3	89	2227	2757	3e-128	387	R_PARALOG
Notophthalumus_41301_Contig45300	Boli_TR117451_c0_g1	96.99	166	5	0	89	342	2020	2517	0	400	R_PARALOG
Notophthalumus_41302_Contig45301	Boli_TR117451_c0_g1	96.55	348	12	0	89	408	2020	3063	0	825	R_ORTHOLOG
Notophthalumus_51666_Contig55665	Boli_TR117455_c0_g1	80.33	122	24	0	89	493	2007	2372	2e-140	238	R_PARALOG
Notophthalumus_69345_Contig73344	Boli_TR117455_c0_g1	86.71	143	19	0	89	232	924	1352	4e-145	304	R_ORTHOLOG
Notophthalumus_35551_Contig39550	Boli_TR117456_c1_g3	98.83	171	2	0	89	535	431	943	9e-110	397	R_ORTHOLOG
Notophthalumus_38923_Contig42922	Boli_TR117461_c0_g1	71.53	137	39	0	1382	1792	228	638	2e-61	237	R_PARALOG
Notophthalumus_61329_Contig65328	Boli_TR117461_c0_g1	88.97	145	16	0	89	1971	210	644	3e-93	323	R_UNRESOLVED
Notophthalumus_38923_Contig42922	Boli_TR117461_c0_g2	71.53	137	39	0	1382	1792	228	638	2e-61	237	R_PARALOG
Notophthalumus_61329_Contig65328	Boli_TR117461_c0_g2	88.97	145	16	0	89	1971	210	644	8e-150	323	R_UNRESOLVED
Notophthalumus_118294_Contig122293	Boli_TR117464_c0_g1	88.89	54	6	0	89	190	1190	1351	2e-44	110	R_PARALOG
Notophthalumus_118295_Contig122294	Boli_TR117464_c0_g1	78.48	79	17	0	89	207	287	523	2e-73	152	R_PARALOG
Notophthalumus_43708_Contig47707	Boli_TR117464_c0_g1	80.1	201	40	0	89	669	746	1348	0	385	PARALOG
Notophthalumus_43709_Contig47708	Boli_TR117464_c0_g1	80.85	141	27	0	21	89	293	715	1e-128	289	PARALOG
Notophthalumus_66515_Contig70514	Boli_TR117470_c0_g1	95.56	135	6	0	89	92	1138	1542	2e-101	346	R_ORTHOLOG
Notophthalumus_121127_Contig125126	Boli_TR117472_c0_g1	90.54	148	14	0	89	160	588	1031	2e-89	328	R_PARALOG
Notophthalumus_47070_Contig51069	Boli_TR117472_c0_g1	94.09	237	14	0	89	205	621	1331	1e-165	530	R_ORTHOLOG
Notophthalumus_48668_Contig52667	Boli_TR117473_c0_g1	88.24	187	22	0	89	161	87	647	2e-134	412	R_ORTHOLOG
Notophthalumus_110474_Contig114473	Boli_TR117474_c0_g1	97.23	253	7	0	89	282	2120	2878	0	582	R_ORTHOLOG
Notophthalumus_110475_Contig114474	Boli_TR117474_c0_g1	96.67	120	4	0	89	321	2519	2878	5e-86	272	R_PARALOG
Notophthalumus_110477_Contig114476	Boli_TR117474_c0_g1	94.19	155	9	0	88	89	2414	2878	4e-107	342	R_PARALOG
Notophthalumus_36239_Contig40238	Boli_TR117474_c0_g1	96.67	120	4	0	89	275	2519	2878	5e-86	272	R_PARALOG
Notophthalumus_36240_Contig40239	Boli_TR117474_c0_g1	72.73	176	48	0	89	250	485	1012	0	333	R_PARALOG
Notophthalumus_96494_Contig100493	Boli_TR117475_c0_g1	93.22	118	8	0	106	459	1	354	1e-80	260	R_PARALOG
Notophthalumus_26814_Contig30813	Boli_TR117475_c0_g2	93.55	93	6	0	4516	4794	349	627	6e-104	203	R_PARALOG
Notophthalumus_26600_Contig30599	Boli_TR117475_c0_g3	92.51	227	17	0	924	1604	1	681	3e-136	485	R_PARALOG
Notophthalumus_26814_Contig30813	Boli_TR117475_c0_g3	90.11	91	9	0	4522	4794	409	681	2e-103	196	R_PARALOG
Notophthalumus_96494_Contig100493	Boli_TR117475_c0_g3	92.55	94	7	0	106	387	1	282	1e-69	203	R_PARALOG
Notophthalumus_96136_Contig100135	Boli_TR117475_c1_g1	75.95	79	19	0	90	326	209	445	5e-46	151	R_PARALOG
Notophthalumus_26600_Contig30599	Boli_TR117475_c2_g1	86.08	510	71	0	84	89	81	1610	0	1023	PARALOG
Notophthalumus_96055_Contig100054	Boli_TR117475_c2_g1	80	60	12	0	691	870	690	869	3e-25	116	R_PARALOG
Notophthalumus_96494_Contig100493	Boli_TR117475_c2_g1	91.12	169	15	0	89	106	696	1202	9e-117	362	R_PARALOG
Notophthalumus_101569_Contig105568	Boli_TR117476_c0_g1	59.68	124	50	0	1	89	11	382	4e-54	211	PARALOG
Notophthalumus_117256_Contig121255	Boli_TR117476_c0_g1	69.23	52	16	0	733	888	2	157	7e-41	100	R_PARALOG
Notophthalumus_42515_Contig46514	Boli_TR117476_c0_g1	64.34	129	46	0	713	1099	2	388	2e-58	227	R_PARALOG
Notophthalumus_81970_Contig85969	Boli_TR117478_c0_g1	75.63	119	29	0	232	588	1060	1416	4e-76	236	R_ORTHOLOG
Notophthalumus_49341_Contig53340	Boli_TR117489_c0_g1	88.26	281	33	0	11	853	225	1067	1e-172	606	R_ORTHOLOG
Notophthalumus_34119_Contig38118	Boli_TR117493_c0_g1	65.62	384	132	0	1127	2278	239	1390	1e-177	624	R_PARALOG
Notophthalumus_107096_Contig111095	Boli_TR117493_c0_g2	83.08	65	11	0	120	314	1570	1764	3e-67	122	R_PARALOG
Notophthalumus_111188_Contig115187	Boli_TR117493_c0_g2	57.14	112	48	0	1805	2140	1429	1764	7e-166	146	R_PARALOG
Notophthalumus_34119_Contig38118	Boli_TR117493_c0_g2	68.16	380	121	0	869	2008	1	1140	0	636	R_PARALOG
Notophthalumus_36020_Contig40019	Boli_TR117493_c0_g2	65.18	382	133	0	998	2143	1	1146	0	621	R_PARALOG
Notophthalumus_36659_Contig40658	Boli_TR117493_c0_g2	57.14	112	48	0	2327	2662	1429	1764	9e-168	148	R_PARALOG
Notophthalumus_107096_Contig111095	Boli_TR117493_c1_g1	62.16	74	28	0	120	341	173	394	1e-54	105	R_PARALOG
Notophthalumus_119836_Contig123835	Boli_TR117496_c0_g7	96.03	151	6	0	89	206	342	794	2e-137	347	R_PARALOG
Notophthalumus_45490_Contig49489	Boli_TR117496_c0_g7	95.8	452	19	0	75	89	177	1532	0	1044	R_ORTHOLOG
Notophthalumus_118242_Contig122241	Boli_TR117498_c0_g1	91.25	263	23	0	2	89	1231	2019	3e-167	573	PARALOG
Notophthalumus_38574_Contig42573	Boli_TR117498_c0_g1	80.16	247	49	0	89	246	1279	2019	1e-134	480	R_PARALOG
Notophthalumus_38575_Contig42574	Boli_TR117498_c0_g1	80.2	101	20	0	771	1073	1627	1929	6e-98	197	R_PARALOG
Notophthalumus_43649_Contig47648	Boli_TR117498_c0_g1	96.3	189	7	0	89	177	1438	2004	7e-139	438	R_PARALOG
Notophthalumus_43650_Contig47649	Boli_TR117498_c0_g1	94.22	225	13	0	60	89	1357	2031	8e-172	517	PARALOG
Notophthalumus_116244_Contig120243	Boli_TR117500_c0_g1	62.44	221	83	0	863	1525	676	1338	1e-93	344	R_PARALOG
Notophthalumus_116245_Contig120244	Boli_TR117500_c0_g1	62.44	221	83	0	217	879	676	1338	6e-94	344	R_PARALOG
Notophthalumus_41425_Contig45424	Boli_TR117500_c0_g1	51.94	129	62	0	463	849	676	1062	7e-82	166	R_PARALOG
Notophthalumus_109913_Contig113912	Boli_TR117512_c0_g1	52.63	19	9	0	89	2506	370	426	0	426	PARALOG
Notophthalumus_109915_Contig113914	Boli_TR117512_c0_g1	57.81	64	27	0	1	89	1306	1497	5e-35	104	R_PARALOG
Notophthalumus_35870_Contig39869	Boli_TR117512_c0_g1	53.06	49	23	0	89	1511	1301	1447	0	426	r_ORTHOLOG
Notophthalumus_107899_Contig111898	Boli_TR117515_c0_g1	69.64	112	34	0	89	111	216	551	1e-52	205	R_PARALOG
Notophthalumus_107900_Contig111899	Boli_TR117515_c0_g1	71.59	88	25	0	201	464	288	551	5e-43	174	R_PARALOG
Notophthalumus_34618_Contig38617	Boli_TR117515_c0_g1	66.79	268	89	0	240	1043	180	983	5e-134	479	R_PARALOG
Notophthalumus_72549_Contig76548	Boli_TR117515_c0_g1	61.04	154	60	0	89	258	234	695	1e-61	236	R_PARALOG
Notophthalumus_40214_Contig44213	Boli_TR117527_c0_g1	76.43	140	33	0	213	632	106	525	1e-65	251	R_ORTHOLOG
Notophthalumus_124866_Contig128865	Boli_TR117530_c0_g1	96.79	156	5	0	89	592	565	1032	0	341	R_PARALOG
Notophthalumus_51987_Contig55986	Boli_TR117530_c0_g1	93.56	202	13	0	89	667	514	1119	0	434	R_ORTHOLOG
Notophthalumus_112346_Contig116345	Boli_TR117532_c4_g1	100	48	0	0	1	89	1373	1516	2e-27	114	R_PARALOG
Notophthalumus_112347_Contig116346	Boli_TR117532_c4_g1	96.44	309	11	0	89	142	1451	2377	0	659	R_ORTHOLOG
Notophthalumus_37470_Contig41469	Boli_TR117532_c4_g1	97.38	267	7	0	89	1819	1442	2242	0	586	R_PARALOG
Notophthalumus_71691_Contig75690	Boli_TR117532_c4_g1	88.41	69	8	0	89	214	1370	1576	6e-36	144	R_PARALOG
Notophthalumus_110622_Contig114621	Boli_TR117537_c0_g1	91.67	60	5	0	593	772	611	790	6e-32	138	R_PARALOG
Notophthalumus_60931_Contig64930	Boli_TR117537_c0_g1	96.77	62	2	0	89	257	611	796	4e-62	154	R_ORTHOLOG
Notophthalumus_118810_Contig122809	Boli_TR117544_c2_g1	64.08	142	51	0	89	207	143	568	6e-61	223	PARALOG
Notophthalumus_49823_Contig53822	Boli_TR117546_c0_g1	85.19	54	8	0	89	1122	1471	1632	1e-40	109	R_ORTHOLOG
Notophthalumus_109387_Contig113386	Boli_TR117552_c0_g1	97.45	746	19	0	89	1009	1115	3352	0	1750	R_PARALOG
Notophthalumus_109389_Contig113388	Boli_TR117552_c0_g1	92.78	97	7	0	89	533	3062	3352	3e-151	217	R_PARALOG
Notophthalumus_35505_Contig39504	Boli_TR117552_c0_g1	96.31	1111	41	0	89	1380	20	3352	0	2540	R_ORTHOLOG
Notophthalumus_112346_Contig116345	Boli_TR117569_c0_g2	95.65	46	2	0	1	138	812	949	2e-22	108	PARALOG
Notophthalumus_112347_Contig116346	Boli_TR117569_c0_g2	55.12	127	57	0	574	954	1007	1387	1e-56	160	R_PARALOG
Notophthalumus_37470_Contig41469	Boli_TR117569_c0_g2	55.12	127	57	0	1942	2322	1007	1387	4e-64	162	R_PARALOG
Notophthalumus_71691_Contig75690	Boli_TR117569_c0_g2	73.68	76	20	0	181	408	815	1042	4e-32	133	R_PARALOG
Notophthalumus_112330_Contig116329	Boli_TR117570_c2_g1	81.44	167	31	0	89	120	1236	1736	2e-125	314	r_ORTHOLOG
Notophthalumus_112331_Contig116330	Boli_TR117570_c2_g1	82.07	145	26	0	89	151	1302	1736	5e-75	279	PARALOG
Notophthalumus_112332_Contig116331	Boli_TR117570_c2_g1	84.55	123	19	0	89	920	1236	1604	1e-167	237	R_PARALOG
Notophthalumus_112334_Contig116333	Boli_TR117570_c2_g1	82.58	155	27	0	89	174	1272	1736	6e-80	296	PARALOG
Notophthalumus_37459_Contig41458	Boli_TR117570_c2_g1	82.05	156	28	0	89	332	1269	1736	3e-176	297	R_PARALOG
Notophthalumus_116748_Contig120747	Boli_TR117573_c0_g1	88.74	151	17	0	89	103	258	710	5e-97	320	R_PARALOG
Notophthalumus_42007_Contig46006	Boli_TR117573_c0_g1	84.1	283	45	0	66	89	45	893	7e-165	577	R_ORTHOLOG
Notophthalumus_112544_Contig116543	Boli_TR117582_c0_g1	58.61	244	101	0	2	733	2991	3722	0	362	R_PARALOG
Notophthalumus_37615_Contig41614	Boli_TR117582_c0_g1	57.03	263	113	0	42	830	2991	3779	0	376	R_PARALOG
Notophthalumus_37616_Contig41615	Boli_TR117582_c0_g1	71.43	140	40	0	410	829	2592	3011	7e-171	258	R_PARALOG
Notophthalumus_70820_Contig74819	Boli_TR117582_c0_g1	76.04	96	23	0	365	652	2694	2981	7e-96	187	R_PARALOG
Notophthalumus_95439_Contig99438	Boli_TR117582_c0_g1	68.89	90	28	0	361	630	2121	2390	9e-39	160	R_PARALOG
Notophthalumus_112544_Contig116543	Boli_TR117582_c0_g2	67.63	414	134	0	2	1243	282	1523	0	730	R_PARALOG
Notophthalumus_37615_Contig41614	Boli_TR117582_c0_g2	64.51	417	148	0	21	1271	351	1601	0	697	R_PARALOG
Notophthalumus_37616_Contig41615	Boli_TR117582_c0_g2	71.56	218	62	0	221	874	351	1004	4e-161	406	R_PARALOG
Notophthalumus_95439_Contig99438	Boli_TR117582_c0_g2	70	90	27	0	361	630	84	353	4e-39	161	R_PARALOG
Notophthalumus_116774_Contig120773	Boli_TR117588_c0_g1	94.62	223	12	0	21	89	133	801	3e-177	511	R_PARALOG
Notophthalumus_42040_Contig46039	Boli_TR117588_c0_g1	94.22	225	13	0	53	89	127	801	0	514	R_ORTHOLOG
Notophthalumus_48293_Contig52292	Boli_TR117595_c1_g1	77.48	111	25	0	720	1052	853	1185	1e-116	214	R_PARALOG
Notophthalumus_48294_Contig52293	Boli_TR117595_c1_g1	77.48	111	25	0	390	722	853	1185	3e-138	214	R_PARALOG
Notophthalumus_56023_Contig60022	Boli_TR117595_c1_g1	89.26	121	13	0	89	884	847	1209	0	268	R_ORTHOLOG
Notophthalumus_115963_Contig119962	Boli_TR117602_c0_g1	82.72	243	42	0	89	278	313	1041	0	513	R_PARALOG
Notophthalumus_115964_Contig119963	Boli_TR117602_c0_g1	80.37	270	53	0	84	89	337	1146	4e-174	559	R_PARALOG
Notophthalumus_41160_Contig45159	Boli_TR117602_c0_g1	77.84	379	84	0	8	89	1	1137	0	754	R_ORTHOLOG
Notophthalumus_114090_Contig118089	Boli_TR117619_c0_g1	88.89	153	17	0	89	460	497	955	0	357	R_PARALOG
Notophthalumus_114091_Contig118090	Boli_TR117619_c0_g1	90.54	222	21	0	89	1071	290	955	0	511	R_ORTHOLOG
Notophthalumus_39179_Contig43178	Boli_TR117619_c0_g1	85.4	137	20	0	89	510	1193	1603	0	276	R_PARALOG
Notophthalumus_121562_Contig125561	Boli_TR117626_c0_g1	68.75	64	20	0	395	586	590	781	2e-82	130	R_PARALOG
Notophthalumus_121563_Contig125562	Boli_TR117626_c0_g1	63.27	98	36	0	89	220	365	658	6e-80	160	R_PARALOG
Notophthalumus_47597_Contig51596	Boli_TR117626_c0_g1	60.39	255	101	0	6	89	356	1120	2e-112	405	PARALOG
Notophthalumus_83401_Contig87400	Boli_TR117626_c0_g1	50.42	119	59	0	2	358	209	565	2e-73	150	R_PARALOG
Notophthalumus_115923_Contig119922	Boli_TR117630_c0_g1	88.68	212	24	0	89	488	2099	2734	0	480	R_PARALOG
Notophthalumus_115924_Contig119923	Boli_TR117630_c0_g1	90.48	84	8	0	89	97	2204	2455	4e-119	193	R_PARALOG
Notophthalumus_41110_Contig45109	Boli_TR117630_c0_g1	89.43	454	48	0	42	89	1484	2845	0	1022	R_ORTHOLOG
Notophthalumus_127165_Contig131164	Boli_TR117633_c0_g1	62.8	207	77	0	683	1303	176	796	2e-167	301	R_PARALOG
Notophthalumus_143891_Contig147890	Boli_TR117633_c0_g1	90.11	91	9	0	89	134	1778	2050	2e-74	195	PARALOG
Notophthalumus_146204_Contig150203	Boli_TR117633_c0_g1	78.57	84	18	0	89	131	158	409	2e-41	158	R_PARALOG
Notophthalumus_40360_Contig44359	Boli_TR117633_c0_g1	56.11	180	79	0	484	1023	512	1051	8e-138	255	R_PARALOG
Notophthalumus_107788_Contig111787	Boli_TR117634_c0_g1	67.47	83	27	0	90	338	19	267	9e-42	156	PARALOG
Notophthalumus_34560_Contig38559	Boli_TR117634_c0_g1	53.75	80	37	0	191	430	4	243	3e-27	121	R_PARALOG
Notophthalumus_107788_Contig111787	Boli_TR117634_c1_g1	54.08	98	45	0	89	120	2	295	1e-39	162	R_PARALOG
Notophthalumus_34560_Contig38559	Boli_TR117634_c1_g1	62.91	151	56	0	89	227	2	454	5e-70	254	R_ORTHOLOG
Notophthalumus_107788_Contig111787	Boli_TR117634_c1_g2	53.06	98	46	0	120	413	2	295	7e-39	160	R_PARALOG
Notophthalumus_34560_Contig38559	Boli_TR117634_c1_g2	74	100	26	0	92	391	2	301	6e-51	201	R_PARALOG
Notophthalumus_108503_Contig112502	Boli_TR117638_c0_g1	97.09	378	11	0	34	89	2848	3981	0	860	R_PARALOG
Notophthalumus_108504_Contig112503	Boli_TR117638_c0_g1	96.89	161	5	0	89	229	3262	3744	5e-148	357	R_PARALOG
Notophthalumus_108505_Contig112504	Boli_TR117638_c0_g1	94.57	184	10	0	281	832	3430	3981	4e-165	404	R_PARALOG
Notophthalumus_34987_Contig38986	Boli_TR117638_c0_g1	98.64	663	9	0	39	89	1993	3981	0	1520	R_ORTHOLOG
Notophthalumus_34988_Contig38987	Boli_TR117638_c0_g1	91.67	384	32	0	766	1917	2044	3195	0	837	R_PARALOG
Notophthalumus_128966_Contig132965	Boli_TR117640_c0_g2	78.33	120	26	0	89	136	674	1033	2e-76	236	R_PARALOG
Notophthalumus_58219_Contig62218	Boli_TR117640_c0_g2	89.02	164	18	0	89	512	551	1042	3e-160	357	R_ORTHOLOG
Notophthalumus_109737_Contig113736	Boli_TR117646_c0_g1	74.91	267	67	0	4	89	893	1693	4e-138	491	PARALOG
Notophthalumus_109738_Contig113737	Boli_TR117646_c0_g1	75.8	157	38	0	45	89	1244	1714	5e-111	295	R_PARALOG
Notophthalumus_35738_Contig39737	Boli_TR117646_c0_g1	65.14	327	114	0	89	129	734	1714	1e-144	512	r_ORTHOLOG
Notophthalumus_138222_Contig142221	Boli_TR117649_c0_g2	72	100	28	0	152	451	105	404	6e-42	170	R_PARALOG
Notophthalumus_138223_Contig142222	Boli_TR117649_c0_g2	71.43	98	28	0	153	446	108	401	8e-41	166	R_PARALOG
Notophthalumus_71418_Contig75417	Boli_TR117649_c0_g2	75.58	86	21	0	142	399	147	404	5e-39	158	PARALOG
Notophthalumus_138222_Contig142221	Boli_TR117649_c0_g4	71.43	112	32	0	89	152	122	457	2e-45	182	PARALOG
Notophthalumus_138223_Contig142222	Boli_TR117649_c0_g4	73.47	98	26	0	89	153	125	418	1e-41	169	R_PARALOG
Notophthalumus_71418_Contig75417	Boli_TR117649_c0_g4	74.49	98	25	0	89	142	164	457	5e-44	170	R_PARALOG
Notophthalumus_89750_Contig93749	Boli_TR117652_c0_g1	99.08	109	1	0	3	89	595	921	2e-62	239	R_ORTHOLOG
Notophthalumus_130786_Contig134785	Boli_TR117655_c0_g1	72.12	104	29	0	89	271	1029	1340	6e-75	181	R_PARALOG
Notophthalumus_61517_Contig65516	Boli_TR117655_c0_g1	76.58	158	37	0	88	89	867	1340	1e-79	296	R_PARALOG
Notophthalumus_82711_Contig86710	Boli_TR117655_c0_g1	85.88	170	24	0	89	115	255	764	2e-98	358	R_ORTHOLOG
Notophthalumus_118577_Contig122576	Boli_TR117656_c2_g1	68.18	22	7	0	89	351	2025	2090	3e-62	224	R_PARALOG
Notophthalumus_118578_Contig122577	Boli_TR117656_c2_g1	92.63	217	16	0	1	89	2945	3595	0	510	R_PARALOG
Notophthalumus_118579_Contig122578	Boli_TR117656_c2_g1	96.6	206	7	0	1	89	2978	3595	4e-180	505	R_PARALOG
Notophthalumus_44017_Contig48016	Boli_TR117656_c2_g1	94.41	322	18	0	81	89	2945	3910	0	755	R_ORTHOLOG
Notophthalumus_87389_Contig91388	Boli_TR117656_c2_g1	93.43	137	9	0	89	430	2993	3403	5e-154	326	R_PARALOG
Notophthalumus_145875_Contig149874	Boli_TR117658_c0_g1	58.71	201	83	0	35	89	75	677	8e-71	267	R_ORTHOLOG
Notophthalumus_42059_Contig46058	Boli_TR117659_c0_g1	65.62	128	44	0	1628	2011	77	460	6e-62	210	R_PARALOG
Notophthalumus_89502_Contig93501	Boli_TR117659_c0_g1	91.95	149	12	0	89	1755	23	469	0	347	R_ORTHOLOG
Notophthalumus_123222_Contig127221	Boli_TR117665_c0_g1	72.97	111	30	0	380	712	705	1037	3e-111	222	R_PARALOG
Notophthalumus_123223_Contig127222	Boli_TR117665_c0_g1	77.2	193	44	0	1029	1607	1410	1988	0	379	R_PARALOG
Notophthalumus_49721_Contig53720	Boli_TR117665_c0_g1	71.04	335	97	0	77	1081	1410	2414	0	613	R_PARALOG
Notophthalumus_61166_Contig65165	Boli_TR117667_c0_g2	92.14	140	11	0	89	480	1573	1992	5e-173	321	R_ORTHOLOG
Notophthalumus_50178_Contig54177	Boli_TR117668_c0_g1	98.9	91	1	0	2	89	1176	1448	1e-121	240	R_ORTHOLOG
Notophthalumus_53013_Contig57012	Boli_TR117671_c0_g1	96.06	127	5	0	89	148	880	1260	0	300	R_PARALOG
Notophthalumus_53014_Contig57013	Boli_TR117671_c0_g1	93.36	256	17	0	3	89	622	1389	0	595	R_ORTHOLOG
Notophthalumus_69080_Contig73079	Boli_TR117671_c0_g1	99.5	199	1	0	25	89	4	600	9e-135	479	R_PARALOG
Notophthalumus_48720_Contig52719	Boli_TR117672_c0_g1	54.55	99	45	0	1254	1550	682	978	3e-45	114	R_ORTHOLOG
Notophthalumus_34397_Contig38396	Boli_TR117673_c0_g1	82.14	168	30	0	1031	1534	282	785	0	341	R_PARALOG
Notophthalumus_34398_Contig38397	Boli_TR117673_c0_g1	82.14	168	30	0	1052	1555	282	785	0	341	R_PARALOG
Notophthalumus_111377_Contig115376	Boli_TR117678_c0_g1	91.14	158	14	0	89	226	449	922	1e-101	368	R_ORTHOLOG
Notophthalumus_36801_Contig40800	Boli_TR117678_c0_g1	86.43	140	19	0	89	1648	449	868	2e-82	303	R_PARALOG
Notophthalumus_47861_Contig51860	Boli_TR117679_c1_g1	96.43	56	2	0	178	345	281	448	5e-36	135	PARALOG
Notophthalumus_125215_Contig129214	Boli_TR117682_c0_g1	65.08	126	44	0	89	157	240	617	2e-74	206	R_PARALOG
Notophthalumus_50708_Contig54707	Boli_TR117682_c0_g1	93.88	98	6	0	89	278	1608	1901	2e-89	227	PARALOG
Notophthalumus_52508_Contig56507	Boli_TR117682_c0_g1	67.5	280	91	0	89	295	195	1034	1e-175	464	PARALOG
Notophthalumus_52509_Contig56508	Boli_TR117682_c0_g1	71.74	138	39	0	89	295	621	1034	2e-170	245	R_PARALOG
Notophthalumus_44501_Contig48500	Boli_TR117689_c0_g1	70.37	297	88	0	62	89	95	985	4e-141	501	R_ORTHOLOG
Notophthalumus_107987_Contig111986	Boli_TR117696_c0_g1	80.39	153	30	0	89	2964	318	776	3e-164	311	R_UNRESOLVED
Notophthalumus_34680_Contig38679	Boli_TR117696_c0_g1	80.39	153	30	0	89	3803	318	776	3e-165	311	R_UNRESOLVED
Notophthalumus_122663_Contig126662	Boli_TR117705_c0_g1	82.55	149	26	0	1	89	961	1407	2e-105	304	R_PARALOG
Notophthalumus_49043_Contig53042	Boli_TR117705_c0_g1	81.34	434	81	0	7	89	433	1734	0	871	R_ORTHOLOG
Notophthalumus_82144_Contig86143	Boli_TR117706_c0_g2	75.38	195	48	0	5	589	149	733	2e-109	354	R_ORTHOLOG
Notophthalumus_123417_Contig127416	Boli_TR117709_c0_g2	80.26	233	46	0	89	982	1722	2420	0	456	R_PARALOG
Notophthalumus_49945_Contig53944	Boli_TR117709_c0_g2	84.66	313	48	0	89	457	1482	2420	0	634	R_ORTHOLOG
Notophthalumus_71183_Contig75182	Boli_TR117709_c0_g2	92.77	83	6	0	4	252	1065	1313	2e-59	213	R_PARALOG
Notophthalumus_55370_Contig59369	Boli_TR117713_c0_g1	78.43	102	22	0	348	653	2703	3008	8e-162	188	R_ORTHOLOG
Notophthalumus_46498_Contig50497	Boli_TR117714_c0_g1	82.64	121	21	0	82	89	647	1009	2e-59	231	r_ORTHOLOG
Notophthalumus_46499_Contig50498	Boli_TR117714_c0_g1	81.82	121	22	0	75	89	647	1009	7e-59	228	PARALOG
Notophthalumus_112644_Contig116643	Boli_TR117715_c0_g2	78.87	71	15	0	89	245	252	464	1e-30	133	R_PARALOG
Notophthalumus_112645_Contig116644	Boli_TR117715_c0_g2	62.89	97	36	0	51	89	57	347	4e-63	155	R_PARALOG
Notophthalumus_37675_Contig41674	Boli_TR117715_c0_g2	72.73	143	39	0	89	90	72	500	6e-68	258	R_ORTHOLOG
Notophthalumus_43258_Contig47257	Boli_TR117719_c0_g1	68.07	119	38	0	89	271	460	816	4e-53	208	R_PARALOG
Notophthalumus_43260_Contig47259	Boli_TR117719_c0_g1	68	125	40	0	89	201	460	834	1e-54	214	R_ORTHOLOG
Notophthalumus_31735_Contig35734	Boli_TR117720_c0_g1	74.14	116	30	0	2	89	711	1058	2e-68	220	R_PARALOG
Notophthalumus_48250_Contig52249	Boli_TR117720_c0_g1	85.08	315	47	0	30	89	417	1361	0	654	R_ORTHOLOG
Notophthalumus_146847_Contig150846	Boli_TR117725_c0_g1	63.73	102	37	0	2	89	606	911	4e-60	146	PARALOG
Notophthalumus_63934_Contig67933	Boli_TR117725_c0_g1	63.37	101	37	0	89	456	1968	2270	1e-77	168	R_PARALOG
Notophthalumus_65268_Contig69267	Boli_TR117725_c0_g1	64.65	99	35	0	89	376	1992	2288	2e-62	176	PARALOG
Notophthalumus_35773_Contig39772	Boli_TR117727_c0_g1	60	85	34	0	138	392	335	589	1e-31	125	R_ORTHOLOG
Notophthalumus_118816_Contig122815	Boli_TR117730_c0_g1	75	108	27	0	80	403	163	486	2e-58	207	R_PARALOG
Notophthalumus_36307_Contig40306	Boli_TR117735_c0_g1	51.55	97	47	0	89	275	624	914	2e-32	112	PARALOG
Notophthalumus_107206_Contig111205	Boli_TR117749_c0_g1	53.77	106	49	0	89	109	196	513	2e-47	156	R_PARALOG
Notophthalumus_107207_Contig111206	Boli_TR117749_c0_g1	92.42	132	10	0	89	992	1246	1641	0	328	R_PARALOG
Notophthalumus_34177_Contig38176	Boli_TR117749_c0_g1	89.9	505	51	0	89	1986	373	1887	0	1174	R_ORTHOLOG
Notophthalumus_69622_Contig73621	Boli_TR117751_c0_g2	80.27	365	72	0	176	1270	418	1512	0	719	R_ORTHOLOG
Notophthalumus_44561_Contig48560	Boli_TR117753_c7_g2	75.78	128	31	0	89	620	493	876	9e-153	239	R_PARALOG
Notophthalumus_44562_Contig48561	Boli_TR117753_c7_g2	76.13	155	37	0	89	314	859	1323	2e-167	303	R_ORTHOLOG
Notophthalumus_43264_Contig47263	Boli_TR117755_c0_g1	68.35	79	25	0	77	313	1	237	4e-31	136	PARALOG
Notophthalumus_117904_Contig121903	Boli_TR117755_c2_g1	84.09	88	14	0	89	105	1044	1307	3e-65	187	R_PARALOG
Notophthalumus_43263_Contig47262	Boli_TR117755_c2_g1	85.48	186	27	0	89	408	843	1400	8e-170	389	R_ORTHOLOG
Notophthalumus_43264_Contig47263	Boli_TR117755_c2_g1	92.31	104	8	0	2	89	552	863	5e-136	233	R_PARALOG
Notophthalumus_38592_Contig42591	Boli_TR117757_c0_g1	87.1	62	8	0	89	89	1	186	2e-28	128	r_ORTHOLOG
Notophthalumus_116555_Contig120554	Boli_TR117762_c0_g1	63.95	172	62	0	89	395	549	1064	3e-139	268	PARALOG
Notophthalumus_41789_Contig45788	Boli_TR117762_c0_g1	63.74	262	95	0	89	258	279	1064	2e-153	398	r_ORTHOLOG
Notophthalumus_41790_Contig45789	Boli_TR117762_c0_g1	63.69	168	61	0	89	846	561	1064	1e-139	257	R_PARALOG
Notophthalumus_95171_Contig99170	Boli_TR117765_c1_g1	92.03	138	11	0	2	89	177	590	5e-78	290	R_ORTHOLOG
Notophthalumus_31194_Contig35193	Boli_TR117767_c0_g10	70.83	72	21	0	102	317	381	596	4e-47	120	R_PARALOG
Notophthalumus_31195_Contig35194	Boli_TR117767_c0_g10	67.89	109	35	0	202	528	398	724	2e-40	163	R_PARALOG
Notophthalumus_82659_Contig86658	Boli_TR117767_c0_g10	68.85	61	19	0	102	284	380	562	1e-38	104	R_PARALOG
Notophthalumus_86317_Contig90316	Boli_TR117767_c0_g10	67.89	109	35	0	202	528	398	724	8e-49	162	R_PARALOG
Notophthalumus_31194_Contig35193	Boli_TR117767_c0_g11	73.58	53	14	0	166	324	68	226	2e-32	105	R_PARALOG
Notophthalumus_82659_Contig86658	Boli_TR117767_c0_g3	75.68	74	18	0	103	324	86	307	9e-38	139	R_PARALOG
Notophthalumus_102499_Contig106498	Boli_TR117767_c0_g6	67.5	80	26	0	131	370	119	358	4e-36	122	R_PARALOG
Notophthalumus_31190_Contig35189	Boli_TR117767_c0_g6	73.33	60	16	0	47	226	173	352	2e-39	104	R_PARALOG
Notophthalumus_102499_Contig106498	Boli_TR117767_c0_g8	73.44	64	17	0	179	370	148	339	5e-33	110	R_PARALOG
Notophthalumus_31190_Contig35189	Boli_TR117767_c0_g8	74.19	62	16	0	47	232	148	333	1e-36	108	R_PARALOG
Notophthalumus_82659_Contig86658	Boli_TR117767_c0_g8	88	50	6	0	132	281	187	336	8e-30	114	R_PARALOG
Notophthalumus_132496_Contig136495	Boli_TR117767_c1_g1	97.22	72	2	0	89	402	4	219	8e-50	180	R_ORTHOLOG
Notophthalumus_31194_Contig35193	Boli_TR117767_c1_g2	94.38	89	5	0	89	192	60	326	3e-57	211	R_ORTHOLOG
Notophthalumus_42957_Contig46956	Boli_TR117769_c0_g1	91.3	69	6	0	3	209	1130	1336	1e-48	160	R_ORTHOLOG
Notophthalumus_111828_Contig115827	Boli_TR117770_c1_g1	85.88	170	24	0	89	677	959	1468	0	362	r_ORTHOLOG
Notophthalumus_111829_Contig115828	Boli_TR117770_c1_g1	85.88	170	24	0	89	734	959	1468	0	362	PARALOG
Notophthalumus_111830_Contig115829	Boli_TR117770_c1_g1	85.88	170	24	0	89	884	959	1468	0	362	PARALOG
Notophthalumus_111831_Contig115830	Boli_TR117770_c1_g1	85.88	170	24	0	89	671	959	1468	0	360	R_PARALOG
Notophthalumus_37115_Contig41114	Boli_TR117770_c1_g1	85.88	170	24	0	89	965	959	1468	0	362	PARALOG
Notophthalumus_111828_Contig115827	Boli_TR117770_c1_g3	79.1	67	14	0	1787	1987	194	394	5e-35	127	R_PARALOG
Notophthalumus_111829_Contig115828	Boli_TR117770_c1_g3	79.1	67	14	0	149	349	194	394	5e-35	127	R_PARALOG
Notophthalumus_111830_Contig115829	Boli_TR117770_c1_g3	79.1	67	14	0	148	348	194	394	5e-35	127	R_PARALOG
Notophthalumus_37115_Contig41114	Boli_TR117770_c1_g3	79.1	67	14	0	281	481	194	394	3e-41	127	R_PARALOG
Notophthalumus_105584_Contig109583	Boli_TR117771_c0_g1	96.48	227	8	0	89	1735	94	774	5e-161	536	R_UNRESOLVED
Notophthalumus_105585_Contig109584	Boli_TR117771_c0_g1	96.48	227	8	0	89	129	94	774	7e-179	536	R_UNRESOLVED
Notophthalumus_33173_Contig37172	Boli_TR117771_c0_g1	96.48	227	8	0	89	5102	94	774	2e-169	536	R_UNRESOLVED
Notophthalumus_121884_Contig125883	Boli_TR117779_c0_g1	90.72	237	22	0	34	744	279	989	0	551	R_PARALOG
Notophthalumus_121885_Contig125884	Boli_TR117779_c0_g1	90.2	102	10	0	106	411	366	671	9e-92	235	R_PARALOG
Notophthalumus_37099_Contig41098	Boli_TR117779_c0_g1	93.88	278	17	0	89	216	204	1037	0	643	R_ORTHOLOG
Notophthalumus_37100_Contig41099	Boli_TR117779_c0_g1	100	158	0	0	913	1386	996	1469	0	395	R_PARALOG
Notophthalumus_47977_Contig51976	Boli_TR117779_c0_g1	93.95	397	24	0	95	1285	279	1469	0	943	R_PARALOG
Notophthalumus_123196_Contig127195	Boli_TR117783_c0_g1	90.91	143	13	0	89	470	564	992	1e-173	311	R_PARALOG
Notophthalumus_49685_Contig53684	Boli_TR117783_c0_g1	93.24	207	14	0	89	222	360	980	0	459	R_ORTHOLOG
Notophthalumus_38373_Contig42372	Boli_TR117784_c0_g1	69.77	129	39	0	1685	2071	2233	2619	1e-92	238	R_PARALOG
Notophthalumus_103454_Contig107453	Boli_TR117787_c0_g1	58.26	218	91	0	89	111	1246	1899	2e-102	333	PARALOG
Notophthalumus_104432_Contig108431	Boli_TR117788_c2_g1	81.26	427	80	0	89	119	1985	3265	0	840	R_UNRESOLVED
Notophthalumus_104434_Contig108433	Boli_TR117788_c2_g1	80.62	129	25	0	3	89	2105	2491	3e-76	250	R_PARALOG
Notophthalumus_104436_Contig108435	Boli_TR117788_c2_g1	83.33	276	46	0	89	106	2141	2968	2e-178	563	R_PARALOG
Notophthalumus_118013_Contig122012	Boli_TR117788_c2_g1	62.16	296	112	0	453	1340	2054	2941	8e-135	456	R_PARALOG
Notophthalumus_32420_Contig36419	Boli_TR117788_c2_g1	81.26	427	80	0	89	127	1985	3265	0	840	R_UNRESOLVED
Notophthalumus_41100_Contig45099	Boli_TR117789_c0_g1	92.38	105	8	0	89	339	684	998	3e-76	242	R_PARALOG
Notophthalumus_41101_Contig45100	Boli_TR117789_c0_g1	91.28	149	13	0	89	286	741	1187	5e-93	341	R_ORTHOLOG
Notophthalumus_68640_Contig72639	Boli_TR117793_c0_g2	88.96	154	17	0	3	89	654	1115	3e-104	332	R_ORTHOLOG
Notophthalumus_85838_Contig89837	Boli_TR117794_c0_g1	57.43	101	43	0	3	89	1486	1788	3e-59	139	PARALOG
Notophthalumus_63312_Contig67311	Boli_TR117795_c2_g2	50.62	81	40	0	89	93	144	386	4e-27	111	PARALOG
Notophthalumus_40298_Contig44297	Boli_TR117799_c0_g1	51.35	111	54	0	89	197	432	764	3e-41	154	R_ORTHOLOG
Notophthalumus_51999_Contig55998	Boli_TR117804_c0_g3	62.07	87	33	0	89	607	1319	1579	7e-98	262	R_ORTHOLOG
Notophthalumus_91218_Contig95217	Boli_TR117804_c0_g3	83.93	112	18	0	59	394	2182	2517	2e-60	231	R_PARALOG
Notophthalumus_128283_Contig132282	Boli_TR117807_c1_g2	94.78	268	14	0	89	608	2898	3701	0	638	R_ORTHOLOG
Notophthalumus_45767_Contig49766	Boli_TR117807_c1_g2	62.14	243	92	0	760	1488	2826	3554	0	418	R_PARALOG
Notophthalumus_52893_Contig56892	Boli_TR117807_c1_g2	72.25	227	63	0	210	890	3168	3848	3e-172	449	R_PARALOG
Notophthalumus_57119_Contig61118	Boli_TR117807_c1_g2	90.71	140	13	0	89	95	2793	3212	1e-101	312	R_PARALOG
Notophthalumus_122740_Contig126739	Boli_TR117811_c0_g1	93.15	146	10	0	2	89	188	625	2e-113	339	R_PARALOG
Notophthalumus_49145_Contig53144	Boli_TR117811_c0_g1	88.43	242	28	0	89	248	92	817	5e-145	514	R_ORTHOLOG
Notophthalumus_39779_Contig43778	Boli_TR117817_c0_g1	92.69	219	16	0	89	761	1080	1736	0	502	R_ORTHOLOG
Notophthalumus_46794_Contig50793	Boli_TR117820_c0_g1	95.1	204	10	0	89	442	565	1176	0	465	R_ORTHOLOG
Notophthalumus_53406_Contig57405	Boli_TR117828_c0_g1	83.55	152	25	0	60	515	581	1036	8e-129	314	R_ORTHOLOG
Notophthalumus_47578_Contig51577	Boli_TR117830_c0_g1	82.14	84	15	0	183	434	809	1060	9e-70	171	R_PARALOG
Notophthalumus_47579_Contig51578	Boli_TR117830_c0_g1	80.45	179	35	0	185	721	809	1345	3e-172	349	R_PARALOG
Notophthalumus_39282_Contig43281	Boli_TR117848_c0_g1	78.1	105	23	0	47	89	36	350	7e-77	203	R_ORTHOLOG
Notophthalumus_127160_Contig131159	Boli_TR117864_c0_g2	73.55	155	41	0	89	272	375	839	1e-128	291	R_PARALOG
Notophthalumus_55489_Contig59488	Boli_TR117864_c0_g2	82.44	262	46	0	89	562	375	1160	6e-163	555	R_ORTHOLOG
Notophthalumus_53521_Contig57520	Boli_TR117868_c0_g2	89.8	147	15	0	3	89	1664	2104	2e-130	322	R_ORTHOLOG
Notophthalumus_70629_Contig74628	Boli_TR117873_c0_g1	86.96	230	30	0	1	89	3640	4329	2e-143	508	R_ORTHOLOG
Notophthalumus_119888_Contig123887	Boli_TR117874_c0_g1	72.9	214	58	0	89	416	307	948	1e-131	375	R_ORTHOLOG
Notophthalumus_119889_Contig123888	Boli_TR117874_c0_g1	84.89	139	21	0	2	89	328	744	1e-115	294	R_PARALOG
Notophthalumus_45561_Contig49560	Boli_TR117874_c0_g1	73.33	60	16	0	89	148	1327	1506	3e-29	119	R_PARALOG
Notophthalumus_45562_Contig49561	Boli_TR117874_c0_g1	89.38	113	12	0	89	377	439	777	5e-96	252	R_PARALOG
Notophthalumus_47051_Contig51050	Boli_TR117876_c0_g1	90.91	198	18	0	1288	1881	769	1362	0	434	R_ORTHOLOG
Notophthalumus_113230_Contig117229	Boli_TR117881_c1_g5	100	71	0	0	89	237	136	348	2e-57	166	R_PARALOG
Notophthalumus_113231_Contig117230	Boli_TR117881_c1_g5	95.74	141	6	0	89	130	115	537	6e-84	310	R_UNRESOLVED
Notophthalumus_113232_Contig117231	Boli_TR117881_c1_g5	94.06	101	6	0	89	181	235	537	4e-62	217	R_PARALOG
Notophthalumus_38273_Contig42272	Boli_TR117881_c1_g5	95.74	141	6	0	89	115	115	537	9e-84	310	R_UNRESOLVED
Notophthalumus_38274_Contig42273	Boli_TR117881_c1_g5	95.04	141	7	0	89	215	115	537	6e-83	307	R_PARALOG
Notophthalumus_104561_Contig108560	Boli_TR117890_c0_g3	83.12	231	39	0	89	236	704	1396	1e-136	473	R_ORTHOLOG
Notophthalumus_104566_Contig108565	Boli_TR117890_c0_g3	91.3	46	4	0	89	397	1043	1180	7e-46	107	R_PARALOG
Notophthalumus_32507_Contig36506	Boli_TR117890_c0_g3	84.38	224	35	0	89	299	725	1396	2e-147	467	R_PARALOG
Notophthalumus_107398_Contig111397	Boli_TR117893_c0_g1	86.57	134	18	0	5	89	164	565	6e-73	275	R_PARALOG
Notophthalumus_107400_Contig111399	Boli_TR117893_c0_g1	90.8	174	16	0	5	89	164	685	0	369	R_PARALOG
Notophthalumus_107401_Contig111400	Boli_TR117893_c0_g1	94.96	139	7	0	1	89	887	1303	3e-101	321	R_PARALOG
Notophthalumus_34302_Contig38301	Boli_TR117893_c0_g1	93.78	241	15	0	89	571	713	1435	0	530	R_ORTHOLOG
Notophthalumus_52658_Contig56657	Boli_TR117897_c0_g1	80.25	157	31	0	86	556	1925	2395	9e-87	320	PARALOG
Notophthalumus_54350_Contig58349	Boli_TR117897_c0_g1	80.3	66	13	0	136	333	2135	2332	2e-65	143	R_PARALOG
Notophthalumus_46197_Contig50196	Boli_TR117901_c0_g1	64.34	143	51	0	89	268	1413	1841	8e-87	223	PARALOG
Notophthalumus_37316_Contig41315	Boli_TR117912_c0_g1	95.75	259	11	0	1	89	135	911	2e-172	605	R_ORTHOLOG
Notophthalumus_62165_Contig66164	Boli_TR117912_c0_g1	67.95	78	25	0	89	493	3130	3363	4e-94	134	R_PARALOG
Notophthalumus_71856_Contig75855	Boli_TR117912_c0_g1	86.84	152	20	0	5	89	1092	1547	0	309	R_PARALOG
Notophthalumus_51960_Contig55959	Boli_TR117928_c0_g1	91.44	257	22	0	89	531	1976	2746	0	576	R_ORTHOLOG
Notophthalumus_112402_Contig116401	Boli_TR117941_c0_g1	93.05	633	44	0	89	169	2441	4339	0	1474	R_ORTHOLOG
Notophthalumus_112403_Contig116402	Boli_TR117941_c0_g1	96.61	59	2	0	89	1087	2441	2617	4e-44	138	R_PARALOG
Notophthalumus_36068_Contig40067	Boli_TR117941_c0_g1	83.37	403	67	0	837	2045	2438	3646	0	843	R_PARALOG
Notophthalumus_37516_Contig41515	Boli_TR117941_c0_g1	94.83	348	18	0	89	1003	2441	3484	0	809	R_PARALOG
Notophthalumus_32873_Contig36872	Boli_TR117946_c0_g4	55.29	85	38	0	89	1065	31	285	1e-21	105	R_PARALOG
Notophthalumus_32874_Contig36873	Boli_TR117946_c0_g4	57.14	91	39	0	89	1019	13	285	4e-24	113	PARALOG
Notophthalumus_53741_Contig57740	Boli_TR117947_c1_g1	94	50	3	0	89	130	2485	2634	2e-73	127	R_PARALOG
Notophthalumus_78485_Contig82484	Boli_TR117947_c1_g1	98.06	103	2	0	89	160	3037	3345	8e-95	243	R_ORTHOLOG
Notophthalumus_107919_Contig111918	Boli_TR117960_c1_g1	74.73	91	23	0	721	993	964	1236	2e-49	180	R_PARALOG
Notophthalumus_109868_Contig113867	Boli_TR117960_c1_g1	65.25	118	41	0	13	366	871	1224	2e-48	194	PARALOG
Notophthalumus_34630_Contig38629	Boli_TR117960_c1_g1	74.73	91	23	0	501	773	964	1236	5e-49	180	R_PARALOG
Notophthalumus_35838_Contig39837	Boli_TR117960_c1_g1	65.25	118	41	0	125	478	871	1224	2e-46	188	R_PARALOG
Notophthalumus_35839_Contig39838	Boli_TR117960_c1_g1	65.25	118	41	0	125	478	871	1224	1e-48	195	R_PARALOG
Notophthalumus_26609_Contig30608	Boli_TR117961_c0_g1	94.69	377	20	0	536	1666	30	1160	0	862	R_PARALOG
Notophthalumus_26710_Contig30709	Boli_TR117961_c0_g1	90.4	250	24	0	477	1226	417	1166	0	542	R_PARALOG
Notophthalumus_26811_Contig30810	Boli_TR117961_c0_g1	94.43	377	21	0	89	1219	30	1160	0	859	R_PARALOG
Notophthalumus_27354_Contig31353	Boli_TR117961_c0_g1	94.15	376	22	0	508	1635	30	1157	0	858	R_PARALOG
Notophthalumus_95498_Contig99497	Boli_TR117961_c0_g1	94.56	349	19	0	556	1602	30	1076	0	796	R_PARALOG
Notophthalumus_109823_Contig113822	Boli_TR117962_c0_g1	96.65	179	6	0	89	379	349	885	1e-119	418	PARALOG
Notophthalumus_109824_Contig113823	Boli_TR117962_c0_g1	97.09	103	3	0	89	323	349	657	8e-67	244	R_PARALOG
Notophthalumus_109825_Contig113824	Boli_TR117962_c0_g1	96.65	179	6	0	89	222	349	885	3e-121	418	r_ORTHOLOG
Notophthalumus_27512_Contig31511	Boli_TR117962_c0_g1	71.13	194	56	0	83	664	298	879	6e-92	337	R_PARALOG
Notophthalumus_35801_Contig39800	Boli_TR117962_c0_g1	96.65	179	6	0	89	442	349	885	1e-119	418	PARALOG
Notophthalumus_60767_Contig64766	Boli_TR117970_c0_g1	72	125	35	0	1	89	740	1114	1e-53	209	R_PARALOG
Notophthalumus_60768_Contig64767	Boli_TR117970_c0_g1	85.59	111	16	0	89	384	1127	1459	4e-113	221	R_ORTHOLOG
Notophthalumus_45222_Contig49221	Boli_TR117972_c0_g1	73.68	76	20	0	89	1684	1336	1563	1e-39	129	R_PARALOG
Notophthalumus_45223_Contig49222	Boli_TR117972_c0_g1	100	10	0	0	89	150	1652	1681	1e-33	132	R_ORTHOLOG
Notophthalumus_82622_Contig86621	Boli_TR117972_c0_g1	54.55	22	10	0	89	238	1585	1650	1e-37	130	R_PARALOG
Notophthalumus_72929_Contig76928	Boli_TR117974_c0_g1	73.49	83	22	0	89	238	316	564	1e-53	152	R_ORTHOLOG
Notophthalumus_68452_Contig72451	Boli_TR117978_c0_g1	84.51	142	22	0	1	89	1073	1498	1e-81	302	R_ORTHOLOG
Notophthalumus_88740_Contig92739	Boli_TR117981_c0_g1	83.45	145	24	0	89	173	445	879	1e-107	300	PARALOG
Notophthalumus_94736_Contig98735	Boli_TR117981_c0_g1	86.11	108	15	0	89	97	1222	1545	3e-71	240	PARALOG
Notophthalumus_49522_Contig53521	Boli_TR117983_c0_g1	79.53	171	35	0	62	89	124	636	0	343	PARALOG
Notophthalumus_49523_Contig53522	Boli_TR117983_c0_g1	60.47	215	85	0	1	89	3019	3663	0	313	PARALOG
Notophthalumus_110175_Contig114174	Boli_TR117985_c0_g1	91.78	377	31	0	89	1619	1814	2944	0	846	R_PARALOG
Notophthalumus_36042_Contig40041	Boli_TR117985_c0_g1	84.12	447	71	0	89	1540	1604	2944	0	900	R_ORTHOLOG
Notophthalumus_111921_Contig115920	Boli_TR117990_c0_g1	97.18	71	2	0	89	424	2847	3059	3e-112	164	R_PARALOG
Notophthalumus_111923_Contig115922	Boli_TR117990_c0_g1	85.09	342	51	0	89	1176	2046	3071	0	685	R_UNRESOLVED
Notophthalumus_37194_Contig41193	Boli_TR117990_c0_g1	85.09	342	51	0	89	175	2046	3071	0	685	R_UNRESOLVED
Notophthalumus_48623_Contig52622	Boli_TR117993_c0_g1	83.41	211	35	0	89	236	856	1488	2e-140	430	R_ORTHOLOG
Notophthalumus_48624_Contig52623	Boli_TR117993_c0_g1	75.21	117	29	0	89	260	1138	1488	4e-83	218	R_PARALOG
Notophthalumus_45700_Contig49699	Boli_TR118000_c0_g1	88.55	262	30	0	42	89	96	881	0	579	R_ORTHOLOG
Notophthalumus_45701_Contig49700	Boli_TR118000_c0_g1	82.39	159	28	0	89	509	96	572	0	317	R_PARALOG
Notophthalumus_114713_Contig118712	Boli_TR118002_c0_g1	58.02	131	55	0	89	159	433	825	7e-50	197	PARALOG
Notophthalumus_39794_Contig43793	Boli_TR118002_c0_g1	51.19	168	82	0	89	186	433	936	8e-53	209	r_ORTHOLOG
Notophthalumus_41055_Contig45054	Boli_TR11800_c1_g1	82.86	105	18	0	1193	1507	3	317	5e-58	226	R_PARALOG
Notophthalumus_47772_Contig51771	Boli_TR118010_c0_g1	96.59	88	3	0	89	704	778	1041	8e-71	214	R_ORTHOLOG
Notophthalumus_48868_Contig52867	Boli_TR118012_c0_g1	68.6	172	54	0	9	524	1340	1855	2e-76	284	R_PARALOG
Notophthalumus_78277_Contig82276	Boli_TR118019_c1_g2	73.55	242	64	0	1	726	711	1436	2e-121	436	R_ORTHOLOG
Notophthalumus_40124_Contig44123	Boli_TR118021_c0_g1	63.01	73	27	0	89	584	2329	2547	1e-41	127	PARALOG
Notophthalumus_39669_Contig43668	Boli_TR118029_c0_g1	91.04	67	6	0	77	89	1544	1744	1e-79	151	R_PARALOG
Notophthalumus_39670_Contig43669	Boli_TR118029_c0_g1	94.94	79	4	0	89	258	719	955	4e-113	189	R_PARALOG
Notophthalumus_39671_Contig43670	Boli_TR118029_c0_g1	97	200	6	0	89	223	1250	1849	0	462	R_ORTHOLOG
Notophthalumus_103126_Contig107125	Boli_TR118036_c0_g1	73.65	148	39	0	1	89	2653	3096	6e-95	283	R_PARALOG
Notophthalumus_111391_Contig115390	Boli_TR118036_c0_g1	94.48	181	10	0	89	1415	4185	4727	0	403	R_PARALOG
Notophthalumus_111392_Contig115391	Boli_TR118036_c0_g1	93.38	317	21	0	89	221	4002	4952	0	698	R_PARALOG
Notophthalumus_31599_Contig35598	Boli_TR118036_c0_g1	76.79	224	52	0	89	235	2425	3096	9e-159	445	R_PARALOG
Notophthalumus_36812_Contig40811	Boli_TR118036_c0_g1	93.71	461	29	0	89	318	4002	5384	0	1012	R_ORTHOLOG
Notophthalumus_54152_Contig58151	Boli_TR118038_c0_g1	72.19	151	42	0	206	658	533	985	4e-83	261	R_ORTHOLOG
Notophthalumus_115107_Contig119106	Boli_TR118050_c0_g1	82.54	63	11	0	89	144	3	191	9e-30	130	R_UNRESOLVED
Notophthalumus_40229_Contig44228	Boli_TR118050_c0_g1	82.54	63	11	0	89	142	3	191	1e-29	130	R_UNRESOLVED
Notophthalumus_125444_Contig129443	Boli_TR118055_c0_g1	76.57	367	86	0	78	89	784	1884	0	686	R_PARALOG
Notophthalumus_52845_Contig56844	Boli_TR118055_c0_g1	82.54	252	44	0	2	89	595	1350	0	523	R_PARALOG
Notophthalumus_52846_Contig56845	Boli_TR118055_c0_g1	79.34	455	94	0	2	89	520	1884	0	886	R_ORTHOLOG
Notophthalumus_121698_Contig125697	Boli_TR118068_c0_g1	67.1	155	51	0	89	244	810	1274	0	246	R_PARALOG
Notophthalumus_121699_Contig125698	Boli_TR118068_c0_g1	67.96	181	58	0	89	492	810	1352	0	301	PARALOG
Notophthalumus_47762_Contig51761	Boli_TR118068_c0_g1	71.51	179	51	0	89	121	288	824	0	338	PARALOG
Notophthalumus_113270_Contig117269	Boli_TR118070_c0_g1	91.98	212	17	0	89	123	1343	1978	0	485	PARALOG
Notophthalumus_38325_Contig42324	Boli_TR118070_c0_g1	73.91	46	12	0	309	446	121	258	5e-43	100	R_PARALOG
Notophthalumus_38326_Contig42325	Boli_TR118070_c0_g1	93.28	134	9	0	3	89	617	1018	2e-117	303	R_PARALOG
Notophthalumus_38327_Contig42326	Boli_TR118070_c0_g1	93.5	200	13	0	1	89	1442	2041	1e-142	461	R_PARALOG
Notophthalumus_38328_Contig42327	Boli_TR118070_c0_g1	91.98	212	17	0	89	1925	1343	1978	0	485	r_ORTHOLOG
Notophthalumus_113269_Contig117268	Boli_TR118070_c0_g2	78.87	71	15	0	83	295	72	284	5e-37	135	R_PARALOG
Notophthalumus_113270_Contig117269	Boli_TR118070_c0_g2	92.96	142	10	0	2010	2435	73	498	7e-83	309	R_PARALOG
Notophthalumus_38325_Contig42324	Boli_TR118070_c0_g2	92.55	94	7	0	1	89	217	498	3e-51	201	R_PARALOG
Notophthalumus_38328_Contig42327	Boli_TR118070_c0_g2	84.96	113	17	0	133	471	72	410	1e-74	242	R_PARALOG
Notophthalumus_46452_Contig50451	Boli_TR118075_c0_g1	85.33	75	11	0	1	89	902	1126	9e-43	152	R_PARALOG
Notophthalumus_46453_Contig50452	Boli_TR118075_c0_g1	95.4	348	16	0	3	89	902	1945	0	799	R_ORTHOLOG
Notophthalumus_120422_Contig124421	Boli_TR118077_c0_g1	84.93	219	33	0	1	89	140	796	6e-121	433	R_PARALOG
Notophthalumus_46211_Contig50210	Boli_TR118077_c0_g1	84.62	221	34	0	23	89	134	796	2e-146	437	R_ORTHOLOG
Notophthalumus_77309_Contig81308	Boli_TR118083_c1_g1	76.11	180	43	0	88	89	137	676	2e-93	342	PARALOG
Notophthalumus_85410_Contig89409	Boli_TR118083_c1_g1	80.98	163	31	0	2	89	1220	1708	9e-91	333	R_PARALOG
Notophthalumus_107831_Contig111830	Boli_TR118086_c0_g1	88.61	79	9	0	3	89	1160	1396	7e-56	183	R_PARALOG
Notophthalumus_107833_Contig111832	Boli_TR118086_c0_g1	83.16	297	50	0	3	89	776	1666	0	612	PARALOG
Notophthalumus_34582_Contig38581	Boli_TR118086_c0_g1	80	250	50	0	89	913	1112	1861	0	503	PARALOG
Notophthalumus_113421_Contig117420	Boli_TR118094_c0_g1	90.77	65	6	0	1	89	378	572	4e-66	143	R_PARALOG
Notophthalumus_38484_Contig42483	Boli_TR118094_c0_g1	86.83	205	27	0	34	89	279	893	1e-133	420	R_UNRESOLVED
Notophthalumus_38485_Contig42484	Boli_TR118094_c0_g1	86.83	205	27	0	89	927	279	893	4e-135	420	R_UNRESOLVED
Notophthalumus_38486_Contig42485	Boli_TR118094_c0_g1	86.83	205	27	0	89	701	279	893	2e-133	420	R_UNRESOLVED
Notophthalumus_28931_Contig32930	Boli_TR118099_c1_g1	91.35	104	9	0	89	1316	3	314	4e-69	226	PARALOG
Notophthalumus_28939_Contig32938	Boli_TR118099_c1_g1	72.22	54	15	0	400	561	71	232	6e-37	105	R_PARALOG
Notophthalumus_98986_Contig102985	Boli_TR118099_c1_g2	100	12	0	0	89	130	263	298	6e-72	168	R_ORTHOLOG
Notophthalumus_43325_Contig47324	Boli_TR118101_c0_g1	69.27	192	59	0	76	89	85	660	4e-141	319	PARALOG
Notophthalumus_43326_Contig47325	Boli_TR118101_c0_g1	71.84	277	78	0	89	103	85	915	5e-161	474	r_ORTHOLOG
Notophthalumus_106228_Contig110227	Boli_TR118102_c0_g2	63.93	61	22	0	681	863	2011	2193	1e-28	100	R_PARALOG
Notophthalumus_113179_Contig117178	Boli_TR118102_c0_g2	78.57	280	60	0	89	1751	2680	3519	0	541	R_PARALOG
Notophthalumus_33595_Contig37594	Boli_TR118102_c0_g2	63.93	61	22	0	2363	2545	2011	2193	6e-122	99	R_PARALOG
Notophthalumus_38217_Contig42216	Boli_TR118102_c0_g2	79.1	421	88	0	89	958	2257	3519	0	810	R_ORTHOLOG
Notophthalumus_70232_Contig74231	Boli_TR118115_c0_g1	79.49	78	16	0	375	608	578	811	8e-41	167	R_ORTHOLOG
Notophthalumus_119344_Contig123343	Boli_TR118118_c0_g1	75.47	106	26	0	53	89	195	512	3e-53	208	R_UNRESOLVED
Notophthalumus_44895_Contig48894	Boli_TR118118_c0_g1	75.47	106	26	0	89	103	195	512	4e-53	208	R_UNRESOLVED
Notophthalumus_52912_Contig56911	Boli_TR118122_c0_g2	94.05	84	5	0	89	128	165	416	2e-47	188	PARALOG
Notophthalumus_77307_Contig81306	Boli_TR118122_c0_g2	94.05	84	5	0	65	89	165	416	2e-47	188	PARALOG
Notophthalumus_92244_Contig96243	Boli_TR118122_c0_g2	94.05	84	5	0	89	110	165	416	2e-47	188	PARALOG
Notophthalumus_125026_Contig129025	Boli_TR118124_c1_g1	53.11	177	83	0	2	89	257	787	1e-61	236	PARALOG
Notophthalumus_36607_Contig40606	Boli_TR118129_c3_g1	76.76	185	43	0	2078	2632	2159	2713	0	352	R_PARALOG
Notophthalumus_42871_Contig46870	Boli_TR118129_c3_g1	85.6	125	18	0	56	430	2162	2536	0	260	R_PARALOG
Notophthalumus_51339_Contig55338	Boli_TR118129_c3_g1	81.75	126	23	0	202	579	1757	2134	2e-71	268	R_PARALOG
Notophthalumus_56955_Contig60954	Boli_TR118129_c3_g1	68.6	121	38	0	460	822	3146	3508	6e-117	205	R_PARALOG
Notophthalumus_115317_Contig119316	Boli_TR118130_c6_g1	90.48	84	8	0	23	89	44	295	1e-62	189	R_PARALOG
Notophthalumus_40458_Contig44457	Boli_TR118130_c6_g1	88.89	126	14	0	49	89	44	421	1e-71	270	R_ORTHOLOG
Notophthalumus_106345_Contig110344	Boli_TR118134_c0_g1	79.73	148	30	0	137	580	311	754	2e-92	315	R_PARALOG
Notophthalumus_122112_Contig126111	Boli_TR118134_c0_g1	93.07	101	7	0	89	163	1068	1370	5e-83	227	R_PARALOG
Notophthalumus_122113_Contig126112	Boli_TR118134_c0_g1	98.72	78	1	0	89	163	521	754	3e-136	193	R_PARALOG
Notophthalumus_33650_Contig37649	Boli_TR118134_c0_g1	81.07	169	32	0	1395	1901	248	754	0	363	R_PARALOG
Notophthalumus_48325_Contig52324	Boli_TR118134_c0_g1	93.33	210	14	0	89	693	741	1370	0	474	R_ORTHOLOG
Notophthalumus_114442_Contig118441	Boli_TR118140_c1_g1	84.28	159	25	0	188	664	490	966	5e-91	330	R_PARALOG
[truncated: 46,378 more rows]

## Sheet: Boli_AX_TBLASTX
Query	Target	%ID	Aln length	Mismatch	Gap-open count	Query Start	Query End	Target Start	Target End	e-value	bitscore	ASSIGNMENT
Boli_TR127338_c0_g1	Ax_TR10017_c0_g1	83.55	547	90	0	2	548	756	1302	4e-100	371	R_PARALOG
Boli_TR84978_c0_g1	Ax_TR10017_c0_g1	83.48	678	112	0	4	212	164	841	6e-126	456	R_ORTHOLOG
Boli_TR108881_c0_g1	Ax_TR100510_c2_g1	80.85	329	63	0	51	379	172	500	3e-35	153	R_ORTHOLOG
Boli_TR70118_c0_g1	Ax_TR100652_c0_g1	86.87	419	55	0	1007	1425	82	500	1e-107	394	R_ORTHOLOG
Boli_TR72217_c0_g1	Ax_TR101161_c0_g1	83.68	239	39	0	352	590	16	254	5e-39	165	R_PARALOG
Boli_TR75471_c0_g1	Ax_TR101161_c0_g1	83.46	254	42	0	271	524	16	269	2e-40	170	R_PARALOG
Boli_TR86388_c3_g5	Ax_TR101161_c0_g1	84.34	166	26	0	314	479	95	260	1e-26	123	R_PARALOG
Boli_TR3399_c0_g1	Ax_TR101176_c0_g1	84.18	196	31	0	279	474	293	488	3e-32	143	R_ORTHOLOG
Boli_TR78752_c0_g1	Ax_TR101246_c0_g1	86.55	119	16	0	2645	2763	3	121	2e-21	109	R_PARALOG
Boli_TR67544_c0_g2	Ax_TR101259_c0_g1	88.79	437	49	0	212	212	139	575	5e-133	478	R_ORTHOLOG
Boli_TR67544_c0_g3	Ax_TR101259_c0_g1	87.8	164	20	0	21	212	139	302	1e-39	167	R_PARALOG
Boli_TR80178_c0_g1	Ax_TR101535_c0_g1	84.21	171	27	0	177	347	182	352	8e-27	125	R_PARALOG
Boli_TR286793_c0_g1	Ax_TR101925_c0_g1	90.29	103	10	0	2	212	122	224	2e-27	125	PARALOG
Boli_TR159707_c0_g1	Ax_TR102162_c0_g1	85.65	230	33	0	168	212	278	507	3e-48	194	R_PARALOG
Boli_TR34394_c0_g1	Ax_TR102162_c0_g1	88.24	289	34	0	138	212	1	289	5e-81	303	R_UNRESOLVED
Boli_TR34394_c0_g2	Ax_TR102162_c0_g1	88.24	289	34	0	148	212	1	289	5e-81	303	R_UNRESOLVED
Boli_TR226232_c0_g1	Ax_TR102172_c0_g1	86.36	176	22	1	326	499	154	329	2e-35	153	R_ORTHOLOG
Boli_TR302484_c0_g1	Ax_TR102373_c0_g1	92.68	123	9	0	147	269	1	123	3e-41	172	R_ORTHOLOG
Boli_TR76643_c0_g1	Ax_TR102396_c0_g1	88.89	144	16	0	212	212	212	355	1e-36	159	PARALOG
Boli_TR168188_c0_g1	Ax_TR102587_c0_g1	93.96	265	16	0	212	212	1	265	3e-109	398	PARALOG
Boli_TR6953_c0_g1	Ax_TR102717_c0_g1	98.31	59	1	0	212	212	403	461	5e-22	109	PARALOG
Boli_TR61774_c0_g1	Ax_TR103070_c0_g1	90.09	111	11	0	1435	1545	38	148	6e-29	133	R_PARALOG
Boli_TR82463_c1_g1	Ax_TR103157_c0_g1	79.29	309	64	0	2307	2615	13	321	4e-20	105	R_PARALOG
Boli_TR123446_c0_g1	Ax_TR103202_c0_g1	82.61	529	87	4	1295	1819	300	827	7e-76	289	R_PARALOG
Boli_TR83362_c0_g1	Ax_TR103202_c0_g1	86.4	125	17	0	830	954	37	161	1e-22	113	R_PARALOG
Boli_TR83479_c0_g1	Ax_TR103556_c0_g1	84.64	280	43	0	212	212	1	280	4e-53	214	R_PARALOG
Boli_TR83479_c0_g2	Ax_TR103556_c0_g1	84.64	280	43	0	212	212	1	280	4e-53	214	PARALOG
Boli_TR116782_c0_g1	Ax_TR103712_c0_g1	80.24	339	67	0	212	212	7	345	3e-31	141	PARALOG
Boli_TR117898_c0_g1	Ax_TR103816_c0_g1	83.63	171	28	0	794	964	181	351	8e-24	117	R_PARALOG
Boli_TR182963_c0_g1	Ax_TR103875_c0_g1	87.94	423	51	0	88	212	1	423	3e-120	434	PARALOG
Boli_TR91020_c0_g1	Ax_TR103875_c0_g1	86.23	167	23	0	25	212	568	734	2e-34	149	R_PARALOG
Boli_TR120032_c0_g1	Ax_TR104056_c1_g1	91.67	84	7	0	6539	6622	191	274	1e-21	111	R_PARALOG
Boli_TR129736_c0_g1	Ax_TR104198_c0_g1	83.69	282	46	0	6424	6705	1	282	6e-47	194	R_PARALOG
Boli_TR77115_c0_g1	Ax_TR104426_c0_g1	95.74	94	4	0	2744	2837	148	241	2e-35	155	PARALOG
Boli_TR115560_c1_g1	Ax_TR105032_c0_g1	86.03	136	19	0	212	212	1	136	2e-24	119	R_ORTHOLOG
Boli_TR88914_c0_g1	Ax_TR105072_c0_g1	92.63	190	14	0	8	212	61	250	6e-70	266	R_ORTHOLOG
Boli_TR83733_c0_g4	Ax_TR105101_c0_g1	80.59	237	46	0	271	507	14	250	1e-20	105	R_PARALOG
Boli_TR39389_c0_g1	Ax_TR105105_c0_g1	83.58	201	24	4	654	854	168	359	5e-24	115	PARALOG
Boli_TR124622_c2_g1	Ax_TR10514_c0_g1	91.96	112	9	0	663	774	353	464	3e-34	151	R_PARALOG
Boli_TR174546_c0_g1	Ax_TR105162_c0_g1	90.3	134	13	0	75	212	1	134	9e-39	163	R_ORTHOLOG
Boli_TR74068_c0_g1	Ax_TR105776_c0_g1	87.83	115	14	0	1452	1566	124	238	3e-24	117	R_PARALOG
Boli_TR74068_c0_g2	Ax_TR105776_c0_g1	87.83	115	14	0	172	212	124	238	4e-25	117	PARALOG
Boli_TR118643_c0_g1	Ax_TR106135_c0_g1	88.24	136	16	0	1498	1633	257	392	1e-31	143	PARALOG
Boli_TR118643_c0_g1	Ax_TR106135_c0_g2	88.24	136	16	0	1498	1633	257	392	1e-31	143	R_PARALOG
Boli_TR80638_c0_g1	Ax_TR106149_c0_g1	92.05	88	7	0	602	689	32	119	2e-24	119	PARALOG
Boli_TR117697_c0_g1	Ax_TR106430_c0_g2	80.52	344	67	0	1049	1392	692	1035	2e-34	151	PARALOG
Boli_TR75550_c0_g2	Ax_TR106579_c0_g1	78.59	425	91	0	102	526	95	519	1e-25	121	PARALOG
Boli_TR128749_c0_g1	Ax_TR106593_c0_g1	87.62	412	51	0	1748	2159	1	412	1e-112	412	R_PARALOG
Boli_TR128749_c0_g1	Ax_TR106593_c1_g1	90.78	629	58	0	212	212	1	629	0	787	R_ORTHOLOG
Boli_TR71168_c0_g1	Ax_TR106601_c0_g1	83.7	227	37	0	800	1026	10	236	2e-36	157	PARALOG
Boli_TR298759_c0_g1	Ax_TR106609_c0_g1	83.33	246	41	0	57	212	717	962	1e-38	163	R_ORTHOLOG
Boli_TR80885_c1_g3	Ax_TR106968_c0_g1	81.92	260	47	0	149	212	100	359	1e-31	143	R_ORTHOLOG
Boli_TR112249_c0_g1	Ax_TR10740_c2_g1	86.03	179	25	0	212	212	221	399	6e-36	157	R_ORTHOLOG
Boli_TR73857_c0_g3	Ax_TR107456_c0_g1	87.61	226	28	0	212	212	1	226	3e-57	226	R_ORTHOLOG
Boli_TR125566_c1_g2	Ax_TR107539_c0_g1	80.62	227	44	0	2086	2312	1	227	3e-19	101	R_PARALOG
Boli_TR81401_c2_g1	Ax_TR107539_c0_g1	84.51	226	35	0	212	212	1	226	3e-40	170	PARALOG
Boli_TR84432_c0_g1	Ax_TR107611_c0_g1	85.71	147	21	0	4312	4458	36	182	4e-26	125	R_PARALOG
Boli_TR124565_c0_g1	Ax_TR10793_c0_g1	83.06	1682	285	0	212	212	591	2272	0	1074	R_ORTHOLOG
Boli_TR79472_c0_g1	Ax_TR108026_c0_g1	85.09	161	24	0	905	1065	3	163	6e-28	129	R_PARALOG
Boli_TR128636_c0_g2	Ax_TR108027_c0_g1	85.25	339	50	0	6529	6867	240	578	2e-71	276	R_PARALOG
Boli_TR128636_c0_g3	Ax_TR108027_c0_g1	85.48	124	18	0	6848	6971	1	124	2e-19	103	R_PARALOG
Boli_TR128636_c0_g2	Ax_TR108027_c1_g1	85.68	475	68	0	5764	6238	4	478	1e-109	402	R_PARALOG
Boli_TR168903_c0_g1	Ax_TR108161_c0_g1	86.42	383	52	0	212	212	45	427	1e-93	347	R_ORTHOLOG
Boli_TR168903_c0_g1	Ax_TR108161_c1_g1	85.88	255	32	2	2	255	1	252	7e-52	208	R_PARALOG
Boli_TR281499_c0_g1	Ax_TR108161_c3_g1	81.78	247	45	0	209	212	3	249	3e-29	133	R_ORTHOLOG
Boli_TR142945_c0_g1	Ax_TR108161_c4_g1	85.65	209	26	4	36	241	10	217	2e-33	145	R_ORTHOLOG
Boli_TR187774_c0_g1	Ax_TR108217_c1_g1	87.47	455	57	0	212	212	1	455	1e-124	450	R_ORTHOLOG
Boli_TR114208_c0_g1	Ax_TR108438_c0_g1	83.03	271	46	0	142	212	67	337	2e-41	172	R_ORTHOLOG
Boli_TR77687_c0_g1	Ax_TR108961_c0_g1	86.71	158	21	0	408	565	5	162	3e-33	147	R_ORTHOLOG
Boli_TR74399_c0_g1	Ax_TR108976_c0_g1	91.67	84	7	0	982	1065	199	282	3e-22	111	R_PARALOG
Boli_TR89029_c0_g1	Ax_TR109081_c1_g1	86.71	173	23	0	3	175	167	339	3e-38	161	R_ORTHOLOG
Boli_TR126034_c0_g1	Ax_TR109138_c0_g1	84.33	600	94	0	212	212	928	1527	2e-122	444	R_ORTHOLOG
Boli_TR126034_c0_g1	Ax_TR109138_c1_g1	87.97	266	25	4	23	286	35	295	2e-63	248	R_PARALOG
Boli_TR73808_c0_g2	Ax_TR109305_c0_g1	86.76	340	43	2	212	212	2	340	9e-80	301	PARALOG
Boli_TR118765_c1_g1	Ax_TR109389_c0_g1	87.39	119	15	0	212	212	173	291	2e-24	117	R_ORTHOLOG
Boli_TR76394_c0_g1	Ax_TR109486_c0_g1	88.59	149	17	0	1045	1193	338	486	2e-37	161	R_ORTHOLOG
Boli_TR82740_c1_g1	Ax_TR10948_c0_g1	93.51	77	5	0	1115	1191	4	80	3e-23	113	PARALOG
Boli_TR82740_c1_g2	Ax_TR10948_c0_g1	93.51	77	5	0	1116	1192	4	80	3e-23	113	PARALOG
Boli_TR72354_c0_g1	Ax_TR10967_c0_g1	88.82	170	19	0	212	212	392	561	2e-45	186	PARALOG
Boli_TR72354_c0_g1	Ax_TR10967_c1_g1	83.5	206	34	0	530	735	156	361	4e-31	139	PARALOG
Boli_TR86308_c0_g2	Ax_TR109689_c0_g1	80.5	441	86	0	212	212	494	934	7e-47	192	R_ORTHOLOG
Boli_TR124709_c0_g1	Ax_TR109750_c0_g1	90.23	133	13	0	7913	8045	296	428	1e-36	161	R_PARALOG
Boli_TR127027_c0_g1	Ax_TR110238_c0_g1	83.61	415	68	0	2767	3181	46	460	9e-74	283	R_PARALOG
Boli_TR125719_c0_g1	Ax_TR110285_c0_g1	86.29	423	58	0	212	212	11	433	4e-103	379	R_ORTHOLOG
Boli_TR121824_c2_g1	Ax_TR110453_c0_g1	85.53	380	55	0	212	212	5	384	1e-84	317	R_ORTHOLOG
Boli_TR269674_c0_g1	Ax_TR110453_c0_g1	84.23	260	41	0	1	212	17	276	4e-47	190	R_PARALOG
Boli_TR113972_c0_g1	Ax_TR110486_c0_g1	85.93	675	95	0	212	212	1	675	3e-165	585	R_ORTHOLOG
Boli_TR79332_c0_g1	Ax_TR110580_c0_g1	82	350	63	0	212	212	161	510	3e-47	194	R_ORTHOLOG
Boli_TR13947_c1_g1	Ax_TR110680_c0_g1	86.06	287	40	0	150	212	246	532	2e-65	252	PARALOG
Boli_TR128992_c0_g1	Ax_TR110878_c0_g1	86.24	327	45	0	2277	2603	325	651	3e-76	291	R_PARALOG
Boli_TR84312_c1_g2	Ax_TR111052_c0_g1	94.74	95	4	1	3434	3528	266	359	4e-31	141	PARALOG
Boli_TR268902_c0_g1	Ax_TR111699_c0_g1	85.4	226	33	0	1	212	90	315	1e-45	186	r_ORTHOLOG
Boli_TR268902_c0_g1	Ax_TR111699_c0_g2	85.4	226	33	0	1	212	114	339	1e-45	186	PARALOG
Boli_TR122796_c0_g1	Ax_TR111755_c0_g1	86.06	832	116	0	8	839	1	832	0	729	R_PARALOG
Boli_TR77598_c0_g2	Ax_TR111791_c0_g1	85	160	24	0	258	417	171	330	2e-27	127	R_ORTHOLOG
Boli_TR156986_c0_g1	Ax_TR1120_c0_g2	88.97	136	15	0	27	212	3	138	4e-35	151	R_PARALOG
Boli_TR32820_c1_g1	Ax_TR1120_c0_g2	94.29	140	8	0	199	212	1	140	3e-54	214	R_ORTHOLOG
Boli_TR127759_c0_g1	Ax_TR112217_c0_g1	85.33	525	77	0	212	212	82	606	4e-118	430	R_ORTHOLOG
Boli_TR84432_c0_g1	Ax_TR112248_c0_g1	83.93	168	27	0	4997	5164	85	252	2e-24	119	R_PARALOG
Boli_TR80638_c0_g1	Ax_TR112271_c0_g1	83.76	197	32	0	3374	3570	62	258	1e-29	137	R_PARALOG
Boli_TR122980_c0_g1	Ax_TR112746_c0_g1	84.51	213	33	0	1826	2038	30	242	4e-37	161	R_PARALOG
Boli_TR74954_c0_g1	Ax_TR11274_c0_g1	87.7	317	39	0	212	212	333	649	3e-85	319	R_ORTHOLOG
Boli_TR49853_c0_g1	Ax_TR112800_c0_g1	85.96	235	33	0	1	212	330	564	2e-51	204	PARALOG
Boli_TR84276_c0_g1	Ax_TR112800_c0_g1	80.92	262	50	0	1116	1377	33	294	2e-25	123	R_PARALOG
Boli_TR84276_c0_g1	Ax_TR112800_c0_g2	80.92	262	50	0	1116	1377	33	294	2e-25	123	R_PARALOG
Boli_TR231809_c0_g1	Ax_TR113427_c1_g1	83.14	338	57	0	61	212	268	605	4e-55	218	R_ORTHOLOG
Boli_TR120471_c0_g1	Ax_TR113577_c0_g1	84.12	1385	220	0	212	212	1	1385	0	1001	R_ORTHOLOG
Boli_TR82402_c0_g1	Ax_TR113908_c0_g1	81.9	210	38	0	283	492	56	265	1e-23	115	R_PARALOG
Boli_TR120410_c0_g2	Ax_TR113947_c0_g1	98.51	67	1	0	1573	1639	1	67	2e-26	125	R_PARALOG
Boli_TR117717_c0_g1	Ax_TR114344_c0_g1	82.33	447	79	0	3725	4171	17	463	1e-66	260	R_PARALOG
Boli_TR240807_c1_g1	Ax_TR114990_c0_g1	82.06	223	40	0	356	578	80	302	4e-27	125	R_ORTHOLOG
Boli_TR122355_c0_g1	Ax_TR115064_c0_g1	79.23	337	70	0	84	420	10	346	2e-22	113	R_PARALOG
Boli_TR125970_c0_g1	Ax_TR115064_c0_g1	83.38	331	55	0	103	433	11	341	1e-54	220	R_PARALOG
Boli_TR72025_c0_g1	Ax_TR115182_c0_g1	82.44	205	35	1	689	892	1	205	1e-22	113	R_PARALOG
Boli_TR120510_c0_g1	Ax_TR11537_c0_g1	83.23	310	52	0	449	758	357	666	1e-49	202	R_ORTHOLOG
Boli_TR123866_c0_g4	Ax_TR115626_c0_g1	82.94	293	50	0	25	212	6	298	3e-45	184	R_ORTHOLOG
Boli_TR127320_c1_g1	Ax_TR115739_c2_g1	81.82	440	80	0	806	1245	3	442	3e-60	238	PARALOG
Boli_TR127320_c1_g1	Ax_TR115739_c3_g1	82.55	212	37	0	1548	1759	376	587	7e-27	127	R_PARALOG
Boli_TR129180_c0_g4	Ax_TR115740_c0_g1	86.98	169	22	0	2515	2683	116	284	8e-37	161	R_PARALOG
Boli_TR83110_c3_g1	Ax_TR115809_c0_g1	82.17	258	46	0	1435	1692	1	258	6e-33	147	PARALOG
Boli_TR126534_c0_g1	Ax_TR116051_c0_g1	86.88	221	27	2	15	212	26	245	4e-47	192	R_ORTHOLOG
Boli_TR126397_c0_g1	Ax_TR116116_c0_g1	82.38	403	71	0	911	1313	1	403	1e-59	236	R_PARALOG
Boli_TR126397_c0_g1	Ax_TR116116_c1_g1	85.4	1055	154	0	212	212	442	1496	0	870	R_ORTHOLOG
Boli_TR80762_c1_g1	Ax_TR116201_c0_g1	86.12	742	103	0	74	815	204	945	0	654	R_ORTHOLOG
Boli_TR122805_c1_g1	Ax_TR11627_c0_g1	84.74	249	38	0	212	212	592	840	1e-46	192	R_ORTHOLOG
Boli_TR114477_c0_g2	Ax_TR11638_c0_g1	85.38	130	19	0	259	388	3	132	9e-22	107	R_PARALOG
Boli_TR114477_c0_g2	Ax_TR11638_c0_g2	85.38	130	19	0	259	388	3	132	9e-22	107	R_PARALOG
Boli_TR120196_c0_g1	Ax_TR116997_c0_g1	88.41	811	92	2	212	212	370	1179	0	846	R_ORTHOLOG
Boli_TR40249_c0_g1	Ax_TR117103_c0_g1	85.23	264	39	0	922	1185	121	384	1e-53	214	PARALOG
Boli_TR40249_c0_g1	Ax_TR117103_c3_g1	88.74	231	26	0	1165	1395	71	301	7e-65	252	R_PARALOG
Boli_TR86705_c0_g1	Ax_TR117557_c0_g1	89.22	742	80	0	212	212	1	742	0	837	R_ORTHOLOG
Boli_TR147263_c0_g1	Ax_TR117564_c0_g1	85.98	164	23	0	212	212	167	330	1e-32	143	R_PARALOG
Boli_TR21078_c0_g1	Ax_TR117564_c0_g1	85.9	227	32	0	1	212	322	548	1e-48	196	R_ORTHOLOG
Boli_TR36796_c0_g1	Ax_TR117564_c2_g1	81.58	304	43	3	212	212	120	410	9e-36	155	R_PARALOG
Boli_TR36796_c0_g2	Ax_TR117564_c2_g1	81.31	321	47	3	212	212	103	410	2e-36	157	R_ORTHOLOG
Boli_TR21078_c0_g1	Ax_TR117564_c3_g1	87.62	105	13	0	417	521	14	118	3e-21	105	R_PARALOG
Boli_TR76440_c0_g1	Ax_TR117644_c0_g1	91.35	104	9	0	1296	1399	1	104	1e-29	135	R_PARALOG
Boli_TR76440_c0_g2	Ax_TR117644_c0_g1	91.35	104	9	0	153	256	1	104	5e-30	135	R_PARALOG
Boli_TR83858_c0_g1	Ax_TR117684_c0_g1	87.56	394	49	0	212	212	1	394	1e-107	392	R_ORTHOLOG
Boli_TR83858_c1_g1	Ax_TR117684_c0_g1	88.7	239	27	0	10	212	359	597	1e-67	260	R_PARALOG
Boli_TR86003_c0_g1	Ax_TR117760_c0_g1	87	223	29	0	5121	5343	4	226	2e-52	212	R_PARALOG
Boli_TR120662_c1_g1	Ax_TR11783_c0_g1	84.6	552	85	0	212	212	1683	2234	2e-115	420	R_ORTHOLOG
Boli_TR256659_c0_g1	Ax_TR117880_c0_g1	92.71	96	6	1	754	849	19	113	1e-27	127	PARALOG
Boli_TR126913_c0_g1	Ax_TR117903_c0_g1	84.27	178	28	0	1448	1625	264	441	8e-28	131	PARALOG
Boli_TR76178_c1_g1	Ax_TR118104_c0_g1	85.93	263	37	0	212	212	4	266	4e-57	228	PARALOG
Boli_TR114042_c0_g1	Ax_TR118348_c0_g1	83.94	355	57	0	212	212	178	532	1e-64	252	R_ORTHOLOG
Boli_TR118784_c0_g1	Ax_TR118521_c1_g1	82.56	172	30	0	1229	1400	16	187	6e-20	103	PARALOG
Boli_TR118784_c0_g1	Ax_TR118521_c2_g1	87.61	113	12	1	212	212	54	164	4e-21	107	PARALOG
Boli_TR124077_c0_g1	Ax_TR118568_c0_g1	83.92	199	32	0	356	554	85	283	9e-31	141	R_PARALOG
Boli_TR87313_c0_g1	Ax_TR118666_c0_g1	90.38	104	10	0	212	212	5	108	9e-28	127	R_ORTHOLOG
Boli_TR188402_c0_g1	Ax_TR118823_c0_g1	83.78	222	36	0	100	321	10	231	3e-36	155	R_ORTHOLOG
Boli_TR80337_c0_g1	Ax_TR11922_c0_g1	87.5	128	16	0	376	503	295	422	7e-27	127	R_PARALOG
Boli_TR80337_c0_g1	Ax_TR11922_c0_g2	86.47	266	36	0	376	641	295	560	2e-61	242	R_PARALOG
Boli_TR122503_c2_g1	Ax_TR119236_c0_g1	88	450	54	0	212	212	1005	1454	1e-128	464	R_ORTHOLOG
Boli_TR81147_c1_g1	Ax_TR119312_c1_g1	81.2	867	163	0	203	212	33	899	3e-117	426	R_ORTHOLOG
Boli_TR121454_c0_g1	Ax_TR119361_c0_g1	83.87	155	25	0	1909	2063	158	312	1e-21	109	R_PARALOG
Boli_TR25720_c1_g1	Ax_TR119457_c0_g1	89.84	128	13	0	148	212	142	269	3e-35	151	PARALOG
Boli_TR71026_c0_g1	Ax_TR119457_c0_g1	92.23	103	8	0	168	212	148	250	3e-32	141	PARALOG
Boli_TR83867_c2_g3	Ax_TR119835_c0_g1	95.51	89	4	0	1639	1727	198	286	3e-32	145	R_PARALOG
Boli_TR123836_c0_g1	Ax_TR12012_c0_g1	82.11	218	39	0	171	388	105	322	9e-26	123	R_PARALOG
Boli_TR81222_c0_g1	Ax_TR12028_c0_g1	82.59	649	113	0	212	212	58	706	3e-106	391	R_ORTHOLOG
Boli_TR132530_c0_g1	Ax_TR120383_c0_g1	90.79	152	14	0	497	648	125	276	9e-47	190	R_PARALOG
Boli_TR58728_c0_g1	Ax_TR120383_c0_g1	90.5	200	19	0	1	212	10	209	3e-63	246	R_ORTHOLOG
Boli_TR116102_c0_g1	Ax_TR120430_c0_g1	85.15	229	34	0	212	212	13	241	1e-44	184	R_ORTHOLOG
Boli_TR248008_c0_g1	Ax_TR120684_c0_g1	86.43	140	17	1	127	264	107	246	3e-26	121	R_ORTHOLOG
Boli_TR230908_c0_g1	Ax_TR120684_c1_g1	88.97	290	29	1	1	212	23	312	4e-85	317	R_ORTHOLOG
Boli_TR119508_c0_g1	Ax_TR120720_c0_g1	91.1	775	69	0	212	212	126	900	0	989	R_ORTHOLOG
Boli_TR148990_c0_g1	Ax_TR120832_c0_g1	88.89	171	19	0	54	212	37	207	2e-46	188	R_PARALOG
Boli_TR256656_c0_g1	Ax_TR120832_c0_g1	93.14	204	14	0	93	212	21	224	4e-78	293	R_ORTHOLOG
Boli_TR84914_c0_g1	Ax_TR120934_c0_g1	84.24	203	32	0	5474	5676	60	262	3e-33	149	R_ORTHOLOG
Boli_TR84311_c1_g2	Ax_TR121036_c0_g1	86.39	169	23	0	1994	2162	29	197	1e-34	153	PARALOG
Boli_TR117839_c1_g1	Ax_TR121109_c1_g1	87.11	194	19	3	8	198	350	540	3e-39	168	R_ORTHOLOG
Boli_TR120860_c0_g1	Ax_TR121535_c0_g1	82.71	214	37	0	559	772	344	557	4e-28	131	R_ORTHOLOG
Boli_TR117487_c0_g1	Ax_TR121619_c0_g1	89.12	239	26	0	212	212	5	243	3e-69	268	PARALOG
Boli_TR73306_c0_g1	Ax_TR121672_c0_g1	84.89	589	89	0	623	1211	5	593	5e-128	462	R_ORTHOLOG
Boli_TR68203_c0_g1	Ax_TR121764_c0_g1	87.5	232	29	0	1460	1691	383	614	3e-58	230	R_ORTHOLOG
Boli_TR135135_c0_g1	Ax_TR12216_c0_g1	85.16	182	27	0	482	663	123	304	2e-33	147	R_ORTHOLOG
Boli_TR77390_c0_g1	Ax_TR122246_c0_g1	81.95	338	61	0	3031	3368	224	561	1e-44	186	PARALOG
Boli_TR75188_c0_g2	Ax_TR122276_c0_g1	83.42	380	63	0	1126	1505	43	422	3e-65	254	R_ORTHOLOG
Boli_TR124928_c0_g1	Ax_TR122417_c1_g1	83.42	555	92	0	212	212	1330	1884	1e-100	371	R_ORTHOLOG
Boli_TR124928_c0_g2	Ax_TR122417_c1_g1	83.62	287	47	0	40	212	623	909	2e-48	196	R_PARALOG
Boli_TR122362_c0_g1	Ax_TR122510_c0_g1	80.95	231	44	0	212	212	11	241	1e-21	109	R_ORTHOLOG
Boli_TR116436_c0_g1	Ax_TR12256_c0_g1	87.56	217	23	2	212	212	268	481	2e-50	204	r_ORTHOLOG
Boli_TR116436_c0_g1	Ax_TR12256_c0_g2	87.56	217	23	2	212	212	54	267	2e-50	204	PARALOG
Boli_TR73808_c0_g2	Ax_TR122911_c1_g1	83.73	332	54	0	867	1198	21	352	3e-58	230	PARALOG
Boli_TR23203_c1_g1	Ax_TR1229_c0_g1	97.53	81	2	0	2	212	763	843	2e-33	145	PARALOG
Boli_TR23203_c1_g1	Ax_TR1229_c0_g2	97.53	81	2	0	2	212	764	844	2e-33	145	r_ORTHOLOG
Boli_TR127653_c0_g1	Ax_TR123259_c0_g1	82.66	173	30	0	2007	2179	5	177	2e-20	105	R_PARALOG
Boli_TR124236_c0_g1	Ax_TR123451_c0_g1	82.01	478	71	2	1500	1962	393	870	2e-71	276	R_PARALOG
Boli_TR62595_c0_g1	Ax_TR123467_c0_g1	87.9	157	19	0	212	212	142	298	8e-38	161	R_PARALOG
Boli_TR62595_c0_g2	Ax_TR123467_c0_g1	84.9	298	45	0	212	212	1	298	9e-60	234	R_ORTHOLOG
Boli_TR257705_c0_g1	Ax_TR123473_c0_g1	84.97	193	29	0	335	527	1	193	2e-35	153	PARALOG
Boli_TR82657_c0_g1	Ax_TR123494_c0_g1	85.57	686	99	0	2905	3590	1	686	2e-161	575	R_PARALOG
Boli_TR76838_c0_g1	Ax_TR123555_c0_g1	83.87	155	25	0	319	473	100	254	5e-22	109	R_PARALOG
Boli_TR77965_c0_g1	Ax_TR124137_c0_g1	85.71	350	50	0	212	212	61	410	3e-78	297	R_ORTHOLOG
Boli_TR29882_c0_g1	Ax_TR12427_c1_g1	90.44	136	12	1	1352	1486	124	259	7e-37	159	R_ORTHOLOG
Boli_TR30187_c0_g1	Ax_TR124301_c0_g1	88.12	303	36	0	160	212	7	309	3e-84	315	PARALOG
Boli_TR117599_c0_g1	Ax_TR124324_c0_g1	92	75	6	0	1012	1086	169	243	2e-19	101	R_PARALOG
Boli_TR127422_c0_g1	Ax_TR124328_c0_g1	82.44	262	46	0	2150	2411	23	284	4e-35	155	R_PARALOG
Boli_TR261162_c0_g1	Ax_TR124612_c0_g1	100	52	0	0	212	212	202	253	7e-21	103	PARALOG
Boli_TR120914_c0_g1	Ax_TR124745_c2_g1	85.48	482	70	0	212	212	29	510	4e-109	400	R_ORTHOLOG
Boli_TR74540_c0_g1	Ax_TR124818_c0_g1	90.61	245	23	0	106	212	1	245	3e-80	303	PARALOG
Boli_TR126746_c0_g1	Ax_TR125243_c0_g1	85.28	489	72	0	632	1120	7	495	1e-108	398	R_PARALOG
Boli_TR109443_c0_g1	Ax_TR125259_c0_g1	89.29	196	21	0	1378	1573	8	203	1e-55	222	R_PARALOG
Boli_TR73675_c0_g1	Ax_TR125320_c0_g1	83.24	173	29	0	406	578	106	278	3e-23	113	R_ORTHOLOG
Boli_TR135397_c0_g1	Ax_TR125346_c0_g1	79.79	287	58	0	203	489	65	351	2e-22	109	PARALOG
Boli_TR108935_c0_g2	Ax_TR125562_c0_g1	90.91	121	11	0	212	212	133	253	1e-35	153	R_ORTHOLOG
Boli_TR138079_c0_g1	Ax_TR125574_c0_g1	85.98	164	23	0	151	212	21	184	9e-33	143	R_ORTHOLOG
Boli_TR193933_c0_g1	Ax_TR125574_c0_g1	85.99	157	22	0	7	163	174	330	1e-30	137	R_PARALOG
Boli_TR38822_c0_g1	Ax_TR125961_c0_g1	85.37	287	42	0	212	212	12	298	5e-60	236	R_ORTHOLOG
Boli_TR80138_c0_g1	Ax_TR125983_c0_g1	85.09	275	41	0	4889	5163	42	316	9e-55	220	R_PARALOG
Boli_TR129395_c0_g1	Ax_TR126016_c0_g1	84.97	306	46	0	1054	1359	5	310	4e-61	242	R_PARALOG
Boli_TR76325_c0_g1	Ax_TR126029_c1_g1	89.83	118	11	1	422	539	144	260	2e-28	131	R_PARALOG
Boli_TR76325_c0_g1	Ax_TR126029_c2_g1	92.18	179	14	0	212	212	342	520	2e-62	244	R_ORTHOLOG
Boli_TR75104_c0_g1	Ax_TR12615_c0_g1	86.96	253	33	0	393	645	409	661	3e-61	240	PARALOG
Boli_TR17005_c0_g1	Ax_TR126189_c0_g1	87.79	172	21	0	72	243	138	309	6e-42	174	R_ORTHOLOG
Boli_TR125189_c1_g1	Ax_TR126744_c0_g1	95.92	98	3	1	440	537	432	528	1e-35	155	PARALOG
Boli_TR86218_c0_g2	Ax_TR126848_c0_g1	90.97	144	12	1	212	212	204	347	7e-42	174	R_ORTHOLOG
Boli_TR80990_c2_g1	Ax_TR126983_c0_g1	82.98	329	56	0	212	212	7	335	9e-52	208	R_ORTHOLOG
Boli_TR75658_c0_g1	Ax_TR127683_c0_g1	87.96	216	23	1	786	998	2	217	9e-55	218	R_ORTHOLOG
Boli_TR78952_c0_g1	Ax_TR127710_c1_g1	85.5	269	39	0	212	212	19	287	3e-56	224	PARALOG
Boli_TR78952_c0_g1	Ax_TR127710_c3_g1	86.07	201	28	0	925	1125	145	345	6e-42	176	R_PARALOG
Boli_TR84325_c1_g2	Ax_TR127879_c0_g1	100	52	0	0	212	212	225	276	2e-20	103	PARALOG
Boli_TR81123_c0_g1	Ax_TR128043_c0_g1	82.72	191	33	0	212	212	38	228	7e-24	117	PARALOG
Boli_TR246775_c0_g1	Ax_TR128047_c0_g1	87.36	269	34	0	22	212	1	269	3e-69	264	R_ORTHOLOG
Boli_TR67469_c0_g1	Ax_TR128119_c1_g1	83.45	284	47	0	105	388	27	310	6e-47	190	R_ORTHOLOG
Boli_TR74618_c0_g1	Ax_TR12883_c0_g2	82.37	380	67	0	212	212	419	798	6e-56	222	R_ORTHOLOG
Boli_TR118863_c0_g1	Ax_TR12917_c0_g1	86.28	685	92	1	212	212	359	1041	8e-172	607	R_ORTHOLOG
Boli_TR118863_c0_g1	Ax_TR12917_c0_g2	85.46	557	81	0	369	925	359	915	3e-128	462	R_PARALOG
Boli_TR182405_c0_g1	Ax_TR129217_c1_g1	90.11	182	17	1	214	394	130	311	1e-52	210	R_ORTHOLOG
Boli_TR127833_c0_g1	Ax_TR129515_c0_g1	82.09	374	67	0	2556	2929	1	374	1e-51	210	R_PARALOG
Boli_TR5272_c0_g1	Ax_TR12951_c0_g1	89.36	94	10	0	198	212	148	241	7e-22	107	R_PARALOG
Boli_TR5272_c0_g2	Ax_TR12951_c0_g1	85.27	224	30	1	86	212	21	241	3e-43	178	R_ORTHOLOG
Boli_TR122767_c1_g1	Ax_TR130809_c1_g1	82.78	209	36	0	705	913	10	218	8e-28	129	R_PARALOG
Boli_TR116101_c0_g1	Ax_TR131034_c0_g1	85.44	309	45	0	641	949	2	310	8e-66	256	R_PARALOG
Boli_TR123555_c3_g3	Ax_TR13112_c0_g1	91.41	198	17	0	772	969	26	223	7e-67	258	R_PARALOG
Boli_TR63427_c0_g1	Ax_TR13112_c0_g1	88.21	229	27	0	399	627	19	247	1e-61	240	R_PARALOG
Boli_TR63427_c0_g2	Ax_TR13112_c0_g1	88.65	229	26	0	399	627	19	247	4e-64	248	R_PARALOG
Boli_TR126761_c0_g1	Ax_TR131172_c0_g1	86.59	246	33	0	212	212	48	293	7e-57	226	PARALOG
Boli_TR161215_c0_g1	Ax_TR131489_c0_g1	95.27	317	13	1	1	212	3	319	2e-141	504	R_ORTHOLOG
Boli_TR217138_c0_g1	Ax_TR131489_c0_g1	100	81	0	0	314	394	1	81	5e-38	161	R_PARALOG
Boli_TR82340_c1_g3	Ax_TR131490_c0_g1	86	150	21	0	121	270	12	161	3e-28	131	R_PARALOG
Boli_TR124996_c0_g2	Ax_TR132172_c0_g1	81.98	283	51	0	624	906	180	462	5e-36	157	PARALOG
Boli_TR128154_c7_g1	Ax_TR132336_c0_g1	86	407	57	0	212	212	32	438	2e-95	355	R_ORTHOLOG
Boli_TR121892_c0_g2	Ax_TR132753_c0_g1	89.79	519	53	0	230	748	1	519	9e-172	609	R_PARALOG
Boli_TR103790_c0_g1	Ax_TR132764_c0_g1	87.74	106	13	0	172	212	1215	1320	6e-22	107	R_PARALOG
Boli_TR10572_c0_g1	Ax_TR132764_c0_g1	82.02	1029	181	2	4	212	29	1057	4e-158	561	R_ORTHOLOG
Boli_TR121459_c0_g1	Ax_TR133011_c0_g1	90.2	255	25	0	212	212	1	255	4e-81	307	R_ORTHOLOG
Boli_TR119559_c0_g1	Ax_TR133208_c0_g1	85.49	324	47	0	1446	1769	1	324	6e-70	270	R_PARALOG
Boli_TR124666_c0_g1	Ax_TR133504_c0_g1	88.7	230	26	0	212	212	11	240	1e-63	250	PARALOG
Boli_TR32706_c0_g2	Ax_TR133593_c0_g1	85.3	449	66	0	1877	2325	21	469	3e-99	367	R_PARALOG
Boli_TR127833_c0_g1	Ax_TR13363_c0_g1	82.55	298	52	0	2059	2356	22	319	5e-42	178	PARALOG
Boli_TR127833_c0_g1	Ax_TR13363_c1_g1	83.98	256	41	0	1485	1740	1	256	3e-43	182	R_PARALOG
Boli_TR185649_c0_g1	Ax_TR133986_c0_g1	85.19	189	28	0	73	261	207	395	1e-35	153	PARALOG
Boli_TR247167_c0_g1	Ax_TR134160_c0_g1	88.89	252	28	0	57	308	387	638	3e-73	278	R_ORTHOLOG
Boli_TR125468_c3_g1	Ax_TR134572_c0_g1	90.27	442	43	0	862	1303	1	442	3e-150	535	R_PARALOG
Boli_TR73026_c0_g1	Ax_TR134572_c0_g1	81.94	227	41	0	1239	1465	119	345	2e-26	125	R_PARALOG
Boli_TR81241_c0_g1	Ax_TR134572_c0_g1	85.81	155	22	0	651	805	124	278	2e-29	133	R_PARALOG
Boli_TR123811_c0_g1	Ax_TR13487_c0_g1	90.72	194	15	2	3591	3784	69	259	3e-57	228	R_PARALOG
Boli_TR123811_c0_g1	Ax_TR13487_c2_g1	86.56	655	88	0	212	212	7	661	2e-169	601	R_ORTHOLOG
Boli_TR123811_c0_g1	Ax_TR13487_c3_g1	85.69	636	91	0	2534	3169	7	642	6e-151	539	R_PARALOG
Boli_TR4463_c0_g1	Ax_TR134990_c0_g1	81.73	301	55	0	206	506	120	420	9e-38	161	R_ORTHOLOG
Boli_TR182450_c0_g1	Ax_TR135017_c0_g1	87.59	137	14	3	6	140	51	186	3e-23	113	PARALOG
Boli_TR277295_c0_g1	Ax_TR135067_c0_g1	90.79	228	20	1	313	540	1	227	5e-73	278	R_ORTHOLOG
Boli_TR78076_c0_g1	Ax_TR135171_c0_g1	84.52	420	62	1	212	212	395	814	3e-83	313	R_ORTHOLOG
Boli_TR83693_c0_g1	Ax_TR135322_c0_g1	84.98	253	38	0	212	212	3	255	1e-48	200	PARALOG
Boli_TR74354_c0_g1	Ax_TR135335_c0_g1	89.46	294	21	6	2951	3243	113	397	3e-78	297	R_PARALOG
Boli_TR122697_c2_g1	Ax_TR135348_c0_g1	92.11	76	6	0	212	212	155	230	1e-20	103	PARALOG
Boli_TR68356_c0_g1	Ax_TR135364_c0_g1	84.72	144	22	0	38	212	489	632	1e-22	111	R_PARALOG
Boli_TR68356_c1_g1	Ax_TR135364_c0_g1	83.72	215	35	0	1	212	314	528	7e-34	149	R_ORTHOLOG
Boli_TR111706_c0_g1	Ax_TR135801_c0_g1	89.03	237	26	0	1336	1572	20	256	2e-68	264	R_PARALOG
Boli_TR123878_c0_g1	Ax_TR135801_c0_g1	83.25	209	35	0	9636	9844	2	210	2e-29	137	R_PARALOG
Boli_TR105090_c0_g1	Ax_TR135900_c0_g1	82.67	404	70	0	212	212	184	587	3e-63	246	R_ORTHOLOG
Boli_TR110660_c0_g1	Ax_TR136012_c0_g1	91.33	150	13	0	292	441	240	389	1e-47	194	R_ORTHOLOG
Boli_TR128098_c0_g7	Ax_TR13605_c0_g1	80.67	326	63	0	222	547	191	516	2e-33	147	R_ORTHOLOG
Boli_TR126239_c1_g2	Ax_TR13637_c1_g1	85.76	302	43	0	212	212	5	306	2e-66	258	R_ORTHOLOG
Boli_TR124958_c0_g1	Ax_TR136434_c0_g1	86.67	525	70	0	212	212	4	528	1e-134	486	PARALOG
Boli_TR80693_c0_g1	Ax_TR136434_c0_g1	88.46	130	15	0	1001	1130	13	142	2e-30	139	R_PARALOG
Boli_TR120316_c0_g1	Ax_TR136885_c0_g1	87.5	192	24	0	212	212	5	196	3e-46	190	R_ORTHOLOG
Boli_TR81739_c0_g1	Ax_TR137372_c0_g1	81.71	257	47	0	342	598	115	371	5e-30	137	R_ORTHOLOG
Boli_TR84166_c0_g2	Ax_TR137510_c1_g1	83.02	159	27	0	4684	4842	1	159	1e-18	101	R_PARALOG
Boli_TR84166_c0_g2	Ax_TR137510_c2_g1	89.12	193	21	0	4951	5143	126	318	3e-53	216	R_PARALOG
Boli_TR70106_c0_g1	Ax_TR137580_c0_g1	82.05	1014	182	0	14	1027	440	1453	7e-160	567	R_ORTHOLOG
Boli_TR298506_c0_g1	Ax_TR137580_c1_g1	82.52	246	43	0	236	481	1	246	2e-33	147	R_ORTHOLOG
Boli_TR73230_c0_g1	Ax_TR138038_c0_g1	86.93	375	49	0	212	212	1	375	1e-95	355	R_ORTHOLOG
Boli_TR129731_c0_g1	Ax_TR13806_c0_g1	87.89	380	46	0	112	491	16	395	8e-106	389	R_PARALOG
Boli_TR129731_c0_g1	Ax_TR13806_c0_g2	87.89	380	46	0	112	491	97	476	8e-106	389	R_PARALOG
Boli_TR119559_c0_g1	Ax_TR138195_c0_g1	86.62	598	80	0	154	751	50	647	1e-154	551	R_PARALOG
Boli_TR241410_c0_g1	Ax_TR138507_c0_g1	86.01	579	81	0	1	212	55	633	1e-141	505	R_ORTHOLOG
Boli_TR32706_c0_g2	Ax_TR138615_c0_g1	85.84	445	63	0	1061	1505	115	559	5e-104	383	R_PARALOG
Boli_TR86217_c0_g1	Ax_TR13880_c0_g1	83	453	77	0	552	1004	209	661	7e-75	287	R_PARALOG
Boli_TR124135_c0_g1	Ax_TR13940_c0_g1	84.42	770	120	0	75	844	911	1680	7e-162	575	R_ORTHOLOG
Boli_TR68494_c0_g1	Ax_TR139627_c0_g1	82.95	616	105	0	682	1297	266	881	4e-106	389	R_ORTHOLOG
Boli_TR159617_c0_g1	Ax_TR140292_c0_g1	85.91	149	21	0	4	152	56	204	1e-28	129	R_ORTHOLOG
Boli_TR80150_c0_g1	Ax_TR1403_c0_g1	80.58	242	44	1	143	384	91	329	1e-19	103	R_PARALOG
Boli_TR80150_c0_g1	Ax_TR1403_c0_g2	80.58	242	44	1	143	384	148	386	1e-19	103	R_PARALOG
Boli_TR82552_c0_g1	Ax_TR140434_c0_g1	83.25	203	34	0	96	212	201	403	4e-29	133	R_ORTHOLOG
Boli_TR58489_c1_g1	Ax_TR140590_c0_g1	85.52	145	21	0	554	698	85	229	8e-26	121	PARALOG
Boli_TR61021_c0_g2	Ax_TR141225_c0_g1	84.72	144	22	0	212	212	31	174	3e-22	111	PARALOG
Boli_TR119210_c4_g2	Ax_TR141343_c0_g1	82.65	490	85	0	212	212	28	517	1e-78	297	PARALOG
Boli_TR86024_c0_g1	Ax_TR14187_c0_g1	82.9	614	105	0	8267	8880	42	655	4e-104	385	R_PARALOG
Boli_TR86024_c0_g1	Ax_TR14187_c0_g2	83.06	614	104	0	8267	8880	42	655	2e-106	392	R_PARALOG
Boli_TR76178_c0_g1	Ax_TR142017_c0_g1	86.36	154	21	0	495	648	155	308	4e-31	139	R_ORTHOLOG
Boli_TR148640_c0_g1	Ax_TR142450_c0_g1	84.14	227	36	0	262	488	4	230	4e-39	165	PARALOG
Boli_TR116690_c0_g1	Ax_TR142512_c0_g1	88.51	148	17	0	1	148	291	438	9e-37	159	R_PARALOG
Boli_TR154366_c0_g1	Ax_TR142648_c0_g1	100	215	0	0	1	215	1	215	5e-118	426	R_ORTHOLOG
Boli_TR79915_c8_g1	Ax_TR142742_c0_g1	82.1	257	46	0	212	212	160	416	3e-32	145	PARALOG
Boli_TR116813_c0_g1	Ax_TR14299_c0_g1	88.5	113	13	0	10	212	89	201	2e-25	121	PARALOG
Boli_TR126709_c1_g1	Ax_TR14299_c0_g1	84.94	259	39	0	1215	1473	68	326	5e-50	204	R_PARALOG
Boli_TR72374_c0_g1	Ax_TR143013_c0_g1	84.73	131	20	0	1531	1661	1	131	3e-19	101	R_PARALOG
Boli_TR113212_c0_g2	Ax_TR143039_c0_g1	83.96	424	67	1	212	212	25	447	4e-77	293	PARALOG
Boli_TR127340_c0_g2	Ax_TR143384_c0_g1	83.98	256	41	0	826	1081	56	311	2e-43	182	R_PARALOG
Boli_TR129306_c0_g1	Ax_TR143439_c0_g1	86.4	228	31	0	157	384	698	925	2e-50	206	R_PARALOG
Boli_TR131852_c0_g1	Ax_TR143439_c0_g1	83.89	211	34	0	212	212	1189	1399	4e-34	149	PARALOG
Boli_TR123236_c1_g1	Ax_TR143646_c0_g1	88.18	110	13	0	1765	1874	6	115	2e-23	115	R_PARALOG
Boli_TR69678_c0_g2	Ax_TR14402_c0_g1	86.06	208	29	0	212	212	6	213	8e-44	182	PARALOG
Boli_TR127927_c1_g1	Ax_TR14405_c0_g1	87.86	313	38	0	212	212	423	735	5e-85	319	r_ORTHOLOG
Boli_TR127927_c1_g1	Ax_TR14405_c0_g2	87.86	313	38	0	212	212	440	752	5e-85	319	PARALOG
Boli_TR76544_c0_g3	Ax_TR144125_c1_g1	87.36	174	22	0	194	212	2	175	8e-41	170	R_ORTHOLOG
Boli_TR61781_c0_g1	Ax_TR144210_c0_g1	87.05	224	29	0	2829	3052	5	228	3e-53	214	R_PARALOG
Boli_TR61781_c0_g2	Ax_TR144210_c0_g1	87.05	224	29	0	1757	1980	5	228	2e-53	214	R_PARALOG
Boli_TR121019_c0_g1	Ax_TR14456_c0_g1	87.09	333	43	0	1735	2067	13	345	7e-85	319	R_PARALOG
Boli_TR229580_c0_g1	Ax_TR144916_c0_g1	79.93	294	59	0	212	212	199	492	5e-24	115	R_PARALOG
Boli_TR74796_c0_g1	Ax_TR144916_c0_g1	85.71	735	105	0	212	212	1	735	1e-176	624	R_ORTHOLOG
Boli_TR119339_c0_g1	Ax_TR145314_c0_g1	84.85	330	50	0	2494	2823	20	349	3e-66	258	R_PARALOG
Boli_TR129100_c0_g1	Ax_TR14563_c0_g1	81.56	385	68	1	6699	7080	524	908	2e-47	196	R_PARALOG
Boli_TR126913_c0_g1	Ax_TR145741_c0_g1	86.07	201	28	0	212	212	35	235	2e-41	176	PARALOG
Boli_TR127653_c0_g1	Ax_TR145848_c0_g1	84.14	290	46	0	212	212	4	293	5e-52	210	PARALOG
Boli_TR182202_c0_g1	Ax_TR145848_c0_g1	86.72	128	17	0	119	212	166	293	1e-25	119	R_PARALOG
Boli_TR127340_c0_g2	Ax_TR14592_c0_g1	87.58	330	41	0	2633	2962	22	351	1e-87	329	R_PARALOG
Boli_TR127340_c0_g2	Ax_TR14592_c1_g1	83.48	230	38	0	1881	2110	4	233	4e-35	155	R_PARALOG
Boli_TR114901_c0_g1	Ax_TR145967_c1_g1	91.3	115	10	0	1	212	281	395	1e-33	149	R_PARALOG
Boli_TR58202_c0_g1	Ax_TR145967_c1_g1	86.09	302	42	0	3	212	1	302	2e-69	266	R_ORTHOLOG
Boli_TR126598_c1_g1	Ax_TR14596_c0_g1	83.92	286	46	0	212	212	6	291	4e-50	202	R_ORTHOLOG
Boli_TR85585_c0_g2	Ax_TR146254_c0_g1	87	200	26	0	1273	1472	491	690	4e-46	190	PARALOG
Boli_TR177714_c0_g1	Ax_TR146264_c0_g1	93.55	155	10	0	81	212	319	473	2e-58	228	R_ORTHOLOG
Boli_TR127264_c0_g4	Ax_TR146339_c0_g1	89	309	34	0	1676	1984	14	322	6e-92	343	R_PARALOG
Boli_TR124576_c0_g1	Ax_TR146406_c0_g1	85.34	232	34	0	212	212	2	233	5e-46	190	R_ORTHOLOG
Boli_TR117765_c1_g1	Ax_TR14666_c0_g1	94.04	151	9	0	130	280	5	155	3e-57	228	R_PARALOG
Boli_TR124402_c0_g1	Ax_TR147062_c0_g1	88.77	187	21	0	488	674	42	228	7e-51	204	R_ORTHOLOG
Boli_TR118067_c0_g1	Ax_TR147194_c0_g1	81.91	188	25	1	246	424	217	404	3e-22	111	R_PARALOG
Boli_TR12758_c0_g1	Ax_TR147200_c0_g1	86.45	391	53	0	212	212	1	391	3e-96	355	PARALOG
Boli_TR22029_c0_g1	Ax_TR147200_c0_g1	79.22	563	117	0	212	212	992	1554	5e-46	188	PARALOG
Boli_TR22029_c0_g2	Ax_TR147200_c0_g1	79.22	563	117	0	194	212	992	1554	4e-46	188	PARALOG
Boli_TR84054_c0_g1	Ax_TR147200_c0_g1	81.18	356	67	0	5372	5727	30	385	6e-41	174	R_PARALOG
Boli_TR152238_c0_g1	Ax_TR147731_c0_g1	84.87	152	23	0	69	212	4	155	5e-25	119	R_PARALOG
Boli_TR188051_c0_g1	Ax_TR147731_c0_g1	89.03	155	17	0	73	212	1	155	1e-41	172	R_ORTHOLOG
Boli_TR116288_c0_g1	Ax_TR147857_c0_g1	88.66	582	66	0	212	212	1	582	2e-178	630	R_ORTHOLOG
Boli_TR266788_c0_g1	Ax_TR149038_c0_g1	98.24	340	6	0	1	212	139	478	2e-178	626	R_ORTHOLOG
Boli_TR71967_c0_g1	Ax_TR149038_c0_g1	92.31	104	8	0	438	541	31	134	2e-32	143	R_PARALOG
Boli_TR33487_c0_g1	Ax_TR149221_c0_g1	85.85	431	61	0	164	594	5	435	5e-101	371	R_ORTHOLOG
Boli_TR117717_c0_g1	Ax_TR149398_c0_g1	83.9	205	33	0	5359	5563	141	345	4e-32	145	R_PARALOG
Boli_TR239020_c0_g1	Ax_TR149454_c1_g1	88.55	166	19	0	614	779	27	192	4e-43	178	R_PARALOG
Boli_TR79592_c1_g1	Ax_TR149624_c0_g1	84.07	697	111	0	2240	2936	1	697	1e-139	502	R_PARALOG
Boli_TR123270_c0_g1	Ax_TR149776_c0_g1	86.31	599	82	0	1099	1697	4	602	1e-150	537	R_PARALOG
Boli_TR81053_c1_g1	Ax_TR149918_c0_g1	89.02	346	35	2	4874	5216	11	356	4e-100	371	R_ORTHOLOG
Boli_TR81053_c0_g1	Ax_TR149918_c2_g1	90.15	132	11	2	22	212	82	211	5e-32	143	PARALOG
Boli_TR81053_c0_g2	Ax_TR149918_c2_g1	90.15	132	11	2	22	212	82	211	5e-32	143	PARALOG
Boli_TR188798_c0_g1	Ax_TR150662_c0_g1	83.4	253	42	0	146	398	367	619	2e-40	168	R_ORTHOLOG
Boli_TR117851_c0_g1	Ax_TR150941_c0_g1	80.05	376	75	0	693	1068	1	376	2e-34	151	R_PARALOG
Boli_TR117851_c0_g1	Ax_TR150941_c1_g1	82.35	272	48	0	1039	1310	19	290	8e-37	159	R_PARALOG
Boli_TR86582_c0_g1	Ax_TR150982_c1_g1	91.15	113	10	0	212	212	1	113	1e-32	145	PARALOG
Boli_TR58489_c1_g1	Ax_TR151048_c0_g1	83.66	563	92	0	4	212	737	1299	8e-106	387	PARALOG
Boli_TR94585_c0_g1	Ax_TR151048_c0_g1	88.74	302	33	1	4	212	410	711	2e-86	321	R_PARALOG
Boli_TR59589_c0_g1	Ax_TR151877_c0_g1	86.3	146	20	0	959	1104	28	173	1e-28	131	R_ORTHOLOG
Boli_TR78781_c0_g2	Ax_TR151937_c0_g1	96	100	4	0	5	104	6	105	3e-39	167	R_ORTHOLOG
Boli_TR125468_c6_g1	Ax_TR152011_c0_g1	87.61	355	36	5	139	212	9	361	3e-86	321	R_ORTHOLOG
Boli_TR39810_c0_g1	Ax_TR152214_c0_g1	90.91	143	13	0	643	785	7	149	1e-43	180	PARALOG
Boli_TR121824_c2_g1	Ax_TR152320_c0_g1	84.24	311	49	0	126	436	28	338	9e-58	228	R_PARALOG
Boli_TR83976_c0_g2	Ax_TR152692_c0_g1	81.82	396	72	0	682	1077	234	629	5e-53	214	R_PARALOG
Boli_TR125202_c0_g1	Ax_TR152814_c0_g1	84.74	642	98	0	5290	5931	2	643	1e-137	496	PARALOG
Boli_TR127320_c1_g1	Ax_TR152839_c0_g1	86.35	271	37	0	212	212	1	271	5e-62	244	PARALOG
Boli_TR127320_c1_g1	Ax_TR152839_c1_g1	83.02	371	63	0	110	480	5	375	1e-59	236	R_PARALOG
Boli_TR113019_c0_g2	Ax_TR153076_c0_g1	98.51	67	1	0	196	212	454	520	2e-27	125	PARALOG
Boli_TR26781_c0_g1	Ax_TR153076_c0_g1	86.96	115	14	1	1	212	405	519	1e-19	101	PARALOG
Boli_TR117767_c0_g10	Ax_TR15349_c0_g1	89.78	137	14	0	212	212	260	396	9e-38	161	R_PARALOG
Boli_TR117767_c0_g9	Ax_TR15349_c0_g1	89.51	143	15	0	212	212	246	388	3e-39	165	PARALOG
Boli_TR76335_c0_g1	Ax_TR15349_c0_g1	92.78	97	7	0	1	212	254	350	4e-31	137	R_PARALOG
Boli_TR129746_c0_g6	Ax_TR153741_c0_g1	83.78	333	54	0	275	607	7	339	2e-59	232	PARALOG
Boli_TR261206_c0_g1	Ax_TR153741_c0_g1	87.5	104	13	0	593	696	93	196	2e-20	103	R_PARALOG
Boli_TR256221_c0_g1	Ax_TR153899_c0_g1	86.17	253	35	0	717	969	327	579	1e-56	224	R_PARALOG
Boli_TR120142_c0_g1	Ax_TR15393_c0_g1	87.6	121	15	0	798	918	22	142	1e-25	121	R_PARALOG
Boli_TR120142_c0_g1	Ax_TR15393_c0_g2	85.39	349	51	0	212	212	4	352	1e-75	287	R_ORTHOLOG
Boli_TR117899_c2_g1	Ax_TR153977_c0_g1	86.09	151	21	0	212	212	112	262	9e-29	133	R_ORTHOLOG
Boli_TR81442_c0_g1	Ax_TR154173_c0_g1	82.04	323	58	0	4062	4384	5	327	8e-43	180	R_PARALOG
Boli_TR82472_c0_g1	Ax_TR154974_c0_g1	83.2	643	108	0	212	212	1134	1776	9e-115	418	R_ORTHOLOG
Boli_TR82951_c0_g1	Ax_TR155044_c0_g1	84.56	136	21	0	910	1045	99	234	7e-20	103	R_PARALOG
Boli_TR119348_c0_g1	Ax_TR155311_c0_g1	82.05	195	35	0	1043	1237	47	241	9e-22	109	R_PARALOG
Boli_TR127264_c0_g4	Ax_TR155311_c0_g1	87.29	362	46	0	212	212	8	369	6e-95	353	PARALOG
Boli_TR74000_c1_g2	Ax_TR15537_c0_g1	80.55	545	106	0	3799	4343	724	1268	1e-60	240	R_PARALOG
Boli_TR74000_c1_g2	Ax_TR15537_c0_g2	80.55	545	106	0	3799	4343	575	1119	1e-60	240	R_PARALOG
Boli_TR103785_c0_g1	Ax_TR155482_c0_g1	88.55	227	26	0	1079	1305	3	229	2e-62	244	PARALOG
Boli_TR123992_c6_g2	Ax_TR155600_c0_g1	100	60	0	0	5	212	186	245	9e-25	119	R_ORTHOLOG
Boli_TR84265_c0_g1	Ax_TR155600_c0_g1	100	59	0	0	212	212	187	245	3e-24	117	R_PARALOG
Boli_TR84397_c0_g3	Ax_TR155600_c0_g1	100	58	0	0	2	212	188	245	1e-23	115	R_PARALOG
Boli_TR84765_c1_g1	Ax_TR155600_c0_g1	100	56	0	0	212	212	187	242	7e-22	111	R_PARALOG
Boli_TR88768_c0_g1	Ax_TR155600_c0_g1	100	59	0	0	212	212	187	245	1e-24	117	R_PARALOG
Boli_TR79592_c1_g1	Ax_TR155628_c0_g1	84.74	308	47	0	3481	3788	3	310	3e-60	238	R_PARALOG
Boli_TR76064_c1_g1	Ax_TR156121_c0_g1	84.95	186	28	0	1500	1685	1	186	5e-33	147	R_PARALOG
Boli_TR79183_c0_g1	Ax_TR156404_c0_g1	85.71	119	17	0	555	673	348	466	2e-19	101	R_PARALOG
Boli_TR126080_c0_g1	Ax_TR156486_c3_g1	83.33	216	36	0	1748	1963	1	216	1e-31	143	R_ORTHOLOG
Boli_TR278193_c0_g1	Ax_TR156626_c0_g1	83.24	173	29	0	811	983	18	190	3e-23	113	R_ORTHOLOG
Boli_TR75644_c0_g1	Ax_TR156679_c1_g1	86.91	191	25	0	212	212	30	220	1e-43	180	R_ORTHOLOG
Boli_TR118791_c0_g1	Ax_TR15689_c0_g1	91.88	197	16	0	253	449	4	200	4e-68	264	R_PARALOG
Boli_TR120805_c0_g1	Ax_TR157459_c0_g1	87.5	272	34	0	212	212	322	593	5e-70	270	PARALOG
Boli_TR245851_c0_g1	Ax_TR157459_c0_g1	85.56	187	27	0	91	277	306	492	6e-37	157	R_PARALOG
Boli_TR83525_c0_g2	Ax_TR157459_c0_g1	85.55	263	38	0	212	212	211	473	2e-55	220	PARALOG
Boli_TR278696_c0_g1	Ax_TR157517_c0_g1	84.16	221	35	0	212	212	7	227	6e-38	161	R_ORTHOLOG
Boli_TR79485_c2_g1	Ax_TR157517_c0_g1	84.05	163	26	0	212	212	403	565	8e-24	117	R_PARALOG
Boli_TR128715_c0_g1	Ax_TR157549_c0_g1	91.88	394	32	0	212	212	962	1355	4e-147	527	PARALOG
Boli_TR125519_c0_g1	Ax_TR15757_c0_g1	79.53	425	87	0	212	212	188	612	3e-35	153	R_ORTHOLOG
Boli_TR116042_c1_g1	Ax_TR15777_c0_g1	83.5	703	116	0	665	1367	565	1267	1e-131	474	R_ORTHOLOG
Boli_TR116042_c0_g1	Ax_TR15777_c1_g1	81.72	536	98	0	197	212	74	609	4e-75	285	R_ORTHOLOG
Boli_TR116042_c0_g1	Ax_TR15777_c3_g1	86.32	234	32	0	803	1036	21	254	2e-52	210	R_PARALOG
Boli_TR43444_c0_g1	Ax_TR157941_c0_g1	84.5	413	64	0	36	448	5	417	2e-83	311	R_ORTHOLOG
Boli_TR123682_c4_g1	Ax_TR158293_c0_g1	90.67	150	11	1	212	212	159	305	2e-44	182	PARALOG
Boli_TR169689_c0_g1	Ax_TR158508_c0_g1	81.03	253	48	0	516	768	410	662	1e-25	121	R_ORTHOLOG
Boli_TR61206_c0_g1	Ax_TR158737_c0_g1	84.07	226	36	0	161	386	7	232	9e-38	163	R_ORTHOLOG
Boli_TR69485_c0_g1	Ax_TR158943_c0_g1	86.34	322	44	0	75	396	90	411	9e-77	289	R_ORTHOLOG
Boli_TR27356_c0_g1	Ax_TR159152_c0_g1	90.32	124	11	1	515	637	31	154	1e-31	143	R_ORTHOLOG
Boli_TR124807_c1_g2	Ax_TR159387_c0_g1	84.56	136	21	0	987	1122	37	172	5e-20	103	R_ORTHOLOG
Boli_TR238525_c0_g1	Ax_TR159441_c0_g1	85.43	247	36	0	212	212	13	259	2e-50	204	PARALOG
Boli_TR126765_c0_g1	Ax_TR159448_c0_g1	86.63	344	46	0	1020	1363	1	344	7e-84	317	R_PARALOG
Boli_TR127121_c4_g1	Ax_TR159681_c0_g1	80.51	236	46	0	2683	2918	356	591	8e-20	103	PARALOG
Boli_TR104943_c0_g1	Ax_TR159953_c0_g1	82.25	293	52	0	25	212	7	299	3e-40	168	R_ORTHOLOG
Boli_TR217241_c0_g1	Ax_TR160151_c0_g1	95.45	66	3	0	55	212	295	360	5e-22	107	PARALOG
Boli_TR127360_c0_g3	Ax_TR16042_c0_g2	86.22	740	102	0	212	212	38	777	0	658	R_ORTHOLOG
Boli_TR67897_c0_g1	Ax_TR160866_c0_g1	82.66	738	128	0	212	212	166	903	1e-123	448	R_ORTHOLOG
Boli_TR152856_c0_g1	Ax_TR161035_c0_g1	85.17	209	31	0	396	604	23	231	4e-40	168	R_ORTHOLOG
Boli_TR50423_c0_g1	Ax_TR161066_c0_g1	84.91	424	64	0	1	212	2	425	7e-90	333	R_ORTHOLOG
Boli_TR119772_c0_g1	Ax_TR161788_c0_g1	89.64	251	26	0	212	212	23	273	1e-76	291	R_ORTHOLOG
Boli_TR238338_c0_g1	Ax_TR16261_c0_g1	95.52	67	3	0	156	212	55	121	8e-23	109	R_UNRESOLVED
Boli_TR238338_c0_g1	Ax_TR16261_c0_g2	95.52	67	3	0	156	212	55	121	8e-23	109	R_UNRESOLVED
Boli_TR74358_c0_g1	Ax_TR162696_c0_g1	79.95	414	83	0	1730	2143	10	423	9e-38	163	PARALOG
Boli_TR123800_c0_g4	Ax_TR162733_c0_g1	83.54	164	27	0	761	924	122	285	2e-22	111	R_PARALOG
Boli_TR33714_c0_g1	Ax_TR163045_c0_g1	84.62	221	34	0	47	212	61	281	2e-40	168	R_ORTHOLOG
Boli_TR31665_c0_g1	Ax_TR163841_c0_g1	100	60	0	0	212	212	346	405	3e-25	119	PARALOG
Boli_TR148508_c0_g1	Ax_TR163869_c0_g1	85.85	537	76	0	212	212	57	593	4e-128	462	R_ORTHOLOG
Boli_TR129319_c2_g1	Ax_TR164067_c0_g1	86.67	255	34	0	2511	2765	1	255	1e-59	236	R_PARALOG
Boli_TR73697_c0_g1	Ax_TR164113_c0_g1	85.97	221	31	0	2223	2443	50	270	1e-46	192	PARALOG
Boli_TR121848_c2_g3	Ax_TR165231_c0_g1	80.15	398	79	0	1048	1445	2	399	1e-37	163	R_PARALOG
Boli_TR80693_c0_g1	Ax_TR165231_c0_g1	82.39	176	31	0	767	942	20	195	1e-19	103	R_PARALOG
Boli_TR109517_c1_g1	Ax_TR165478_c0_g1	91.59	226	19	0	212	212	11	236	2e-78	297	R_ORTHOLOG
Boli_TR66480_c1_g1	Ax_TR165502_c0_g1	87.04	247	32	0	1532	1778	1	247	6e-60	236	R_ORTHOLOG
Boli_TR26902_c0_g1	Ax_TR165676_c0_g1	87.85	107	13	0	219	325	171	277	2e-22	109	R_ORTHOLOG
Boli_TR47786_c0_g1	Ax_TR165695_c0_g1	85.11	141	21	0	1080	1220	121	261	5e-23	113	PARALOG
Boli_TR83164_c1_g1	Ax_TR165753_c0_g1	87.93	116	14	0	212	212	135	250	6e-25	119	PARALOG
Boli_TR83164_c1_g2	Ax_TR165753_c0_g1	87.93	116	14	0	4447	4562	135	250	2e-24	119	R_PARALOG
Boli_TR234769_c0_g1	Ax_TR165856_c0_g1	85.04	234	35	0	1	234	1	234	7e-46	186	R_ORTHOLOG
Boli_TR83070_c1_g1	Ax_TR165934_c0_g1	89.95	219	22	0	671	889	9	227	1e-66	260	R_PARALOG
Boli_TR83175_c0_g1	Ax_TR166080_c0_g1	85.29	435	64	0	212	212	1	435	2e-95	355	R_ORTHOLOG
Boli_TR83175_c0_g1	Ax_TR166080_c1_g1	85.12	168	25	0	1705	1872	1	168	3e-29	135	R_PARALOG
Boli_TR83175_c0_g1	Ax_TR166080_c3_g1	84.03	263	42	0	1451	1713	1	263	2e-45	188	R_PARALOG
Boli_TR33247_c0_g1	Ax_TR166243_c0_g1	87.65	340	42	0	212	212	7	346	8e-92	341	R_UNRESOLVED
Boli_TR33247_c0_g2	Ax_TR166243_c0_g1	87.65	340	42	0	212	212	7	346	5e-92	341	R_UNRESOLVED
Boli_TR87354_c0_g1	Ax_TR166276_c0_g1	80.26	684	132	1	490	1173	3	683	7e-74	281	PARALOG
Boli_TR119908_c0_g2	Ax_TR166350_c0_g1	89.74	117	12	0	212	212	1	117	8e-30	137	PARALOG
Boli_TR109898_c0_g1	Ax_TR166438_c0_g1	96.89	161	4	1	142	212	1	161	1e-71	272	R_PARALOG
Boli_TR109898_c0_g2	Ax_TR166438_c0_g1	100	249	0	0	142	212	1	249	3e-138	494	R_ORTHOLOG
Boli_TR257335_c0_g1	Ax_TR16647_c0_g1	82.49	297	52	0	74	212	35	331	1e-42	176	R_ORTHOLOG
Boli_TR3041_c0_g1	Ax_TR166622_c0_g1	85.03	167	25	0	48	212	9	175	8e-30	133	R_UNRESOLVED
Boli_TR3041_c0_g2	Ax_TR166622_c0_g1	85.03	167	25	0	48	212	9	175	2e-29	133	R_UNRESOLVED
Boli_TR75094_c0_g1	Ax_TR166779_c0_g1	83.61	244	40	0	59	302	1	244	6e-40	167	R_PARALOG
Boli_TR75094_c0_g1	Ax_TR166779_c0_g2	83.42	187	31	0	116	302	61	247	2e-27	125	R_PARALOG
Boli_TR82717_c1_g1	Ax_TR167355_c1_g1	83.51	188	25	2	1	212	211	398	6e-25	119	R_ORTHOLOG
Boli_TR122356_c3_g1	Ax_TR167469_c0_g1	85.79	197	28	0	212	212	43	239	2e-39	168	PARALOG
Boli_TR123829_c0_g2	Ax_TR167779_c0_g1	82.66	248	43	0	179	212	6	253	1e-34	151	R_ORTHOLOG
Boli_TR123829_c0_g2	Ax_TR167779_c1_g1	89	100	11	0	602	701	7	106	1e-22	111	R_PARALOG
Boli_TR122000_c0_g1	Ax_TR16792_c0_g1	81.34	702	129	2	212	212	387	1087	4e-90	337	R_ORTHOLOG
Boli_TR190188_c0_g1	Ax_TR167947_c0_g1	88.57	140	16	0	162	301	194	333	3e-35	151	R_ORTHOLOG
Boli_TR94740_c0_g1	Ax_TR168635_c0_g1	100	54	0	0	212	212	1	54	7e-22	107	PARALOG
Boli_TR21371_c0_g1	Ax_TR168883_c0_g1	88.41	164	19	0	1214	1377	1	164	1e-41	174	R_PARALOG
Boli_TR93907_c0_g1	Ax_TR168883_c0_g1	88.48	495	57	0	1	212	144	638	6e-149	529	R_ORTHOLOG
Boli_TR21371_c0_g1	Ax_TR168883_c1_g1	90	210	21	0	2	211	27	236	2e-64	250	R_PARALOG
Boli_TR21371_c0_g1	Ax_TR168883_c2_g1	85.99	521	73	0	212	212	3	523	8e-126	454	R_ORTHOLOG
Boli_TR264816_c0_g1	Ax_TR169040_c0_g1	91.44	257	22	0	1	212	1	257	1e-90	335	R_ORTHOLOG
Boli_TR21971_c1_g1	Ax_TR169196_c0_g1	83.1	290	49	0	132	421	1	290	1e-45	186	R_ORTHOLOG
Boli_TR126247_c0_g1	Ax_TR169626_c0_g1	85.42	240	35	0	3086	3325	6	245	4e-48	198	R_PARALOG
Boli_TR154116_c0_g1	Ax_TR169868_c0_g1	100	278	0	0	1	212	9	286	9e-156	551	R_ORTHOLOG
Boli_TR77024_c0_g2	Ax_TR169868_c0_g1	83.16	196	32	1	202	397	52	246	2e-25	119	R_PARALOG
Boli_TR300616_c0_g1	Ax_TR170557_c0_g1	80.63	284	55	0	4	287	1	284	8e-28	127	PARALOG
Boli_TR80064_c0_g1	Ax_TR170571_c0_g1	88.43	216	23	2	1580	1794	93	307	2e-53	214	R_ORTHOLOG
Boli_TR123929_c0_g1	Ax_TR170598_c0_g1	88.31	248	29	0	1272	1519	25	272	2e-67	262	R_ORTHOLOG
Boli_TR124380_c1_g1	Ax_TR17069_c0_g1	85.92	909	128	0	212	212	1	909	0	787	PARALOG
Boli_TR124380_c1_g1	Ax_TR17069_c0_g2	86.97	706	92	0	7089	7794	58	763	0	670	R_PARALOG
Boli_TR124380_c1_g2	Ax_TR17069_c0_g2	84.77	243	37	0	212	212	48	290	4e-46	188	PARALOG
Boli_TR114412_c0_g1	Ax_TR170853_c0_g1	87.56	225	28	0	212	212	5	229	2e-56	224	PARALOG
Boli_TR129642_c3_g1	Ax_TR170853_c0_g1	86.73	211	28	0	1104	1314	29	239	7e-48	196	R_PARALOG
Boli_TR35558_c0_g1	Ax_TR17109_c0_g1	84.06	320	51	0	5	212	23	342	7e-59	230	R_ORTHOLOG
Boli_TR122294_c0_g1	Ax_TR172681_c0_g1	86.93	153	20	0	3283	3435	69	221	1e-31	145	R_PARALOG
Boli_TR129709_c0_g1	Ax_TR173119_c0_g1	85.53	622	90	0	358	979	1	622	1e-144	519	R_PARALOG
Boli_TR118885_c0_g1	Ax_TR173212_c0_g1	84.67	150	23	0	2748	2897	106	255	3e-23	115	R_PARALOG
Boli_TR80825_c3_g3	Ax_TR173372_c0_g1	94.12	68	4	0	8	75	201	268	2e-20	103	R_PARALOG
Boli_TR83052_c2_g1	Ax_TR173372_c0_g1	98.59	71	1	0	3607	3677	198	268	1e-28	133	R_PARALOG
Boli_TR83081_c3_g3	Ax_TR173372_c0_g1	95.71	70	3	0	2608	2677	198	267	2e-23	115	R_PARALOG
Boli_TR118019_c1_g2	Ax_TR173618_c0_g1	81.54	260	48	0	901	1160	4	263	2e-29	135	R_ORTHOLOG
Boli_TR26235_c0_g1	Ax_TR173958_c1_g1	88.24	136	16	0	75	210	647	782	3e-32	143	R_PARALOG
Boli_TR78801_c0_g1	Ax_TR173958_c1_g1	84.11	428	68	0	212	212	357	784	6e-82	309	PARALOG
Boli_TR85166_c0_g1	Ax_TR173958_c1_g1	90.6	117	11	0	500	616	666	782	1e-32	145	R_PARALOG
Boli_TR42607_c0_g1	Ax_TR173974_c0_g1	83.12	397	67	0	987	1383	187	583	5e-66	256	R_ORTHOLOG
Boli_TR80693_c1_g1	Ax_TR174090_c0_g1	85.22	291	41	2	212	212	48	337	6e-55	220	R_ORTHOLOG
Boli_TR36195_c0_g1	Ax_TR174335_c0_g1	87.6	121	15	0	61	181	1	121	1e-25	121	R_ORTHOLOG
Boli_TR119182_c0_g1	Ax_TR175395_c0_g1	84.89	331	50	0	212	212	5	335	2e-67	260	R_ORTHOLOG
Boli_TR3898_c1_g1	Ax_TR175395_c0_g1	85.6	125	18	0	212	212	119	243	5e-21	105	R_PARALOG
Boli_TR79231_c1_g1	Ax_TR175516_c0_g1	81.68	191	35	0	311	501	51	241	2e-19	101	R_PARALOG
Boli_TR118885_c0_g1	Ax_TR175938_c0_g1	89.75	439	27	11	102	526	16	450	5e-121	440	R_PARALOG
Boli_TR76788_c0_g1	Ax_TR17593_c0_g1	86.18	340	30	7	43	212	2088	2420	2e-68	266	PARALOG
Boli_TR127348_c0_g1	Ax_TR176539_c0_g1	83.44	477	79	0	212	212	4	480	1e-84	319	R_ORTHOLOG
Boli_TR114642_c0_g1	Ax_TR176541_c0_g1	90.09	111	11	0	17	212	284	394	3e-29	133	PARALOG
Boli_TR80893_c0_g3	Ax_TR17675_c0_g1	81.39	704	131	0	663	1366	5	708	3e-96	357	PARALOG
Boli_TR126270_c0_g2	Ax_TR176788_c0_g1	88.26	247	24	4	212	212	369	611	8e-58	230	R_ORTHOLOG
Boli_TR124385_c0_g1	Ax_TR17742_c0_g1	83.64	269	44	0	398	666	328	596	1e-44	184	R_ORTHOLOG
Boli_TR125435_c0_g3	Ax_TR177764_c0_g1	84.42	199	31	0	212	212	29	227	2e-33	149	PARALOG
Boli_TR222989_c0_g1	Ax_TR177795_c0_g1	89.15	470	51	0	2	212	20	489	5e-148	527	PARALOG
Boli_TR45780_c0_g1	Ax_TR177795_c0_g1	89.33	300	32	0	212	212	552	851	3e-92	341	R_PARALOG
Boli_TR45780_c0_g2	Ax_TR177795_c0_g1	89.33	300	32	0	189	212	552	851	3e-92	341	R_PARALOG
Boli_TR123101_c3_g1	Ax_TR178414_c0_g1	89.27	289	31	0	1986	2274	1	289	4e-87	327	R_PARALOG
Boli_TR127836_c4_g8	Ax_TR178414_c0_g1	82.71	266	46	0	4	269	18	283	2e-38	163	R_PARALOG
Boli_TR124666_c0_g1	Ax_TR178453_c0_g1	88.53	218	25	0	2545	2762	14	231	8e-59	234	R_PARALOG
Boli_TR122327_c0_g1	Ax_TR17854_c0_g1	83.05	413	70	0	4182	4594	169	581	5e-68	264	R_ORTHOLOG
Boli_TR80990_c2_g1	Ax_TR17868_c0_g1	82.9	269	46	0	553	821	1	269	8e-40	168	R_PARALOG
Boli_TR125190_c0_g1	Ax_TR178693_c0_g1	79.37	315	65	0	212	212	3	317	2e-21	109	PARALOG
Boli_TR127338_c0_g1	Ax_TR178746_c0_g1	87.05	525	68	0	212	212	10	534	2e-139	502	PARALOG
Boli_TR80299_c0_g2	Ax_TR179057_c0_g1	84.72	144	22	0	1170	1313	4	147	3e-22	111	R_ORTHOLOG
Boli_TR124233_c1_g1	Ax_TR179497_c0_g1	88.98	118	13	0	242	359	5	122	8e-29	131	R_PARALOG
Boli_TR124233_c1_g2	Ax_TR179497_c0_g1	92.68	82	6	0	1	212	26	107	3e-24	115	PARALOG
Boli_TR42868_c0_g1	Ax_TR179789_c0_g1	87.23	188	24	0	3	212	186	373	7e-45	182	R_ORTHOLOG
Boli_TR226002_c0_g1	Ax_TR179971_c0_g1	96.08	204	8	0	15	218	1	204	2e-92	341	R_ORTHOLOG
Boli_TR124024_c0_g1	Ax_TR180240_c0_g1	85.25	339	50	0	212	212	5	343	2e-71	276	PARALOG
Boli_TR121819_c0_g1	Ax_TR180298_c0_g1	84.69	209	32	0	2802	3010	2	210	6e-37	161	R_PARALOG
Boli_TR112621_c2_g1	Ax_TR180381_c0_g1	100	202	0	0	49	212	65	266	5e-110	400	R_ORTHOLOG
Boli_TR117898_c0_g1	Ax_TR180431_c0_g1	91.62	167	14	0	1112	1278	8	174	7e-55	220	R_PARALOG
Boli_TR127634_c2_g1	Ax_TR180431_c0_g1	84.93	146	22	0	3127	3272	44	189	4e-23	115	R_PARALOG
Boli_TR75649_c0_g2	Ax_TR180458_c0_g1	80.11	367	73	0	2318	2684	23	389	1e-33	149	R_PARALOG
Boli_TR137641_c0_g1	Ax_TR180517_c0_g1	90.87	241	22	0	29	212	2	242	5e-81	303	R_ORTHOLOG
Boli_TR118907_c0_g1	Ax_TR180650_c0_g1	86.39	147	20	0	212	212	63	209	5e-29	133	PARALOG
Boli_TR104941_c0_g1	Ax_TR180677_c0_g1	87.13	334	43	0	212	212	46	379	4e-86	321	R_ORTHOLOG
Boli_TR79223_c0_g1	Ax_TR18157_c0_g1	80.26	304	60	0	2279	2582	103	406	5e-27	127	R_ORTHOLOG
Boli_TR154320_c0_g1	Ax_TR18182_c0_g1	87.36	182	23	0	6	212	1126	1307	1e-43	178	PARALOG
Boli_TR231920_c0_g1	Ax_TR18182_c0_g1	87.59	137	17	0	1	137	1291	1427	8e-31	137	R_PARALOG
Boli_TR92909_c0_g1	Ax_TR18182_c0_g1	85.25	183	27	0	316	498	1245	1427	3e-34	149	R_PARALOG
Boli_TR121912_c0_g1	Ax_TR182777_c0_g1	86.25	269	37	0	1530	1798	1	269	8e-61	240	R_PARALOG
Boli_TR80360_c0_g1	Ax_TR183754_c0_g1	93.87	326	18	2	2344	2668	260	584	7e-131	472	R_PARALOG
Boli_TR25311_c1_g1	Ax_TR183977_c0_g1	91.09	101	9	0	2	102	283	383	3e-28	129	PARALOG
Boli_TR117456_c1_g3	Ax_TR184057_c0_g1	96.61	59	2	0	687	745	193	251	9e-20	101	R_PARALOG
Boli_TR129797_c0_g1	Ax_TR184168_c0_g1	85.93	263	37	0	1055	1317	6	268	8e-57	228	R_PARALOG
Boli_TR124991_c1_g1	Ax_TR18464_c0_g1	83.61	238	39	0	3350	3587	138	375	1e-37	163	R_PARALOG
Boli_TR77203_c0_g3	Ax_TR184847_c0_g1	86.04	1067	149	0	212	212	7	1073	0	934	R_ORTHOLOG
Boli_TR126291_c1_g3	Ax_TR18513_c0_g1	81.88	287	52	0	808	1094	1243	1529	3e-36	157	R_ORTHOLOG
Boli_TR192088_c0_g1	Ax_TR185471_c0_g1	85.12	215	32	0	252	466	92	306	1e-41	172	R_ORTHOLOG
Boli_TR123385_c0_g2	Ax_TR1858_c0_g1	83.79	1814	294	0	2	212	7	1820	0	1265	R_UNRESOLVED
Boli_TR123385_c0_g2	Ax_TR1858_c0_g2	83.79	1814	294	0	2	212	7	1820	0	1265	R_UNRESOLVED
Boli_TR81182_c0_g1	Ax_TR18627_c0_g1	81.91	188	34	0	3447	3634	222	409	1e-19	103	R_PARALOG
Boli_TR81182_c0_g1	Ax_TR18627_c1_g1	83.78	333	54	0	212	212	221	553	2e-58	232	R_ORTHOLOG
Boli_TR122980_c0_g1	Ax_TR186484_c0_g1	82.37	312	55	0	212	212	1	312	1e-43	182	PARALOG
Boli_TR128637_c0_g4	Ax_TR186655_c0_g1	79.61	407	81	2	867	1272	13	418	4e-29	133	PARALOG
Boli_TR84707_c0_g5	Ax_TR18688_c0_g2	83.75	160	26	0	110	212	212	371	3e-23	111	R_ORTHOLOG
Boli_TR277253_c0_g1	Ax_TR187474_c0_g1	92.41	145	11	0	77	212	37	181	3e-50	200	R_ORTHOLOG
Boli_TR295844_c0_g1	Ax_TR187474_c0_g1	91.74	121	9	1	3	212	93	212	7e-36	153	R_PARALOG
Boli_TR277013_c0_g1	Ax_TR1878_c0_g1	89.13	92	10	0	1	212	1769	1860	2e-20	103	R_ORTHOLOG
Boli_TR129837_c0_g1	Ax_TR187941_c0_g1	84.22	393	59	1	14163	14552	114	506	2e-73	283	R_PARALOG
Boli_TR85797_c0_g1	Ax_TR18833_c0_g1	79.95	419	84	0	256	674	584	1002	8e-39	165	R_ORTHOLOG
Boli_TR75043_c0_g1	Ax_TR188406_c0_g1	82.55	275	48	0	1121	1395	140	414	1e-38	165	R_ORTHOLOG
Boli_TR116914_c2_g1	Ax_TR18887_c0_g1	94.33	141	8	0	212	212	35	175	2e-54	216	R_PARALOG
Boli_TR116914_c2_g2	Ax_TR18887_c0_g1	94.9	157	8	0	212	212	35	191	6e-64	248	R_ORTHOLOG
Boli_TR116914_c2_g1	Ax_TR18887_c0_g2	98.9	91	1	0	720	810	1	91	3e-41	172	R_PARALOG
Boli_TR116914_c2_g2	Ax_TR18887_c0_g2	99.07	107	1	0	815	921	1	107	9e-51	204	R_PARALOG
Boli_TR71967_c0_g1	Ax_TR18887_c0_g2	100	60	0	0	688	747	36	95	3e-25	119	R_PARALOG
Boli_TR71975_c0_g1	Ax_TR189650_c0_g1	91.35	104	9	0	212	212	194	297	7e-30	135	R_ORTHOLOG
Boli_TR71975_c0_g1	Ax_TR189650_c0_g2	91.3	92	8	0	406	497	1	92	4e-25	119	R_PARALOG
Boli_TR67594_c0_g1	Ax_TR189734_c0_g1	85	160	24	0	212	212	434	593	4e-27	127	PARALOG
Boli_TR21053_c0_g1	Ax_TR189786_c0_g1	85.92	284	40	0	183	212	99	382	2e-63	246	R_ORTHOLOG
Boli_TR84702_c0_g1	Ax_TR19000_c0_g1	83.1	491	83	0	1789	2279	457	947	1e-83	315	R_ORTHOLOG
Boli_TR125889_c2_g2	Ax_TR190381_c0_g1	87.93	116	14	0	9	212	29	144	9e-26	119	PARALOG
Boli_TR75016_c0_g2	Ax_TR19062_c0_g1	86.4	125	17	0	212	212	27	151	1e-23	113	R_ORTHOLOG
Boli_TR75016_c0_g2	Ax_TR19062_c0_g2	86.07	122	17	0	271	392	27	148	7e-22	107	R_PARALOG
Boli_TR104397_c0_g1	Ax_TR19134_c0_g1	90.48	84	8	0	171	254	151	234	6e-21	103	R_ORTHOLOG
Boli_TR46293_c0_g1	Ax_TR192468_c0_g1	88.76	178	20	0	1	178	92	269	3e-48	194	R_PARALOG
Boli_TR46293_c0_g2	Ax_TR192468_c0_g1	87.73	269	33	0	18	286	1	269	1e-71	272	R_PARALOG
Boli_TR81504_c1_g3	Ax_TR192468_c0_g1	92.77	235	17	0	51	212	1	235	2e-89	331	R_PARALOG
Boli_TR81504_c1_g4	Ax_TR192468_c0_g1	93.62	235	15	0	51	212	1	235	3e-94	347	R_ORTHOLOG
Boli_TR129837_c0_g1	Ax_TR19364_c1_g1	80.97	825	157	0	4606	5430	19	843	1e-105	391	R_PARALOG
Boli_TR126463_c0_g1	Ax_TR193814_c0_g2	85.89	248	35	0	212	212	40	287	1e-53	214	R_PARALOG
Boli_TR126463_c0_g2	Ax_TR193814_c0_g2	87.17	265	34	0	212	212	332	596	6e-66	256	PARALOG
Boli_TR115325_c0_g1	Ax_TR194127_c0_g1	84.62	221	34	0	136	212	3	223	3e-40	168	PARALOG
Boli_TR78031_c0_g1	Ax_TR194127_c0_g1	88.41	164	19	0	265	428	84	247	2e-41	174	PARALOG
Boli_TR79077_c0_g1	Ax_TR19420_c0_g1	85.62	160	23	0	212	212	317	476	8e-30	135	PARALOG
Boli_TR122220_c1_g1	Ax_TR194525_c0_g1	82.53	229	40	0	212	212	8	236	5e-30	137	R_ORTHOLOG
Boli_TR39967_c0_g1	Ax_TR194612_c0_g1	87.26	157	15	3	212	212	19	174	2e-29	133	PARALOG
Boli_TR297467_c0_g1	Ax_TR194837_c0_g1	90.48	84	8	0	425	508	599	682	2e-20	103	R_ORTHOLOG
Boli_TR126937_c0_g2	Ax_TR19493_c0_g1	84.87	271	41	0	212	212	1	271	1e-52	212	R_ORTHOLOG
Boli_TR124172_c1_g1	Ax_TR195388_c0_g1	84.84	244	37	0	212	212	5	248	7e-46	190	R_ORTHOLOG
Boli_TR128907_c0_g1	Ax_TR195394_c0_g1	88.47	555	64	0	6635	7189	3	557	8e-167	593	R_PARALOG
Boli_TR302811_c0_g1	Ax_TR196135_c0_g1	86.43	199	27	0	49	247	50	248	3e-44	180	R_ORTHOLOG
Boli_TR85388_c0_g1	Ax_TR1961_c0_g1	82.25	293	52	0	212	212	8	300	2e-39	168	PARALOG
Boli_TR85388_c0_g1	Ax_TR1961_c1_g1	85	140	21	0	3004	3143	82	221	4e-22	111	R_PARALOG
Boli_TR185124_c0_g1	Ax_TR196313_c0_g1	83.83	266	43	0	78	343	537	802	8e-46	186	R_ORTHOLOG
Boli_TR124808_c3_g1	Ax_TR196624_c0_g1	84.84	455	69	0	172	626	75	529	2e-95	355	R_PARALOG
Boli_TR84348_c0_g1	Ax_TR196624_c0_g1	83.23	155	26	0	1138	1292	201	355	5e-19	101	R_PARALOG
Boli_TR83858_c1_g1	Ax_TR197494_c0_g1	82.99	241	41	0	364	604	505	745	2e-35	153	PARALOG
Boli_TR3582_c0_g1	Ax_TR198181_c0_g1	87.92	149	18	0	392	540	40	188	2e-35	153	R_ORTHOLOG
Boli_TR122294_c0_g1	Ax_TR198285_c0_g1	83.99	356	57	0	2008	2363	3	358	1e-64	254	R_PARALOG
Boli_TR6685_c0_g1	Ax_TR198670_c0_g1	87.6	121	15	0	90	212	588	708	9e-26	121	PARALOG
Boli_TR11840_c0_g1	Ax_TR19945_c0_g1	81.33	407	76	0	2	212	242	648	5e-51	204	R_ORTHOLOG
Boli_TR277020_c0_g1	Ax_TR19959_c0_g1	85.43	151	22	0	77	212	295	445	2e-27	125	R_UNRESOLVED
Boli_TR277020_c0_g2	Ax_TR19959_c0_g1	85.43	151	22	0	77	212	295	445	2e-27	125	R_UNRESOLVED
Boli_TR166570_c0_g1	Ax_TR199607_c0_g1	95	160	8	0	212	212	1	160	5e-66	254	R_ORTHOLOG
Boli_TR179676_c0_g1	Ax_TR200107_c0_g1	86.01	243	34	0	4	212	503	745	9e-54	212	PARALOG
Boli_TR287318_c0_g1	Ax_TR200107_c0_g1	80.45	440	86	0	325	764	783	1222	1e-46	190	PARALOG
Boli_TR73370_c0_g1	Ax_TR200139_c0_g1	84.25	146	23	0	1137	1282	152	297	2e-21	107	R_PARALOG
Boli_TR123297_c0_g1	Ax_TR200878_c1_g1	85.36	403	59	0	212	212	83	485	1e-88	331	R_ORTHOLOG
Boli_TR129887_c1_g2	Ax_TR201226_c0_g1	81.09	312	59	0	3296	3607	25	336	1e-33	151	R_ORTHOLOG
Boli_TR39881_c0_g1	Ax_TR201248_c0_g1	84.8	421	64	0	201	212	1	421	9e-88	327	R_ORTHOLOG
Boli_TR121038_c0_g1	Ax_TR201683_c0_g1	88.42	95	11	0	1817	1911	544	638	2e-19	101	R_PARALOG
Boli_TR121038_c0_g2	Ax_TR201683_c0_g1	89.62	106	11	0	1311	1416	534	639	4e-26	123	R_PARALOG
Boli_TR125329_c1_g1	Ax_TR20182_c0_g1	84.43	488	76	0	1100	1587	532	1019	2e-98	365	R_PARALOG
Boli_TR125280_c0_g1	Ax_TR20183_c0_g2	95	80	4	0	885	964	704	783	2e-26	127	R_PARALOG
Boli_TR129395_c0_g1	Ax_TR202057_c0_g1	80.35	453	89	0	2405	2857	98	550	4e-46	192	R_PARALOG
Boli_TR306436_c0_g1	Ax_TR202281_c0_g1	98.41	63	1	0	212	212	357	419	6e-25	117	PARALOG
Boli_TR120156_c0_g1	Ax_TR202302_c0_g1	82.64	311	54	0	208	518	8	318	2e-45	188	R_PARALOG
Boli_TR83044_c0_g1	Ax_TR202414_c0_g1	83.01	571	97	0	212	212	14	584	8e-98	363	PARALOG
Boli_TR309955_c0_g1	Ax_TR202860_c0_g1	100	74	0	0	212	212	161	234	6e-34	147	R_ORTHOLOG
Boli_TR119799_c0_g1	Ax_TR203058_c1_g1	86.99	146	19	0	1147	1292	265	410	6e-31	139	PARALOG
Boli_TR122448_c0_g1	Ax_TR20325_c1_g1	88.12	101	12	0	1782	1882	889	989	2e-20	105	R_ORTHOLOG
Boli_TR23802_c0_g1	Ax_TR203290_c0_g1	94.2	69	4	0	212	212	170	238	5e-21	105	R_ORTHOLOG
Boli_TR119618_c0_g1	Ax_TR203825_c0_g1	88.79	330	34	2	89	415	1	330	3e-93	347	R_ORTHOLOG
Boli_TR84544_c3_g1	Ax_TR203826_c0_g1	80.77	260	50	0	1290	1549	173	432	8e-25	119	R_PARALOG
Boli_TR128637_c0_g4	Ax_TR2039_c0_g1	82.48	331	58	0	212	212	42	372	3e-48	196	PARALOG
Boli_TR75410_c1_g1	Ax_TR204535_c0_g1	84.89	536	81	0	439	974	1672	2207	1e-115	420	R_ORTHOLOG
Boli_TR112621_c2_g2	Ax_TR204841_c0_g1	100	274	0	0	56	212	1	274	3e-153	543	R_ORTHOLOG
Boli_TR2761_c0_g1	Ax_TR20495_c0_g1	85.35	587	86	0	46	212	352	938	2e-134	482	R_ORTHOLOG
Boli_TR2761_c0_g2	Ax_TR20495_c0_g1	85.68	377	54	0	3	212	562	938	1e-85	319	R_PARALOG
Boli_TR297095_c0_g1	Ax_TR20495_c0_g1	82.33	283	50	0	121	212	8	290	3e-39	165	R_PARALOG
Boli_TR224869_c0_g1	Ax_TR20495_c1_g1	87.13	202	23	2	102	212	1	199	4e-44	180	R_ORTHOLOG
Boli_TR128192_c0_g1	Ax_TR20604_c0_g1	83.56	505	80	1	212	212	98	599	1e-90	339	R_ORTHOLOG
Boli_TR128192_c0_g1	Ax_TR20604_c0_g2	82.72	434	72	1	4862	5295	98	528	2e-67	262	R_PARALOG
Boli_TR73241_c0_g1	Ax_TR20618_c0_g1	87.41	143	18	0	75	217	2	144	3e-32	141	PARALOG
Boli_TR73241_c0_g2	Ax_TR20618_c0_g1	91.34	127	11	0	91	217	18	144	2e-39	165	PARALOG
Boli_TR219245_c0_g1	Ax_TR206571_c0_g1	86.9	168	22	0	82	249	265	432	2e-37	159	R_ORTHOLOG
Boli_TR84280_c0_g1	Ax_TR20663_c0_g1	83.23	465	78	0	212	212	5	469	5e-80	303	R_UNRESOLVED
Boli_TR84280_c0_g1	Ax_TR20663_c0_g2	83.23	465	78	0	212	212	5	469	5e-80	303	R_UNRESOLVED
Boli_TR113914_c0_g1	Ax_TR20755_c0_g1	95.69	116	4	1	212	212	532	647	5e-44	182	R_UNRESOLVED
Boli_TR113914_c0_g1	Ax_TR20755_c0_g3	95.69	116	4	1	212	212	533	648	5e-44	182	R_UNRESOLVED
Boli_TR122257_c3_g1	Ax_TR207610_c0_g1	81.52	303	56	0	212	212	4	306	6e-36	157	R_ORTHOLOG
Boli_TR129113_c0_g1	Ax_TR208159_c0_g1	85.14	727	108	0	212	212	13	739	9e-165	585	R_ORTHOLOG
Boli_TR78535_c0_g1	Ax_TR208210_c0_g1	81.52	330	61	0	212	212	1	330	3e-40	170	R_ORTHOLOG
Boli_TR76838_c1_g1	Ax_TR208392_c0_g1	82.74	452	75	1	212	212	214	662	4e-71	274	R_ORTHOLOG
Boli_TR84323_c0_g1	Ax_TR2085_c0_g1	80.63	506	98	0	212	212	3	508	1e-56	226	R_ORTHOLOG
Boli_TR84323_c0_g1	Ax_TR2085_c1_g1	83.65	208	34	0	1987	2194	64	271	1e-31	143	R_PARALOG
Boli_TR124343_c0_g1	Ax_TR209523_c0_g1	98.82	85	1	0	5505	5589	549	633	1e-36	161	R_PARALOG
Boli_TR44324_c0_g1	Ax_TR209709_c0_g1	87.5	112	14	0	948	1059	175	286	1e-22	111	R_PARALOG
Boli_TR74131_c0_g1	Ax_TR210099_c0_g1	85.64	362	52	0	1508	1869	1	362	1e-80	305	R_PARALOG
Boli_TR11883_c0_g1	Ax_TR210584_c0_g1	88.32	351	41	0	11	212	1	351	6e-101	371	R_ORTHOLOG
Boli_TR9762_c1_g1	Ax_TR210722_c0_g1	82.35	187	33	0	268	454	3	189	3e-22	109	R_ORTHOLOG
Boli_TR119906_c0_g1	Ax_TR211065_c0_g1	100	52	0	0	1	212	193	244	7e-20	103	PARALOG
Boli_TR22774_c0_g1	Ax_TR211246_c0_g1	87.76	237	29	0	214	450	1	237	2e-61	240	R_ORTHOLOG
Boli_TR1062_c0_g1	Ax_TR21163_c0_g1	96.3	108	3	1	212	212	579	685	9e-42	174	R_ORTHOLOG
Boli_TR165776_c0_g1	Ax_TR21168_c0_g1	82.92	761	130	0	4	212	1	761	4e-133	478	R_ORTHOLOG
Boli_TR165776_c0_g1	Ax_TR21168_c1_g1	82.61	253	44	0	746	998	1	253	3e-35	153	R_PARALOG
Boli_TR82360_c1_g1	Ax_TR212248_c0_g1	91.67	84	7	0	212	212	274	357	4e-22	111	PARALOG
Boli_TR113534_c0_g1	Ax_TR212308_c0_g1	88.32	137	16	0	212	212	327	463	1e-32	145	R_UNRESOLVED
Boli_TR113534_c0_g1	Ax_TR212308_c0_g2	88.32	137	16	0	212	212	327	463	1e-32	145	R_UNRESOLVED
Boli_TR71441_c0_g1	Ax_TR212807_c0_g1	86.83	972	122	2	212	212	536	1501	0	904	R_ORTHOLOG
Boli_TR129395_c0_g1	Ax_TR213176_c0_g1	83.96	268	43	0	1436	1703	17	284	1e-45	190	R_PARALOG
Boli_TR129395_c0_g1	Ax_TR213176_c1_g1	83.51	285	47	0	1745	2029	7	291	4e-46	192	R_PARALOG
Boli_TR61781_c0_g1	Ax_TR213379_c0_g1	83.57	353	58	0	2349	2701	3	355	5e-61	240	R_PARALOG
Boli_TR61781_c0_g2	Ax_TR213379_c0_g1	83.57	353	58	0	1277	1629	3	355	4e-61	240	R_PARALOG
Boli_TR81428_c0_g1	Ax_TR213431_c0_g1	86.39	191	26	0	212	212	17	207	1e-40	172	PARALOG
Boli_TR111282_c0_g1	Ax_TR213846_c0_g1	86.75	536	71	0	212	212	61	596	5e-139	500	R_ORTHOLOG
Boli_TR64690_c0_g1	Ax_TR213961_c0_g1	83.19	357	60	0	1203	1559	210	566	7e-59	232	R_ORTHOLOG
Boli_TR57562_c0_g1	Ax_TR214190_c0_g1	86.96	161	21	0	493	653	131	291	3e-35	153	R_ORTHOLOG
Boli_TR303083_c0_g1	Ax_TR214339_c0_g1	95.82	239	10	0	17	255	102	340	1e-108	394	R_ORTHOLOG
Boli_TR98369_c0_g1	Ax_TR214628_c1_g1	88.54	157	18	0	90	246	1	157	1e-40	168	R_ORTHOLOG
Boli_TR77511_c1_g1	Ax_TR214640_c0_g1	84.25	254	40	0	212	212	13	266	6e-45	186	PARALOG
Boli_TR83823_c2_g1	Ax_TR214783_c0_g1	89.15	129	10	2	2674	2798	1	129	8e-29	133	R_ORTHOLOG
Boli_TR112436_c0_g1	Ax_TR214946_c0_g1	85.43	460	67	0	5	212	359	818	7e-104	381	R_ORTHOLOG
Boli_TR149181_c0_g1	Ax_TR214946_c0_g1	88.98	127	14	0	212	212	785	911	6e-32	141	R_PARALOG
Boli_TR129281_c0_g1	Ax_TR215490_c0_g1	86.36	623	85	0	611	1233	1	623	2e-157	561	R_PARALOG
Boli_TR129281_c0_g1	Ax_TR215490_c1_g1	86.34	344	47	0	1607	1950	16	359	1e-81	309	R_PARALOG
Boli_TR129281_c0_g1	Ax_TR215490_c2_g1	86.34	776	106	0	212	212	12	787	0	698	R_ORTHOLOG
Boli_TR129281_c0_g1	Ax_TR215490_c3_g1	85.15	404	60	0	1243	1646	17	420	2e-86	325	R_PARALOG
Boli_TR64882_c0_g1	Ax_TR215619_c0_g1	90.74	162	15	0	14	212	24	185	2e-50	202	PARALOG
Boli_TR64882_c0_g2	Ax_TR215619_c0_g1	90.74	162	15	0	14	212	24	185	2e-50	202	PARALOG
Boli_TR118791_c0_g1	Ax_TR215683_c0_g1	86.03	494	69	0	212	212	6	499	7e-119	432	R_ORTHOLOG
Boli_TR121129_c0_g1	Ax_TR215683_c0_g1	86.78	121	16	0	1038	1158	24	144	6e-23	113	R_PARALOG
Boli_TR77016_c0_g1	Ax_TR21613_c0_g1	80.42	337	64	2	212	212	40	375	7e-28	129	R_ORTHOLOG
Boli_TR75600_c0_g1	Ax_TR216164_c0_g1	80.72	249	48	0	620	868	545	793	2e-22	113	R_PARALOG
Boli_TR123750_c0_g2	Ax_TR216239_c0_g1	85.02	227	34	0	2100	2326	1	227	5e-43	180	R_PARALOG
Boli_TR56876_c0_g1	Ax_TR216480_c0_g1	87.21	172	17	3	212	212	648	818	3e-33	147	PARALOG
Boli_TR56876_c0_g2	Ax_TR216480_c0_g1	87.21	172	17	3	212	212	648	818	2e-33	147	PARALOG
Boli_TR56876_c0_g3	Ax_TR216480_c1_g1	89.47	171	18	0	212	212	176	346	4e-48	196	R_ORTHOLOG
Boli_TR151881_c0_g1	Ax_TR216485_c0_g1	89.03	155	15	2	61	212	124	276	6e-37	157	R_ORTHOLOG
Boli_TR118129_c3_g1	Ax_TR216977_c0_g1	88.57	280	32	0	2007	2286	1	280	3e-79	301	R_PARALOG
Boli_TR123385_c0_g1	Ax_TR216977_c0_g1	82.02	267	48	0	160	426	14	280	1e-33	149	R_PARALOG
Boli_TR125863_c1_g1	Ax_TR216977_c0_g1	85.71	280	40	0	2763	3042	1	280	2e-60	238	R_PARALOG
Boli_TR116126_c0_g1	Ax_TR217023_c0_g1	84.75	505	77	0	212	212	389	893	2e-106	391	R_ORTHOLOG
Boli_TR70371_c0_g1	Ax_TR21723_c0_g1	82.02	267	48	0	1118	1384	29	295	1e-33	149	R_PARALOG
Boli_TR129566_c0_g1	Ax_TR217288_c0_g1	80.49	287	56	0	1917	2203	185	471	5e-26	125	R_PARALOG
Boli_TR51899_c0_g1	Ax_TR217492_c0_g1	87.9	248	30	0	212	212	22	269	2e-65	254	R_ORTHOLOG
Boli_TR129141_c0_g1	Ax_TR217606_c0_g1	82.51	223	39	0	192	212	807	1029	2e-29	133	R_ORTHOLOG
Boli_TR83693_c0_g1	Ax_TR217663_c0_g1	82.99	194	33	0	3789	3982	7	200	2e-25	123	R_PARALOG
Boli_TR14430_c0_g1	Ax_TR217756_c0_g1	81.23	309	56	2	280	587	1	308	2e-30	137	PARALOG
Boli_TR124711_c5_g1	Ax_TR217851_c0_g1	88.5	487	56	0	581	1067	1	487	1e-145	521	R_PARALOG
Boli_TR65152_c0_g1	Ax_TR217921_c0_g1	95.15	103	3	2	53	212	4	104	2e-33	149	R_ORTHOLOG
Boli_TR121269_c1_g1	Ax_TR217948_c0_g1	87.8	123	15	0	2306	2428	683	805	2e-26	125	PARALOG
Boli_TR121269_c1_g1	Ax_TR217948_c2_g1	91.61	155	13	0	212	212	67	221	3e-50	204	PARALOG
Boli_TR74578_c0_g1	Ax_TR21800_c0_g1	80.88	408	78	0	212	212	434	841	2e-46	190	R_UNRESOLVED
Boli_TR74578_c0_g1	Ax_TR21800_c0_g2	80.88	408	78	0	212	212	434	841	2e-46	190	R_UNRESOLVED
Boli_TR129554_c1_g1	Ax_TR21809_c0_g1	100	57	0	0	212	212	295	351	7e-24	113	R_PARALOG
Boli_TR80825_c3_g3	Ax_TR21809_c0_g1	94.03	67	4	0	8	74	297	363	6e-20	101	R_PARALOG
Boli_TR83052_c2_g1	Ax_TR21809_c0_g1	98.51	67	1	0	3608	3674	297	363	2e-26	125	R_PARALOG
Boli_TR83081_c3_g3	Ax_TR21809_c0_g1	95.59	68	3	0	2599	2666	296	363	3e-22	111	R_PARALOG
Boli_TR172668_c0_g1	Ax_TR218465_c0_g1	86.05	129	18	0	150	278	113	241	1e-23	113	R_PARALOG
Boli_TR125202_c0_g1	Ax_TR218483_c0_g1	90.98	377	34	0	4024	4400	1	377	3e-132	478	R_PARALOG
Boli_TR125202_c0_g1	Ax_TR218483_c1_g1	89.46	560	59	0	212	212	1	560	0	642	PARALOG
Boli_TR33457_c0_g1	Ax_TR218483_c1_g1	85.83	120	17	0	548	667	456	575	3e-20	103	R_PARALOG
Boli_TR80731_c1_g2	Ax_TR218701_c0_g1	80.44	317	62	0	1421	1737	53	369	3e-30	137	R_PARALOG
Boli_TR79231_c1_g1	Ax_TR219580_c0_g1	78.89	450	95	0	212	212	8	457	8e-31	139	PARALOG
Boli_TR68139_c0_g1	Ax_TR220440_c0_g1	91.49	94	8	0	45	138	256	349	2e-26	123	R_ORTHOLOG
Boli_TR79592_c1_g1	Ax_TR221075_c0_g1	85.38	773	113	0	212	212	66	838	4e-180	636	PARALOG
Boli_TR81363_c1_g1	Ax_TR221075_c0_g1	95.65	92	4	0	212	212	6	97	5e-34	151	R_PARALOG
Boli_TR85575_c0_g1	Ax_TR221075_c0_g1	83.23	161	27	0	376	536	678	838	4e-21	105	R_PARALOG
Boli_TR79592_c1_g1	Ax_TR221075_c1_g1	85.98	535	75	0	961	1495	268	802	8e-129	466	R_PARALOG
Boli_TR125202_c0_g1	Ax_TR221193_c0_g1	87.53	497	62	0	2593	3089	19	515	6e-137	494	R_PARALOG
Boli_TR5368_c0_g1	Ax_TR221193_c0_g1	84.29	191	30	0	155	212	88	278	1e-31	141	PARALOG
Boli_TR81453_c1_g1	Ax_TR22123_c0_g1	81.31	1573	293	1	212	212	139	1710	0	779	R_ORTHOLOG
Boli_TR227267_c0_g1	Ax_TR221564_c0_g1	85.16	155	23	0	247	401	212	366	3e-27	125	R_ORTHOLOG
Boli_TR82441_c1_g1	Ax_TR222029_c0_g1	83.43	362	60	0	2686	3047	66	427	2e-61	242	R_PARALOG
Boli_TR82441_c1_g1	Ax_TR222029_c0_g2	83.16	297	50	0	2686	2982	66	362	1e-46	192	R_PARALOG
Boli_TR74000_c2_g1	Ax_TR222125_c0_g1	78.53	503	108	0	999	1501	53	555	2e-31	141	R_PARALOG
Boli_TR77942_c0_g1	Ax_TR222574_c0_g1	86.44	649	88	0	212	212	1	649	4e-166	589	PARALOG
Boli_TR78805_c0_g1	Ax_TR222956_c1_g1	91.98	262	21	0	212	212	3	264	6e-95	353	R_ORTHOLOG
Boli_TR127813_c0_g1	Ax_TR223049_c0_g2	84.98	426	64	0	1392	1817	1	426	4e-90	337	R_PARALOG
Boli_TR86357_c0_g1	Ax_TR223151_c0_g1	80.68	295	57	0	1998	2292	3	297	1e-28	133	R_PARALOG
Boli_TR126397_c0_g1	Ax_TR223248_c0_g1	86	200	28	0	727	926	1	200	3e-41	174	R_PARALOG
Boli_TR21414_c0_g1	Ax_TR223263_c0_g1	96.55	87	3	0	1	87	18	104	1e-34	149	R_PARALOG
Boli_TR21414_c0_g2	Ax_TR223263_c0_g1	96.55	87	3	0	1	87	18	104	1e-34	149	R_PARALOG
Boli_TR71156_c0_g1	Ax_TR223263_c0_g1	92.71	96	7	0	24	119	15	110	2e-30	135	R_PARALOG
Boli_TR71156_c0_g2	Ax_TR223263_c0_g1	93.33	90	6	0	24	113	15	104	3e-29	131	R_PARALOG
Boli_TR114820_c0_g1	Ax_TR223865_c0_g1	85.5	338	49	0	1281	1618	85	422	8e-74	281	R_ORTHOLOG
Boli_TR64453_c0_g2	Ax_TR223944_c0_g1	84.09	176	28	0	195	370	98	273	3e-27	127	R_ORTHOLOG
Boli_TR113212_c0_g2	Ax_TR224125_c0_g1	88.52	270	31	0	1732	2001	4	273	6e-76	289	R_PARALOG
Boli_TR277145_c0_g1	Ax_TR224427_c0_g1	82.09	268	48	0	489	756	12	279	1e-34	151	PARALOG
Boli_TR128637_c0_g4	Ax_TR224432_c0_g1	84.31	153	24	0	193	345	115	267	3e-23	113	R_PARALOG
Boli_TR128154_c7_g1	Ax_TR224982_c0_g1	86.33	300	41	0	1245	1544	113	412	8e-70	270	R_PARALOG
Boli_TR192756_c0_g1	Ax_TR225040_c0_g1	87.23	188	24	0	1	212	197	384	7e-45	182	R_ORTHOLOG
Boli_TR116587_c0_g1	Ax_TR225064_c0_g1	92.65	136	9	1	265	400	5	139	2e-44	182	R_PARALOG
Boli_TR112756_c1_g1	Ax_TR225070_c0_g1	87.04	247	32	0	146	212	4	250	1e-60	236	R_ORTHOLOG
Boli_TR14634_c0_g1	Ax_TR225070_c0_g1	84.48	174	27	0	16	212	101	274	4e-29	131	R_PARALOG
Boli_TR54381_c0_g1	Ax_TR225165_c1_g1	86.56	387	52	0	90	212	125	511	4e-96	355	R_ORTHOLOG
Boli_TR128505_c0_g2	Ax_TR225213_c0_g1	90.83	120	11	0	34	153	275	394	9e-35	151	R_PARALOG
Boli_TR128505_c0_g3	Ax_TR225213_c0_g1	91.3	92	8	0	711	802	286	377	3e-25	119	R_PARALOG
Boli_TR123811_c0_g1	Ax_TR225529_c0_g1	83.41	205	34	0	4751	4955	3	207	9e-30	137	R_PARALOG
Boli_TR68632_c0_g1	Ax_TR225529_c0_g1	86.18	275	38	0	212	212	173	447	2e-62	244	R_ORTHOLOG
Boli_TR116676_c0_g1	Ax_TR225949_c0_g1	84.64	306	46	1	269	574	439	743	2e-57	226	R_PARALOG
Boli_TR124542_c0_g4	Ax_TR225949_c0_g1	83.41	440	73	0	497	936	310	749	1e-77	293	PARALOG
Boli_TR129835_c2_g1	Ax_TR225949_c0_g1	80.31	447	88	0	197	643	306	752	2e-45	188	R_PARALOG
Boli_TR120812_c0_g1	Ax_TR226010_c0_g1	79.26	323	67	0	212	212	175	497	8e-22	109	R_PARALOG
Boli_TR277606_c0_g1	Ax_TR226010_c0_g1	80.21	379	75	0	133	212	107	485	1e-36	157	R_ORTHOLOG
Boli_TR117176_c0_g1	Ax_TR226141_c0_g1	84.96	226	33	1	212	212	1	226	7e-40	170	R_ORTHOLOG
Boli_TR77890_c0_g1	Ax_TR22624_c1_g1	82.46	211	37	0	212	212	245	455	4e-26	125	r_ORTHOLOG
Boli_TR77890_c0_g1	Ax_TR22624_c1_g2	82.46	211	37	0	212	212	299	509	4e-26	125	PARALOG
Boli_TR79693_c1_g2	Ax_TR226469_c0_g1	82.98	235	40	0	31	265	15	249	3e-34	149	R_PARALOG
Boli_TR80822_c2_g2	Ax_TR226469_c0_g1	82.31	294	50	2	80	372	9	301	5e-36	155	R_PARALOG
Boli_TR81006_c1_g1	Ax_TR226477_c0_g1	84.62	221	34	0	1261	1481	522	742	2e-39	168	PARALOG
Boli_TR81637_c6_g2	Ax_TR226539_c0_g1	94.74	95	4	1	4101	4194	471	565	5e-31	141	R_PARALOG
Boli_TR75430_c1_g1	Ax_TR227218_c0_g1	83.25	209	35	0	929	1137	1	209	3e-30	137	R_ORTHOLOG
Boli_TR128483_c0_g2	Ax_TR227307_c0_g1	89.06	320	35	0	5743	6062	60	379	6e-96	357	R_PARALOG
Boli_TR128483_c0_g3	Ax_TR227307_c0_g1	85.6	125	18	0	81	212	60	184	1e-21	105	PARALOG
Boli_TR83050_c2_g4	Ax_TR227463_c0_g1	90.05	191	15	3	42	231	253	440	2e-50	206	R_PARALOG
Boli_TR116364_c1_g1	Ax_TR228544_c0_g1	80.71	280	54	0	212	212	32	311	2e-27	127	R_ORTHOLOG
Boli_TR114698_c0_g1	Ax_TR228889_c0_g1	87.07	696	90	0	145	212	10	705	0	666	R_ORTHOLOG
Boli_TR122287_c0_g1	Ax_TR228938_c0_g1	83.25	209	35	0	212	212	8	216	3e-30	137	PARALOG
Boli_TR155802_c0_g1	Ax_TR229134_c0_g1	92.77	83	6	0	54	212	706	788	1e-24	117	r_ORTHOLOG
Boli_TR155802_c0_g2	Ax_TR229134_c0_g1	92.77	83	6	0	54	212	706	788	1e-24	117	PARALOG
Boli_TR116596_c0_g1	Ax_TR22922_c0_g1	85.71	455	65	0	879	1333	20	474	7e-105	387	R_PARALOG
Boli_TR116596_c0_g1	Ax_TR22922_c0_g2	84.18	746	118	0	212	212	20	765	5e-152	543	PARALOG
Boli_TR114182_c0_g1	Ax_TR229545_c0_g1	95.48	199	9	0	212	212	17	215	5e-86	323	R_ORTHOLOG
Boli_TR114182_c0_g1	Ax_TR229545_c1_g1	91.57	178	12	2	2013	2190	328	502	6e-55	220	R_PARALOG
Boli_TR11408_c0_g1	Ax_TR229775_c0_g1	87.64	178	22	0	331	508	1	178	5e-43	178	R_ORTHOLOG
Boli_TR20400_c0_g1	Ax_TR229897_c0_g1	83.43	344	57	0	149	492	4	347	8e-59	230	R_ORTHOLOG
Boli_TR116923_c0_g1	Ax_TR230002_c2_g1	82.44	279	49	0	172	450	233	511	1e-38	165	R_ORTHOLOG
Boli_TR132124_c0_g1	Ax_TR230012_c0_g1	86.42	162	19	1	212	212	28	186	2e-32	143	PARALOG
Boli_TR75455_c0_g1	Ax_TR230087_c0_g1	82.69	208	36	0	657	864	353	560	3e-27	127	R_ORTHOLOG
Boli_TR26130_c0_g1	Ax_TR230411_c0_g1	84.96	133	20	0	55	212	46	178	2e-21	105	PARALOG
Boli_TR26130_c0_g2	Ax_TR230411_c0_g1	84.96	133	20	0	65	212	46	178	2e-21	105	PARALOG
Boli_TR117879_c0_g1	Ax_TR230440_c0_g1	88.2	305	36	0	1746	2050	64	368	1e-84	319	R_ORTHOLOG
Boli_TR125435_c0_g1	Ax_TR230513_c0_g1	83.19	351	50	3	212	212	3	353	8e-54	216	PARALOG
Boli_TR125435_c0_g1	Ax_TR230513_c1_g1	84.5	258	40	0	1855	2112	6	263	3e-47	194	PARALOG
Boli_TR121219_c0_g1	Ax_TR230569_c0_g1	89.64	251	26	0	784	1034	39	289	2e-76	291	R_PARALOG
Boli_TR203415_c0_g1	Ax_TR231026_c0_g1	82.71	266	46	0	2	212	76	341	8e-39	163	R_ORTHOLOG
Boli_TR75260_c0_g1	Ax_TR23135_c0_g1	78.53	368	79	0	212	212	85	452	5e-20	103	R_ORTHOLOG
Boli_TR112756_c0_g2	Ax_TR231510_c0_g1	86.08	273	38	0	212	212	10	282	1e-61	240	PARALOG
Boli_TR111369_c1_g1	Ax_TR231887_c0_g1	87.14	482	62	0	1015	1496	8	489	1e-128	464	R_PARALOG
Boli_TR83500_c0_g1	Ax_TR232443_c0_g1	86.92	214	28	0	215	428	11	224	5e-50	202	R_PARALOG
Boli_TR283340_c0_g1	Ax_TR232884_c0_g1	81.68	191	35	0	212	212	21	211	1e-19	101	PARALOG
Boli_TR86160_c0_g1	Ax_TR232937_c0_g1	88	350	42	0	212	212	49	398	5e-97	361	R_ORTHOLOG
Boli_TR86160_c0_g1	Ax_TR232937_c1_g1	85.31	143	21	0	1270	1412	18	160	1e-23	117	R_PARALOG
Boli_TR86160_c0_g1	Ax_TR232937_c2_g1	93.42	76	5	0	900	975	847	922	7e-22	111	R_PARALOG
Boli_TR82905_c0_g1	Ax_TR233039_c0_g1	81.07	914	173	0	409	1322	58	971	4e-121	440	R_PARALOG
Boli_TR82905_c0_g1	Ax_TR233039_c0_g2	81.28	924	173	0	212	212	1205	2128	5e-127	460	R_ORTHOLOG
Boli_TR29478_c0_g1	Ax_TR233052_c0_g1	86.67	225	30	0	212	212	62	286	3e-52	208	R_UNRESOLVED
Boli_TR29478_c0_g2	Ax_TR233052_c0_g1	86.67	225	30	0	212	212	62	286	3e-52	208	R_UNRESOLVED
Boli_TR75159_c0_g1	Ax_TR233158_c0_g1	93.39	242	16	0	2068	2309	1	242	7e-95	353	R_PARALOG
Boli_TR75159_c0_g1	Ax_TR233158_c1_g1	87.54	289	36	0	1131	1419	22	310	3e-75	287	R_PARALOG
Boli_TR128749_c0_g1	Ax_TR233198_c0_g1	90.71	269	25	0	3430	3698	1	269	3e-89	335	R_PARALOG
Boli_TR300226_c0_g1	Ax_TR233215_c0_g1	85.21	257	38	0	130	212	475	731	2e-52	208	PARALOG
Boli_TR98820_c0_g1	Ax_TR233215_c0_g1	86.5	274	37	0	1	212	110	383	4e-65	250	PARALOG
Boli_TR144797_c0_g1	Ax_TR23332_c0_g1	86.53	349	47	0	1	349	34	382	1e-85	319	R_ORTHOLOG
Boli_TR86046_c0_g1	Ax_TR234241_c0_g1	83.73	166	24	1	198	363	61	223	3e-22	111	R_PARALOG
Boli_TR74226_c0_g1	Ax_TR234341_c0_g1	87.65	170	18	1	247	416	405	571	2e-39	167	R_ORTHOLOG
Boli_TR78742_c4_g1	Ax_TR234393_c0_g1	84.96	492	74	0	212	212	960	1451	6e-106	389	R_ORTHOLOG
Boli_TR80642_c5_g1	Ax_TR234801_c0_g1	85.96	171	22	2	986	1155	324	493	3e-29	133	R_PARALOG
Boli_TR80642_c7_g1	Ax_TR234801_c0_g1	85.68	454	56	2	745	1189	44	497	7e-104	383	R_PARALOG
Boli_TR116042_c0_g1	Ax_TR234847_c0_g1	87.15	179	23	0	1114	1292	57	235	4e-41	172	R_PARALOG
Boli_TR74482_c0_g1	Ax_TR234906_c0_g1	88.73	204	23	0	1625	1828	107	310	7e-56	222	R_PARALOG
Boli_TR193933_c0_g1	Ax_TR23501_c0_g1	83.8	216	35	0	212	212	94	309	8e-35	151	R_ORTHOLOG
Boli_TR128753_c0_g2	Ax_TR235229_c0_g1	88.66	247	25	3	212	212	2	246	8e-63	244	R_UNRESOLVED
Boli_TR128753_c0_g3	Ax_TR235229_c0_g1	88.66	247	25	3	212	212	2	246	5e-62	244	R_UNRESOLVED
Boli_TR124371_c0_g1	Ax_TR235968_c0_g1	86.82	129	17	0	29	212	192	320	4e-26	121	PARALOG
Boli_TR129489_c0_g1	Ax_TR23623_c0_g1	89.02	164	18	0	212	212	641	804	3e-43	182	R_ORTHOLOG
Boli_TR224134_c0_g1	Ax_TR236281_c0_g1	84.03	288	46	0	48	335	1	288	1e-51	206	R_ORTHOLOG
Boli_TR151948_c0_g1	Ax_TR236324_c1_g1	82.18	275	49	0	374	648	1	275	3e-36	157	R_ORTHOLOG
Boli_TR79936_c0_g1	Ax_TR236563_c0_g1	85.03	314	47	0	212	212	2	315	6e-64	250	PARALOG
Boli_TR120343_c0_g1	Ax_TR23656_c1_g1	83.16	196	33	0	485	680	28	223	6e-27	127	R_PARALOG
Boli_TR82657_c0_g1	Ax_TR236929_c0_g1	85.96	798	106	1	212	212	71	862	0	696	R_ORTHOLOG
Boli_TR61684_c0_g1	Ax_TR23797_c0_g1	82.57	241	42	0	409	649	280	520	9e-33	145	R_ORTHOLOG
Boli_TR260033_c0_g1	Ax_TR238062_c0_g1	88.89	108	11	1	109	216	9	115	3e-23	111	R_ORTHOLOG
Boli_TR80174_c1_g1	Ax_TR23833_c0_g1	82.01	628	113	0	1807	2434	215	842	7e-94	349	R_PARALOG
Boli_TR80174_c1_g1	Ax_TR23833_c0_g2	80.98	1004	191	0	212	212	1431	2434	5e-132	476	R_ORTHOLOG
Boli_TR35395_c0_g1	Ax_TR238471_c0_g1	86.08	158	22	0	94	212	1	158	3e-31	139	R_ORTHOLOG
Boli_TR45752_c0_g1	Ax_TR238604_c0_g1	88	200	24	0	212	212	192	391	1e-51	206	R_UNRESOLVED
Boli_TR45752_c0_g2	Ax_TR238604_c0_g1	88	200	24	0	212	212	192	391	1e-51	206	R_UNRESOLVED
Boli_TR125646_c0_g1	Ax_TR238875_c0_g1	80.56	324	63	0	1232	1555	27	350	1e-31	143	R_ORTHOLOG
Boli_TR83700_c1_g4	Ax_TR239191_c0_g1	85.9	156	22	0	2433	2588	1	156	2e-29	135	R_PARALOG
Boli_TR125468_c3_g1	Ax_TR239200_c0_g1	87.34	766	97	0	118	212	4	769	0	749	R_ORTHOLOG
Boli_TR113545_c0_g1	Ax_TR239219_c0_g1	82.63	167	29	0	3056	3222	83	249	3e-19	101	R_PARALOG
Boli_TR124024_c0_g1	Ax_TR239246_c0_g1	81.55	271	50	0	4545	4815	1	271	6e-31	141	R_PARALOG
Boli_TR116436_c0_g1	Ax_TR239407_c0_g1	85.14	148	22	0	274	421	305	452	7e-25	119	R_PARALOG
Boli_TR306406_c0_g1	Ax_TR239985_c0_g1	86.36	132	18	0	163	294	287	418	1e-25	119	R_ORTHOLOG
Boli_TR74796_c0_g1	Ax_TR240007_c0_g1	87.69	398	49	0	440	837	5	402	3e-109	400	R_PARALOG
Boli_TR128514_c0_g1	Ax_TR240248_c0_g1	79.61	304	62	0	2632	2935	189	492	1e-21	111	R_PARALOG
Boli_TR66491_c0_g1	Ax_TR240312_c0_g1	86.34	205	26	2	196	398	394	598	2e-40	168	R_ORTHOLOG
Boli_TR120265_c0_g1	Ax_TR24057_c0_g2	87.73	163	20	0	212	212	232	394	1e-38	165	R_ORTHOLOG
Boli_TR86019_c0_g1	Ax_TR24060_c3_g1	87.14	210	19	3	3352	3555	56	263	3e-45	188	R_PARALOG
Boli_TR77956_c1_g1	Ax_TR240717_c0_g1	81.72	443	81	0	3045	3487	7	449	1e-59	236	PARALOG
Boli_TR79198_c1_g2	Ax_TR240900_c0_g1	92.08	202	16	0	4163	4364	7	208	6e-71	274	R_PARALOG
Boli_TR227965_c0_g1	Ax_TR240944_c0_g1	92.11	76	6	0	16	91	87	162	8e-21	103	R_ORTHOLOG
Boli_TR167992_c0_g1	Ax_TR241089_c0_g1	86.82	440	44	6	173	606	5	436	5e-104	381	R_ORTHOLOG
Boli_TR71441_c0_g1	Ax_TR241116_c0_g1	90.42	167	16	0	1213	1379	42	208	3e-50	204	R_PARALOG
Boli_TR125672_c1_g1	Ax_TR24161_c1_g1	86.75	317	42	0	766	1082	7	323	1e-77	295	R_PARALOG
Boli_TR76965_c0_g1	Ax_TR241800_c0_g1	80	340	68	0	1211	1550	1	340	2e-29	135	R_PARALOG
Boli_TR295745_c0_g1	Ax_TR242130_c0_g1	87.43	175	22	0	183	212	10	184	1e-41	172	R_ORTHOLOG
Boli_TR219818_c0_g1	Ax_TR242421_c1_g1	86.74	181	24	0	1	181	7	187	1e-40	168	R_ORTHOLOG
Boli_TR78623_c0_g1	Ax_TR243090_c0_g1	83.18	214	36	0	969	1182	19	232	1e-30	139	R_PARALOG
Boli_TR127066_c1_g1	Ax_TR243118_c0_g1	86.92	107	14	0	2595	2701	2210	2316	3e-19	101	R_PARALOG
Boli_TR80272_c0_g1	Ax_TR243118_c0_g1	84.93	1447	215	1	212	212	957	2403	0	1136	R_ORTHOLOG
Boli_TR116914_c2_g1	Ax_TR243383_c0_g1	92.11	114	9	0	571	684	143	256	6e-36	155	R_PARALOG
Boli_TR71967_c0_g1	Ax_TR243383_c0_g1	90.24	123	12	0	425	547	141	263	3e-34	149	R_PARALOG
Boli_TR68305_c0_g2	Ax_TR243754_c0_g1	82.49	217	38	0	2822	3038	14	230	2e-27	129	R_PARALOG
Boli_TR77614_c0_g1	Ax_TR243_c0_g1	85.84	332	47	0	118	449	1	332	1e-74	285	R_PARALOG
Boli_TR23437_c1_g1	Ax_TR24415_c0_g1	100	59	0	0	204	212	466	524	4e-25	117	R_PARALOG
Boli_TR66761_c0_g1	Ax_TR24415_c0_g1	100	57	0	0	1	57	466	522	2e-23	113	R_PARALOG
Boli_TR78815_c0_g1	Ax_TR24415_c0_g1	100	61	0	0	1289	1349	466	526	1e-25	121	R_PARALOG
Boli_TR57865_c0_g1	Ax_TR244287_c0_g1	98.25	57	1	0	1287	1343	354	410	8e-21	105	R_PARALOG
Boli_TR70703_c0_g1	Ax_TR244287_c0_g1	100	56	0	0	1	212	355	410	8e-23	111	R_PARALOG
Boli_TR80354_c2_g2	Ax_TR244287_c0_g1	100	56	0	0	1164	1219	355	410	1e-22	111	R_PARALOG
Boli_TR160660_c0_g1	Ax_TR244965_c0_g1	85.94	505	71	0	1	212	59	563	2e-121	438	R_ORTHOLOG
Boli_TR168549_c0_g1	Ax_TR244965_c0_g1	92.2	141	11	0	87	212	856	996	7e-48	192	R_PARALOG
Boli_TR113545_c0_g1	Ax_TR245209_c0_g1	91.62	179	15	0	200	212	52	230	9e-60	236	R_ORTHOLOG
Boli_TR202649_c0_g1	Ax_TR245265_c0_g1	99.62	262	1	0	1	212	86	347	7e-144	511	R_ORTHOLOG
Boli_TR61297_c0_g1	Ax_TR245807_c0_g1	88.42	95	11	0	212	212	7	101	1e-19	101	R_PARALOG
Boli_TR88117_c0_g1	Ax_TR245807_c0_g1	90.64	203	19	0	212	212	118	320	3e-65	252	R_ORTHOLOG
Boli_TR58302_c0_g1	Ax_TR245835_c0_g1	85.71	161	23	0	322	482	9	169	1e-30	137	PARALOG
Boli_TR129291_c0_g1	Ax_TR245858_c0_g1	84.35	626	98	0	212	212	3072	3697	4e-128	464	R_ORTHOLOG
Boli_TR61774_c0_g1	Ax_TR246177_c0_g1	82.99	341	58	0	212	212	229	569	5e-54	216	R_ORTHOLOG
Boli_TR119150_c0_g1	Ax_TR246381_c0_g1	85.56	180	26	0	3747	3926	10	189	8e-34	151	R_PARALOG
Boli_TR128977_c0_g1	Ax_TR246454_c0_g1	87.5	168	21	0	1055	1222	271	438	1e-38	167	R_PARALOG
Boli_TR117918_c0_g1	Ax_TR246512_c0_g1	93.02	129	9	0	95	212	323	451	9e-45	184	R_ORTHOLOG
Boli_TR117918_c0_g2	Ax_TR246512_c0_g1	92.55	94	7	0	3718	3811	323	416	5e-28	131	R_PARALOG
Boli_TR129054_c1_g1	Ax_TR247014_c0_g1	82.23	467	83	0	212	212	86	552	2e-69	268	R_ORTHOLOG
Boli_TR75928_c1_g1	Ax_TR247320_c0_g1	93.91	115	7	0	2773	2887	441	555	9e-41	172	R_PARALOG
Boli_TR87313_c0_g1	Ax_TR247320_c0_g1	96.61	59	2	0	452	510	507	565	5e-20	101	R_PARALOG
Boli_TR75928_c1_g1	Ax_TR247320_c1_g1	95.03	342	13	2	212	212	1	341	9e-149	531	R_ORTHOLOG
Boli_TR58569_c0_g1	Ax_TR247454_c0_g1	87.25	251	32	0	112	362	3	253	5e-63	244	R_ORTHOLOG
Boli_TR78965_c0_g1	Ax_TR247736_c0_g1	84.1	283	45	0	2821	3103	1	283	5e-50	204	R_ORTHOLOG
Boli_TR129113_c0_g1	Ax_TR247903_c0_g1	86.23	167	23	0	1376	1542	74	240	2e-33	149	R_PARALOG
Boli_TR25477_c0_g2	Ax_TR247945_c0_g1	81.87	524	95	0	660	1183	5	528	8e-75	285	R_PARALOG
Boli_TR69937_c0_g1	Ax_TR248315_c1_g1	84.23	241	38	0	487	727	36	276	3e-42	176	R_PARALOG
Boli_TR126723_c2_g1	Ax_TR248607_c0_g1	85.63	828	119	0	1875	2702	1	828	0	698	R_PARALOG
Boli_TR150517_c0_g1	Ax_TR248876_c0_g1	81.22	229	43	0	20	248	594	822	2e-23	113	R_ORTHOLOG
Boli_TR126247_c0_g1	Ax_TR249548_c0_g1	85.28	394	58	0	3738	4131	1	394	5e-85	321	PARALOG
Boli_TR119291_c0_g1	Ax_TR249697_c0_g1	87.46	1164	146	0	210	212	693	1856	0	1150	R_ORTHOLOG
Boli_TR119291_c0_g1	Ax_TR249697_c0_g2	88.3	171	20	0	1203	1373	693	863	2e-43	180	R_PARALOG
Boli_TR114616_c0_g1	Ax_TR249989_c0_g1	85.38	130	19	0	212	212	695	824	4e-21	107	PARALOG
Boli_TR114995_c0_g1	Ax_TR250502_c0_g1	91.49	141	12	0	1	212	1	141	6e-45	184	R_PARALOG
Boli_TR86669_c0_g1	Ax_TR250502_c0_g1	86.98	599	78	0	212	212	43	641	9e-160	569	R_ORTHOLOG
Boli_TR70273_c0_g1	Ax_TR250503_c0_g1	91.58	190	11	2	2952	3136	243	432	6e-61	240	R_ORTHOLOG
Boli_TR117665_c0_g1	Ax_TR250545_c0_g1	84.92	199	30	0	1845	2043	4	202	5e-36	157	R_PARALOG
Boli_TR128270_c3_g2	Ax_TR250610_c0_g1	100	59	0	0	1	212	307	365	3e-24	117	PARALOG
Boli_TR183629_c0_g1	Ax_TR250855_c0_g1	87.08	209	27	0	117	325	1	209	5e-50	200	R_ORTHOLOG
Boli_TR298528_c0_g1	Ax_TR2510_c0_g1	87.5	112	14	0	8	119	152	263	2e-23	111	R_ORTHOLOG
Boli_TR123101_c3_g1	Ax_TR251126_c0_g1	84.89	569	86	0	1635	2203	5	573	6e-123	446	R_PARALOG
Boli_TR123982_c0_g1	Ax_TR25127_c0_g1	97.22	72	1	1	9	80	1458	1528	2e-24	119	R_PARALOG
Boli_TR73887_c0_g1	Ax_TR251514_c0_g1	83.96	449	69	1	227	675	7	452	2e-83	315	R_PARALOG
Boli_TR50380_c0_g1	Ax_TR251631_c0_g1	88.57	140	16	0	71	212	92	231	3e-35	151	r_ORTHOLOG
Boli_TR50380_c0_g2	Ax_TR251631_c0_g1	88.57	140	16	0	71	212	92	231	3e-35	151	PARALOG
Boli_TR119716_c0_g1	Ax_TR251650_c1_g1	85.23	149	22	0	852	1000	6	154	3e-25	121	R_PARALOG
Boli_TR86046_c0_g1	Ax_TR252123_c0_g1	91.3	92	8	0	212	212	104	195	1e-24	119	PARALOG
Boli_TR69770_c0_g1	Ax_TR252573_c0_g1	83.25	203	34	0	212	212	2	204	4e-29	133	R_ORTHOLOG
Boli_TR91928_c0_g1	Ax_TR253151_c0_g1	87.79	131	15	1	842	971	274	404	7e-27	125	R_ORTHOLOG
Boli_TR129646_c6_g1	Ax_TR25323_c0_g1	100	73	0	0	212	212	120	192	3e-33	145	R_ORTHOLOG
Boli_TR126247_c0_g1	Ax_TR253807_c0_g1	91.8	256	18	2	212	212	166	420	7e-87	327	PARALOG
Boli_TR294620_c0_g1	Ax_TR254290_c0_g1	83.12	385	65	0	3	212	87	471	3e-64	248	R_PARALOG
Boli_TR83063_c2_g1	Ax_TR254290_c0_g1	90.18	438	43	0	1	212	59	496	5e-148	527	R_ORTHOLOG
Boli_TR125047_c0_g1	Ax_TR254393_c0_g1	86.97	307	35	3	212	212	359	665	5e-71	272	R_ORTHOLOG
Boli_TR19533_c0_g1	Ax_TR254740_c0_g1	86.47	377	51	0	18	212	114	490	7e-93	343	R_PARALOG
Boli_TR85387_c1_g2	Ax_TR254740_c0_g1	90.68	397	37	0	176	212	114	510	6e-138	494	R_ORTHOLOG
Boli_TR124328_c0_g3	Ax_TR2547_c0_g1	87.4	389	49	0	57	212	1	389	2e-104	383	PARALOG
Boli_TR124328_c1_g1	Ax_TR2547_c1_g1	83.67	245	40	0	3839	4083	33	277	2e-39	168	R_PARALOG
Boli_TR51724_c0_g1	Ax_TR255185_c0_g1	87.8	246	30	0	11	212	1	246	2e-64	250	R_ORTHOLOG
Boli_TR51724_c0_g2	Ax_TR255185_c0_g1	89.15	129	14	0	212	212	118	246	1e-32	145	R_PARALOG
Boli_TR126360_c0_g1	Ax_TR255273_c0_g1	92.11	76	6	0	10	85	825	900	6e-21	103	R_PARALOG
Boli_TR85002_c3_g1	Ax_TR255275_c0_g1	87.57	362	45	0	2890	3251	11	372	4e-97	361	R_PARALOG
Boli_TR77578_c1_g1	Ax_TR255928_c0_g1	89.37	668	71	0	209	876	2	669	0	761	R_PARALOG
Boli_TR77578_c1_g2	Ax_TR255928_c0_g1	96.36	110	3	1	56	212	673	782	1e-43	178	PARALOG
Boli_TR83053_c0_g1	Ax_TR255928_c0_g1	81.73	197	36	0	3838	4034	2	198	3e-20	105	R_PARALOG
Boli_TR119901_c3_g1	Ax_TR256005_c0_g1	89.81	108	8	3	1003	1109	8	113	3e-20	103	PARALOG
Boli_TR111359_c0_g1	Ax_TR256691_c0_g1	88.57	446	51	0	212	212	107	552	3e-133	480	R_ORTHOLOG
Boli_TR126830_c0_g1	Ax_TR257084_c0_g1	81.05	248	47	0	380	627	48	295	3e-25	119	R_PARALOG
Boli_TR77682_c0_g1	Ax_TR257084_c0_g1	88.28	256	30	0	754	1009	43	298	4e-70	270	R_PARALOG
Boli_TR123438_c0_g1	Ax_TR257385_c1_g1	80.92	346	66	0	212	212	37	382	9e-38	163	R_ORTHOLOG
Boli_TR117851_c0_g1	Ax_TR257469_c0_g1	86.99	346	45	0	212	212	21	366	4e-88	329	R_ORTHOLOG
Boli_TR47586_c0_g1	Ax_TR257594_c0_g1	89.44	180	19	0	1	180	1	180	6e-52	206	R_ORTHOLOG
Boli_TR239020_c0_g1	Ax_TR257729_c0_g1	85.77	253	36	0	21	212	6	258	2e-54	216	R_ORTHOLOG
Boli_TR123236_c1_g1	Ax_TR257769_c0_g1	84.02	219	35	0	212	212	150	368	7e-36	157	PARALOG
Boli_TR123236_c1_g1	Ax_TR257769_c0_g2	83.42	199	33	0	1640	1838	140	338	1e-28	133	R_PARALOG
Boli_TR123236_c1_g1	Ax_TR257769_c1_g1	80.07	301	60	0	1177	1477	4	304	4e-25	121	PARALOG
Boli_TR123236_c1_g1	Ax_TR257769_c2_g1	82.01	278	50	0	752	1029	1	278	3e-35	155	R_PARALOG
Boli_TR117774_c0_g1	Ax_TR258556_c0_g1	100	52	0	0	1	212	1171	1222	4e-20	103	PARALOG
Boli_TR129678_c1_g2	Ax_TR258634_c0_g1	85.71	406	58	0	212	212	823	1228	1e-92	345	R_ORTHOLOG
Boli_TR73363_c0_g1	Ax_TR258652_c0_g1	86.32	468	64	0	212	212	1	468	2e-115	420	PARALOG
Boli_TR114849_c0_g1	Ax_TR258727_c1_g1	90.38	260	16	4	212	212	59	314	6e-78	295	R_ORTHOLOG
Boli_TR127828_c0_g1	Ax_TR258810_c0_g1	81.58	266	49	0	2252	2517	3	268	1e-30	139	R_PARALOG
Boli_TR120198_c0_g1	Ax_TR259008_c0_g1	85.15	485	72	0	212	212	88	572	3e-106	391	PARALOG
Boli_TR120198_c0_g1	Ax_TR259008_c1_g1	88.38	241	28	0	2873	3113	1	241	1e-65	256	R_PARALOG
Boli_TR6706_c0_g1	Ax_TR259207_c0_g1	95.88	194	5	2	212	212	335	528	8e-82	307	R_ORTHOLOG
Boli_TR31546_c0_g1	Ax_TR259496_c0_g1	87.27	110	14	0	613	722	346	455	1e-21	107	R_ORTHOLOG
Boli_TR3278_c0_g1	Ax_TR259515_c0_g1	89.27	233	24	1	1	212	7	238	6e-67	256	R_PARALOG
Boli_TR46668_c0_g1	Ax_TR259515_c0_g1	90.79	239	22	0	15	212	1	239	5e-80	299	R_ORTHOLOG
Boli_TR84932_c2_g1	Ax_TR259748_c0_g1	81.28	235	44	0	212	212	102	336	4e-24	117	R_ORTHOLOG
Boli_TR84619_c0_g1	Ax_TR259750_c0_g1	86.14	202	28	0	85	212	1	202	1e-42	178	R_ORTHOLOG
Boli_TR82392_c1_g2	Ax_TR260091_c0_g1	84.92	179	27	0	212	212	1	179	1e-31	141	R_ORTHOLOG
Boli_TR82392_c1_g2	Ax_TR260091_c1_g1	86.71	143	19	0	759	901	108	250	3e-29	133	R_PARALOG
Boli_TR126445_c0_g1	Ax_TR260685_c0_g1	82.05	429	77	0	277	705	717	1145	3e-61	240	R_ORTHOLOG
Boli_TR33247_c0_g1	Ax_TR260814_c0_g1	85.4	226	33	0	1075	1300	37	262	3e-45	186	R_PARALOG
Boli_TR33247_c0_g2	Ax_TR260814_c0_g1	85.4	226	33	0	595	820	37	262	2e-45	186	R_PARALOG
Boli_TR110441_c0_g1	Ax_TR260955_c0_g1	85.27	258	38	0	212	212	12	269	6e-52	210	PARALOG
Boli_TR79163_c3_g1	Ax_TR26101_c0_g1	84.28	299	47	0	1743	2041	2992	3290	1e-54	220	R_PARALOG
Boli_TR79163_c3_g1	Ax_TR26101_c0_g2	84.28	299	47	0	1743	2041	2991	3289	1e-54	220	R_PARALOG
Boli_TR127862_c0_g1	Ax_TR261051_c0_g1	82.58	310	54	0	1543	1852	242	551	2e-44	186	R_PARALOG
Boli_TR118772_c3_g1	Ax_TR261180_c0_g1	87.06	201	26	0	606	806	8	208	8e-47	192	R_PARALOG
Boli_TR39550_c0_g1	Ax_TR261239_c0_g1	97.61	209	4	1	212	212	1	208	1e-99	367	R_ORTHOLOG
Boli_TR128194_c0_g1	Ax_TR261295_c0_g1	85.95	242	34	0	212	212	44	285	3e-52	210	PARALOG
Boli_TR120343_c0_g1	Ax_TR261349_c0_g1	86.86	807	106	0	212	212	117	923	0	759	R_ORTHOLOG
Boli_TR75649_c0_g2	Ax_TR261938_c0_g1	85.89	319	45	0	212	212	7	325	8e-72	276	PARALOG
Boli_TR128749_c0_g1	Ax_TR262001_c0_g1	90.17	356	35	0	1022	1377	18	373	2e-117	428	R_PARALOG
Boli_TR121928_c0_g1	Ax_TR262275_c0_g1	82.28	395	70	0	548	942	563	957	2e-57	228	R_PARALOG
Boli_TR124104_c0_g1	Ax_TR262275_c0_g1	89.38	471	50	0	3984	4454	492	962	3e-150	537	R_PARALOG
Boli_TR117898_c0_g1	Ax_TR262306_c0_g1	78.43	408	88	0	868	1275	3	410	5e-22	111	R_PARALOG
Boli_TR127634_c2_g1	Ax_TR262306_c0_g1	85.47	833	121	0	212	212	3	835	0	692	R_ORTHOLOG
Boli_TR127634_c2_g1	Ax_TR262306_c2_g1	83.98	618	96	1	2544	3161	2	616	8e-120	436	R_PARALOG
Boli_TR127634_c2_g1	Ax_TR262306_c4_g1	83.27	251	42	0	2313	2563	1	251	5e-38	165	R_PARALOG
Boli_TR72150_c0_g1	Ax_TR262744_c0_g1	84.88	377	57	0	1279	1655	9	385	1e-77	295	R_PARALOG
Boli_TR129736_c0_g1	Ax_TR262870_c0_g1	81.63	441	81	0	5093	5533	4	444	3e-58	232	R_PARALOG
Boli_TR128449_c1_g1	Ax_TR263026_c0_g1	81.05	554	105	0	2534	3087	208	761	1e-68	266	R_ORTHOLOG
Boli_TR117521_c0_g1	Ax_TR263331_c0_g1	83.06	183	28	1	1987	2169	71	250	1e-22	113	R_PARALOG
Boli_TR244796_c0_g1	Ax_TR263629_c0_g1	84.85	198	30	0	12	212	32	229	7e-36	155	PARALOG
Boli_TR280799_c0_g1	Ax_TR263629_c1_g1	88.89	144	13	1	212	212	23	163	6e-36	155	PARALOG
Boli_TR75064_c0_g1	Ax_TR26364_c0_g1	82.17	286	51	0	212	212	536	821	7e-38	163	R_PARALOG
Boli_TR78479_c0_g1	Ax_TR26364_c0_g1	79.19	894	186	0	212	212	471	1364	2e-78	297	R_UNRESOLVED
Boli_TR75064_c0_g1	Ax_TR26364_c0_g2	82.17	286	51	0	212	212	537	822	7e-38	163	R_PARALOG
Boli_TR78479_c0_g1	Ax_TR26364_c0_g2	79.19	894	186	0	212	212	472	1365	2e-78	297	R_UNRESOLVED
Boli_TR125232_c0_g1	Ax_TR263819_c2_g1	91.26	103	7	2	447	549	426	526	2e-24	117	R_ORTHOLOG
Boli_TR125232_c1_g1	Ax_TR263819_c6_g1	88.64	264	18	6	860	1115	278	537	1e-63	250	PARALOG
Boli_TR73363_c0_g1	Ax_TR263954_c0_g1	81.7	317	58	0	1487	1803	16	332	1e-39	168	R_PARALOG
Boli_TR129325_c0_g2	Ax_TR264386_c0_g1	87.54	353	44	0	20	212	1	353	2e-95	351	R_ORTHOLOG
Boli_TR216748_c0_g1	Ax_TR264504_c0_g1	87.56	209	26	0	11	212	66	274	1e-52	208	R_ORTHOLOG
Boli_TR83758_c0_g1	Ax_TR264628_c0_g1	80.81	370	71	0	3227	3596	6	375	1e-39	170	R_PARALOG
Boli_TR85002_c3_g1	Ax_TR264645_c0_g1	84.22	374	59	0	1582	1955	58	431	6e-71	274	R_PARALOG
Boli_TR127833_c0_g1	Ax_TR264691_c0_g1	84.92	305	46	0	212	212	81	385	2e-60	240	PARALOG
Boli_TR70371_c0_g1	Ax_TR264745_c0_g1	87.91	521	63	0	212	212	6	526	2e-149	533	R_ORTHOLOG
Boli_TR79666_c1_g1	Ax_TR26494_c0_g1	86.01	336	47	0	84	419	90	425	6e-78	293	R_PARALOG
Boli_TR79666_c1_g1	Ax_TR26494_c0_g2	86.52	423	57	0	84	212	90	512	6e-106	387	R_ORTHOLOG
Boli_TR242529_c0_g1	Ax_TR265213_c0_g1	84.54	317	46	1	3	319	224	537	1e-60	236	R_ORTHOLOG
Boli_TR295610_c0_g1	Ax_TR265349_c0_g1	86.89	305	40	0	185	489	1	305	5e-76	287	R_ORTHOLOG
Boli_TR78545_c0_g1	Ax_TR265514_c0_g1	83.88	242	39	0	621	862	1	242	2e-40	170	PARALOG
Boli_TR161856_c0_g1	Ax_TR265754_c1_g1	83.25	197	33	0	2	212	2	198	9e-29	129	R_PARALOG
Boli_TR292540_c0_g1	Ax_TR265754_c1_g1	86.18	246	34	0	8	212	278	523	1e-55	218	R_ORTHOLOG
Boli_TR183006_c0_g1	Ax_TR265965_c0_g1	84.77	440	64	1	356	792	12	451	1e-90	337	R_ORTHOLOG
Boli_TR127027_c0_g1	Ax_TR266155_c0_g1	88.06	134	16	0	3319	3452	63	196	3e-30	139	R_PARALOG
Boli_TR69625_c0_g1	Ax_TR266395_c1_g1	82.99	194	33	0	212	212	1	194	8e-26	123	PARALOG
Boli_TR128987_c1_g1	Ax_TR266505_c0_g1	84.45	373	58	0	3504	3876	12	384	2e-72	280	R_PARALOG
Boli_TR276665_c0_g1	Ax_TR266631_c0_g1	87.13	272	35	0	301	572	7	278	3e-68	262	R_ORTHOLOG
Boli_TR70741_c0_g1	Ax_TR267152_c0_g1	81.54	455	84	0	148	602	50	504	4e-60	236	PARALOG
Boli_TR70741_c0_g1	Ax_TR267152_c1_g1	83.47	363	60	0	212	212	932	1294	2e-62	244	PARALOG
Boli_TR117693_c1_g1	Ax_TR26736_c0_g1	87.44	207	26	0	48	254	1043	1249	1e-50	204	R_ORTHOLOG
Boli_TR49431_c0_g1	Ax_TR267428_c0_g1	84.03	263	42	0	212	212	64	326	3e-46	188	R_ORTHOLOG
Boli_TR31958_c0_g1	Ax_TR267544_c0_g1	86.22	254	35	0	53	306	1	254	4e-57	226	R_PARALOG
Boli_TR85372_c0_g1	Ax_TR267576_c0_g1	86.47	266	36	0	1384	1649	6	271	1e-61	242	R_PARALOG
Boli_TR30924_c0_g1	Ax_TR268029_c0_g1	83.18	321	54	0	2454	2774	112	432	2e-51	208	R_ORTHOLOG
Boli_TR7744_c0_g1	Ax_TR268219_c0_g1	79.86	288	55	1	596	880	418	705	2e-21	107	R_ORTHOLOG
Boli_TR113972_c0_g1	Ax_TR268245_c0_g1	83.98	231	35	2	226	455	3	232	5e-34	149	R_PARALOG
Boli_TR125026_c0_g1	Ax_TR26826_c0_g2	81.2	548	103	0	212	212	593	1140	4e-70	270	R_ORTHOLOG
Boli_TR84577_c2_g1	Ax_TR268693_c0_g1	81.35	311	55	1	212	212	20	330	1e-34	153	PARALOG
Boli_TR123030_c0_g1	Ax_TR268974_c0_g1	86.07	682	95	0	5357	6038	2	683	1e-168	599	R_PARALOG
Boli_TR64015_c0_g1	Ax_TR270358_c0_g1	84.77	348	53	0	440	787	83	430	2e-70	270	R_ORTHOLOG
Boli_TR74116_c0_g2	Ax_TR271139_c0_g1	84.63	449	67	2	212	212	133	580	3e-87	327	R_ORTHOLOG
Boli_TR120652_c1_g1	Ax_TR271200_c0_g1	81.72	443	81	0	3213	3655	13	455	1e-59	236	R_PARALOG
Boli_TR119559_c1_g3	Ax_TR271294_c0_g1	86.83	1823	236	4	212	212	16	1837	0	1679	R_ORTHOLOG
Boli_TR119559_c1_g2	Ax_TR271294_c1_g1	85.41	617	74	9	212	212	127	734	2e-125	452	R_UNRESOLVED
Boli_TR119559_c1_g4	Ax_TR271294_c1_g1	85.41	617	74	9	212	212	127	734	2e-125	452	R_UNRESOLVED
Boli_TR126820_c0_g2	Ax_TR271410_c0_g1	82.16	185	33	0	2049	2233	7	191	3e-20	105	R_PARALOG
Boli_TR126820_c0_g2	Ax_TR271410_c1_g1	84.13	252	40	0	212	212	55	306	1e-43	182	PARALOG
Boli_TR77779_c0_g1	Ax_TR27159_c0_g1	81.06	1225	230	2	212	212	1	1224	5e-161	573	R_ORTHOLOG
Boli_TR57604_c0_g1	Ax_TR271742_c0_g1	82.61	299	51	1	404	701	165	463	3e-41	172	R_ORTHOLOG
Boli_TR117793_c0_g2	Ax_TR27178_c0_g1	83.68	527	86	0	601	1127	107	633	2e-98	363	R_PARALOG
Boli_TR117793_c0_g2	Ax_TR27178_c0_g2	83.66	563	92	0	212	212	161	723	1e-105	387	R_ORTHOLOG
Boli_TR127326_c0_g2	Ax_TR271945_c0_g1	89.13	92	10	0	1586	1677	4	95	7e-20	103	R_PARALOG
Boli_TR117173_c0_g1	Ax_TR272038_c0_g1	82.09	374	67	0	212	212	39	412	4e-52	210	R_ORTHOLOG
Boli_TR53707_c0_g1	Ax_TR272177_c0_g1	86.17	188	26	0	1	212	55	242	9e-40	167	PARALOG
Boli_TR57493_c0_g1	Ax_TR272303_c0_g1	85.39	349	51	0	63	411	3	351	5e-76	287	PARALOG
Boli_TR128207_c2_g2	Ax_TR272543_c0_g1	85.48	124	18	0	160	283	82	205	2e-20	103	R_PARALOG
Boli_TR264883_c0_g1	Ax_TR272543_c0_g1	86.19	181	25	0	212	212	26	206	8e-38	161	PARALOG
Boli_TR83183_c0_g1	Ax_TR272721_c0_g1	82.71	451	78	0	561	1011	1	451	8e-72	276	R_PARALOG
Boli_TR119038_c0_g1	Ax_TR272738_c0_g1	89.22	102	11	0	2643	2744	1	102	2e-23	115	R_PARALOG
Boli_TR114055_c0_g2	Ax_TR272764_c0_g1	88.21	602	71	0	212	212	1	602	7e-179	630	R_ORTHOLOG
Boli_TR114055_c0_g2	Ax_TR272764_c1_g1	86.07	280	39	0	922	1201	6	285	4e-63	246	R_PARALOG
Boli_TR56087_c0_g1	Ax_TR272953_c1_g1	92.99	157	11	0	202	358	141	297	8e-57	224	R_ORTHOLOG
Boli_TR152173_c0_g1	Ax_TR273389_c0_g1	84.54	524	79	2	37	559	23	545	4e-104	381	R_ORTHOLOG
Boli_TR122667_c2_g1	Ax_TR273466_c0_g1	94.51	91	5	0	1399	1489	10	100	3e-31	141	R_PARALOG
Boli_TR122667_c3_g1	Ax_TR273466_c0_g1	92.71	96	7	0	1	212	77	172	2e-30	135	PARALOG
Boli_TR79907_c0_g1	Ax_TR273738_c0_g1	84.11	151	24	0	212	212	315	465	1e-21	109	R_UNRESOLVED
Boli_TR79907_c0_g1	Ax_TR273738_c0_g2	84.11	151	24	0	212	212	289	439	1e-21	109	R_UNRESOLVED
Boli_TR123797_c0_g1	Ax_TR273875_c0_g1	79.96	464	93	0	212	212	20	483	7e-44	182	R_ORTHOLOG
Boli_TR123797_c0_g1	Ax_TR273875_c1_g1	87.32	142	18	0	1864	2005	5	146	1e-30	139	R_PARALOG
Boli_TR123797_c0_g1	Ax_TR273875_c2_g1	87.2	125	16	0	1282	1406	15	139	2e-25	121	R_PARALOG
Boli_TR81182_c0_g1	Ax_TR2739_c0_g1	85.11	141	21	0	3997	4137	89	229	1e-22	113	R_PARALOG
Boli_TR246014_c0_g1	Ax_TR274006_c0_g1	79.73	291	59	0	212	212	201	491	4e-22	109	R_UNRESOLVED
Boli_TR246014_c0_g1	Ax_TR274006_c0_g2	79.73	291	59	0	212	212	201	491	4e-22	109	R_UNRESOLVED
Boli_TR109404_c0_g1	Ax_TR274114_c0_g1	87.97	291	35	0	203	212	1	291	4e-79	299	PARALOG
Boli_TR79800_c7_g1	Ax_TR274191_c0_g1	81.84	479	87	0	379	857	55	533	4e-67	260	R_PARALOG
Boli_TR22347_c0_g1	Ax_TR274406_c0_g1	85.08	181	27	0	306	486	1	181	4e-33	145	R_ORTHOLOG
Boli_TR85090_c0_g1	Ax_TR274586_c0_g1	81.4	586	109	0	212	212	6	591	2e-78	297	R_ORTHOLOG
Boli_TR83647_c3_g2	Ax_TR274608_c0_g1	100	58	0	0	617	674	1	58	5e-24	115	PARALOG
Boli_TR83744_c0_g1	Ax_TR274736_c0_g1	82.93	328	56	0	212	212	117	444	7e-51	206	R_ORTHOLOG
Boli_TR83744_c0_g1	Ax_TR274736_c0_g2	82.67	329	56	1	215	542	117	445	1e-46	192	R_PARALOG
Boli_TR75649_c0_g2	Ax_TR274743_c0_g1	82.3	305	54	0	695	999	8	312	5e-42	176	R_PARALOG
Boli_TR75649_c0_g2	Ax_TR274743_c1_g1	83.93	224	36	0	995	1218	3	226	1e-36	159	R_PARALOG
Boli_TR75469_c0_g1	Ax_TR274876_c0_g1	79.92	1210	243	0	212	212	119	1328	4e-131	472	R_ORTHOLOG
Boli_TR75469_c0_g1	Ax_TR274876_c0_g2	79.85	1211	243	1	240	1449	119	1329	6e-127	458	R_PARALOG
Boli_TR74304_c0_g1	Ax_TR275299_c0_g1	78.41	542	117	0	515	1056	1008	1549	4e-33	147	R_ORTHOLOG
Boli_TR169087_c0_g1	Ax_TR275354_c0_g2	86.36	176	24	0	141	212	665	840	1e-37	159	R_PARALOG
Boli_TR187711_c0_g1	Ax_TR275354_c0_g2	81.48	324	60	0	15	212	325	648	8e-40	167	R_ORTHOLOG
Boli_TR85193_c0_g1	Ax_TR275370_c0_g1	83.32	1001	167	0	212	212	652	1652	0	660	R_UNRESOLVED
Boli_TR85193_c0_g1	Ax_TR275370_c0_g2	83.32	1001	167	0	212	212	502	1502	0	660	R_UNRESOLVED
Boli_TR169302_c0_g1	Ax_TR275466_c0_g1	85.19	351	52	0	288	638	3	353	8e-75	283	R_ORTHOLOG
Boli_TR81154_c0_g2	Ax_TR275582_c0_g1	82.32	328	55	1	212	212	237	564	2e-45	186	R_ORTHOLOG
Boli_TR119641_c0_g1	Ax_TR275746_c0_g1	97.47	79	2	0	2701	2779	174	252	4e-31	141	R_PARALOG
Boli_TR119641_c0_g1	Ax_TR275746_c0_g2	97.47	79	2	0	2701	2779	173	251	4e-31	141	R_PARALOG
Boli_TR122803_c0_g1	Ax_TR275816_c1_g1	83.95	430	69	0	212	212	3	432	4e-81	305	R_ORTHOLOG
Boli_TR122803_c0_g1	Ax_TR275816_c2_g1	91.07	224	20	0	793	1016	1	224	4e-75	285	R_PARALOG
Boli_TR114753_c0_g2	Ax_TR276042_c0_g1	88.28	145	17	0	97	212	107	251	6e-35	153	PARALOG
Boli_TR114753_c0_g2	Ax_TR276042_c0_g2	88.28	145	17	0	97	212	158	302	6e-35	153	r_ORTHOLOG
Boli_TR114992_c0_g1	Ax_TR276060_c0_g1	86.36	623	85	0	95	717	1025	1647	3e-158	561	R_ORTHOLOG
Boli_TR118341_c0_g1	Ax_TR276239_c0_g1	81.16	398	75	0	212	212	1181	1578	2e-47	194	R_ORTHOLOG
Boli_TR1441_c0_g1	Ax_TR276308_c0_g1	82.21	461	82	0	113	212	63	523	6e-69	264	R_ORTHOLOG
Boli_TR81768_c0_g3	Ax_TR276328_c2_g1	86.05	129	18	0	575	703	124	252	7e-23	113	PARALOG
Boli_TR302371_c0_g1	Ax_TR276547_c0_g1	85.45	165	24	0	26	212	248	412	5e-31	137	R_UNRESOLVED
Boli_TR302371_c0_g1	Ax_TR276547_c0_g2	85.45	165	24	0	26	212	248	412	5e-31	137	R_UNRESOLVED
Boli_TR259845_c0_g1	Ax_TR276554_c0_g1	85.71	133	19	0	95	212	989	1121	6e-24	113	PARALOG
Boli_TR127213_c0_g2	Ax_TR276651_c0_g1	82.3	1367	242	0	212	212	262	1628	0	791	R_ORTHOLOG
Boli_TR127213_c0_g2	Ax_TR276651_c0_g2	84.93	458	69	0	2076	2533	3	460	3e-97	361	R_PARALOG
Boli_TR127213_c0_g2	Ax_TR276651_c1_g1	89.86	148	15	0	262	409	183	330	3e-41	174	R_PARALOG
Boli_TR110695_c0_g1	Ax_TR276809_c0_g1	86.16	289	40	0	139	427	571	859	2e-66	256	R_ORTHOLOG
Boli_TR127360_c0_g3	Ax_TR277012_c0_g1	82.57	350	61	0	2077	2426	22	371	4e-52	210	R_PARALOG
Boli_TR262037_c0_g1	Ax_TR277130_c0_g1	82.32	198	35	0	58	255	10	207	2e-24	115	R_ORTHOLOG
Boli_TR86610_c0_g1	Ax_TR277521_c0_g1	80.13	297	58	1	212	212	79	375	2e-22	113	PARALOG
Boli_TR312408_c0_g1	Ax_TR277618_c0_g1	84.21	209	33	0	28	212	2	210	7e-36	153	R_ORTHOLOG
Boli_TR180881_c0_g1	Ax_TR277815_c0_g1	100	52	0	0	212	212	1012	1063	9e-21	103	PARALOG
Boli_TR28491_c0_g1	Ax_TR277815_c0_g1	100	52	0	0	212	212	1012	1063	9e-21	103	PARALOG
Boli_TR83070_c1_g1	Ax_TR277933_c0_g1	91.33	173	15	0	1974	2146	14	186	6e-56	224	R_PARALOG
Boli_TR83070_c1_g1	Ax_TR277933_c1_g1	91.87	332	27	0	2358	2689	239	570	3e-122	444	R_PARALOG
Boli_TR67563_c1_g1	Ax_TR278160_c0_g1	99.61	259	1	0	241	499	1	259	9e-142	505	R_PARALOG
Boli_TR67563_c1_g2	Ax_TR278160_c0_g1	100	259	0	0	241	499	1	259	4e-144	513	R_PARALOG
Boli_TR67563_c1_g3	Ax_TR278160_c0_g1	99.61	259	1	0	241	499	1	259	9e-142	505	R_PARALOG
Boli_TR67563_c1_g1	Ax_TR278160_c0_g2	99.61	258	1	0	241	498	1	258	3e-141	504	R_PARALOG
Boli_TR67563_c1_g2	Ax_TR278160_c0_g2	100	258	0	0	241	498	1	258	1e-143	511	R_PARALOG
Boli_TR67563_c1_g3	Ax_TR278160_c0_g2	99.61	258	1	0	241	498	1	258	3e-141	504	R_PARALOG
Boli_TR28684_c0_g1	Ax_TR278188_c0_g1	94.76	210	10	1	1	209	10	219	1e-86	321	R_PARALOG
Boli_TR28684_c0_g2	Ax_TR278188_c0_g1	92.39	197	14	1	1	196	23	219	2e-69	264	R_PARALOG
Boli_TR123555_c3_g1	Ax_TR278188_c0_g2	92.5	80	6	0	163	242	7	86	4e-23	111	R_PARALOG
Boli_TR28684_c0_g1	Ax_TR278188_c0_g2	95.71	210	8	1	1	212	10	219	2e-91	337	R_ORTHOLOG
Boli_TR28684_c0_g2	Ax_TR278188_c0_g2	93.4	197	12	1	1	212	23	219	4e-74	280	R_PARALOG
Boli_TR76287_c0_g1	Ax_TR278602_c0_g1	93.81	113	7	0	212	212	49	161	6e-40	168	R_UNRESOLVED
Boli_TR76287_c0_g2	Ax_TR278602_c0_g1	93.81	113	7	0	212	212	49	161	6e-40	168	R_UNRESOLVED
Boli_TR190133_c0_g1	Ax_TR278709_c0_g1	92.31	117	9	0	118	212	42	158	3e-38	161	R_ORTHOLOG
Boli_TR126723_c2_g1	Ax_TR278839_c0_g1	88.64	1312	149	0	212	212	141	1452	0	1419	R_ORTHOLOG
Boli_TR119378_c0_g1	Ax_TR278906_c0_g1	85.29	170	25	0	212	212	6	175	1e-30	139	PARALOG
Boli_TR6932_c0_g1	Ax_TR278948_c1_g1	86.61	239	32	0	527	765	58	296	1e-55	220	R_PARALOG
Boli_TR83052_c0_g1	Ax_TR27919_c0_g1	83.55	620	102	0	1	212	457	1076	8e-116	420	R_ORTHOLOG
Boli_TR83052_c0_g1	Ax_TR27919_c0_g2	83.61	610	100	0	1	610	30	639	1e-114	416	R_PARALOG
Boli_TR107716_c0_g1	Ax_TR27926_c1_g1	93.85	130	7	1	16	145	324	452	6e-45	186	R_ORTHOLOG
Boli_TR44324_c0_g1	Ax_TR279274_c0_g1	85.91	362	51	0	212	212	4	365	2e-83	313	R_ORTHOLOG
Boli_TR44324_c0_g1	Ax_TR279274_c0_g2	86.49	222	30	0	735	956	4	225	4e-50	202	R_PARALOG
Boli_TR44324_c0_g1	Ax_TR279274_c1_g1	85.42	288	42	0	109	396	5	292	8e-61	238	R_PARALOG
Boli_TR112442_c0_g3	Ax_TR279285_c0_g2	85.88	170	24	0	212	212	191	360	2e-33	147	R_ORTHOLOG
Boli_TR45405_c1_g1	Ax_TR279503_c0_g2	81.86	215	39	0	419	633	164	378	1e-24	117	R_ORTHOLOG
Boli_TR86202_c1_g1	Ax_TR279589_c0_g1	85.84	1292	183	0	212	212	3	1294	0	1110	PARALOG
Boli_TR129487_c0_g1	Ax_TR279691_c0_g1	79.44	744	153	0	212	212	991	1734	3e-67	262	R_ORTHOLOG
Boli_TR125481_c0_g1	Ax_TR279730_c0_g1	80.8	776	143	2	212	212	1233	2008	1e-93	349	R_ORTHOLOG
Boli_TR118016_c0_g1	Ax_TR27979_c0_g1	82.73	249	43	0	212	212	282	530	7e-35	153	R_ORTHOLOG
Boli_TR118706_c0_g1	Ax_TR2797_c0_g1	84.88	205	31	0	4	208	243	447	1e-37	161	R_PARALOG
Boli_TR77125_c0_g2	Ax_TR2797_c0_g1	84.36	275	43	0	861	1135	236	510	2e-50	204	R_PARALOG
Boli_TR81392_c3_g2	Ax_TR2797_c0_g1	82.26	265	47	0	1052	1316	246	510	5e-35	153	R_PARALOG
Boli_TR122531_c0_g1	Ax_TR27980_c1_g1	89.69	194	20	0	212	212	71	264	8e-57	226	PARALOG
Boli_TR49883_c0_g1	Ax_TR27980_c1_g1	84.77	197	30	0	63	212	1	197	9e-36	153	PARALOG
Boli_TR49883_c0_g2	Ax_TR27980_c1_g1	84.77	197	30	0	66	212	1	197	9e-36	153	PARALOG
Boli_TR129708_c0_g1	Ax_TR279820_c0_g1	82.79	889	153	0	10033	10921	9	897	2e-153	549	R_PARALOG
Boli_TR78549_c0_g1	Ax_TR27983_c0_g1	86.04	2608	364	0	212	212	226	2833	0	2284	R_ORTHOLOG
Boli_TR78549_c0_g1	Ax_TR27983_c0_g2	85.59	590	85	0	332	921	25	614	5e-138	496	R_PARALOG
Boli_TR86205_c0_g1	Ax_TR27997_c0_g1	81.96	194	35	0	4980	5173	125	318	9e-21	107	R_PARALOG
Boli_TR120549_c0_g1	Ax_TR28017_c0_g1	82.19	842	150	0	212	212	23	864	3e-133	480	R_ORTHOLOG
Boli_TR75987_c1_g1	Ax_TR280189_c0_g1	83.69	233	38	0	278	510	2101	2333	2e-37	161	R_PARALOG
Boli_TR75987_c1_g1	Ax_TR280189_c0_g2	83.69	233	38	0	278	510	1337	1569	2e-37	161	R_PARALOG
Boli_TR84353_c0_g1	Ax_TR280309_c0_g2	81.44	652	121	0	212	212	553	1204	7e-89	333	R_ORTHOLOG
Boli_TR84353_c0_g1	Ax_TR280309_c1_g1	81.46	302	56	0	3289	3590	76	377	4e-35	155	R_PARALOG
Boli_TR124371_c6_g1	Ax_TR280339_c0_g1	92.71	96	5	2	476	570	421	515	3e-25	119	R_PARALOG
Boli_TR175171_c0_g1	Ax_TR280339_c0_g1	90.27	113	11	0	212	212	403	515	7e-31	137	PARALOG
Boli_TR49517_c0_g1	Ax_TR280339_c0_g1	86.44	118	16	0	212	212	143	260	8e-22	107	R_PARALOG
Boli_TR49517_c0_g2	Ax_TR280339_c0_g1	86.44	118	16	0	212	212	143	260	8e-22	107	R_PARALOG
Boli_TR73077_c0_g1	Ax_TR280363_c1_g1	82.88	257	44	0	798	1054	11	267	2e-37	161	R_PARALOG
Boli_TR73077_c0_g1	Ax_TR280363_c2_g1	83.88	273	44	0	212	212	49	321	7e-47	192	PARALOG
Boli_TR238801_c1_g1	Ax_TR28050_c1_g1	90.3	299	29	0	92	212	373	671	2e-98	363	R_ORTHOLOG
Boli_TR238801_c0_g1	Ax_TR28050_c2_g1	89.41	170	18	0	113	212	47	216	3e-48	194	R_ORTHOLOG
Boli_TR222326_c0_g1	Ax_TR280522_c0_g1	83.07	189	32	0	218	406	35	223	5e-26	121	R_ORTHOLOG
Boli_TR112854_c0_g1	Ax_TR280554_c0_g1	85.74	470	67	0	212	212	372	841	9e-110	400	R_ORTHOLOG
Boli_TR112854_c0_g1	Ax_TR280554_c0_g2	85.13	390	58	0	401	790	19	408	2e-83	313	R_PARALOG
Boli_TR80808_c0_g1	Ax_TR280603_c0_g1	83.2	244	41	0	732	975	5	248	2e-36	159	R_ORTHOLOG
Boli_TR129131_c0_g1	Ax_TR281133_c0_g1	83.71	221	36	0	802	1022	92	312	5e-35	153	R_PARALOG
Boli_TR77034_c3_g1	Ax_TR281133_c0_g1	85.99	257	36	0	914	1170	56	312	5e-56	224	R_PARALOG
Boli_TR83712_c0_g2	Ax_TR281133_c0_g1	87.65	162	20	0	5459	5620	152	313	2e-37	163	R_PARALOG
Boli_TR33650_c0_g1	Ax_TR281745_c0_g1	81.42	226	42	0	622	847	1	226	2e-23	115	R_PARALOG
Boli_TR33650_c0_g1	Ax_TR281745_c1_g1	83.49	527	87	0	60	212	51	577	9e-96	355	R_ORTHOLOG
Boli_TR58377_c1_g1	Ax_TR282009_c0_g1	97.73	88	2	0	1	212	135	222	1e-37	159	PARALOG
Boli_TR74389_c0_g1	Ax_TR282017_c0_g1	84.56	680	105	0	1869	2548	5	684	1e-143	515	R_PARALOG
Boli_TR80263_c0_g1	Ax_TR282095_c0_g1	88.79	107	12	0	2	108	10	116	4e-25	117	R_PARALOG
Boli_TR57225_c2_g1	Ax_TR282160_c0_g1	90.66	182	12	3	51	212	285	466	6e-52	206	PARALOG
Boli_TR118261_c0_g2	Ax_TR282258_c0_g1	84.03	144	23	0	104	212	349	492	3e-20	103	PARALOG
Boli_TR118261_c0_g3	Ax_TR282258_c0_g1	84.03	144	23	0	104	212	349	492	9e-21	103	PARALOG
Boli_TR118261_c0_g2	Ax_TR282258_c0_g2	84.03	144	23	0	104	212	151	294	3e-20	103	PARALOG
Boli_TR118261_c0_g3	Ax_TR282258_c0_g2	84.03	144	23	0	104	212	151	294	9e-21	103	r_ORTHOLOG
Boli_TR116101_c0_g1	Ax_TR28243_c1_g1	90.91	143	13	0	1361	1503	17	159	4e-43	180	R_PARALOG
Boli_TR119644_c0_g1	Ax_TR282447_c0_g1	85.54	1037	147	1	212	212	3	1036	0	862	PARALOG
Boli_TR119644_c0_g1	Ax_TR282447_c0_g2	86.22	254	35	0	7494	7747	92	345	2e-56	226	R_PARALOG
Boli_TR27061_c0_g1	Ax_TR282520_c0_g1	100	59	0	0	212	212	4	62	5e-25	117	PARALOG
Boli_TR128698_c0_g2	Ax_TR282570_c0_g1	86.91	894	116	1	14	906	606	1499	0	837	R_PARALOG
Boli_TR128698_c0_g2	Ax_TR282570_c0_g2	87.01	893	116	0	14	212	606	1498	0	850	R_UNRESOLVED
Boli_TR128698_c0_g2	Ax_TR282570_c0_g3	87.01	893	116	0	14	212	606	1498	0	850	R_UNRESOLVED
Boli_TR115106_c0_g1	Ax_TR282648_c0_g1	97.14	245	7	0	18	262	1	245	3e-119	430	R_PARALOG
Boli_TR115106_c0_g1	Ax_TR282648_c0_g2	96.95	262	8	0	1	212	69	330	5e-127	456	R_ORTHOLOG
Boli_TR186860_c0_g1	Ax_TR282648_c0_g2	92.31	78	6	0	23	100	7	84	8e-22	107	R_PARALOG
Boli_TR78258_c0_g1	Ax_TR282679_c1_g1	82.08	346	62	0	212	212	6	351	2e-47	194	PARALOG
Boli_TR78258_c0_g1	Ax_TR282679_c2_g1	84.62	182	28	0	586	767	83	264	1e-30	139	R_PARALOG
Boli_TR85078_c0_g1	Ax_TR28273_c1_g1	89.08	119	13	0	212	212	366	484	1e-28	133	R_ORTHOLOG
Boli_TR280927_c0_g1	Ax_TR283138_c1_g1	80.83	266	51	0	107	212	121	386	1e-26	123	R_ORTHOLOG
Boli_TR79485_c2_g1	Ax_TR283286_c0_g1	95.31	64	3	0	2654	2717	432	495	1e-19	103	R_PARALOG
Boli_TR129566_c0_g1	Ax_TR283350_c2_g1	83.33	156	26	0	2229	2384	149	304	2e-19	103	R_PARALOG
Boli_TR123030_c0_g1	Ax_TR283579_c0_g2	96.3	81	3	0	1742	1822	545	625	1e-29	137	R_PARALOG
Boli_TR82553_c0_g1	Ax_TR283691_c0_g1	84.88	1720	260	0	825	2544	1	1720	0	1348	R_PARALOG
Boli_TR82805_c0_g1	Ax_TR283691_c0_g1	81.43	210	39	0	1	210	216	425	9e-21	107	R_PARALOG
Boli_TR74000_c1_g2	Ax_TR28381_c0_g1	80.42	480	94	0	2518	2997	53	532	2e-50	206	R_PARALOG
Boli_TR74000_c1_g2	Ax_TR28381_c0_g2	81.46	383	71	0	3022	3404	459	841	2e-47	196	R_PARALOG
Boli_TR132434_c0_g1	Ax_TR283915_c0_g1	89.77	215	22	0	212	212	163	377	3e-65	252	R_ORTHOLOG
Boli_TR181565_c0_g1	Ax_TR283915_c0_g1	88.79	107	12	0	1	107	711	817	7e-25	117	R_PARALOG
Boli_TR181565_c0_g1	Ax_TR283915_c0_g2	88.79	107	12	0	1	107	237	343	7e-25	117	R_PARALOG
Boli_TR71713_c2_g1	Ax_TR283927_c0_g1	80.34	295	58	0	210	212	1614	1908	4e-27	125	PARALOG
Boli_TR71713_c2_g1	Ax_TR283927_c0_g2	80.34	295	58	0	210	212	1614	1908	4e-27	125	r_ORTHOLOG
Boli_TR122545_c0_g1	Ax_TR284104_c0_g1	87.9	157	13	2	385	537	417	571	2e-34	153	R_PARALOG
Boli_TR122545_c0_g1	Ax_TR284104_c0_g2	87.9	157	13	2	385	537	418	572	2e-34	153	R_PARALOG
Boli_TR122545_c0_g1	Ax_TR284104_c0_g3	87.9	157	13	2	385	537	418	572	2e-34	153	R_PARALOG
Boli_TR152792_c0_g1	Ax_TR284255_c0_g1	98	300	6	0	35	212	24	323	2e-154	547	R_ORTHOLOG
Boli_TR83283_c2_g1	Ax_TR284289_c0_g1	87.6	250	31	0	48	297	2	251	1e-64	250	R_ORTHOLOG
Boli_TR78565_c0_g1	Ax_TR284326_c0_g1	93	100	7	0	1361	1460	143	242	6e-32	143	R_ORTHOLOG
Boli_TR123693_c0_g2	Ax_TR284404_c2_g1	81.78	225	41	0	212	212	14	238	2e-25	121	R_ORTHOLOG
Boli_TR88041_c0_g1	Ax_TR28461_c0_g1	81.13	212	40	0	487	698	19	230	3e-20	103	R_PARALOG
Boli_TR84272_c3_g1	Ax_TR284682_c0_g1	85.49	193	23	3	449	641	4	191	9e-32	141	R_ORTHOLOG
Boli_TR31339_c0_g1	Ax_TR28506_c0_g1	89.86	207	13	4	202	403	1	204	6e-56	220	R_ORTHOLOG
Boli_TR79674_c0_g1	Ax_TR285176_c0_g1	85.31	143	21	0	1073	1215	1	143	3e-24	117	R_ORTHOLOG
Boli_TR51166_c0_g1	Ax_TR285192_c1_g1	83.66	257	35	2	212	212	63	316	1e-40	170	R_UNRESOLVED
Boli_TR51166_c0_g2	Ax_TR285192_c1_g1	83.66	257	35	2	212	212	63	316	1e-40	170	R_UNRESOLVED
Boli_TR125223_c0_g1	Ax_TR285764_c0_g1	85.43	405	59	0	2911	3315	73	477	1e-89	335	R_PARALOG
Boli_TR73735_c0_g3	Ax_TR286031_c0_g1	91.09	101	9	0	1	101	146	246	1e-28	129	R_PARALOG
Boli_TR124205_c0_g1	Ax_TR286176_c0_g1	85.56	956	132	1	4600	5549	777	1732	0	803	R_PARALOG
Boli_TR213543_c0_g1	Ax_TR286176_c0_g1	80.15	267	53	0	212	212	1089	1355	2e-22	109	R_PARALOG
Boli_TR124205_c0_g1	Ax_TR286176_c0_g2	85.21	926	131	1	4600	5519	792	1717	0	751	R_PARALOG
Boli_TR213543_c0_g1	Ax_TR286176_c0_g2	80.15	267	53	0	212	212	1074	1340	2e-22	109	R_PARALOG
Boli_TR68775_c0_g1	Ax_TR286347_c0_g1	82.97	593	101	0	413	1005	419	1011	5e-102	375	R_PARALOG
Boli_TR68775_c0_g1	Ax_TR286347_c0_g2	82.26	665	118	0	212	212	351	1015	2e-104	383	R_ORTHOLOG
Boli_TR124014_c2_g1	Ax_TR286369_c0_g1	85.48	248	36	0	163	212	982	1229	6e-51	206	R_ORTHOLOG
Boli_TR73259_c0_g1	Ax_TR286429_c0_g1	85.16	182	27	0	1783	1964	131	312	4e-33	147	R_PARALOG
Boli_TR73259_c0_g1	Ax_TR286429_c0_g2	85.81	155	22	0	1810	1964	131	285	6e-29	133	R_PARALOG
Boli_TR127828_c0_g1	Ax_TR286458_c0_g1	84	944	151	0	212	212	36	979	0	674	R_ORTHOLOG
Boli_TR119045_c0_g2	Ax_TR2865_c0_g1	81.45	539	98	2	212	212	31	568	5e-67	260	PARALOG
Boli_TR119045_c0_g2	Ax_TR2865_c1_g1	86.18	152	21	0	1232	1383	17	168	2e-29	135	R_PARALOG
Boli_TR71319_c0_g1	Ax_TR286623_c0_g1	84.86	251	38	0	212	212	828	1078	4e-48	196	R_ORTHOLOG
Boli_TR120854_c0_g1	Ax_TR286639_c0_g1	87	200	18	5	958	1153	1	196	7e-36	157	R_PARALOG
Boli_TR75757_c0_g1	Ax_TR286714_c0_g1	82.75	748	129	0	656	1403	374	1121	2e-127	460	R_ORTHOLOG
Boli_TR82834_c0_g1	Ax_TR286911_c1_g1	84.79	868	132	0	212	212	1	868	0	674	R_ORTHOLOG
Boli_TR33710_c0_g1	Ax_TR286914_c0_g1	98.25	114	2	0	59	212	91	204	4e-53	210	R_ORTHOLOG
Boli_TR33710_c0_g2	Ax_TR286914_c0_g1	95.69	116	3	1	59	212	89	204	2e-45	184	R_PARALOG
Boli_TR128547_c1_g5	Ax_TR286981_c0_g1	85.42	192	28	0	212	212	166	357	2e-36	159	PARALOG
Boli_TR123076_c0_g1	Ax_TR28715_c0_g1	84.5	516	80	0	2561	3076	1	516	1e-105	389	R_PARALOG
Boli_TR123076_c0_g1	Ax_TR28715_c0_g2	84.5	516	80	0	2561	3076	1	516	1e-105	389	R_PARALOG
Boli_TR122494_c0_g2	Ax_TR287282_c0_g1	83.71	264	43	0	212	212	15	278	2e-43	182	PARALOG
Boli_TR120184_c0_g2	Ax_TR287354_c0_g1	82.29	463	82	0	212	212	285	747	9e-70	268	R_ORTHOLOG
Boli_TR120184_c0_g2	Ax_TR287354_c0_g2	81.87	331	60	0	646	976	420	750	2e-43	180	R_PARALOG
Boli_TR120184_c0_g2	Ax_TR287354_c0_g3	81.87	331	60	0	646	976	33	363	2e-43	180	R_PARALOG
Boli_TR120377_c6_g1	Ax_TR287391_c0_g1	86.63	202	27	0	212	212	88	289	3e-45	186	R_ORTHOLOG
Boli_TR116914_c2_g1	Ax_TR287570_c0_g1	90.4	125	12	0	720	844	2	126	2e-35	153	R_PARALOG
Boli_TR116914_c2_g2	Ax_TR287570_c0_g1	91.73	133	11	0	823	955	2	134	2e-42	176	R_PARALOG
Boli_TR238315_c0_g1	Ax_TR287570_c0_g1	98.68	76	1	0	179	212	66	141	7e-33	143	PARALOG
Boli_TR78115_c0_g1	Ax_TR287715_c0_g1	90.82	425	39	0	174	212	759	1183	1e-149	533	R_ORTHOLOG
Boli_TR84204_c0_g2	Ax_TR287818_c0_g1	84.72	707	108	0	396	1102	47	753	8e-153	545	R_PARALOG
Boli_TR84204_c0_g2	Ax_TR287818_c0_g2	83.43	839	139	0	396	1234	175	1013	1e-157	561	PARALOG
Boli_TR79192_c1_g2	Ax_TR287861_c0_g1	86.88	282	37	0	27	308	1	282	3e-69	266	R_PARALOG
Boli_TR85036_c1_g3	Ax_TR287897_c0_g1	80.35	570	112	0	3344	3913	114	683	2e-61	242	R_ORTHOLOG
Boli_TR170517_c0_g1	Ax_TR287908_c0_g1	93.81	194	10	2	127	212	116	307	5e-72	274	PARALOG
Boli_TR34141_c0_g1	Ax_TR287908_c0_g1	91.73	133	10	1	57	212	6	138	1e-40	168	PARALOG
Boli_TR34141_c0_g2	Ax_TR287908_c0_g1	90.23	133	12	1	57	212	6	138	7e-36	153	R_PARALOG
Boli_TR128660_c0_g1	Ax_TR287960_c0_g1	85.63	675	97	0	212	212	223	897	5e-160	569	R_ORTHOLOG
Boli_TR78432_c0_g1	Ax_TR287999_c0_g1	88.66	432	49	0	131	212	114	545	7e-130	468	R_UNRESOLVED
Boli_TR78432_c0_g1	Ax_TR287999_c0_g2	88.66	432	49	0	131	212	327	758	7e-130	468	R_UNRESOLVED
Boli_TR78432_c0_g1	Ax_TR287999_c0_g3	88.66	432	49	0	131	212	82	513	7e-130	468	R_UNRESOLVED
Boli_TR128129_c2_g1	Ax_TR288149_c0_g1	93.1	174	8	3	5	212	1	173	4e-57	228	PARALOG
Boli_TR128129_c2_g1	Ax_TR288149_c0_g2	93.1	174	8	3	5	212	1	173	4e-57	228	r_ORTHOLOG
Boli_TR82929_c0_g1	Ax_TR288177_c0_g1	84.7	660	100	1	212	212	1	659	3e-139	500	R_ORTHOLOG
Boli_TR128907_c0_g1	Ax_TR288406_c0_g1	84.93	544	82	0	5665	6208	1	544	3e-117	428	R_PARALOG
Boli_TR75957_c1_g1	Ax_TR288492_c0_g1	84.21	171	27	0	1061	1231	1	171	9e-27	125	R_PARALOG
Boli_TR75957_c1_g1	Ax_TR288492_c0_g2	84.21	171	27	0	1061	1231	1	171	9e-27	125	R_PARALOG
Boli_TR128944_c0_g2	Ax_TR288947_c0_g1	84.72	144	22	0	212	212	13	156	3e-22	111	R_ORTHOLOG
Boli_TR125498_c0_g1	Ax_TR28897_c0_g1	81.97	233	42	0	4453	4685	160	392	2e-27	129	R_PARALOG
Boli_TR125498_c0_g1	Ax_TR28897_c0_g2	82.05	234	41	1	4453	4685	160	393	1e-25	123	R_PARALOG
Boli_TR81974_c3_g1	Ax_TR28907_c0_g1	87.5	112	14	0	230	341	132	243	2e-22	111	R_PARALOG
Boli_TR280473_c0_g1	Ax_TR289102_c0_g1	80.97	1282	244	0	212	212	10	1291	1e-171	607	R_ORTHOLOG
Boli_TR109670_c0_g1	Ax_TR289136_c0_g1	82.76	348	60	0	212	212	657	1004	2e-53	214	R_ORTHOLOG
Boli_TR73423_c1_g1	Ax_TR289224_c0_g1	86.07	804	108	3	212	212	195	997	0	684	R_ORTHOLOG
Boli_TR73423_c1_g1	Ax_TR289224_c0_g2	90	110	11	0	2114	2223	195	304	3e-28	131	R_PARALOG
Boli_TR43744_c1_g1	Ax_TR289251_c0_g1	85.81	148	21	0	449	596	30	177	1e-27	127	PARALOG
Boli_TR43744_c0_g1	Ax_TR289251_c1_g1	79.72	286	58	0	71	212	4	289	7e-22	107	R_ORTHOLOG
Boli_TR118152_c0_g1	Ax_TR289457_c0_g1	81.71	864	156	2	212	212	878	1740	2e-122	444	R_ORTHOLOG
Boli_TR76086_c1_g1	Ax_TR289603_c0_g1	96.34	82	3	0	401	482	108	189	1e-30	139	R_PARALOG
Boli_TR76086_c1_g1	Ax_TR289603_c0_g2	96.34	82	3	0	401	482	109	190	1e-30	139	R_PARALOG
Boli_TR125734_c0_g1	Ax_TR289658_c0_g1	84.87	456	69	0	212	212	412	867	5e-96	357	R_ORTHOLOG
Boli_TR83073_c0_g1	Ax_TR289786_c0_g1	86.9	168	19	2	162	212	2091	2257	2e-33	145	PARALOG
Boli_TR83073_c0_g3	Ax_TR289786_c0_g1	86.9	168	19	2	164	212	2091	2257	2e-33	145	PARALOG
Boli_TR83073_c0_g4	Ax_TR289786_c0_g1	86.9	168	19	2	162	212	2091	2257	2e-33	145	PARALOG
Boli_TR83073_c0_g5	Ax_TR289786_c0_g1	86.9	168	19	2	162	212	2091	2257	2e-33	145	PARALOG
Boli_TR74733_c1_g1	Ax_TR289957_c0_g1	88.89	117	13	0	25	141	150	266	2e-28	129	R_ORTHOLOG
Boli_TR71967_c0_g1	Ax_TR290063_c0_g1	100	171	0	0	212	212	1	171	2e-91	339	R_ORTHOLOG
Boli_TR123555_c3_g1	Ax_TR290182_c0_g1	93.98	83	5	0	162	244	151	233	3e-27	125	R_PARALOG
Boli_TR74279_c0_g1	Ax_TR290325_c0_g1	87.34	308	39	0	356	663	1	308	7e-80	301	PARALOG
Boli_TR126204_c0_g1	Ax_TR290325_c1_g1	85	160	24	0	7523	7682	9	168	1e-26	127	R_PARALOG
Boli_TR74279_c0_g1	Ax_TR290325_c1_g1	88.89	297	33	0	212	212	9	305	1e-87	327	PARALOG
Boli_TR129537_c2_g1	Ax_TR290473_c0_g1	86.96	161	21	0	553	713	983	1143	8e-35	153	R_ORTHOLOG
Boli_TR78780_c0_g1	Ax_TR290518_c0_g1	83.38	728	121	0	212	212	448	1175	2e-134	484	R_ORTHOLOG
Boli_TR78780_c0_g2	Ax_TR290518_c0_g1	85.58	208	30	0	198	212	203	410	4e-42	174	R_PARALOG
Boli_TR85499_c0_g1	Ax_TR290611_c3_g1	83.41	211	35	0	479	689	160	370	5e-31	141	R_PARALOG
Boli_TR268850_c0_g1	Ax_TR290712_c0_g1	84.98	273	41	0	14	286	28	300	7e-55	216	R_ORTHOLOG
Boli_TR82529_c0_g1	Ax_TR291069_c0_g1	84.33	402	63	0	614	1015	186	587	2e-78	297	R_PARALOG
Boli_TR78031_c0_g1	Ax_TR291229_c2_g1	83.57	286	46	1	212	212	22	306	5e-45	186	PARALOG
Boli_TR117665_c0_g1	Ax_TR291323_c0_g1	80.73	441	85	0	1982	2422	1426	1866	4e-49	200	R_PARALOG
Boli_TR77364_c0_g2	Ax_TR291504_c0_g1	89.89	89	9	0	985	1073	3	91	1e-20	105	R_PARALOG
Boli_TR126513_c0_g1	Ax_TR291881_c0_g1	85.38	595	87	0	212	212	473	1067	3e-136	490	R_ORTHOLOG
Boli_TR78274_c1_g1	Ax_TR292047_c0_g1	83.1	497	84	0	212	212	116	612	3e-85	319	R_ORTHOLOG
Boli_TR78356_c0_g1	Ax_TR292049_c1_g1	84.57	363	56	0	212	212	893	1255	5e-72	276	R_ORTHOLOG
Boli_TR118231_c0_g1	Ax_TR292176_c0_g1	81.85	270	49	0	96	365	251	520	2e-33	147	R_ORTHOLOG
Boli_TR303301_c0_g1	Ax_TR292181_c0_g1	84.97	173	26	0	57	212	1457	1629	5e-31	137	PARALOG
Boli_TR303301_c0_g1	Ax_TR292181_c0_g2	84.97	173	26	0	57	212	1457	1629	5e-31	137	PARALOG
Boli_TR76064_c1_g1	Ax_TR292291_c0_g1	86.37	411	56	0	212	212	1077	1487	2e-100	371	R_ORTHOLOG
Boli_TR129180_c0_g4	Ax_TR292361_c0_g1	83.23	155	26	0	5016	5170	1549	1703	6e-19	101	R_PARALOG
Boli_TR28684_c0_g1	Ax_TR292551_c0_g1	83.41	205	34	0	5	209	42	246	4e-31	137	R_PARALOG
Boli_TR28684_c0_g2	Ax_TR292551_c0_g1	83.83	167	27	0	30	196	42	208	4e-25	117	R_PARALOG
Boli_TR117767_c0_g1	Ax_TR292697_c0_g1	94.98	219	11	0	72	212	1	219	3e-94	347	R_PARALOG
Boli_TR117767_c0_g2	Ax_TR292697_c0_g1	97.57	206	5	0	1	212	1	206	6e-101	369	R_ORTHOLOG
Boli_TR117767_c0_g7	Ax_TR292697_c0_g1	93.2	206	14	0	1	212	1	206	2e-79	297	R_PARALOG
Boli_TR84569_c0_g1	Ax_TR292756_c0_g1	85.45	1430	208	0	3	212	2650	4079	0	1185	R_UNRESOLVED
Boli_TR86512_c7_g1	Ax_TR292756_c0_g1	84.23	444	70	0	212	212	4299	4742	4e-87	325	R_PARALOG
Boli_TR84569_c0_g1	Ax_TR292756_c0_g2	85.45	1430	208	0	3	212	2650	4079	0	1185	R_UNRESOLVED
Boli_TR86512_c7_g1	Ax_TR292756_c0_g2	88.98	245	27	0	753	997	3993	4237	5e-71	272	R_PARALOG
Boli_TR79332_c0_g1	Ax_TR292769_c0_g1	85.16	182	27	0	1575	1756	304	485	7e-33	147	R_PARALOG
Boli_TR129376_c1_g2	Ax_TR292906_c0_g1	80.83	339	65	0	585	923	382	720	1e-35	157	R_PARALOG
Boli_TR129376_c1_g2	Ax_TR292906_c0_g2	80.83	339	65	0	585	923	382	720	1e-35	157	R_PARALOG
Boli_TR121111_c0_g2	Ax_TR292965_c0_g1	93.75	96	4	2	2337	2431	140	234	4e-27	127	R_PARALOG
Boli_TR116115_c0_g1	Ax_TR293227_c0_g1	84.39	916	143	0	212	212	19	934	0	682	R_ORTHOLOG
Boli_TR75974_c0_g1	Ax_TR293277_c0_g1	86.38	213	29	0	212	212	218	430	2e-47	192	R_ORTHOLOG
Boli_TR124485_c1_g1	Ax_TR293382_c0_g1	84.77	197	30	0	212	212	100	296	4e-35	153	R_ORTHOLOG
Boli_TR208917_c0_g1	Ax_TR293476_c0_g1	89.42	104	11	0	212	212	12	115	2e-25	119	R_PARALOG
Boli_TR269585_c0_g1	Ax_TR293476_c0_g1	85.41	185	27	0	93	212	240	424	8e-36	153	R_ORTHOLOG
Boli_TR295135_c0_g1	Ax_TR293476_c1_g1	84.47	161	23	2	7	212	123	282	3e-21	105	R_UNRESOLVED
Boli_TR295135_c0_g1	Ax_TR293476_c1_g2	84.47	161	23	2	7	212	123	282	3e-21	105	R_UNRESOLVED
Boli_TR122984_c0_g1	Ax_TR293526_c0_g1	83.98	768	121	2	212	212	27	793	1e-148	531	R_ORTHOLOG
Boli_TR82611_c0_g1	Ax_TR293526_c0_g1	82.5	200	35	0	212	212	585	784	2e-24	119	R_PARALOG
Boli_TR122984_c0_g1	Ax_TR293526_c1_g1	83.24	364	61	0	3839	4202	3	366	3e-60	238	R_PARALOG
Boli_TR150943_c0_g1	Ax_TR293554_c0_g1	85.16	182	27	0	82	212	71	252	5e-34	147	R_PARALOG
Boli_TR295333_c0_g1	Ax_TR293554_c0_g1	84.06	320	51	0	19	212	74	393	5e-59	230	R_ORTHOLOG
Boli_TR103339_c0_g1	Ax_TR293817_c0_g1	85.96	235	33	0	212	212	5	239	5e-51	204	PARALOG
Boli_TR119473_c1_g1	Ax_TR293817_c0_g1	85.71	203	29	0	1603	1805	21	223	7e-41	172	R_PARALOG
Boli_TR123577_c0_g2	Ax_TR293900_c0_g1	81.86	215	39	0	212	212	466	680	3e-24	117	R_UNRESOLVED
Boli_TR123577_c0_g2	Ax_TR293900_c0_g2	81.86	215	39	0	212	212	466	680	3e-24	117	R_UNRESOLVED
Boli_TR106995_c0_g1	Ax_TR294157_c1_g1	83.25	203	34	0	113	212	35	237	1e-29	133	R_ORTHOLOG
Boli_TR119234_c0_g1	Ax_TR294330_c0_g1	88.41	138	16	0	212	212	1081	1218	5e-33	147	R_ORTHOLOG
Boli_TR49587_c0_g1	Ax_TR294342_c0_g1	83.94	218	35	0	109	326	282	499	4e-36	155	R_ORTHOLOG
Boli_TR127862_c0_g1	Ax_TR294474_c0_g1	83.92	485	78	0	810	1294	164	648	1e-91	343	R_PARALOG
Boli_TR82871_c0_g1	Ax_TR294947_c2_g1	88.35	103	12	0	1652	1754	38	140	1e-21	109	R_PARALOG
Boli_TR5082_c0_g1	Ax_TR294961_c0_g1	95.62	137	6	0	124	212	28	164	3e-57	224	R_PARALOG
Boli_TR5082_c0_g2	Ax_TR294961_c0_g1	92.26	168	10	1	124	212	28	195	7e-58	226	PARALOG
Boli_TR55825_c0_g1	Ax_TR294961_c0_g1	85.04	127	19	0	95	221	23	149	2e-20	101	R_PARALOG
Boli_TR85742_c1_g1	Ax_TR295036_c0_g1	87.86	140	17	0	708	847	737	876	6e-32	143	R_ORTHOLOG
Boli_TR81731_c0_g1	Ax_TR295056_c0_g1	83.71	221	36	0	3084	3304	862	1082	1e-34	153	R_PARALOG
Boli_TR84503_c0_g1	Ax_TR295059_c0_g2	89.6	173	18	0	202	374	59	231	2e-49	200	R_PARALOG
Boli_TR81337_c0_g1	Ax_TR295141_c0_g1	82.65	680	118	0	627	1306	664	1343	5e-113	412	R_ORTHOLOG
Boli_TR77822_c0_g1	Ax_TR295418_c1_g1	84.35	492	77	0	135	626	891	1382	5e-99	365	R_ORTHOLOG
Boli_TR80849_c0_g2	Ax_TR295419_c0_g1	93.06	72	5	0	5080	5151	1	72	2e-19	103	R_PARALOG
Boli_TR86109_c0_g1	Ax_TR295419_c0_g1	88.78	196	22	0	3448	3643	1	196	5e-53	214	R_PARALOG
Boli_TR75104_c0_g1	Ax_TR29550_c0_g1	94.77	172	8	1	212	212	461	632	9e-68	262	PARALOG
Boli_TR75104_c0_g1	Ax_TR29550_c0_g2	94.77	172	8	1	212	212	452	623	9e-68	262	PARALOG
Boli_TR68031_c0_g1	Ax_TR295578_c0_g1	91.11	180	10	2	4	181	1	176	2e-55	222	R_PARALOG
Boli_TR68031_c0_g2	Ax_TR295578_c0_g1	91.11	180	10	2	4	212	1	176	2e-56	222	R_ORTHOLOG
Boli_TR121432_c1_g1	Ax_TR295779_c1_g1	83.4	247	41	0	484	730	1	247	2e-38	165	R_PARALOG
Boli_TR94080_c0_g1	Ax_TR296131_c0_g1	93.17	161	11	0	212	212	38	198	2e-59	232	R_UNRESOLVED
Boli_TR94080_c0_g1	Ax_TR296131_c0_g2	93.17	161	11	0	212	212	157	317	2e-59	232	R_UNRESOLVED
Boli_TR113379_c0_g1	Ax_TR296192_c0_g1	89.85	197	18	1	328	524	1	195	7e-57	226	R_PARALOG
Boli_TR120643_c0_g1	Ax_TR296259_c0_g1	84.4	359	56	0	614	972	1305	1663	1e-69	268	PARALOG
Boli_TR48821_c0_g1	Ax_TR296536_c0_g1	86.9	458	60	0	212	212	4	461	3e-119	432	R_ORTHOLOG
Boli_TR39881_c0_g1	Ax_TR296536_c1_g1	86.96	115	15	0	861	975	15	129	4e-22	109	R_PARALOG
Boli_TR116873_c0_g1	Ax_TR296587_c0_g1	85.16	155	23	0	212	212	146	300	5e-27	125	R_ORTHOLOG
Boli_TR18612_c0_g1	Ax_TR296673_c1_g1	83.76	197	32	0	459	655	968	1164	1e-30	137	R_ORTHOLOG
Boli_TR106356_c0_g1	Ax_TR296794_c0_g1	86.75	166	22	0	64	212	16	181	2e-36	155	PARALOG
Boli_TR83706_c1_g2	Ax_TR297304_c0_g1	81.51	557	97	2	212	212	258	808	1e-72	280	R_ORTHOLOG
Boli_TR119559_c1_g3	Ax_TR29749_c0_g1	81.7	224	41	0	2377	2600	8	231	1e-24	119	R_PARALOG
Boli_TR225284_c0_g1	Ax_TR297654_c0_g1	83.73	381	62	0	86	212	288	668	5e-69	264	R_ORTHOLOG
Boli_TR45720_c0_g1	Ax_TR29772_c0_g1	86.55	721	97	0	212	212	50	770	0	660	R_PARALOG
Boli_TR45720_c1_g1	Ax_TR29772_c0_g1	85.52	829	120	0	1	212	751	1579	0	692	R_ORTHOLOG
Boli_TR45720_c0_g1	Ax_TR29772_c0_g2	86.55	721	97	0	212	212	50	770	0	660	PARALOG
Boli_TR45720_c1_g1	Ax_TR29772_c0_g2	85.42	830	120	1	1	829	751	1580	0	678	R_PARALOG
Boli_TR125498_c0_g1	Ax_TR297801_c0_g1	85.14	1077	157	1	212	212	1	1074	0	862	R_ORTHOLOG
Boli_TR120036_c0_g1	Ax_TR297836_c0_g1	89.76	410	42	0	3257	3666	1220	1629	6e-133	480	R_PARALOG
Boli_TR120036_c0_g1	Ax_TR297836_c1_g1	88.51	1593	183	0	212	212	5	1597	0	1707	R_ORTHOLOG
Boli_TR112922_c0_g1	Ax_TR297867_c0_g1	80.74	462	89	0	12	212	340	801	1e-52	210	R_ORTHOLOG
Boli_TR121689_c2_g1	Ax_TR297917_c0_g1	87.09	457	59	0	1	212	209	665	2e-121	438	PARALOG
Boli_TR121689_c2_g2	Ax_TR297917_c0_g1	80	575	115	0	418	992	94	668	8e-58	228	R_PARALOG
Boli_TR76577_c0_g1	Ax_TR297917_c0_g1	82.03	395	71	0	212	212	139	533	2e-55	220	R_PARALOG
Boli_TR76307_c0_g1	Ax_TR298141_c0_g1	79.27	410	83	2	297	705	23	431	4e-26	123	R_PARALOG
Boli_TR76307_c0_g1	Ax_TR298141_c1_g1	81.99	211	36	2	1052	1261	84	293	1e-19	101	R_PARALOG
Boli_TR76307_c0_g1	Ax_TR298141_c2_g1	84.53	181	28	0	212	212	42	222	2e-30	137	PARALOG
Boli_TR107434_c0_g1	Ax_TR298147_c0_g1	90.48	105	10	0	5	212	11	115	1e-28	129	PARALOG
Boli_TR2046_c0_g1	Ax_TR298147_c0_g1	88.42	95	11	0	9	103	14	108	4e-20	101	R_PARALOG
Boli_TR160711_c0_g1	Ax_TR298241_c1_g1	87.87	239	29	0	5	212	14	252	3e-63	244	PARALOG
Boli_TR206581_c0_g1	Ax_TR298241_c1_g1	85.82	261	37	0	1	212	416	676	2e-57	224	R_PARALOG
Boli_TR124780_c3_g1	Ax_TR298281_c0_g1	93.49	307	20	0	1	212	31	337	3e-125	450	R_ORTHOLOG
Boli_TR118032_c0_g2	Ax_TR298470_c0_g1	87.5	120	14	1	212	212	364	482	1e-22	111	PARALOG
Boli_TR129582_c0_g2	Ax_TR298891_c0_g3	82.39	176	31	0	351	526	39	214	2e-20	103	R_PARALOG
Boli_TR81234_c2_g2	Ax_TR298891_c0_g3	85.71	161	23	0	1048	1208	21	181	3e-30	137	R_PARALOG
Boli_TR83372_c0_g1	Ax_TR298891_c0_g3	88.36	146	17	0	212	212	69	214	3e-35	155	PARALOG
Boli_TR9350_c0_g1	Ax_TR298891_c0_g3	81.4	215	40	0	106	320	9	223	1e-22	109	PARALOG
Boli_TR129582_c0_g2	Ax_TR298891_c0_g4	82.39	176	31	0	351	526	39	214	2e-20	103	R_PARALOG
Boli_TR83372_c0_g1	Ax_TR298891_c0_g4	88.36	146	17	0	212	212	69	214	3e-35	155	PARALOG
Boli_TR9350_c0_g1	Ax_TR298891_c0_g4	81.4	215	40	0	106	320	9	223	1e-22	109	PARALOG
Boli_TR76226_c0_g1	Ax_TR299092_c0_g1	90.27	113	6	2	2316	2428	858	965	4e-27	127	R_PARALOG
Boli_TR80217_c0_g1	Ax_TR299128_c0_g1	83.83	699	113	0	212	212	8	706	5e-136	490	R_ORTHOLOG
Boli_TR116688_c0_g1	Ax_TR299430_c0_g1	81.01	258	49	0	212	212	1967	2224	4e-26	123	R_PARALOG
Boli_TR169470_c0_g1	Ax_TR299430_c0_g1	82.92	480	82	0	189	212	284	763	3e-80	301	R_ORTHOLOG
Boli_TR210901_c0_g1	Ax_TR299430_c0_g1	83.28	341	57	0	9	212	878	1218	3e-57	224	R_PARALOG
Boli_TR119062_c0_g1	Ax_TR29945_c0_g1	82.18	505	90	0	212	212	673	1177	1e-75	287	R_ORTHOLOG
Boli_TR119062_c0_g1	Ax_TR29945_c0_g2	92.59	81	6	0	819	899	673	753	3e-23	113	R_PARALOG
Boli_TR23775_c0_g1	Ax_TR299460_c0_g1	84.27	534	82	2	157	212	183	715	1e-102	377	R_ORTHOLOG
Boli_TR23775_c0_g1	Ax_TR299460_c0_g2	84.44	347	52	2	157	502	88	433	1e-62	244	R_PARALOG
Boli_TR125039_c1_g2	Ax_TR299510_c1_g1	92.86	98	7	0	2963	3060	6	103	2e-30	139	PARALOG
Boli_TR82553_c0_g1	Ax_TR299572_c0_g1	84.97	998	150	0	2529	3526	1	998	0	789	R_PARALOG
Boli_TR82553_c0_g1	Ax_TR299572_c0_g2	84.63	2199	338	0	212	212	1	2199	0	1679	R_ORTHOLOG
Boli_TR123403_c0_g2	Ax_TR299728_c0_g1	98.43	127	2	0	3782	3908	2	128	1e-59	236	R_PARALOG
Boli_TR123403_c0_g3	Ax_TR299728_c0_g1	98.43	127	2	0	212	212	2	128	1e-60	236	R_ORTHOLOG
Boli_TR36147_c0_g1	Ax_TR299753_c0_g1	85.44	158	23	0	6	212	2239	2396	2e-29	131	PARALOG
Boli_TR36147_c0_g1	Ax_TR299753_c0_g2	85.44	158	23	0	6	212	2239	2396	2e-29	131	PARALOG
Boli_TR81627_c0_g1	Ax_TR299800_c0_g1	83.87	186	30	0	212	212	617	802	2e-28	131	PARALOG
Boli_TR81627_c0_g1	Ax_TR299800_c0_g2	83.87	186	30	0	212	212	617	802	2e-28	131	PARALOG
Boli_TR15761_c0_g1	Ax_TR29990_c0_g1	83.52	449	74	0	212	212	593	1041	1e-80	303	PARALOG
Boli_TR36230_c0_g1	Ax_TR29990_c0_g1	83.26	448	75	0	48	212	1088	1535	9e-78	293	R_PARALOG
Boli_TR33002_c0_g1	Ax_TR300152_c0_g1	84.14	145	23	0	212	212	912	1056	4e-21	105	PARALOG
Boli_TR68780_c0_g1	Ax_TR300152_c0_g1	82.45	188	33	0	1487	1674	36	223	2e-22	111	PARALOG
Boli_TR68780_c0_g1	Ax_TR300152_c1_g1	79.95	364	73	0	212	212	2	365	6e-32	143	PARALOG
Boli_TR11493_c0_g1	Ax_TR300172_c0_g1	86.32	117	16	0	212	212	159	275	9e-21	105	PARALOG
Boli_TR11493_c0_g2	Ax_TR300172_c0_g1	86.32	117	16	0	212	212	159	275	9e-21	105	PARALOG
Boli_TR40485_c0_g1	Ax_TR30030_c2_g1	85.99	257	33	1	164	420	1	254	2e-55	220	R_ORTHOLOG
Boli_TR140785_c0_g1	Ax_TR300365_c0_g1	86.28	379	51	1	2	212	1407	1785	2e-89	331	R_UNRESOLVED
Boli_TR140785_c0_g1	Ax_TR300365_c0_g2	86.28	379	51	1	2	212	1408	1786	2e-89	331	R_UNRESOLVED
Boli_TR122294_c0_g1	Ax_TR300791_c0_g1	83.53	856	141	0	5347	6202	661	1516	2e-162	579	PARALOG
Boli_TR79158_c0_g1	Ax_TR300806_c0_g2	82.09	1139	204	0	197	212	174	1312	0	640	R_ORTHOLOG
Boli_TR103785_c0_g1	Ax_TR300959_c2_g1	80	780	153	1	212	212	170	946	6e-81	305	PARALOG
Boli_TR177125_c0_g1	Ax_TR301015_c0_g1	91.11	225	20	0	28	212	1	225	2e-76	287	PARALOG
Boli_TR125385_c6_g1	Ax_TR301025_c0_g1	93.15	73	5	0	212	212	166	238	1e-20	105	PARALOG
Boli_TR226639_c0_g1	Ax_TR301241_c0_g1	87.86	140	17	0	1	140	12	151	1e-32	143	R_PARALOG
Boli_TR238834_c0_g1	Ax_TR301241_c0_g1	87.64	793	98	0	166	212	122	914	0	795	R_ORTHOLOG
Boli_TR226639_c0_g1	Ax_TR301241_c0_g2	87.86	140	17	0	1	140	12	151	1e-32	143	R_PARALOG
Boli_TR238834_c0_g1	Ax_TR301241_c0_g2	87.88	726	88	0	166	891	122	847	0	741	R_PARALOG
Boli_TR84358_c0_g1	Ax_TR301255_c0_g1	81.58	266	49	0	212	212	916	1181	1e-30	139	R_ORTHOLOG
Boli_TR84358_c0_g1	Ax_TR301255_c0_g2	87.5	136	17	0	1848	1983	104	239	2e-29	135	R_PARALOG
Boli_TR40679_c0_g3	Ax_TR301300_c0_g1	83.51	473	78	0	819	1291	113	585	4e-85	319	R_ORTHOLOG
Boli_TR222964_c0_g1	Ax_TR301411_c0_g1	81.42	323	60	0	1007	1329	155	477	1e-38	165	R_PARALOG
Boli_TR71906_c0_g1	Ax_TR301411_c0_g1	80.35	453	87	2	522	973	26	477	5e-42	176	R_PARALOG
Boli_TR72329_c0_g2	Ax_TR301411_c0_g1	83.24	185	31	0	262	446	35	219	2e-25	121	R_PARALOG
Boli_TR85119_c0_g1	Ax_TR301411_c0_g1	86.97	499	65	0	1214	1712	5	503	3e-131	474	R_PARALOG
Boli_TR222964_c0_g1	Ax_TR301411_c0_g2	82.47	251	44	0	1079	1329	81	331	7e-34	149	R_PARALOG
Boli_TR71906_c0_g1	Ax_TR301411_c0_g2	81.66	289	53	0	685	973	43	331	7e-35	153	R_PARALOG
Boli_TR85119_c0_g1	Ax_TR301411_c0_g2	86.58	313	42	0	1214	1526	45	357	3e-75	287	R_PARALOG
Boli_TR120113_c0_g1	Ax_TR301433_c0_g1	85.65	906	130	0	212	212	129	1034	0	765	R_UNRESOLVED
Boli_TR120113_c0_g1	Ax_TR301433_c0_g2	85.65	906	130	0	212	212	129	1034	0	765	R_UNRESOLVED
Boli_TR127263_c0_g1	Ax_TR301455_c0_g1	86.35	608	74	5	212	212	1018	1616	1e-143	515	R_ORTHOLOG
Boli_TR127358_c0_g1	Ax_TR301495_c0_g1	87.28	448	57	0	3369	3816	394	841	7e-120	436	R_PARALOG
Boli_TR127358_c0_g1	Ax_TR301495_c0_g2	86.87	815	107	0	212	212	7	821	0	767	PARALOG
Boli_TR82974_c2_g1	Ax_TR301527_c1_g1	82.82	326	56	0	1079	1404	9	334	7e-50	202	R_PARALOG
Boli_TR129283_c2_g2	Ax_TR301562_c1_g1	92.83	265	19	0	7900	8164	53	317	4e-101	375	R_PARALOG
Boli_TR2046_c0_g1	Ax_TR301588_c0_g1	93.59	78	5	0	212	212	17	94	3e-24	115	PARALOG
Boli_TR129291_c0_g1	Ax_TR301988_c0_g1	87.61	113	14	0	500	612	283	395	1e-22	113	R_PARALOG
Boli_TR75034_c0_g1	Ax_TR302037_c0_g1	87.41	437	55	0	1918	2354	1524	1960	3e-118	430	R_ORTHOLOG
Boli_TR289300_c0_g1	Ax_TR302055_c0_g3	87.27	267	34	0	1	212	1576	1842	5e-68	260	R_PARALOG
Boli_TR87435_c0_g1	Ax_TR302055_c0_g3	87.96	274	33	0	1	212	894	1167	2e-74	281	PARALOG
Boli_TR80679_c0_g1	Ax_TR302093_c0_g1	83.66	1291	211	0	212	212	241	1531	0	886	R_ORTHOLOG
Boli_TR80679_c0_g1	Ax_TR302093_c0_g2	85.84	466	66	0	1414	1879	241	706	2e-109	400	R_PARALOG
Boli_TR80972_c0_g1	Ax_TR302172_c0_g1	86.44	177	24	0	348	524	160	336	1e-37	161	R_ORTHOLOG
Boli_TR128429_c1_g1	Ax_TR302219_c0_g1	87.56	217	27	0	3723	3939	49	265	1e-53	216	R_PARALOG
Boli_TR84544_c4_g1	Ax_TR302249_c0_g1	84.72	229	34	1	212	212	355	583	1e-39	168	PARALOG
Boli_TR84544_c4_g1	Ax_TR302249_c0_g2	84.72	229	34	1	212	212	271	499	1e-39	168	PARALOG
Boli_TR84544_c4_g1	Ax_TR302249_c0_g3	84.72	229	34	1	212	212	237	465	1e-39	168	r_ORTHOLOG
Boli_TR81628_c2_g1	Ax_TR302311_c0_g1	92.42	277	18	2	2119	2395	87	360	2e-99	369	R_PARALOG
Boli_TR176955_c0_g1	Ax_TR30248_c0_g1	84.03	144	23	0	11	212	835	978	6e-21	103	R_PARALOG
Boli_TR74956_c0_g1	Ax_TR30248_c0_g1	83.33	606	101	0	212	212	568	1173	9e-110	400	R_UNRESOLVED
Boli_TR176955_c0_g1	Ax_TR30248_c0_g2	84.03	144	23	0	11	212	833	976	6e-21	103	R_PARALOG
Boli_TR74956_c0_g1	Ax_TR30248_c0_g2	83.33	606	101	0	212	212	566	1171	9e-110	400	R_UNRESOLVED
Boli_TR118447_c0_g1	Ax_TR302952_c1_g1	82.74	226	39	0	212	212	166	391	1e-30	139	R_ORTHOLOG
Boli_TR118447_c0_g1	Ax_TR302952_c2_g1	80.93	236	45	0	1476	1711	116	351	3e-22	111	R_PARALOG
Boli_TR84834_c0_g1	Ax_TR303241_c0_g1	82.94	422	72	0	212	212	269	690	3e-69	266	R_PARALOG
Boli_TR84834_c0_g2	Ax_TR303241_c0_g1	86.93	704	92	0	212	212	667	1370	0	666	R_ORTHOLOG
Boli_TR75812_c0_g1	Ax_TR303254_c0_g1	85.59	576	83	0	212	212	302	877	1e-134	484	R_ORTHOLOG
Boli_TR72150_c0_g1	Ax_TR303315_c0_g1	92.55	349	23	2	212	212	340	687	1e-130	472	PARALOG
Boli_TR72150_c0_g1	Ax_TR303315_c0_g2	92.55	349	23	2	212	212	339	686	1e-130	472	PARALOG
Boli_TR72150_c0_g1	Ax_TR303315_c1_g1	87.11	287	37	0	988	1274	1	287	1e-71	276	R_PARALOG
Boli_TR76153_c0_g1	Ax_TR303331_c0_g1	92.05	88	3	2	2473	2559	2763	2847	4e-21	107	PARALOG
Boli_TR118561_c0_g1	Ax_TR30337_c0_g1	84.77	151	23	0	106	256	244	394	2e-24	117	R_PARALOG
Boli_TR125301_c1_g3	Ax_TR303593_c0_g1	81.47	340	63	0	212	212	1	340	3e-41	174	PARALOG
Boli_TR115768_c0_g1	Ax_TR303732_c3_g1	82.33	249	44	0	212	212	185	433	1e-32	145	R_ORTHOLOG
Boli_TR135711_c0_g1	Ax_TR303826_c0_g1	85.23	176	26	0	5	212	760	935	1e-32	143	R_UNRESOLVED
Boli_TR135711_c0_g1	Ax_TR303826_c0_g2	85.23	176	26	0	5	212	760	935	1e-32	143	R_UNRESOLVED
Boli_TR62656_c0_g1	Ax_TR303859_c0_g1	97.97	148	3	0	2	212	3	150	2e-70	270	R_ORTHOLOG
Boli_TR125079_c0_g2	Ax_TR30395_c1_g1	87.5	280	35	0	212	212	1	280	4e-72	278	R_ORTHOLOG
Boli_TR222940_c0_g1	Ax_TR304116_c0_g1	82.18	202	36	0	83	284	160	361	3e-24	115	R_PARALOG
Boli_TR72722_c0_g1	Ax_TR304116_c0_g1	88	450	54	0	130	579	217	666	6e-129	464	R_PARALOG
Boli_TR222940_c0_g1	Ax_TR304116_c0_g2	82.5	280	49	0	83	212	510	789	9e-40	167	R_PARALOG
Boli_TR72722_c0_g1	Ax_TR304116_c0_g2	86.69	586	78	0	130	212	509	1094	8e-153	543	R_ORTHOLOG
Boli_TR118146_c0_g1	Ax_TR304228_c0_g1	85.74	470	67	0	127	212	101	570	6e-110	400	PARALOG
Boli_TR118146_c0_g1	Ax_TR304228_c0_g2	85.74	470	67	0	127	212	101	570	6e-110	400	r_ORTHOLOG
Boli_TR124686_c1_g1	Ax_TR304365_c0_g1	95.95	444	9	4	4529	4968	13	451	0	716	R_PARALOG
Boli_TR124686_c1_g1	Ax_TR304365_c0_g2	95.49	466	11	5	212	212	13	473	0	728	R_ORTHOLOG
Boli_TR124686_c1_g1	Ax_TR304365_c0_g3	95.29	467	11	5	4529	4989	13	474	0	724	R_PARALOG
Boli_TR67163_c0_g1	Ax_TR304495_c0_g1	89.29	112	12	0	738	849	477	588	3e-27	127	PARALOG
Boli_TR67163_c0_g1	Ax_TR304495_c0_g2	89.29	112	12	0	738	849	476	587	3e-27	127	PARALOG
Boli_TR67163_c0_g1	Ax_TR304495_c1_g1	85.33	225	24	6	6	212	1	223	5e-32	143	PARALOG
Boli_TR78458_c1_g2	Ax_TR304676_c0_g1	84.17	139	22	0	789	927	489	627	2e-19	101	R_PARALOG
Boli_TR78458_c1_g2	Ax_TR304676_c0_g2	83.2	506	85	0	212	212	394	899	5e-88	329	R_ORTHOLOG
Boli_TR116300_c0_g1	Ax_TR30480_c0_g1	89.35	169	18	0	212	212	682	850	7e-47	192	R_ORTHOLOG
Boli_TR226612_c0_g1	Ax_TR304874_c0_g1	100	74	0	0	17	90	1	74	1e-33	147	R_PARALOG
Boli_TR57429_c0_g1	Ax_TR304935_c0_g1	89	100	11	0	389	488	138	237	1e-22	111	R_ORTHOLOG
Boli_TR81456_c0_g1	Ax_TR304972_c0_g2	81.34	820	151	2	328	1146	490	1308	3e-108	396	R_ORTHOLOG
Boli_TR66736_c0_g1	Ax_TR305199_c0_g1	82.16	213	38	0	212	212	1	213	1e-25	121	R_UNRESOLVED
Boli_TR66736_c0_g2	Ax_TR305199_c0_g1	82.16	213	38	0	212	212	1	213	1e-25	121	R_UNRESOLVED
Boli_TR66736_c0_g3	Ax_TR305199_c0_g1	82.16	213	38	0	212	212	1	213	1e-25	121	R_UNRESOLVED
Boli_TR119559_c1_g1	Ax_TR305248_c0_g1	88.51	470	54	0	2951	3420	3	472	3e-140	504	R_PARALOG
Boli_TR86219_c0_g2	Ax_TR305339_c0_g1	87.16	475	61	0	8132	8606	60	534	3e-126	458	R_PARALOG
Boli_TR114625_c0_g1	Ax_TR305393_c0_g1	89.88	257	24	1	41	297	22	276	3e-79	297	R_PARALOG
Boli_TR114625_c0_g2	Ax_TR305393_c0_g1	95.88	97	4	0	41	137	180	276	4e-38	161	R_PARALOG
Boli_TR114625_c0_g3	Ax_TR305393_c0_g1	93.43	137	9	0	12	148	145	281	4e-50	200	PARALOG
Boli_TR114625_c0_g1	Ax_TR305393_c0_g2	91.12	259	19	3	41	297	22	278	7e-83	309	PARALOG
Boli_TR114625_c0_g2	Ax_TR305393_c0_g2	98.95	95	1	0	41	135	184	278	4e-44	180	R_PARALOG
Boli_TR114625_c0_g3	Ax_TR305393_c0_g2	99.62	263	0	1	12	212	22	283	5e-142	505	PARALOG
Boli_TR235282_c0_g1	Ax_TR305538_c0_g1	84.44	135	21	0	120	212	307	441	3e-20	101	R_PARALOG
Boli_TR287318_c0_g1	Ax_TR305538_c0_g1	84.94	259	39	0	1	212	9	267	8e-51	204	PARALOG
Boli_TR129133_c0_g1	Ax_TR305619_c0_g1	84.86	185	28	0	6367	6551	853	1037	6e-32	145	R_PARALOG
Boli_TR124106_c0_g1	Ax_TR305647_c0_g1	83.27	1124	188	0	212	212	2805	3928	0	737	R_ORTHOLOG
Boli_TR83089_c2_g1	Ax_TR305647_c0_g1	94.02	184	7	1	123	212	1	184	8e-72	276	R_PARALOG
Boli_TR86625_c1_g1	Ax_TR305647_c0_g1	86.21	696	96	0	1	696	4796	5491	9e-175	618	R_PARALOG
Boli_TR34890_c0_g1	Ax_TR305661_c0_g1	86.63	329	41	2	266	591	165	493	3e-76	289	R_PARALOG
Boli_TR109670_c0_g1	Ax_TR305859_c0_g1	80.24	253	50	0	1492	1744	214	466	1e-20	105	R_PARALOG
Boli_TR118874_c0_g1	Ax_TR305950_c0_g1	85.87	1168	163	2	1368	2534	1079	2245	0	991	R_ORTHOLOG
Boli_TR81378_c0_g1	Ax_TR306306_c0_g1	81.88	436	79	0	1506	1941	1363	1798	1e-60	238	R_ORTHOLOG
Boli_TR80747_c2_g1	Ax_TR306435_c0_g1	82.12	716	128	0	212	212	1462	2177	1e-110	404	R_UNRESOLVED
Boli_TR80747_c2_g1	Ax_TR306435_c0_g2	82.12	716	128	0	212	212	1462	2177	1e-110	404	R_UNRESOLVED
Boli_TR54853_c0_g1	Ax_TR306960_c0_g1	90.35	114	11	0	199	312	659	772	3e-31	139	R_ORTHOLOG
Boli_TR192429_c0_g1	Ax_TR307017_c1_g1	88.6	228	26	0	126	353	5	232	9e-64	246	R_ORTHOLOG
Boli_TR77370_c0_g1	Ax_TR307020_c0_g1	81.97	893	161	0	212	212	35	927	2e-137	494	R_UNRESOLVED
Boli_TR77370_c0_g1	Ax_TR307020_c0_g2	81.97	893	161	0	212	212	464	1356	2e-137	494	R_UNRESOLVED
Boli_TR118745_c0_g1	Ax_TR307337_c0_g1	86.55	171	23	0	1087	1257	1040	1210	5e-36	157	R_PARALOG
Boli_TR118745_c0_g1	Ax_TR307337_c0_g2	87.18	156	20	0	1102	1257	165	320	3e-34	151	R_PARALOG
Boli_TR118745_c0_g1	Ax_TR307337_c1_g1	84.68	222	34	0	212	212	4	225	3e-40	170	PARALOG
Boli_TR127634_c2_g1	Ax_TR307357_c0_g1	82.68	179	31	0	3124	3302	21	199	2e-21	109	R_PARALOG
Boli_TR127935_c0_g1	Ax_TR307357_c0_g1	83.71	178	29	0	212	212	18	195	1e-25	123	PARALOG
Boli_TR77111_c0_g1	Ax_TR307357_c0_g1	86.67	270	36	0	1897	2166	2	271	5e-64	250	R_PARALOG
Boli_TR83304_c0_g1	Ax_TR307584_c0_g1	88.48	269	27	2	212	212	1574	1842	2e-71	276	R_ORTHOLOG
Boli_TR118505_c6_g5	Ax_TR307645_c0_g1	84.16	726	111	2	419	1144	445	1166	1e-143	515	R_PARALOG
Boli_TR125318_c0_g1	Ax_TR307733_c0_g1	86.4	125	17	0	516	640	434	558	1e-22	113	R_ORTHOLOG
Boli_TR118526_c1_g2	Ax_TR30787_c0_g1	85.38	1183	170	1	212	212	2	1181	0	969	R_ORTHOLOG
Boli_TR129430_c1_g1	Ax_TR30787_c0_g1	84.75	413	63	0	44	212	383	795	1e-85	319	R_PARALOG
Boli_TR22506_c0_g2	Ax_TR30787_c0_g1	79.29	396	82	0	1	396	42	437	3e-30	135	R_PARALOG
Boli_TR2978_c0_g1	Ax_TR307947_c0_g1	81.79	335	61	0	212	212	689	1023	7e-44	180	R_ORTHOLOG
Boli_TR2978_c0_g2	Ax_TR307947_c0_g1	81.72	290	53	0	20	212	689	978	2e-36	155	R_PARALOG
Boli_TR127838_c1_g1	Ax_TR308037_c0_g1	91.46	398	34	0	212	212	1	398	6e-145	519	PARALOG
Boli_TR127838_c1_g1	Ax_TR308037_c1_g1	85.1	396	59	0	3188	3583	17	412	4e-84	317	R_PARALOG
Boli_TR127838_c1_g1	Ax_TR308037_c2_g1	86.81	273	36	0	3569	3841	1	273	1e-65	256	R_PARALOG
Boli_TR127838_c1_g1	Ax_TR308037_c3_g1	83.89	422	68	0	2226	2647	155	576	4e-78	297	PARALOG
Boli_TR127838_c1_g1	Ax_TR308037_c4_g1	82.2	236	42	0	2748	2983	2	237	3e-29	135	R_PARALOG
Boli_TR110655_c0_g2	Ax_TR308274_c0_g1	86.09	115	16	0	1	212	781	895	7e-20	101	PARALOG
Boli_TR74796_c0_g1	Ax_TR308437_c1_g1	83.84	328	50	1	2241	2565	1557	1884	9e-57	226	R_PARALOG
Boli_TR69117_c0_g1	Ax_TR308486_c0_g1	86.79	386	48	1	212	212	68	450	2e-96	357	PARALOG
Boli_TR81704_c0_g1	Ax_TR308486_c0_g1	83.94	193	31	0	630	822	195	387	4e-30	137	R_PARALOG
Boli_TR81704_c2_g2	Ax_TR308486_c0_g1	86.23	138	19	0	140	277	1	138	3e-26	123	R_PARALOG
Boli_TR7205_c0_g1	Ax_TR308486_c1_g1	79.02	386	81	0	9	394	72	457	1e-26	123	R_PARALOG
Boli_TR7205_c1_g1	Ax_TR308486_c1_g1	81.2	266	50	0	77	212	114	379	5e-29	131	PARALOG
Boli_TR81704_c0_g1	Ax_TR308486_c1_g1	82.49	257	45	0	74	330	102	358	8e-35	153	R_PARALOG
Boli_TR81704_c2_g2	Ax_TR308486_c1_g1	92.01	463	37	0	279	741	1	463	3e-177	624	PARALOG
Boli_TR119373_c1_g1	Ax_TR308614_c0_g1	86.26	182	25	0	97	278	9	190	8e-39	163	R_PARALOG
Boli_TR52971_c0_g1	Ax_TR308614_c0_g1	91.95	261	21	0	4	212	1	261	2e-95	351	R_ORTHOLOG
Boli_TR122716_c0_g2	Ax_TR308637_c0_g1	82.74	591	102	0	189	212	173	763	4e-98	363	R_ORTHOLOG
Boli_TR81601_c0_g2	Ax_TR308694_c0_g1	92.19	461	23	6	4791	5241	134	591	1e-167	595	R_PARALOG
Boli_TR281234_c0_g1	Ax_TR309443_c0_g1	92.77	83	6	0	205	212	317	399	1e-24	117	PARALOG
Boli_TR117665_c0_g1	Ax_TR309465_c0_g1	79.87	298	60	0	373	670	36	333	2e-23	115	R_PARALOG
Boli_TR73706_c0_g1	Ax_TR309664_c0_g1	86.94	291	38	0	45	335	1	291	7e-72	276	R_PARALOG
Boli_TR79803_c0_g1	Ax_TR309678_c0_g1	83.63	226	37	0	1181	1406	18	243	3e-35	155	R_PARALOG
Boli_TR83297_c0_g1	Ax_TR309678_c0_g1	94.52	73	4	0	1557	1629	294	366	7e-23	113	R_PARALOG
Boli_TR85339_c0_g1	Ax_TR309678_c0_g1	87.78	352	43	0	212	212	3	354	5e-96	357	PARALOG
Boli_TR119300_c0_g1	Ax_TR309798_c0_g1	82	200	36	0	212	212	280	479	2e-22	111	PARALOG
Boli_TR74131_c0_g1	Ax_TR310134_c0_g1	80.57	1148	223	0	212	212	13	1160	2e-141	507	R_ORTHOLOG
Boli_TR74131_c0_g1	Ax_TR310134_c1_g1	84.28	509	80	0	1990	2498	14	522	2e-101	375	R_PARALOG
Boli_TR86019_c0_g1	Ax_TR310719_c1_g1	89.13	552	60	0	212	212	1	552	1e-174	618	PARALOG
Boli_TR48936_c0_g1	Ax_TR310836_c0_g1	81.78	236	38	1	15	250	1	231	6e-28	127	R_ORTHOLOG
Boli_TR80969_c0_g1	Ax_TR310949_c0_g1	86.3	146	20	0	1779	1924	411	556	3e-28	131	R_PARALOG
Boli_TR80969_c0_g1	Ax_TR310949_c1_g1	85.31	245	36	0	212	212	3	247	3e-49	200	PARALOG
Boli_TR77629_c2_g1	Ax_TR311243_c0_g1	81.91	398	72	0	452	849	4	401	5e-55	218	R_PARALOG
Boli_TR112676_c0_g1	Ax_TR311357_c0_g1	86.32	468	64	0	154	621	12	479	1e-115	420	R_ORTHOLOG
Boli_TR261742_c0_g1	Ax_TR311433_c0_g1	83.4	265	44	0	53	317	6	270	6e-43	176	R_ORTHOLOG
Boli_TR275469_c0_g1	Ax_TR31144_c0_g1	82.43	239	42	0	3	212	42	280	3e-32	141	R_ORTHOLOG
Boli_TR120643_c0_g1	Ax_TR311473_c0_g1	85.71	336	48	0	250	585	1	336	5e-75	285	R_PARALOG
Boli_TR84359_c0_g2	Ax_TR311481_c0_g1	82.66	271	47	0	567	837	338	608	1e-38	165	R_ORTHOLOG
Boli_TR125407_c1_g1	Ax_TR311509_c0_g1	82.48	314	55	0	1077	1390	1	314	6e-45	186	R_ORTHOLOG
Boli_TR124383_c0_g3	Ax_TR312311_c0_g1	84.76	164	25	0	3	166	11	174	7e-28	127	R_PARALOG
Boli_TR294331_c0_g1	Ax_TR312311_c0_g1	83.8	179	29	0	6	184	35	213	2e-27	125	PARALOG
Boli_TR208761_c0_g1	Ax_TR312444_c0_g1	87.85	107	13	0	173	212	337	443	1e-22	109	R_ORTHOLOG
Boli_TR190213_c0_g1	Ax_TR312531_c0_g1	94.12	204	12	0	54	212	34	237	6e-83	309	R_ORTHOLOG
Boli_TR84590_c0_g1	Ax_TR312580_c0_g1	86.93	176	23	0	1779	1954	207	382	8e-39	167	R_PARALOG
Boli_TR123685_c0_g1	Ax_TR312615_c0_g1	85.88	262	37	0	212	212	55	316	9e-57	226	PARALOG
Boli_TR123685_c0_g1	Ax_TR312615_c0_g2	86.67	225	30	0	485	709	32	256	2e-51	208	R_PARALOG
Boli_TR128749_c0_g1	Ax_TR312930_c0_g1	86.49	333	36	4	4990	5317	13	341	4e-73	281	R_PARALOG
Boli_TR241925_c0_g1	Ax_TR31310_c0_g1	96.61	59	2	0	173	212	21	79	2e-20	101	R_ORTHOLOG
Boli_TR120690_c0_g1	Ax_TR313181_c0_g1	98.41	63	1	0	1210	1272	1	63	7e-24	117	R_PARALOG
Boli_TR79055_c0_g2	Ax_TR313190_c0_g1	83.69	233	38	0	1131	1363	2	234	2e-37	161	R_PARALOG
Boli_TR284645_c0_g1	Ax_TR313194_c1_g1	86.15	130	18	0	30	212	66	195	1e-24	115	PARALOG
Boli_TR298409_c0_g1	Ax_TR313194_c2_g1	84.57	337	52	0	1	212	96	432	9e-67	256	R_ORTHOLOG
Boli_TR78910_c1_g1	Ax_TR3132_c0_g1	88.14	767	91	0	845	1611	6	772	0	799	R_PARALOG
Boli_TR78910_c1_g1	Ax_TR3132_c3_g1	91.64	371	31	0	1628	1998	8	378	6e-136	490	R_PARALOG
Boli_TR82775_c0_g1	Ax_TR31353_c0_g1	82.17	718	128	0	212	212	123	840	1e-111	408	R_UNRESOLVED
Boli_TR82775_c0_g1	Ax_TR31353_c0_g2	82.17	718	128	0	212	212	123	840	1e-111	408	R_UNRESOLVED
Boli_TR114355_c0_g1	Ax_TR313701_c0_g1	84.12	277	44	0	212	212	9	285	3e-49	200	PARALOG
Boli_TR114392_c0_g1	Ax_TR313812_c0_g1	85.19	385	57	0	46	430	734	1118	2e-83	311	R_ORTHOLOG
Boli_TR74645_c1_g1	Ax_TR314181_c0_g1	88.13	455	33	6	212	212	1	445	3e-126	456	PARALOG
Boli_TR82071_c2_g3	Ax_TR314635_c0_g1	83.95	349	56	0	212	212	357	705	6e-64	248	R_ORTHOLOG
Boli_TR82071_c2_g4	Ax_TR314635_c0_g1	85.71	189	27	0	65	212	88	276	3e-38	161	R_PARALOG
Boli_TR117287_c2_g3	Ax_TR314922_c0_g1	86.15	130	18	0	212	212	222	351	4e-24	115	R_ORTHOLOG
Boli_TR304974_c0_g1	Ax_TR315011_c0_g1	84.76	210	32	0	1	210	1	210	1e-38	163	PARALOG
Boli_TR119966_c0_g1	Ax_TR315014_c0_g1	92.65	136	10	0	1532	1667	1	136	3e-46	190	R_PARALOG
Boli_TR119966_c0_g2	Ax_TR315014_c0_g1	91.18	136	12	0	2105	2240	1	136	2e-41	174	R_PARALOG
Boli_TR33646_c0_g1	Ax_TR315035_c0_g1	83.91	261	42	0	1435	1695	1	261	1e-44	184	R_PARALOG
Boli_TR33646_c0_g2	Ax_TR315035_c0_g1	83.91	261	42	0	1435	1695	1	261	1e-44	184	R_PARALOG
Boli_TR126765_c0_g1	Ax_TR315646_c1_g1	86.65	382	51	0	212	212	89	470	1e-94	353	PARALOG
Boli_TR119559_c1_g1	Ax_TR316019_c0_g1	87.92	952	115	0	212	212	62	1013	0	975	R_ORTHOLOG
Boli_TR84823_c0_g2	Ax_TR316035_c1_g1	83.99	656	105	0	212	212	8	663	1e-129	468	PARALOG
Boli_TR82263_c4_g1	Ax_TR31605_c0_g1	82.96	622	104	2	212	212	251	871	4e-102	377	R_ORTHOLOG
Boli_TR82263_c4_g1	Ax_TR31605_c0_g2	82.59	316	53	2	1862	2176	251	565	3e-41	174	R_PARALOG
Boli_TR123085_c0_g1	Ax_TR316084_c0_g1	86.06	287	40	0	510	796	10	296	2e-64	252	R_PARALOG
Boli_TR75418_c0_g1	Ax_TR316224_c0_g1	85.29	1067	149	1	922	1988	221	1279	0	876	R_ORTHOLOG
Boli_TR117470_c0_g1	Ax_TR31630_c0_g1	91.16	362	32	0	212	212	4	365	1e-128	464	R_ORTHOLOG
Boli_TR122667_c2_g1	Ax_TR316387_c1_g1	96.72	61	2	0	934	994	1	61	2e-20	105	R_PARALOG
Boli_TR312495_c0_g1	Ax_TR316387_c1_g1	88.58	219	17	5	1	212	47	257	2e-50	202	R_ORTHOLOG
Boli_TR79153_c0_g2	Ax_TR316571_c0_g1	86.64	292	39	0	212	212	26	317	4e-70	270	PARALOG
Boli_TR156504_c0_g1	Ax_TR317254_c0_g1	90	190	19	0	8	212	4	193	9e-58	226	PARALOG
Boli_TR168188_c0_g1	Ax_TR317293_c0_g1	90.16	244	24	0	100	343	1	244	1e-77	293	R_PARALOG
Boli_TR92760_c0_g1	Ax_TR317293_c0_g1	88.66	97	11	0	1	97	43	139	1e-21	105	R_PARALOG
Boli_TR83070_c1_g1	Ax_TR317343_c0_g1	85.19	1040	151	1	212	212	4	1040	0	837	R_ORTHOLOG
Boli_TR129406_c0_g1	Ax_TR317438_c0_g1	84.07	408	65	0	1532	1939	8	415	5e-77	293	R_PARALOG
Boli_TR74389_c1_g1	Ax_TR317510_c0_g1	88.97	263	29	0	23	212	185	447	1e-77	291	R_ORTHOLOG
Boli_TR73121_c0_g1	Ax_TR317627_c0_g1	88.55	131	15	0	212	212	243	373	2e-31	141	R_ORTHOLOG
Boli_TR129319_c2_g1	Ax_TR318050_c1_g1	83.67	349	57	0	212	212	24	372	6e-61	240	PARALOG
Boli_TR81988_c1_g1	Ax_TR31854_c0_g1	84.16	303	48	0	549	851	286	588	4e-55	220	PARALOG
Boli_TR81988_c1_g1	Ax_TR31854_c1_g1	90.44	272	22	4	212	212	1	270	1e-79	301	PARALOG
Boli_TR191767_c0_g1	Ax_TR31869_c0_g2	83.42	187	31	0	5	212	1192	1378	3e-27	125	R_ORTHOLOG
Boli_TR184596_c0_g1	Ax_TR318788_c0_g1	90.08	131	13	0	398	528	301	431	2e-36	157	R_PARALOG
Boli_TR184596_c0_g1	Ax_TR318788_c0_g2	89.62	183	19	0	212	212	301	483	4e-53	212	R_ORTHOLOG
Boli_TR125906_c0_g6	Ax_TR318879_c0_g1	84.39	346	54	0	212	212	16	361	2e-66	258	R_ORTHOLOG
Boli_TR124014_c4_g1	Ax_TR318995_c0_g1	82.41	324	57	0	212	212	63	386	7e-46	190	R_ORTHOLOG
Boli_TR133499_c0_g1	Ax_TR319307_c0_g1	85.98	164	23	0	7	212	15	178	1e-32	143	R_ORTHOLOG
Boli_TR126982_c0_g1	Ax_TR319397_c0_g1	82.49	257	45	0	1914	2170	319	575	1e-34	153	R_PARALOG
Boli_TR113639_c0_g1	Ax_TR319722_c0_g1	83.27	269	39	4	98	212	85	350	2e-34	149	PARALOG
Boli_TR121219_c0_g1	Ax_TR319839_c0_g1	88.29	222	26	0	1892	2113	204	425	4e-59	234	R_PARALOG
Boli_TR126342_c1_g3	Ax_TR320050_c0_g1	85.94	128	18	0	7	212	415	542	8e-23	111	PARALOG
Boli_TR111095_c1_g2	Ax_TR320130_c0_g1	91.76	170	12	1	464	631	65	234	3e-55	220	R_ORTHOLOG
Boli_TR102573_c0_g1	Ax_TR320158_c1_g1	87.44	207	25	1	213	418	1	207	1e-48	196	R_ORTHOLOG
Boli_TR129406_c0_g1	Ax_TR320288_c0_g1	83.87	310	50	0	1210	1519	331	640	2e-54	218	R_PARALOG
Boli_TR122316_c1_g1	Ax_TR320537_c0_g1	100	59	0	0	212	212	1	59	1e-24	117	PARALOG
Boli_TR8139_c0_g1	Ax_TR320878_c0_g1	84.93	146	22	0	83	212	11	156	6e-24	115	R_UNRESOLVED
Boli_TR8139_c0_g2	Ax_TR320878_c0_g1	84.93	146	22	0	83	212	11	156	6e-24	115	R_UNRESOLVED
Boli_TR645_c0_g1	Ax_TR321285_c0_g1	79.79	757	153	0	289	1045	93	849	8e-76	287	R_ORTHOLOG
Boli_TR84432_c0_g1	Ax_TR321391_c0_g1	82.99	241	41	0	3747	3987	49	289	2e-34	153	R_PARALOG
Boli_TR187260_c0_g1	Ax_TR32236_c0_g1	88.22	467	55	0	1	212	12	478	5e-137	490	PARALOG
Boli_TR212063_c0_g1	Ax_TR32236_c0_g1	84.18	531	84	0	1	212	476	1006	1e-105	387	PARALOG
Boli_TR81233_c0_g2	Ax_TR322464_c0_g1	86.8	197	26	0	2543	2739	6	202	2e-44	184	R_PARALOG
Boli_TR125096_c0_g1	Ax_TR323116_c0_g1	84.75	236	36	0	212	212	4	239	2e-43	182	PARALOG
Boli_TR83070_c1_g1	Ax_TR323419_c0_g1	89.62	260	27	0	259	518	144	403	3e-79	301	R_PARALOG
Boli_TR182560_c0_g1	Ax_TR323513_c0_g1	87.17	265	34	0	1	212	234	498	1e-66	256	PARALOG
Boli_TR261616_c0_g1	Ax_TR323513_c0_g1	87.14	311	40	0	682	992	6	316	2e-79	299	R_PARALOG
Boli_TR85119_c0_g1	Ax_TR323513_c0_g1	80.73	467	90	0	2803	3269	3	469	2e-52	212	R_PARALOG
Boli_TR33457_c0_g1	Ax_TR323856_c0_g1	90.68	236	22	0	554	789	7	242	2e-77	293	R_PARALOG
Boli_TR34719_c1_g1	Ax_TR323912_c0_g1	100	268	0	0	414	681	1	268	3e-149	531	R_ORTHOLOG
Boli_TR226639_c0_g1	Ax_TR323998_c0_g1	84.09	264	42	0	146	212	14	277	5e-47	190	R_ORTHOLOG
Boli_TR82278_c0_g1	Ax_TR32418_c0_g1	82.34	402	71	0	782	1183	31	432	2e-59	234	R_PARALOG
Boli_TR82278_c0_g1	Ax_TR32418_c1_g1	85.26	346	51	0	357	702	3	348	1e-73	281	R_PARALOG
Boli_TR68279_c0_g1	Ax_TR324390_c0_g1	83.76	388	63	0	212	212	63	450	3e-70	270	R_ORTHOLOG
Boli_TR108608_c0_g1	Ax_TR324454_c0_g1	81.01	258	49	0	458	715	129	386	4e-26	123	R_ORTHOLOG
Boli_TR75987_c0_g1	Ax_TR32496_c0_g1	82.72	191	33	0	192	382	34	224	6e-25	117	R_PARALOG
Boli_TR75987_c0_g1	Ax_TR32496_c0_g2	82.72	191	33	0	192	382	34	224	6e-25	117	R_PARALOG
Boli_TR175054_c0_g1	Ax_TR325235_c0_g1	90.41	146	14	0	212	212	47	192	3e-43	178	R_PARALOG
Boli_TR308450_c0_g1	Ax_TR325235_c0_g1	88.48	243	28	0	1	212	173	415	4e-68	260	PARALOG
Boli_TR125358_c0_g1	Ax_TR325559_c0_g1	94.95	99	5	0	212	212	2872	2970	2e-36	157	R_PARALOG
Boli_TR125358_c0_g2	Ax_TR325559_c0_g1	92.67	150	8	1	1	212	796	945	4e-51	206	PARALOG
Boli_TR187774_c0_g1	Ax_TR325559_c0_g1	87.72	456	51	3	981	1436	15	465	1e-121	440	R_PARALOG
Boli_TR242648_c0_g1	Ax_TR325588_c0_g1	87.29	236	30	0	15	250	691	926	4e-59	230	R_ORTHOLOG
Boli_TR129501_c0_g2	Ax_TR32569_c0_g1	88	150	18	0	212	212	117	266	1e-35	155	PARALOG
Boli_TR78087_c0_g3	Ax_TR325907_c0_g1	86.8	447	59	0	212	212	5	451	9e-115	418	PARALOG
Boli_TR111840_c0_g2	Ax_TR326310_c0_g1	88.63	255	29	0	212	212	1	255	2e-72	276	R_ORTHOLOG
Boli_TR113995_c0_g1	Ax_TR326611_c0_g1	85.11	470	42	11	212	212	204	666	2e-86	323	R_ORTHOLOG
Boli_TR73230_c0_g1	Ax_TR326843_c0_g1	90.04	271	27	0	2099	2369	6	276	5e-86	323	R_PARALOG
Boli_TR73391_c0_g1	Ax_TR327030_c0_g1	92.07	227	18	0	41	212	75	301	2e-82	307	R_ORTHOLOG
Boli_TR126247_c0_g1	Ax_TR327129_c0_g1	83.77	302	49	0	537	838	9	310	1e-51	210	R_PARALOG
Boli_TR119323_c0_g1	Ax_TR327325_c0_g1	100	57	0	0	212	212	295	351	2e-23	113	PARALOG
Boli_TR126757_c0_g1	Ax_TR327325_c0_g1	100	57	0	0	1	212	295	351	2e-22	113	PARALOG
Boli_TR284057_c0_g3	Ax_TR327325_c0_g1	100	51	0	0	212	212	296	346	8e-20	101	R_PARALOG
Boli_TR77309_c0_g1	Ax_TR327325_c0_g1	100	55	0	0	2	56	297	351	4e-22	109	R_PARALOG
Boli_TR77956_c1_g1	Ax_TR327348_c1_g1	91.15	192	17	0	212	212	154	345	1e-62	246	PARALOG
Boli_TR125544_c2_g1	Ax_TR327352_c3_g1	88.65	282	20	4	254	523	183	464	3e-76	289	R_ORTHOLOG
Boli_TR125435_c0_g1	Ax_TR327514_c1_g1	86.34	227	31	0	970	1196	2	228	3e-50	204	R_PARALOG
Boli_TR125435_c0_g1	Ax_TR327514_c2_g1	85.54	242	35	0	550	791	3	244	1e-49	202	R_PARALOG
Boli_TR129236_c0_g1	Ax_TR327565_c0_g1	85.27	129	19	0	1045	1173	567	695	5e-20	105	R_PARALOG
Boli_TR61781_c0_g1	Ax_TR327575_c0_g1	87.67	576	70	1	212	212	6	581	1e-160	571	PARALOG
Boli_TR61781_c0_g2	Ax_TR327575_c0_g1	87.5	592	73	1	25	212	6	597	3e-163	579	r_ORTHOLOG
Boli_TR86600_c0_g1	Ax_TR327841_c0_g1	87.66	308	38	0	6413	6720	1	308	2e-81	309	R_PARALOG
Boli_TR86429_c1_g3	Ax_TR328145_c0_g1	86.35	447	61	0	7	212	1	447	7e-110	402	R_ORTHOLOG
Boli_TR74131_c0_g1	Ax_TR328210_c0_g1	84.46	251	39	0	265	515	1	251	2e-45	188	R_PARALOG
Boli_TR128987_c1_g1	Ax_TR328347_c0_g1	83.66	857	140	0	7229	8085	6	862	2e-165	589	R_PARALOG
Boli_TR121159_c0_g1	Ax_TR328464_c1_g1	82	200	36	0	3491	3690	156	355	4e-22	111	R_ORTHOLOG
Boli_TR86288_c0_g1	Ax_TR328476_c0_g1	81.48	216	40	0	212	212	226	441	1e-22	111	R_ORTHOLOG
Boli_TR168368_c0_g1	Ax_TR328543_c0_g1	92.53	174	12	1	51	212	4	176	3e-60	234	R_ORTHOLOG
Boli_TR296054_c0_g1	Ax_TR328584_c0_g1	84.16	221	35	0	1	221	181	401	3e-38	161	R_ORTHOLOG
Boli_TR186301_c0_g1	Ax_TR328637_c0_g1	84.15	429	68	0	14	212	128	556	2e-83	311	R_PARALOG
Boli_TR75965_c0_g1	Ax_TR328637_c0_g1	89.41	425	45	0	212	212	130	554	2e-135	486	R_ORTHOLOG
Boli_TR213781_c0_g1	Ax_TR32873_c0_g1	89.91	347	34	1	5	212	146	492	7e-111	402	PARALOG
Boli_TR279296_c0_g1	Ax_TR32873_c0_g1	82.41	290	51	0	8	212	563	852	4e-41	170	R_PARALOG
Boli_TR213781_c0_g1	Ax_TR32873_c0_g2	89.91	347	34	1	5	212	146	492	7e-111	402	PARALOG
Boli_TR279296_c0_g1	Ax_TR32873_c0_g2	82.41	290	51	0	8	212	563	852	4e-41	170	R_PARALOG
Boli_TR9592_c0_g1	Ax_TR329016_c0_g1	81.45	539	100	0	4	212	7	545	2e-72	276	R_ORTHOLOG
Boli_TR284575_c0_g1	Ax_TR329186_c0_g1	86.36	220	30	0	4	223	73	292	2e-49	198	R_ORTHOLOG
Boli_TR120433_c5_g1	Ax_TR33004_c0_g1	85.56	644	93	0	212	212	227	870	5e-151	539	R_ORTHOLOG
Boli_TR133451_c0_g1	Ax_TR33004_c0_g1	80.82	245	47	0	82	212	271	515	8e-24	113	R_PARALOG
Boli_TR39279_c0_g1	Ax_TR33004_c0_g1	81.16	276	52	0	212	212	253	528	6e-30	135	R_PARALOG
Boli_TR129443_c0_g1	Ax_TR330280_c0_g1	79.11	359	75	0	870	1228	83	441	1e-23	117	R_PARALOG
Boli_TR118226_c0_g1	Ax_TR33028_c0_g1	83.54	158	26	0	188	212	202	359	5e-22	107	R_PARALOG
Boli_TR118226_c0_g2	Ax_TR33028_c0_g1	85.07	288	43	0	212	212	215	502	1e-58	230	PARALOG
Boli_TR118226_c0_g3	Ax_TR33028_c0_g1	84.9	298	45	0	194	212	208	505	5e-60	234	PARALOG
Boli_TR213823_c0_g1	Ax_TR33028_c0_g1	82.28	237	42	0	19	212	33	269	4e-31	137	R_PARALOG
Boli_TR64233_c0_g1	Ax_TR330363_c0_g1	87.59	282	35	0	212	212	205	486	5e-74	281	r_ORTHOLOG
Boli_TR64233_c0_g2	Ax_TR330363_c0_g1	87.59	282	35	0	212	212	205	486	4e-74	281	PARALOG
Boli_TR78716_c1_g1	Ax_TR330472_c0_g1	89.47	133	14	0	6252	6384	211	343	2e-34	153	R_PARALOG
Boli_TR86019_c0_g1	Ax_TR330566_c0_g1	87.59	266	33	0	70	335	4	269	2e-68	266	R_PARALOG
Boli_TR79666_c2_g2	Ax_TR330693_c0_g1	82.66	323	56	0	212	212	420	742	2e-48	196	R_ORTHOLOG
Boli_TR123553_c0_g1	Ax_TR330714_c0_g1	86.14	166	23	0	2844	3009	144	309	7e-33	147	R_ORTHOLOG
Boli_TR120107_c3_g1	Ax_TR330788_c0_g1	87.1	411	53	0	212	212	83	493	1e-107	394	R_ORTHOLOG
Boli_TR23788_c0_g1	Ax_TR330788_c0_g1	84.89	278	42	0	1	212	217	494	2e-55	218	R_PARALOG
Boli_TR23788_c0_g2	Ax_TR330788_c0_g1	85.79	394	56	0	6	212	101	494	4e-91	337	R_PARALOG
Boli_TR117093_c0_g1	Ax_TR330824_c0_g1	85.65	230	33	0	212	212	26	255	3e-47	194	PARALOG
Boli_TR6639_c0_g1	Ax_TR330852_c0_g1	90.22	92	9	0	212	212	30	121	8e-23	111	PARALOG
Boli_TR109938_c0_g1	Ax_TR330952_c1_g1	85	180	26	1	1397	1575	13	192	2e-29	135	R_PARALOG
Boli_TR121819_c0_g1	Ax_TR331384_c0_g1	84.59	357	55	0	212	212	1	357	2e-70	272	PARALOG
Boli_TR121819_c0_g1	Ax_TR331384_c1_g1	84.21	266	42	0	1635	1900	4	269	4e-47	194	R_PARALOG
Boli_TR119149_c0_g1	Ax_TR331688_c2_g1	90.5	337	28	4	212	212	1	335	5e-104	383	R_ORTHOLOG
Boli_TR86275_c1_g2	Ax_TR331797_c0_g1	93.75	112	6	1	212	212	55	166	7e-37	159	PARALOG
Boli_TR128715_c0_g1	Ax_TR332042_c0_g1	86.36	506	69	0	2282	2787	208	713	1e-125	456	R_PARALOG
Boli_TR155207_c0_g1	Ax_TR332372_c0_g1	87.13	272	35	0	52	212	134	405	1e-68	262	R_ORTHOLOG
Boli_TR51166_c1_g1	Ax_TR332473_c0_g1	82.58	528	92	0	134	661	1	528	6e-85	317	R_ORTHOLOG
Boli_TR67272_c1_g1	Ax_TR333070_c0_g1	93.03	287	19	1	44	212	1403	1688	1e-110	402	R_UNRESOLVED
Boli_TR67272_c1_g1	Ax_TR333070_c0_g2	93.03	287	19	1	44	212	1402	1687	1e-110	402	R_UNRESOLVED
Boli_TR125484_c0_g1	Ax_TR333083_c0_g1	89.8	98	10	0	212	212	11	108	2e-23	115	R_ORTHOLOG
Boli_TR77941_c0_g1	Ax_TR33326_c0_g1	85.07	710	106	0	186	895	133	842	2e-159	567	R_ORTHOLOG
Boli_TR12758_c0_g1	Ax_TR333534_c0_g1	88.8	125	14	0	549	673	1	125	1e-30	137	R_PARALOG
Boli_TR77970_c0_g1	Ax_TR333614_c0_g1	87.14	350	45	0	1565	1914	25	374	3e-90	337	R_PARALOG
Boli_TR32769_c0_g1	Ax_TR333710_c0_g1	83.8	179	29	0	1347	1525	133	311	1e-26	125	R_PARALOG
Boli_TR86205_c0_g1	Ax_TR334239_c0_g1	82.48	1256	220	0	212	212	511	1766	0	745	R_ORTHOLOG
Boli_TR86205_c0_g1	Ax_TR334239_c1_g1	79.45	472	97	0	4062	4533	12	483	1e-38	167	R_PARALOG
Boli_TR83693_c0_g1	Ax_TR334274_c0_g1	85.19	162	24	0	2132	2293	1	162	9e-28	131	R_PARALOG
Boli_TR119828_c0_g1	Ax_TR334633_c0_g1	85.92	213	29	1	1828	2040	173	384	5e-42	176	R_ORTHOLOG
Boli_TR114096_c0_g1	Ax_TR33503_c0_g1	86.16	874	108	4	36	908	74	935	0	759	R_PARALOG
Boli_TR114096_c0_g1	Ax_TR33503_c0_g2	86.38	874	109	3	36	212	74	938	0	779	R_ORTHOLOG
Boli_TR117521_c0_g1	Ax_TR335070_c0_g1	86.58	149	20	0	869	1017	1	149	8e-30	137	R_PARALOG
Boli_TR126300_c0_g1	Ax_TR335376_c0_g1	96.88	64	2	0	30	212	91	154	5e-22	111	PARALOG
Boli_TR126691_c0_g2	Ax_TR335554_c0_g1	81.85	248	45	0	3607	3854	144	391	3e-29	135	R_PARALOG
Boli_TR120198_c0_g1	Ax_TR335670_c0_g1	83.14	255	43	0	2549	2803	4	258	3e-38	165	R_PARALOG
Boli_TR81704_c2_g2	Ax_TR335731_c1_g1	91.79	195	16	0	1	195	98	292	2e-67	260	R_PARALOG
Boli_TR121544_c0_g1	Ax_TR336153_c0_g1	93.31	239	11	3	2831	3067	727	962	3e-87	327	PARALOG
Boli_TR113897_c1_g1	Ax_TR336293_c0_g1	81.95	842	152	0	212	212	10	851	1e-128	464	R_ORTHOLOG
Boli_TR146014_c0_g1	Ax_TR336417_c0_g1	92.57	148	11	0	259	406	87	234	1e-51	206	R_ORTHOLOG
Boli_TR122765_c0_g2	Ax_TR336429_c0_g1	83.33	264	44	0	515	778	1	264	3e-41	174	R_PARALOG
Boli_TR74594_c1_g1	Ax_TR336441_c0_g1	87.87	1294	157	0	487	1780	500	1793	0	1320	R_ORTHOLOG
Boli_TR116661_c0_g1	Ax_TR33654_c0_g1	85.83	254	35	1	584	836	255	508	2e-52	210	PARALOG
Boli_TR123076_c0_g1	Ax_TR336759_c0_g1	82.73	724	125	0	212	212	40	763	2e-122	444	R_ORTHOLOG
Boli_TR123076_c0_g1	Ax_TR336759_c1_g1	89.44	161	17	0	1983	2143	95	255	3e-44	184	R_PARALOG
Boli_TR290512_c0_g1	Ax_TR336942_c0_g1	85.39	219	32	0	9	227	117	335	3e-44	180	R_ORTHOLOG
Boli_TR119260_c2_g1	Ax_TR33728_c0_g2	98.36	61	1	0	212	212	10	70	9e-24	113	PARALOG
Boli_TR69716_c0_g3	Ax_TR337330_c0_g1	86.73	113	15	0	212	212	169	281	1e-20	105	PARALOG
Boli_TR126418_c2_g3	Ax_TR337331_c0_g2	95.24	84	4	0	129	212	79	162	4e-30	135	R_PARALOG
Boli_TR126418_c2_g4	Ax_TR337331_c0_g2	97.65	85	2	0	212	212	79	163	2e-35	153	R_ORTHOLOG
Boli_TR107785_c0_g1	Ax_TR337489_c0_g1	84.57	162	25	0	212	212	164	325	1e-26	123	PARALOG
Boli_TR129318_c0_g1	Ax_TR337489_c0_g1	87.06	170	22	0	1146	1315	1	170	4e-38	163	R_PARALOG
Boli_TR129797_c0_g1	Ax_TR337684_c0_g1	81.02	453	86	0	3878	4330	30	482	3e-53	216	R_PARALOG
Boli_TR129797_c0_g1	Ax_TR337684_c0_g2	81.02	453	86	0	3878	4330	30	482	3e-53	216	R_PARALOG
Boli_TR122093_c1_g1	Ax_TR33782_c0_g1	88.51	174	13	5	212	212	43	209	9e-34	151	PARALOG
Boli_TR82893_c0_g1	Ax_TR33788_c0_g1	81.03	854	159	1	212	212	1	851	2e-110	404	R_ORTHOLOG
Boli_TR127783_c2_g1	Ax_TR338120_c0_g1	82.07	658	118	0	2900	3557	485	1142	1e-99	369	R_ORTHOLOG
Boli_TR85649_c1_g5	Ax_TR33863_c0_g2	84.66	163	25	0	68	230	1266	1428	1e-27	125	R_PARALOG
Boli_TR83036_c1_g1	Ax_TR33866_c0_g1	82.97	634	106	2	212	212	843	1475	1e-104	385	R_ORTHOLOG
Boli_TR123152_c0_g1	Ax_TR338824_c0_g1	85.97	613	86	0	704	1316	9	621	2e-149	533	R_PARALOG
Boli_TR74759_c0_g1	Ax_TR33906_c0_g1	79.73	523	106	0	212	212	146	668	3e-48	196	PARALOG
Boli_TR74759_c0_g1	Ax_TR33906_c0_g2	79.73	523	106	0	212	212	146	668	3e-48	196	r_ORTHOLOG
Boli_TR127779_c0_g2	Ax_TR3390_c0_g1	79.89	870	175	0	1934	2803	131	1000	6e-90	337	R_PARALOG
Boli_TR127779_c0_g2	Ax_TR3390_c0_g2	80.91	681	130	0	2123	2803	131	811	1e-84	319	R_PARALOG
Boli_TR128391_c0_g1	Ax_TR33930_c0_g1	87.1	155	20	0	212	212	1010	1164	2e-33	149	R_ORTHOLOG
Boli_TR77552_c1_g1	Ax_TR33930_c0_g1	85.53	152	22	0	1	152	1076	1227	4e-27	127	R_PARALOG
Boli_TR75984_c0_g1	Ax_TR339391_c0_g1	91.77	158	13	0	212	212	5	162	3e-52	210	PARALOG
Boli_TR196787_c0_g1	Ax_TR33945_c0_g1	89.6	202	21	0	13	214	1	202	3e-60	234	R_ORTHOLOG
Boli_TR16077_c0_g1	Ax_TR339727_c0_g1	94.03	67	4	0	1058	1124	455	521	1e-19	101	PARALOG
Boli_TR119023_c0_g2	Ax_TR33986_c0_g1	87.72	171	21	0	235	405	37	207	2e-41	172	R_PARALOG
Boli_TR172668_c0_g1	Ax_TR33986_c0_g1	89.29	168	18	0	161	328	37	204	5e-47	190	R_PARALOG
Boli_TR228614_c0_g1	Ax_TR339881_c0_g1	87.12	233	30	0	37	212	23	255	8e-57	224	R_ORTHOLOG
Boli_TR115393_c0_g1	Ax_TR34004_c0_g1	86.43	258	30	3	1981	2237	13	266	2e-53	214	R_PARALOG
Boli_TR115393_c0_g1	Ax_TR34004_c0_g2	87.96	839	101	0	212	212	661	1499	0	862	R_ORTHOLOG
Boli_TR59228_c0_g1	Ax_TR340051_c0_g1	82	350	63	0	212	212	54	403	1e-47	194	R_ORTHOLOG
Boli_TR123484_c1_g1	Ax_TR34008_c0_g1	83.16	576	97	0	212	212	993	1568	5e-101	373	r_ORTHOLOG
Boli_TR123484_c1_g1	Ax_TR34008_c0_g2	83.16	576	97	0	212	212	957	1532	5e-101	373	PARALOG
Boli_TR26734_c0_g1	Ax_TR340275_c0_g1	80.31	254	50	0	212	212	49	302	2e-21	107	R_ORTHOLOG
Boli_TR64145_c0_g1	Ax_TR341033_c0_g1	86.12	209	29	0	837	1045	397	605	1e-44	184	R_ORTHOLOG
Boli_TR172132_c0_g1	Ax_TR341165_c0_g1	88.44	225	23	1	155	379	13	234	9e-61	236	R_ORTHOLOG
Boli_TR79658_c0_g2	Ax_TR341241_c1_g1	82.27	220	39	0	212	212	6	225	6e-27	127	PARALOG
Boli_TR82540_c0_g4	Ax_TR34137_c0_g1	83.62	232	38	0	486	717	485	716	6e-37	159	R_ORTHOLOG
Boli_TR77125_c0_g2	Ax_TR341410_c0_g1	91.8	183	15	0	1083	1265	2	184	2e-62	244	R_PARALOG
Boli_TR81392_c3_g1	Ax_TR341410_c0_g1	89.58	192	20	0	354	545	1	192	2e-56	222	PARALOG
Boli_TR81392_c3_g2	Ax_TR341410_c0_g1	90.16	183	18	0	923	1105	1	183	3e-55	220	R_PARALOG
Boli_TR121178_c0_g1	Ax_TR34154_c0_g1	82.26	806	141	2	212	212	93	897	7e-124	448	R_ORTHOLOG
Boli_TR69110_c0_g1	Ax_TR342006_c0_g2	84.47	206	32	0	97	302	540	745	4e-36	155	R_ORTHOLOG
Boli_TR124192_c0_g1	Ax_TR342007_c2_g1	80.29	680	134	0	749	1428	250	929	6e-75	285	R_ORTHOLOG
Boli_TR201584_c0_g1	Ax_TR342100_c0_g1	82.13	319	43	7	4	312	88	402	1e-31	139	R_ORTHOLOG
Boli_TR14847_c0_g1	Ax_TR342100_c3_g1	91.28	172	13	2	212	212	33	202	1e-51	206	R_ORTHOLOG
Boli_TR132530_c0_g1	Ax_TR342603_c0_g1	88.04	552	58	3	1	212	1	545	3e-157	557	R_ORTHOLOG
Boli_TR111807_c0_g1	Ax_TR342647_c0_g1	98.67	75	1	0	61	135	3031	3105	4e-31	141	PARALOG
Boli_TR127338_c0_g1	Ax_TR342743_c0_g1	81.36	649	121	0	1292	1940	3	651	6e-87	327	R_PARALOG
Boli_TR85143_c0_g1	Ax_TR342912_c0_g1	86.83	167	22	0	5327	5493	239	405	1e-35	157	R_PARALOG
Boli_TR174811_c0_g1	Ax_TR343345_c0_g1	82.79	215	37	0	196	212	633	847	1e-29	133	R_PARALOG
Boli_TR96602_c0_g1	Ax_TR343345_c0_g1	86.27	204	28	0	104	212	5	208	1e-44	182	R_ORTHOLOG
Boli_TR81442_c0_g1	Ax_TR343448_c0_g1	82.97	417	71	0	3641	4057	4	420	7e-68	264	PARALOG
Boli_TR226808_c0_g1	Ax_TR343476_c0_g1	91.67	120	10	0	1	212	23	142	2e-37	159	PARALOG
Boli_TR126709_c1_g1	Ax_TR343498_c0_g1	84.86	687	104	0	212	212	28	714	3e-150	537	PARALOG
Boli_TR80348_c0_g1	Ax_TR34361_c0_g2	85.85	311	44	0	212	212	84	394	2e-69	268	PARALOG
Boli_TR80348_c0_g1	Ax_TR34361_c0_g3	81.26	491	92	0	1186	1676	3498	3988	2e-62	244	PARALOG
Boli_TR126481_c0_g2	Ax_TR34394_c1_g1	80.83	887	170	0	212	212	385	1271	4e-112	410	R_UNRESOLVED
Boli_TR126481_c0_g2	Ax_TR34394_c1_g2	80.83	887	170	0	212	212	384	1270	4e-112	410	R_UNRESOLVED
Boli_TR125347_c2_g5	Ax_TR34401_c0_g1	82.71	266	46	0	613	878	454	719	3e-37	163	R_PARALOG
Boli_TR125347_c2_g5	Ax_TR34401_c0_g2	84.34	894	140	0	212	212	1052	1945	0	662	R_ORTHOLOG
Boli_TR82565_c0_g1	Ax_TR34402_c0_g1	88.68	106	12	0	261	366	2307	2412	4e-24	115	R_ORTHOLOG
Boli_TR80688_c0_g1	Ax_TR344204_c1_g1	88.35	103	11	1	75	177	68	169	2e-19	101	R_ORTHOLOG
Boli_TR113876_c0_g1	Ax_TR344213_c0_g1	86.48	244	33	0	212	212	3	246	4e-56	222	R_ORTHOLOG
Boli_TR11505_c0_g2	Ax_TR344215_c1_g1	86.12	245	34	0	266	510	450	694	2e-54	216	R_ORTHOLOG
Boli_TR219817_c0_g1	Ax_TR344221_c0_g1	85.66	251	36	0	1	212	2	252	1e-53	212	R_ORTHOLOG
Boli_TR62885_c0_g1	Ax_TR344236_c1_g1	84.25	419	66	0	212	212	5	423	2e-81	307	R_ORTHOLOG
Boli_TR196648_c0_g1	Ax_TR344315_c0_g1	81.59	239	44	0	139	212	1	239	2e-27	125	PARALOG
Boli_TR128517_c1_g1	Ax_TR344352_c0_g1	79.27	439	91	0	3323	3761	1951	2389	4e-33	149	R_PARALOG
Boli_TR85009_c0_g1	Ax_TR344352_c0_g1	86.48	1450	195	1	212	212	66	1514	0	1312	r_ORTHOLOG
Boli_TR128517_c1_g1	Ax_TR344352_c0_g2	79.27	439	91	0	3323	3761	1951	2389	4e-33	149	R_PARALOG
Boli_TR85009_c0_g1	Ax_TR344352_c0_g2	86.48	1450	195	1	212	212	66	1514	0	1312	PARALOG
Boli_TR286410_c0_g1	Ax_TR34438_c0_g1	98.85	87	1	0	1	212	644	730	2e-39	165	R_ORTHOLOG
Boli_TR113282_c1_g1	Ax_TR34478_c0_g1	97.36	227	6	0	212	212	15	241	1e-110	402	R_PARALOG
Boli_TR113282_c1_g2	Ax_TR34478_c0_g1	99.12	227	2	0	11	212	15	241	1e-120	434	R_ORTHOLOG
Boli_TR82426_c2_g3	Ax_TR34478_c0_g1	91.92	99	8	0	4	102	10	108	1e-29	133	R_PARALOG
Boli_TR86542_c12_g3	Ax_TR34478_c0_g1	100	124	0	0	1	212	4	127	1e-63	246	R_PARALOG
Boli_TR80641_c0_g2	Ax_TR345178_c0_g1	100	53	0	0	1	212	461	513	1e-21	105	R_ORTHOLOG
Boli_TR73370_c0_g1	Ax_TR345186_c0_g1	81.57	255	47	0	411	665	1	255	4e-29	133	R_PARALOG
Boli_TR59897_c0_g1	Ax_TR345342_c0_g1	81.45	512	95	0	49	212	105	616	2e-68	262	R_PARALOG
Boli_TR59897_c0_g2	Ax_TR345342_c0_g1	81.05	512	97	0	49	212	105	616	1e-63	246	R_PARALOG
Boli_TR59897_c1_g1	Ax_TR345342_c0_g1	84.22	830	131	0	1	212	582	1411	1e-171	607	R_ORTHOLOG
Boli_TR77779_c0_g1	Ax_TR345362_c0_g1	84.69	209	31	1	4005	4212	2	210	1e-34	153	R_PARALOG
Boli_TR123011_c0_g2	Ax_TR34570_c0_g1	86.15	722	96	2	212	212	1712	2432	2e-177	626	R_ORTHOLOG
Boli_TR50868_c0_g1	Ax_TR345745_c0_g1	84.12	170	27	0	26	195	58	227	3e-26	123	R_ORTHOLOG
Boli_TR123783_c0_g1	Ax_TR34588_c1_g1	88.38	198	23	0	212	212	128	325	2e-52	210	R_UNRESOLVED
Boli_TR123783_c0_g1	Ax_TR34588_c1_g2	88.38	198	23	0	212	212	201	398	2e-52	210	R_UNRESOLVED
Boli_TR123783_c0_g1	Ax_TR34588_c1_g3	88.38	198	23	0	212	212	148	345	2e-52	210	R_UNRESOLVED
Boli_TR86655_c1_g2	Ax_TR34590_c0_g1	85.54	816	118	0	212	212	3354	4169	0	682	R_ORTHOLOG
Boli_TR86655_c1_g3	Ax_TR34590_c0_g1	84.98	293	41	1	212	212	3042	3334	1e-57	228	R_PARALOG
Boli_TR76502_c0_g1	Ax_TR345914_c0_g1	80.49	1051	205	0	303	1353	423	1473	6e-127	458	R_ORTHOLOG
Boli_TR133263_c0_g1	Ax_TR345921_c0_g1	93.68	95	6	0	48	212	345	439	5e-32	141	r_ORTHOLOG
Boli_TR133263_c0_g1	Ax_TR345921_c0_g2	93.68	95	6	0	48	212	124	218	5e-32	141	PARALOG
Boli_TR17137_c0_g1	Ax_TR345940_c0_g1	83.19	601	101	0	1	212	19	619	1e-106	391	R_ORTHOLOG
Boli_TR123678_c0_g1	Ax_TR34623_c0_g2	80.46	394	77	0	212	212	260	653	6e-40	170	R_ORTHOLOG
Boli_TR33247_c0_g1	Ax_TR346521_c0_g1	86.05	215	30	0	373	587	7	221	7e-46	188	R_PARALOG
Boli_TR33247_c0_g2	Ax_TR346521_c0_g1	87.38	103	13	0	5	107	7	109	8e-20	101	R_PARALOG
Boli_TR109133_c0_g1	Ax_TR34669_c0_g1	86.82	129	17	0	1	212	837	965	2e-25	121	R_PARALOG
Boli_TR277476_c0_g1	Ax_TR34669_c0_g1	86.73	520	69	0	1	212	338	857	7e-135	484	R_ORTHOLOG
Boli_TR81637_c6_g2	Ax_TR347118_c0_g1	85.14	370	55	0	212	212	79	448	3e-78	297	R_ORTHOLOG
Boli_TR85720_c0_g1	Ax_TR347252_c0_g1	83.15	558	94	0	1478	2035	65	622	3e-97	361	R_ORTHOLOG
Boli_TR212927_c0_g1	Ax_TR34725_c0_g1	80.62	356	69	0	104	212	7	362	2e-37	159	R_PARALOG
Boli_TR47207_c0_g1	Ax_TR34725_c0_g1	82.41	449	79	0	61	212	509	957	7e-69	264	R_ORTHOLOG
Boli_TR176541_c0_g1	Ax_TR34725_c2_g1	82.14	224	40	0	85	308	380	603	5e-28	127	R_ORTHOLOG
Boli_TR86374_c0_g1	Ax_TR347535_c0_g1	81.57	575	106	0	4644	5218	11	585	1e-78	299	R_PARALOG
Boli_TR125535_c0_g1	Ax_TR34756_c0_g1	85.26	2097	309	0	1998	4094	263	2359	0	1707	PARALOG
Boli_TR125535_c1_g1	Ax_TR34756_c0_g1	83.37	1040	173	0	2307	3346	1316	2355	0	690	R_PARALOG
Boli_TR82142_c0_g1	Ax_TR347714_c0_g1	78.46	455	97	1	1285	1738	361	815	4e-24	117	R_ORTHOLOG
Boli_TR116996_c1_g2	Ax_TR347813_c0_g1	82.59	247	43	0	28	274	17	263	2e-34	149	R_PARALOG
Boli_TR73391_c1_g1	Ax_TR347813_c0_g1	84.85	264	40	0	197	460	2	265	1e-51	206	R_PARALOG
Boli_TR115032_c0_g1	Ax_TR347813_c0_g2	79.86	417	84	0	88	212	41	457	6e-38	161	R_PARALOG
Boli_TR117002_c0_g1	Ax_TR347813_c0_g2	78.61	416	89	0	34	212	56	471	2e-25	119	R_PARALOG
Boli_TR305480_c0_g1	Ax_TR347813_c0_g2	79.57	470	96	0	1	470	8	477	6e-41	170	PARALOG
Boli_TR73391_c1_g1	Ax_TR347813_c0_g2	83.45	447	74	0	1	212	1	447	1e-79	299	PARALOG
Boli_TR109901_c0_g1	Ax_TR347932_c0_g1	86.99	146	19	0	415	560	269	414	9e-31	139	R_PARALOG
Boli_TR83183_c0_g1	Ax_TR347956_c0_g1	85.54	899	130	0	212	212	431	1329	0	751	R_ORTHOLOG
Boli_TR122121_c0_g1	Ax_TR347960_c0_g1	88.9	1522	169	0	212	212	874	2395	0	1677	R_ORTHOLOG
Boli_TR61229_c0_g1	Ax_TR347986_c0_g1	84.53	627	97	0	233	859	177	803	8e-132	474	R_ORTHOLOG
Boli_TR120767_c0_g1	Ax_TR348098_c0_g1	84.46	148	23	0	43	190	130	277	2e-22	111	R_PARALOG
Boli_TR129468_c0_g2	Ax_TR348173_c0_g1	90.17	346	34	0	212	212	1	346	1e-113	416	PARALOG
Boli_TR118526_c1_g1	Ax_TR34825_c0_g1	89	291	32	0	181	212	210	500	6e-87	323	PARALOG
Boli_TR118526_c1_g2	Ax_TR34825_c0_g1	87.6	500	62	0	181	680	1	500	3e-139	500	R_PARALOG
Boli_TR31050_c0_g1	Ax_TR348545_c0_g1	85.79	190	27	0	699	888	1556	1745	7e-38	163	R_PARALOG
Boli_TR31050_c0_g2	Ax_TR348545_c0_g1	85.79	190	27	0	699	888	1556	1745	3e-38	163	R_PARALOG
Boli_TR119955_c1_g1	Ax_TR348545_c1_g1	90.74	108	10	0	902	1009	1	108	1e-29	135	R_PARALOG
Boli_TR31050_c0_g1	Ax_TR348545_c1_g1	85.97	506	71	0	1	212	3	508	2e-121	440	R_UNRESOLVED
Boli_TR31050_c0_g2	Ax_TR348545_c1_g1	85.97	506	71	0	1	212	3	508	1e-121	440	R_UNRESOLVED
Boli_TR39656_c0_g2	Ax_TR348545_c1_g1	94.44	90	5	0	707	796	1	90	3e-31	139	R_PARALOG
Boli_TR39656_c0_g1	Ax_TR348545_c2_g1	90.8	174	16	0	482	655	61	234	4e-55	218	R_PARALOG
Boli_TR39656_c0_g2	Ax_TR348545_c2_g1	90.8	174	16	0	521	694	61	234	5e-55	218	R_PARALOG
Boli_TR259592_c0_g1	Ax_TR348578_c0_g1	81.17	239	45	0	490	728	128	366	1e-24	117	R_ORTHOLOG
Boli_TR126982_c0_g1	Ax_TR34859_c0_g1	82.96	804	137	0	212	212	572	1375	2e-141	507	R_ORTHOLOG
Boli_TR122968_c1_g3	Ax_TR34890_c0_g1	83.35	799	133	0	84	212	1430	2228	3e-148	529	R_ORTHOLOG
Boli_TR74062_c0_g1	Ax_TR349139_c0_g1	89.19	111	10	1	136	212	143	253	4e-25	119	R_ORTHOLOG
Boli_TR129113_c0_g1	Ax_TR349188_c0_g1	82.08	318	54	1	592	906	54	371	3e-41	174	R_PARALOG
Boli_TR125540_c0_g1	Ax_TR349416_c0_g1	80.41	291	57	0	348	638	43	333	2e-26	125	R_PARALOG
Boli_TR125540_c0_g1	Ax_TR349416_c1_g1	86.16	224	31	0	212	212	6	229	2e-48	198	R_ORTHOLOG
Boli_TR113183_c1_g1	Ax_TR349438_c0_g1	85.27	129	19	0	212	212	173	301	3e-21	105	PARALOG
Boli_TR109377_c0_g1	Ax_TR349522_c0_g1	86.67	165	22	0	1361	1525	113	277	5e-35	153	R_PARALOG
Boli_TR85521_c1_g1	Ax_TR34952_c0_g1	79.11	584	122	0	212	212	995	1578	5e-46	190	R_ORTHOLOG
Boli_TR38697_c0_g1	Ax_TR34966_c0_g1	81.25	240	45	0	217	456	275	514	7e-25	119	R_ORTHOLOG
Boli_TR10573_c0_g1	Ax_TR35007_c0_g1	87.95	938	113	0	1	212	812	1749	0	963	R_ORTHOLOG
Boli_TR10573_c1_g1	Ax_TR35007_c0_g1	86.8	303	40	0	8	212	510	812	4e-75	283	R_PARALOG
Boli_TR26681_c1_g1	Ax_TR35007_c0_g1	82.86	315	54	0	5	212	185	499	7e-49	196	R_PARALOG
Boli_TR26681_c0_g1	Ax_TR35007_c1_g1	90.21	235	23	0	188	212	1	235	7e-75	283	R_ORTHOLOG
Boli_TR126653_c1_g1	Ax_TR35034_c0_g1	88.03	234	25	1	212	212	341	571	3e-60	238	R_ORTHOLOG
Boli_TR210868_c0_g1	Ax_TR350369_c0_g1	86.93	153	19	1	24	176	379	530	4e-31	137	R_ORTHOLOG
Boli_TR116960_c0_g1	Ax_TR350448_c0_g1	82.01	189	34	0	212	212	458	646	4e-21	105	R_PARALOG
Boli_TR117582_c0_g1	Ax_TR350448_c0_g1	84.02	169	27	0	2768	2936	558	726	4e-25	121	R_PARALOG
Boli_TR80407_c0_g1	Ax_TR350518_c0_g1	83.05	236	40	0	1348	1583	99	334	3e-34	151	R_ORTHOLOG
Boli_TR123515_c1_g1	Ax_TR35079_c0_g2	88.58	359	30	8	584	936	1	354	8e-88	329	R_PARALOG
Boli_TR123515_c1_g1	Ax_TR35079_c1_g1	81.03	1091	207	0	212	212	485	1575	1e-145	521	R_UNRESOLVED
Boli_TR123515_c1_g1	Ax_TR35079_c1_g2	81.03	1091	207	0	212	212	485	1575	1e-145	521	R_UNRESOLVED
Boli_TR123515_c1_g1	Ax_TR35079_c1_g3	81.03	1091	207	0	212	212	485	1575	1e-145	521	PARALOG
Boli_TR123515_c1_g1	Ax_TR35079_c1_g4	81.03	1091	207	0	212	212	485	1575	1e-145	521	PARALOG
Boli_TR213653_c0_g1	Ax_TR350848_c0_g1	95.71	70	3	0	163	232	3	72	1e-24	115	R_PARALOG
Boli_TR83341_c0_g2	Ax_TR35085_c0_g1	82.52	286	50	0	515	800	321	606	3e-40	170	R_PARALOG
Boli_TR83341_c0_g2	Ax_TR35085_c0_g2	82.27	423	74	1	379	800	430	852	6e-60	236	R_PARALOG
Boli_TR83341_c0_g2	Ax_TR35085_c0_g3	82.46	422	74	0	212	212	430	851	4e-64	250	R_ORTHOLOG
Boli_TR83341_c0_g2	Ax_TR35085_c0_g4	82.52	286	50	0	515	800	409	694	3e-40	170	R_PARALOG
Boli_TR80337_c0_g1	Ax_TR35105_c0_g1	84.59	1097	169	0	212	212	3	1099	0	835	R_ORTHOLOG
Boli_TR78431_c0_g1	Ax_TR35112_c0_g1	88.4	319	17	5	7	212	2464	2772	1e-88	329	R_PARALOG
Boli_TR78431_c0_g2	Ax_TR35112_c0_g1	88.28	435	30	7	7	212	2348	2772	6e-119	430	R_PARALOG
Boli_TR78431_c0_g3	Ax_TR35112_c0_g1	88.88	1627	181	0	212	212	254	1880	0	1790	R_ORTHOLOG
Boli_TR78431_c0_g4	Ax_TR35112_c0_g1	88.51	435	29	7	7	212	2348	2772	3e-121	438	R_PARALOG
Boli_TR78431_c0_g1	Ax_TR35112_c0_g2	97.04	135	4	0	345	479	56	190	2e-60	236	R_PARALOG
Boli_TR78431_c0_g2	Ax_TR35112_c0_g2	97.04	135	4	0	460	594	56	190	2e-60	236	R_PARALOG
Boli_TR78431_c0_g4	Ax_TR35112_c0_g2	97.04	135	4	0	460	594	56	190	2e-60	236	R_PARALOG
Boli_TR78431_c0_g1	Ax_TR35112_c0_g3	96.74	184	4	1	296	479	56	237	3e-83	311	PARALOG
Boli_TR78431_c0_g2	Ax_TR35112_c0_g3	96.74	184	4	1	411	594	56	237	4e-83	311	PARALOG
Boli_TR78431_c0_g4	Ax_TR35112_c0_g3	96.74	184	4	1	411	594	56	237	4e-83	311	PARALOG
Boli_TR85307_c0_g2	Ax_TR35122_c0_g1	82.97	869	148	0	212	212	942	1810	1e-153	549	R_ORTHOLOG
Boli_TR74482_c0_g1	Ax_TR351794_c0_g1	88.16	659	78	0	212	212	8	666	0	688	R_ORTHOLOG
Boli_TR77444_c0_g1	Ax_TR351794_c0_g1	80.57	314	58	1	1654	1967	36	346	3e-29	135	R_PARALOG
Boli_TR124955_c0_g1	Ax_TR35183_c0_g1	83.16	481	78	1	212	212	698	1178	3e-81	307	R_ORTHOLOG
Boli_TR78537_c1_g1	Ax_TR351897_c0_g2	88.19	127	14	1	8	133	11	137	9e-27	125	R_ORTHOLOG
Boli_TR82523_c0_g2	Ax_TR35190_c0_g1	83.67	545	89	0	227	771	652	1196	1e-101	375	R_ORTHOLOG
Boli_TR84438_c2_g2	Ax_TR351924_c0_g1	81.65	632	116	0	212	212	577	1208	4e-89	333	R_ORTHOLOG
Boli_TR123123_c0_g1	Ax_TR35219_c2_g1	85.1	510	76	0	212	212	19	528	5e-112	408	R_ORTHOLOG
Boli_TR216212_c0_g1	Ax_TR352483_c0_g1	82.75	255	44	0	15	212	13	267	6e-37	157	R_ORTHOLOG
Boli_TR122936_c0_g2	Ax_TR35291_c1_g1	86	400	56	0	950	1349	43	442	8e-94	349	R_ORTHOLOG
Boli_TR121836_c2_g6	Ax_TR353062_c0_g1	88.78	98	11	0	499	596	2	99	9e-21	107	R_PARALOG
Boli_TR121836_c2_g7	Ax_TR353062_c0_g1	89.8	98	10	0	212	212	2	99	4e-24	115	R_ORTHOLOG
Boli_TR84166_c0_g2	Ax_TR353087_c0_g1	84.51	142	22	0	3197	3338	1	142	2e-20	107	R_PARALOG
Boli_TR79509_c0_g1	Ax_TR35333_c1_g1	81.54	195	36	0	212	212	257	451	2e-19	101	PARALOG
Boli_TR125415_c3_g3	Ax_TR35381_c0_g3	85.03	147	22	0	212	212	497	643	1e-24	117	R_ORTHOLOG
Boli_TR114182_c0_g1	Ax_TR353851_c0_g1	89.15	129	13	1	2697	2825	529	656	6e-30	137	R_PARALOG
Boli_TR82560_c0_g1	Ax_TR353892_c0_g1	78.8	736	156	0	5056	5791	55	790	3e-55	222	R_PARALOG
Boli_TR123555_c0_g1	Ax_TR354013_c0_g1	88.57	105	12	0	1	105	20	124	1e-23	113	R_PARALOG
Boli_TR269248_c0_g1	Ax_TR354013_c0_g1	86.07	122	17	0	112	233	13	134	4e-22	107	R_PARALOG
Boli_TR63427_c0_g1	Ax_TR354013_c0_g1	94.07	236	14	0	25	212	1	236	6e-97	357	PARALOG
Boli_TR63427_c0_g2	Ax_TR354013_c0_g1	94.17	240	14	0	25	212	1	240	3e-99	365	r_ORTHOLOG
Boli_TR295419_c0_g1	Ax_TR35404_c0_g1	89.66	319	30	1	168	486	1467	1782	1e-99	367	R_ORTHOLOG
Boli_TR77163_c0_g1	Ax_TR35413_c0_g2	79.95	763	153	0	145	212	204	966	4e-79	299	R_ORTHOLOG
Boli_TR114545_c1_g1	Ax_TR35426_c1_g1	79.73	523	106	0	212	212	308	830	5e-48	196	R_ORTHOLOG
Boli_TR34529_c0_g1	Ax_TR354308_c0_g1	88	100	12	0	875	974	47	146	3e-20	103	R_ORTHOLOG
Boli_TR125112_c1_g1	Ax_TR354555_c0_g1	86.3	146	20	0	212	212	300	445	3e-28	131	R_PARALOG
Boli_TR81941_c3_g1	Ax_TR354555_c0_g1	82.04	362	65	0	212	212	263	624	7e-50	202	R_ORTHOLOG
Boli_TR128636_c0_g2	Ax_TR35478_c3_g1	86.93	329	43	0	3788	4116	494	822	4e-82	311	R_PARALOG
Boli_TR117240_c0_g1	Ax_TR35510_c0_g1	82.46	1294	227	0	212	212	138	1431	0	765	R_ORTHOLOG
Boli_TR82215_c1_g2	Ax_TR355115_c0_g1	100	51	0	0	212	212	766	816	3e-19	101	PARALOG
Boli_TR127680_c0_g1	Ax_TR35539_c0_g1	85.16	128	19	0	690	817	459	586	1e-19	103	R_PARALOG
Boli_TR125930_c0_g1	Ax_TR355506_c0_g1	83.78	376	61	0	538	913	265	640	5e-68	262	R_ORTHOLOG
Boli_TR79225_c0_g1	Ax_TR35551_c0_g2	87.21	219	28	0	212	212	1109	1327	1e-52	212	R_ORTHOLOG
Boli_TR75600_c0_g1	Ax_TR355527_c0_g1	87.99	283	34	0	2954	3236	1472	1754	5e-76	291	R_PARALOG
Boli_TR129376_c1_g2	Ax_TR355777_c0_g1	85.06	308	46	0	212	212	6	313	1e-62	246	PARALOG
Boli_TR84717_c4_g1	Ax_TR356042_c0_g1	83.69	417	68	0	3525	3941	860	1276	4e-75	287	R_ORTHOLOG
Boli_TR129868_c0_g2	Ax_TR35627_c0_g1	82.99	288	49	0	2464	2751	1628	1915	4e-43	182	R_ORTHOLOG
Boli_TR127188_c0_g3	Ax_TR35628_c0_g1	86.38	279	34	2	23	297	458	736	2e-61	240	PARALOG
Boli_TR110492_c0_g1	Ax_TR356559_c0_g1	81.96	327	59	0	212	212	122	448	2e-43	180	R_ORTHOLOG
Boli_TR64145_c1_g1	Ax_TR356574_c0_g1	86.57	201	27	0	212	212	29	229	9e-45	184	R_ORTHOLOG
Boli_TR239028_c0_g1	Ax_TR356704_c0_g1	83.44	314	52	0	1037	1350	4	317	3e-52	210	PARALOG
Boli_TR122409_c0_g1	Ax_TR35692_c0_g1	92.46	358	22	5	7632	7985	1265	1621	1e-125	456	R_ORTHOLOG
Boli_TR124550_c0_g1	Ax_TR35706_c0_g1	87.19	562	72	0	822	1383	296	857	3e-152	543	R_PARALOG
Boli_TR124550_c0_g1	Ax_TR35706_c0_g2	86.59	2208	290	1	212	212	296	2497	0	2032	R_ORTHOLOG
Boli_TR82173_c0_g1	Ax_TR35708_c1_g1	81.79	302	55	0	1002	1303	1	302	8e-38	163	R_PARALOG
Boli_TR82173_c0_g1	Ax_TR35708_c2_g1	79.87	308	62	0	1619	1926	22	329	1e-24	119	PARALOG
Boli_TR82173_c0_g1	Ax_TR35708_c3_g1	86.01	143	20	0	1943	2085	71	213	2e-26	125	R_PARALOG
Boli_TR123085_c0_g1	Ax_TR357107_c0_g1	88.29	410	48	0	1329	1738	1	410	1e-118	432	R_PARALOG
Boli_TR123085_c0_g1	Ax_TR357107_c1_g1	89.08	458	50	0	212	212	9	466	2e-142	511	PARALOG
Boli_TR77660_c1_g1	Ax_TR35711_c0_g1	87.04	162	19	2	1911	2070	1603	1764	1e-30	139	R_PARALOG
Boli_TR77660_c1_g1	Ax_TR35711_c0_g2	88.41	561	65	0	212	212	224	784	2e-168	597	PARALOG
Boli_TR74345_c0_g1	Ax_TR35723_c0_g1	80	660	132	0	484	1143	2233	2892	9e-68	262	R_ORTHOLOG
Boli_TR76470_c0_g1	Ax_TR35725_c0_g1	93.6	172	11	0	3848	4019	278	449	4e-65	254	R_PARALOG
Boli_TR76470_c0_g1	Ax_TR35725_c0_g2	95.29	297	11	2	3509	3803	1250	1545	2e-128	464	R_PARALOG
Boli_TR76470_c0_g1	Ax_TR35725_c0_g3	93.6	172	11	0	3848	4019	278	449	4e-65	254	R_PARALOG
Boli_TR76470_c0_g1	Ax_TR35725_c0_g4	93.6	172	11	0	3848	4019	278	449	4e-65	254	R_PARALOG
Boli_TR81859_c0_g1	Ax_TR35741_c1_g1	83.15	273	46	0	212	212	849	1121	5e-42	176	R_ORTHOLOG
Boli_TR123270_c0_g1	Ax_TR357437_c0_g1	86.98	799	104	0	212	212	1	799	0	759	R_ORTHOLOG
Boli_TR83877_c0_g1	Ax_TR35751_c0_g1	89.92	119	12	0	212	212	37	155	4e-31	141	R_ORTHOLOG
Boli_TR208412_c0_g1	Ax_TR357729_c0_g1	85.23	176	26	0	11	212	72	247	1e-32	143	PARALOG
Boli_TR33045_c1_g1	Ax_TR357729_c0_g1	81.65	218	40	0	105	322	66	283	4e-24	115	PARALOG
Boli_TR73857_c0_g3	Ax_TR357838_c0_g1	81.97	233	42	0	592	824	1	233	6e-28	129	R_PARALOG
Boli_TR78752_c0_g1	Ax_TR357960_c0_g1	82.23	287	51	0	212	212	11	297	5e-38	165	R_ORTHOLOG
Boli_TR126584_c0_g1	Ax_TR358397_c0_g1	85.84	219	31	0	212	212	5	223	2e-45	188	R_ORTHOLOG
Boli_TR208253_c0_g1	Ax_TR35843_c1_g1	80.38	469	90	1	1	212	187	653	6e-48	194	R_ORTHOLOG
Boli_TR127154_c3_g3	Ax_TR358445_c0_g1	84.96	133	20	0	167	299	204	336	2e-21	105	R_ORTHOLOG
Boli_TR85367_c1_g2	Ax_TR358584_c1_g1	88.51	174	20	0	212	212	42	215	7e-45	186	R_ORTHOLOG
Boli_TR121713_c0_g1	Ax_TR35859_c1_g1	87.23	274	35	0	1484	1757	210	483	6e-69	266	R_ORTHOLOG
Boli_TR84812_c0_g1	Ax_TR35863_c0_g1	91.13	124	9	1	5848	5969	21	144	2e-34	153	R_PARALOG
Boli_TR84812_c0_g1	Ax_TR35863_c0_g3	86.6	194	24	2	4713	4905	1096	1288	2e-37	163	R_PARALOG
Boli_TR124299_c0_g1	Ax_TR35865_c0_g1	87.16	109	14	0	420	528	306	414	9e-21	105	PARALOG
Boli_TR127836_c4_g3	Ax_TR35865_c0_g1	86.49	148	20	0	1644	1791	1045	1192	1e-29	135	R_PARALOG
Boli_TR127836_c4_g4	Ax_TR35865_c0_g1	86.49	148	20	0	976	1123	1045	1192	8e-30	135	R_PARALOG
Boli_TR108702_c0_g1	Ax_TR358700_c0_g1	83.82	241	39	0	533	773	1	241	4e-40	168	R_ORTHOLOG
Boli_TR85348_c1_g1	Ax_TR358907_c0_g1	85.41	425	53	3	3864	4282	53	474	2e-90	339	R_PARALOG
Boli_TR78141_c3_g1	Ax_TR35894_c0_g1	92.96	71	5	0	212	212	4	74	9e-20	101	PARALOG
Boli_TR78141_c3_g1	Ax_TR35894_c0_g2	92.96	71	5	0	212	212	4	74	9e-20	101	PARALOG
Boli_TR57891_c0_g1	Ax_TR35907_c0_g1	82.81	506	87	0	207	712	163	668	1e-83	313	R_ORTHOLOG
Boli_TR115106_c0_g2	Ax_TR35916_c0_g1	86.48	244	31	1	191	212	35	278	1e-54	216	R_PARALOG
Boli_TR75626_c0_g1	Ax_TR35916_c0_g1	89.29	224	22	2	85	307	57	279	2e-61	238	R_PARALOG
Boli_TR75626_c0_g2	Ax_TR35916_c0_g1	94.69	245	13	0	32	212	35	279	1e-104	383	R_ORTHOLOG
Boli_TR126761_c0_g1	Ax_TR359380_c0_g1	83.39	289	48	0	738	1026	3	291	1e-46	192	R_PARALOG
Boli_TR108481_c0_g1	Ax_TR35938_c0_g1	83.88	918	148	0	594	1511	304	1221	0	646	R_ORTHOLOG
Boli_TR239187_c0_g1	Ax_TR359605_c0_g1	78.78	575	122	0	124	212	299	873	3e-41	172	PARALOG
Boli_TR239187_c0_g2	Ax_TR359605_c0_g1	78.78	575	122	0	212	212	299	873	3e-41	172	r_ORTHOLOG
Boli_TR122197_c0_g1	Ax_TR359666_c0_g1	87.32	142	18	0	3210	3351	4	145	2e-30	139	R_PARALOG
Boli_TR83763_c0_g1	Ax_TR35979_c0_g2	80.97	599	114	0	1073	1671	1953	2551	4e-74	283	R_ORTHOLOG
Boli_TR175463_c0_g1	Ax_TR360054_c0_g1	82.95	258	41	1	167	212	1	255	2e-37	159	R_ORTHOLOG
Boli_TR212456_c0_g1	Ax_TR360054_c0_g1	94.32	88	5	0	11	212	323	410	4e-30	135	R_PARALOG
[truncated: 48,478 more rows]

## Sheet: Boli_V4_TBLASTX
Query	Target	%ID	Aln length	Mismatch	Gap-open count	Query Start	Query End	Target Start	Target End	e-value	bitscore	ASSIGNMENT
V4_contig316349	Boli_TR10017_c0_g1	90.67	75	7	0	2	226	90	314	8e-44	179	R_PARALOG
V4_contig169111	Boli_TR100184_c0_g1	62.12	66	25	0	1	272	40	237	5e-22	103	PARALOG
V4_contig145474	Boli_TR100292_c0_g1	80.56	72	14	0	169	384	2	217	6e-34	146	R_PARALOG
V4_contig03539	Boli_TR100558_c0_g1	90.54	74	7	0	1019	1240	58	279	1e-39	165	R_PARALOG
V4_contig141879	Boli_TR100731_c0_g1	85.54	83	12	0	102	350	22	270	2e-43	175	R_PARALOG
V4_contig210276	Boli_TR100845_c0_g1	66.18	68	23	0	1092	1295	32	235	4e-23	110	R_PARALOG
V4_contig319289	Boli_TR10084_c0_g1	83.05	59	10	0	206	382	22	198	1e-27	113	PARALOG
V4_contig323944	Boli_TR100920_c0_g1	52.11	71	34	0	272	1463	28	240	1e-30	100	PARALOG
V4_contig111400	Boli_TR101170_c0_g1	86.36	88	12	0	712	975	1	264	6e-44	178	R_PARALOG
V4_contig253149	Boli_TR101173_c0_g1	53.49	86	40	0	14	272	86	343	1e-22	106	PARALOG
V4_contig191211	Boli_TR101193_c0_g1	79.71	69	14	0	839	1045	4	210	1e-37	145	R_PARALOG
V4_contig315090	Boli_TR101193_c0_g1	92.75	69	5	0	1343	1549	4	210	3e-44	165	R_PARALOG
V4_contig318436	Boli_TR10127_c0_g1	92.14	140	11	0	736	1155	2	421	6e-83	309	R_PARALOG
V4_contig483947	Boli_TR10129_c1_g1	50.93	161	79	0	24	272	6	488	2e-52	205	PARALOG
V4_contig322233	Boli_TR101349_c0_g1	80.23	86	17	0	202	272	3	260	7e-39	162	R_ORTHOLOG
V4_contig423655	Boli_TR1013_c0_g1	63.16	114	42	0	272	342	322	663	2e-83	182	R_UNRESOLVED
V4_contig423655	Boli_TR1013_c0_g2	63.16	114	42	0	272	342	322	663	2e-83	182	R_UNRESOLVED
V4_contig322747	Boli_TR101542_c0_g1	71.23	73	21	0	683	901	1	219	7e-27	122	PARALOG
V4_contig266017	Boli_TR101644_c0_g1	57.83	83	35	0	92	272	81	329	1e-29	129	PARALOG
V4_contig07454	Boli_TR10197_c0_g1	50.72	69	34	0	20	272	2	208	8e-22	101	PARALOG
V4_contig267489	Boli_TR102050_c0_g1	50.54	93	46	0	64	272	31	309	3e-25	114	PARALOG
V4_contig146529	Boli_TR102363_c0_g1	85.94	64	9	0	591	782	61	252	1e-28	127	R_PARALOG
V4_contig326082	Boli_TR102573_c0_g1	85.25	122	18	0	160	272	2	367	3e-70	248	R_ORTHOLOG
V4_contig106399	Boli_TR103004_c0_g1	77.92	77	17	0	3032	3262	2	232	2e-35	152	R_PARALOG
V4_contig159626	Boli_TR103004_c0_g1	61.04	77	30	0	4	234	2	232	2e-29	127	PARALOG
V4_contig68969	Boli_TR10300_c0_g1	57.39	115	49	0	17	272	336	680	9e-77	151	PARALOG
V4_contig325022	Boli_TR103163_c0_g1	96.34	82	3	0	272	719	2	247	8e-50	199	R_ORTHOLOG
V4_contig601270	Boli_TR103286_c0_g1	57.97	138	58	0	81	272	209	622	1e-54	197	PARALOG
V4_contig453494	Boli_TR103499_c0_g1	68.83	77	24	0	344	574	3	233	7e-34	144	R_PARALOG
V4_contig632783	Boli_TR103513_c0_g1	93.62	94	6	0	217	272	3	284	3e-53	208	PARALOG
V4_contig02530	Boli_TR103567_c0_g1	87.5	104	13	0	1	272	66	377	3e-58	223	R_ORTHOLOG
V4_contig338186	Boli_TR103589_c0_g1	75.4	126	31	0	375	752	771	1148	1e-86	224	R_PARALOG
V4_contig387759	Boli_TR103722_c0_g1	63.37	101	37	0	428	730	496	798	3e-32	134	PARALOG
V4_contig208272	Boli_TR103725_c0_g1	98.77	81	1	0	272	335	3	245	2e-46	187	PARALOG
V4_contig418937	Boli_TR103790_c0_g1	81.11	90	17	0	342	611	6	275	1e-46	187	PARALOG
V4_contig699330	Boli_TR104193_c0_g1	52.5	120	57	0	2	272	27	386	2e-39	162	PARALOG
V4_contig645326	Boli_TR104249_c0_g1	51.19	84	41	0	152	272	536	787	3e-25	109	PARALOG
V4_contig143889	Boli_TR104307_c0_g1	98.9	91	1	0	5	277	87	359	7e-54	208	R_PARALOG
V4_contig396387	Boli_TR104367_c0_g1	88.6	114	13	0	215	272	2	343	1e-66	253	R_ORTHOLOG
V4_contig203088	Boli_TR104399_c0_g1	56.98	172	74	0	272	1725	1	516	9e-69	262	PARALOG
V4_contig325527	Boli_TR104463_c0_g1	87.72	114	14	0	412	753	978	1319	3e-59	230	R_PARALOG
V4_contig364874	Boli_TR10455_c0_g1	88.78	98	11	0	3	272	4	297	3e-53	209	R_ORTHOLOG
V4_contig202847	Boli_TR10460_c0_g2	79.75	79	16	0	267	503	456	692	5e-39	155	R_PARALOG
V4_contig234574	Boli_TR104640_c0_g1	57.65	85	36	0	1	272	64	318	3e-36	152	PARALOG
V4_contig98038	Boli_TR104702_c0_g1	94.12	51	3	0	1	153	67	219	1e-27	122	R_PARALOG
V4_contig668679	Boli_TR104774_c0_g1	51.39	72	35	0	1	272	43	258	5e-23	107	PARALOG
V4_contig06127	Boli_TR104784_c0_g1	85.25	61	9	0	99	281	158	340	3e-28	123	R_PARALOG
V4_contig694765	Boli_TR104846_c0_g1	70	110	33	0	143	272	372	701	5e-46	184	R_ORTHOLOG
V4_contig329236	Boli_TR10485_c0_g1	62.86	70	26	0	545	754	15	224	6e-68	104	R_PARALOG
V4_contig329236	Boli_TR10485_c1_g1	89.15	212	23	0	272	782	39	674	1e-125	446	R_ORTHOLOG
V4_contig337000	Boli_TR104941_c0_g1	90.65	214	20	0	272	668	69	710	2e-126	452	R_ORTHOLOG
V4_contig325743	Boli_TR104943_c0_g1	94.29	175	10	0	718	1242	1	525	3e-110	399	PARALOG
V4_contig189187	Boli_TR104947_c0_g1	81.48	54	10	0	272	549	131	292	5e-20	100	PARALOG
V4_contig337698	Boli_TR104947_c0_g1	56.52	46	20	0	221	358	4	141	1e-26	115	R_PARALOG
V4_contig256449	Boli_TR104965_c0_g1	54.44	90	41	0	151	272	8	277	2e-27	122	PARALOG
V4_contig598547	Boli_TR105018_c0_g1	87.69	65	8	0	199	272	783	977	2e-59	142	R_ORTHOLOG
V4_contig603377	Boli_TR105043_c0_g1	60.87	92	36	0	61	272	25	300	7e-38	130	PARALOG
V4_contig208053	Boli_TR105068_c0_g1	56.6	106	46	0	112	429	118	435	2e-39	161	PARALOG
V4_contig129800	Boli_TR105090_c0_g1	76.8	125	29	0	3	272	549	923	2e-65	248	R_ORTHOLOG
V4_contig322450	Boli_TR105305_c0_g1	85.06	87	13	0	1140	1400	1	261	3e-49	197	R_PARALOG
V4_contig500943	Boli_TR10532_c0_g1	82.28	79	14	0	2	272	22	258	4e-46	184	R_UNRESOLVED
V4_contig500943	Boli_TR10532_c0_g2	82.28	79	14	0	2	272	22	258	4e-46	184	R_UNRESOLVED
V4_contig103027	Boli_TR105357_c0_g1	61.43	70	27	0	98	272	182	391	2e-29	119	PARALOG
V4_contig75226	Boli_TR105525_c0_g1	55.46	119	53	0	107	272	6	362	9e-41	167	PARALOG
V4_contig214401	Boli_TR105590_c0_g1	88.24	51	6	0	272	290	14	166	1e-23	109	PARALOG
V4_contig214402	Boli_TR105590_c0_g1	82.8	93	16	0	1577	1855	170	448	5e-44	179	R_PARALOG
V4_contig320432	Boli_TR105625_c0_g1	67.07	82	27	0	294	539	93	338	2e-32	141	R_PARALOG
V4_contig346586	Boli_TR105631_c0_g1	65.93	91	31	0	404	676	336	608	2e-122	154	R_PARALOG
V4_contig32883	Boli_TR105680_c0_g1	96.23	53	2	0	6	164	287	445	1e-29	126	R_PARALOG
V4_contig32901	Boli_TR105680_c0_g1	100	65	0	0	3	272	14	208	3e-36	149	r_ORTHOLOG
V4_contig231665	Boli_TR105716_c0_g1	55.56	90	40	0	5	272	291	560	7e-25	112	PARALOG
V4_contig117571	Boli_TR105721_c0_g1	84.49	187	29	0	1234	1794	82	642	2e-104	380	R_PARALOG
V4_contig136551	Boli_TR105721_c0_g1	79.44	180	37	0	643	1182	91	630	1e-96	354	R_PARALOG
V4_contig676096	Boli_TR105721_c0_g1	82.68	127	22	0	67	272	250	630	1e-67	256	R_PARALOG
V4_contig77102	Boli_TR105721_c0_g1	86.75	151	20	0	3	455	178	630	2e-83	308	R_PARALOG
V4_contig418937	Boli_TR10572_c0_g1	94.32	88	5	0	90	272	1	264	4e-64	213	R_PARALOG
V4_contig419742	Boli_TR10572_c0_g1	89.94	169	17	0	2	272	469	975	2e-127	374	R_ORTHOLOG
V4_contig447549	Boli_TR10572_c1_g1	92.31	65	5	0	16	272	187	381	5e-39	161	R_ORTHOLOG
V4_contig135454	Boli_TR10573_c0_g1	88.24	85	10	0	2	256	717	971	6e-45	181	R_PARALOG
V4_contig135455	Boli_TR10573_c0_g1	97.14	175	5	0	1	272	189	713	1e-112	405	R_ORTHOLOG
V4_contig135456	Boli_TR10573_c0_g1	98.36	61	1	0	3	272	3	185	1e-35	149	R_PARALOG
V4_contig135454	Boli_TR10573_c1_g1	99.03	103	1	0	224	272	1	309	3e-64	245	R_ORTHOLOG
V4_contig331358	Boli_TR105967_c0_g1	89.8	147	15	0	2	272	370	810	1e-84	314	R_ORTHOLOG
V4_contig658906	Boli_TR106010_c0_g1	59.77	87	35	0	1	272	117	377	4e-30	131	PARALOG
V4_contig222081	Boli_TR10601_c0_g1	94.29	70	4	0	272	943	1	210	5e-40	166	R_ORTHOLOG
V4_contig222083	Boli_TR10601_c0_g1	94.03	67	4	0	12	272	10	210	2e-38	157	R_PARALOG
V4_contig322959	Boli_TR106134_c0_g1	63.49	63	23	0	1232	1420	105	293	5e-45	112	R_PARALOG
V4_contig123728	Boli_TR106158_c0_g1	93.33	60	4	0	3	272	26	205	8e-31	131	PARALOG
V4_contig208699	Boli_TR106183_c0_g1	92	75	6	0	287	511	4	228	2e-39	164	R_PARALOG
V4_contig340926	Boli_TR106287_c0_g1	88.07	176	21	0	272	521	336	863	8e-125	350	R_ORTHOLOG
V4_contig488030	Boli_TR106334_c0_g1	61.8	89	34	0	24	272	12	278	1e-28	126	PARALOG
V4_contig611529	Boli_TR106356_c0_g1	98.7	77	1	0	69	272	3	233	8e-49	193	R_ORTHOLOG
V4_contig471777	Boli_TR106377_c0_g1	62.71	177	66	0	5	535	55	585	5e-75	281	R_PARALOG
V4_contig101057	Boli_TR106464_c0_g1	88.33	60	7	0	1	180	198	377	4e-36	132	R_ORTHOLOG
V4_contig323889	Boli_TR106470_c0_g1	87.93	116	14	0	1349	1696	1	348	4e-64	246	R_PARALOG
V4_contig356537	Boli_TR106472_c0_g1	50.52	97	48	0	31	272	23	313	1e-29	108	PARALOG
V4_contig155760	Boli_TR106529_c0_g1	87.24	290	37	0	272	806	519	1388	0	603	R_PARALOG
V4_contig314873	Boli_TR106529_c0_g1	95.81	334	14	0	272	852	462	1463	0	743	R_ORTHOLOG
V4_contig530088	Boli_TR106536_c0_g1	50	78	39	0	33	272	1660	1893	4e-22	101	PARALOG
V4_contig530088	Boli_TR106536_c0_g2	50	78	39	0	33	272	1658	1891	4e-22	101	PARALOG
V4_contig584842	Boli_TR106653_c0_g1	50.56	89	44	0	36	272	12	278	7e-26	117	PARALOG
V4_contig591582	Boli_TR106750_c0_g1	78.26	69	15	0	272	273	1020	1226	4e-70	133	R_ORTHOLOG
V4_contig176321	Boli_TR106768_c0_g1	57.33	75	32	0	3	272	73	297	1e-21	101	PARALOG
V4_contig452738	Boli_TR106857_c0_g1	50.56	89	44	0	272	380	259	525	2e-20	100	PARALOG
V4_contig452738	Boli_TR106857_c0_g2	50.56	89	44	0	272	380	259	525	2e-20	100	PARALOG
V4_contig317170	Boli_TR106955_c0_g1	64.1	78	28	0	1659	1892	5	238	7e-27	123	PARALOG
V4_contig134040	Boli_TR106994_c0_g1	79.59	98	20	0	1136	1429	1	294	1e-53	212	R_PARALOG
V4_contig434683	Boli_TR106995_c0_g1	76.11	113	27	0	373	711	2	340	3e-57	222	R_ORTHOLOG
V4_contig401982	Boli_TR107015_c0_g1	50.56	89	44	0	129	272	142	408	1e-26	113	PARALOG
V4_contig334572	Boli_TR107054_c0_g1	74.71	87	22	0	272	599	1	261	2e-42	173	R_ORTHOLOG
V4_contig339453	Boli_TR107124_c0_g1	70.17	181	54	0	672	1214	2	544	4e-93	275	R_ORTHOLOG
V4_contig122968	Boli_TR107194_c0_g1	83.64	110	18	0	365	694	1	330	9e-58	224	R_PARALOG
V4_contig521868	Boli_TR10729_c0_g1	57.69	78	33	0	80	313	1	234	5e-32	117	PARALOG
V4_contig19866	Boli_TR10731_c0_g1	55.29	85	38	0	7	272	4	258	4e-23	106	PARALOG
V4_contig192517	Boli_TR107324_c0_g1	65.59	93	32	0	4	272	313	591	8e-33	141	PARALOG
V4_contig221292	Boli_TR107332_c0_g1	75	148	37	0	1	444	50	493	2e-70	265	R_ORTHOLOG
V4_contig226060	Boli_TR1074_c0_g1	67.9	81	26	0	137	379	2	244	7e-39	161	R_PARALOG
V4_contig114135	Boli_TR107596_c0_g1	79.76	84	17	0	1	252	48	299	3e-40	165	R_PARALOG
V4_contig114136	Boli_TR107596_c0_g1	65.35	101	35	0	272	389	300	602	2e-56	165	R_UNRESOLVED
V4_contig114135	Boli_TR107596_c0_g2	79.76	84	17	0	1	252	48	299	3e-40	165	R_PARALOG
V4_contig114136	Boli_TR107596_c0_g2	65.35	101	35	0	272	389	300	602	2e-56	165	R_UNRESOLVED
V4_contig206970	Boli_TR107623_c0_g1	74.18	426	110	0	272	311	438	1715	0	846	R_ORTHOLOG
V4_contig212803	Boli_TR107635_c0_g1	93.81	97	6	0	3	272	50	340	4e-54	212	R_ORTHOLOG
V4_contig212803	Boli_TR107635_c1_g1	97.37	76	2	0	255	482	705	932	7e-45	182	R_PARALOG
V4_contig212803	Boli_TR107635_c2_g1	64.56	79	28	0	477	713	1	237	3e-23	110	R_PARALOG
V4_contig347457	Boli_TR107657_c0_g1	51.76	85	41	0	272	291	468	722	1e-44	102	PARALOG
V4_contig347011	Boli_TR107734_c0_g1	83.06	183	31	0	272	426	434	982	5e-113	364	R_ORTHOLOG
V4_contig46073	Boli_TR107777_c1_g2	51.52	99	48	0	84	272	1	297	5e-25	114	PARALOG
V4_contig46073	Boli_TR107777_c1_g3	51.52	99	48	0	84	272	1	297	5e-25	114	PARALOG
V4_contig420299	Boli_TR107785_c0_g1	77.23	101	23	0	268	570	91	393	1e-47	190	R_PARALOG
V4_contig194776	Boli_TR107786_c0_g1	85.94	64	9	0	272	313	666	857	7e-31	131	R_UNRESOLVED
V4_contig194778	Boli_TR107786_c0_g1	85.94	64	9	0	272	289	666	857	3e-31	131	R_UNRESOLVED
V4_contig29245	Boli_TR107799_c0_g1	97.56	82	2	0	3	272	254	499	3e-49	193	R_PARALOG
V4_contig318427	Boli_TR107799_c0_g1	94.26	418	24	0	112	272	113	1366	0	962	R_ORTHOLOG
V4_contig329210	Boli_TR107799_c0_g1	73.54	359	95	0	272	302	134	1210	0	670	R_PARALOG
V4_contig711052	Boli_TR107839_c0_g1	69.52	105	32	0	115	272	1	315	2e-47	188	R_ORTHOLOG
V4_contig28057	Boli_TR107846_c0_g1	98.04	153	3	0	1	272	74	532	1e-98	358	PARALOG
V4_contig28057	Boli_TR107846_c0_g2	98.04	153	3	0	1	272	74	532	1e-98	358	PARALOG
V4_contig188901	Boli_TR107866_c0_g1	72.22	72	20	0	15	230	19	234	3e-25	116	R_PARALOG
V4_contig285265	Boli_TR107897_c0_g1	60.26	78	31	0	37	272	35	268	1e-26	118	PARALOG
V4_contig320875	Boli_TR107905_c0_g1	82.21	163	29	0	121	609	249	737	2e-85	317	R_ORTHOLOG
V4_contig207108	Boli_TR107948_c0_g1	73.39	124	33	0	289	660	282	653	2e-63	232	R_ORTHOLOG
V4_contig114794	Boli_TR107981_c0_g1	54.76	84	38	0	272	373	3470	3721	3e-35	108	PARALOG
V4_contig515764	Boli_TR107982_c0_g1	74.6	63	16	0	220	272	48	236	4e-25	115	R_ORTHOLOG
V4_contig201556	Boli_TR107989_c0_g1	65.65	262	90	0	272	3813	1231	2016	8e-133	450	PARALOG
V4_contig251703	Boli_TR108032_c2_g1	55.21	96	43	0	1	272	26	313	3e-29	127	PARALOG
V4_contig389707	Boli_TR108036_c0_g1	77.11	166	38	0	76	272	277	774	9e-97	319	R_ORTHOLOG
V4_contig584713	Boli_TR108055_c0_g1	67.8	59	19	0	92	268	57	233	3e-21	101	R_PARALOG
V4_contig37150	Boli_TR108055_c0_g2	67.35	98	32	0	72	272	12	305	7e-38	157	PARALOG
V4_contig584776	Boli_TR108055_c0_g2	70.97	93	27	0	31	272	27	305	2e-34	145	R_PARALOG
V4_contig173898	Boli_TR108074_c0_g1	61.11	72	28	0	1	272	31	246	8e-23	105	PARALOG
V4_contig207169	Boli_TR108107_c0_g2	60.49	81	32	0	415	657	2338	2580	8e-106	121	PARALOG
V4_contig184479	Boli_TR108127_c0_g1	91.19	193	17	0	272	461	907	1485	8e-122	412	R_ORTHOLOG
V4_contig184480	Boli_TR108127_c0_g1	98.73	79	1	0	107	272	1486	1722	6e-45	179	R_PARALOG
V4_contig431050	Boli_TR108133_c0_g1	66.28	86	29	0	124	272	608	865	1e-35	137	PARALOG
V4_contig542488	Boli_TR108155_c0_g1	54.55	88	40	0	3	272	275	538	5e-26	117	PARALOG
V4_contig222651	Boli_TR108170_c0_g1	98.37	184	3	0	80	272	16	567	7e-127	453	R_ORTHOLOG
V4_contig222652	Boli_TR108170_c0_g1	90.79	76	7	0	3	272	571	798	1e-48	152	R_PARALOG
V4_contig323754	Boli_TR108198_c0_g1	93.98	83	5	0	177	425	226	474	1e-61	201	R_PARALOG
V4_contig265408	Boli_TR108260_c1_g1	54.64	97	44	0	10	272	28	318	1e-38	128	PARALOG
V4_contig336217	Boli_TR108271_c0_g1	56.11	180	79	0	68	272	94	633	3e-65	249	PARALOG
V4_contig184516	Boli_TR108271_c0_g2	56.83	139	60	0	134	550	79	495	2e-51	203	R_PARALOG
V4_contig336217	Boli_TR108271_c0_g2	55.56	180	80	0	68	607	94	633	2e-63	243	R_PARALOG
V4_contig184516	Boli_TR108271_c0_g3	56.83	139	60	0	134	550	79	495	2e-51	203	R_PARALOG
V4_contig336217	Boli_TR108271_c0_g3	55.56	180	80	0	68	607	94	633	2e-63	243	R_PARALOG
V4_contig214764	Boli_TR108281_c0_g1	70.99	131	38	0	21	272	837	1229	7e-54	204	R_ORTHOLOG
V4_contig332935	Boli_TR108281_c0_g1	65.87	126	43	0	272	1024	798	1175	6e-49	195	R_PARALOG
V4_contig323500	Boli_TR108296_c0_g1	86.08	194	27	0	272	1109	1055	1636	6e-125	402	R_ORTHOLOG
V4_contig317656	Boli_TR108303_c0_g1	84.21	133	21	0	257	272	1406	1804	5e-74	259	PARALOG
V4_contig317041	Boli_TR108313_c0_g1	84.85	66	10	0	2425	2622	34	231	4e-35	141	R_ORTHOLOG
[truncated: 55,326 more rows]

## Sheet: Boli_AXO_tanaka_BLASTP_BESTHIT
Query	Target	Qlen	Tlen	%ID	lenghaig	Qstart	Tsatart	e-value	bitscore	AMEXTC_ID	GENE_SYMBOL
[truncated: 7,209 more rows]

[truncated: 2 more sheets: Boli_Bryant_REF_BlastP_BESTHIT, crossref_v4_amex_tanaka_bryant]
