# Supplementary material for: Using transcriptomics to enable a plethodontid salamander (Bolitoglossa ramosi) for limb regeneration research
Source: BMC Genomics. 2018 Sep 25;19:704. doi: 10.1186/s12864-018-5076-0 (PMC6157048; doi:10.1186/s12864-018-5076-0)
Supplement: Supplementary file 7 — Output of the RBH-BLAST alignments of the Bolitoglossa ramosi reference transcriptome using seven vertebrate databases. (XLSX 36198 kb) [file 12864_2018_5076_MOESM7_ESM.xlsx]

## Sheet: Boli_Anocar_RBLASTX
Query	Target	%ID	Aln length	Mismatch	Gap-open count	Query Start	Query End	Target Start	Target End	e-value	bitscore	ASSIGNMENT
ENSACAG00000010058	Boli_TR100292_c0_g1	75.79	95	23	1	114	208	2	283	3e-26	117	R_PARALOG
ENSACAG00000013018	Boli_TR100360_c0_g1	79.76	84	17	0	21	104	104	355	3e-31	132	R_PARALOG
ENSACAG00000016937	Boli_TR100558_c0_g1	94.59	74	4	0	403	476	58	279	3e-33	141	R_PARALOG
ENSACAG00000001111	Boli_TR100730_c0_g1	69.3	114	35	0	103	216	3	344	5e-40	164	R_PARALOG
ENSACAG00000015234	Boli_TR101170_c0_g1	81.82	88	16	0	338	425	1	264	8e-30	130	R_PARALOG
ENSACAG00000017593	Boli_TR101170_c0_g1	98.86	88	1	0	358	445	1	264	1e-35	150	R_PARALOG
ENSACAG00000000199	Boli_TR101193_c0_g1	72.46	69	19	0	376	444	4	210	1e-29	118	R_PARALOG
ENSACAG00000003076	Boli_TR101193_c0_g1	76.81	69	16	0	301	369	4	210	3e-31	124	R_PARALOG
ENSACAG00000001550	Boli_TR1012_c0_g1	71.21	132	38	0	701	832	2	397	6e-53	207	R_PARALOG
ENSACAG00000015074	Boli_TR1012_c0_g1	75.76	132	32	0	566	697	2	397	9e-59	227	R_PARALOG
ENSACAG00000017328	Boli_TR1012_c0_g1	96.21	132	5	0	934	1065	2	397	1e-71	270	R_PARALOG
ENSACAG00000005429	Boli_TR102048_c0_g1	86.73	98	13	0	13	526	3	296	5e-47	187	R_ORTHOLOG
ENSACAG00000022050	Boli_TR102363_c0_g1	91.67	84	7	0	274	357	1	252	8e-40	163	R_PARALOG
ENSACAG00000001015	Boli_TR103202_c0_g1	70.55	146	43	1	3	148	21	455	2e-49	193	R_PARALOG
ENSACAG00000009982	Boli_TR103202_c0_g1	69.86	146	44	1	3	148	21	455	1e-49	193	R_PARALOG
ENSACAG00000003719	Boli_TR103241_c0_g1	56.49	131	57	0	526	937	61	453	7e-46	171	R_PARALOG
ENSACAG00000004617	Boli_TR103241_c0_g1	75.57	131	32	0	526	921	61	453	1e-61	219	R_ORTHOLOG
ENSACAG00000017328	Boli_TR103271_c0_g1	82.68	231	40	0	1	231	410	1102	1e-110	400	R_PARALOG
ENSACAG00000007600	Boli_TR103286_c0_g1	54.97	191	86	0	114	304	50	622	5e-51	199	R_PARALOG
ENSACAG00000007620	Boli_TR103286_c0_g1	54.21	190	87	0	114	526	53	622	5e-52	202	R_PARALOG
ENSACAG00000007622	Boli_TR103286_c0_g1	58.12	191	80	0	117	526	50	622	4e-57	220	R_ORTHOLOG
ENSACAG00000010863	Boli_TR103286_c0_g1	53.16	190	89	0	118	307	53	622	3e-49	194	R_PARALOG
ENSACAG00000006111	Boli_TR103339_c0_g1	68.67	83	26	0	97	179	289	537	6e-25	114	R_PARALOG
ENSACAG00000006428	Boli_TR103339_c0_g1	54.27	164	75	3	38	201	91	537	2e-31	135	R_PARALOG
ENSACAG00000008719	Boli_TR103339_c0_g1	66.27	83	28	0	114	196	289	537	3e-22	105	R_PARALOG
ENSACAG00000017977	Boli_TR103339_c0_g1	61.44	153	53	4	1	526	94	537	2e-35	147	R_ORTHOLOG
ENSACAG00000001741	Boli_TR103388_c0_g1	66.67	135	45	0	149	283	1	405	1e-52	205	R_PARALOG
ENSACAG00000004755	Boli_TR103447_c0_g1	50.78	128	63	1	74	201	3	371	2e-29	128	R_ORTHOLOG
ENSACAG00000006040	Boli_TR103450_c0_g1	53.69	244	111	2	6	247	34	765	1e-58	224	R_PARALOG
ENSACAG00000014396	Boli_TR103503_c0_g1	50.83	240	117	3	23	261	13	726	2e-55	214	R_PARALOG
ENSACAG00000009700	Boli_TR103554_c0_g1	73.77	61	16	0	1	61	84	266	8e-22	101	R_ORTHOLOG
ENSACAG00000007349	Boli_TR103559_c0_g1	65.57	244	84	1	15	258	2	730	1e-94	345	R_PARALOG
ENSACAG00000003756	Boli_TR103567_c0_g1	86.16	159	20	1	159	315	3	479	2e-60	231	R_PARALOG
ENSACAG00000029627	Boli_TR103600_c0_g1	53.56	267	115	5	3	260	23	823	1e-64	246	R_ORTHOLOG
ENSACAG00000002543	Boli_TR103668_c0_g1	71.67	120	34	0	17	526	3	362	2e-36	149	R_ORTHOLOG
ENSACAG00000007805	Boli_TR103668_c0_g1	51.72	116	53	1	121	233	6	353	5e-26	116	R_PARALOG
ENSACAG00000015115	Boli_TR103725_c0_g1	90.12	81	8	0	104	184	3	245	2e-32	139	R_PARALOG
ENSACAG00000001849	Boli_TR103785_c0_g1	50.23	428	192	5	20	426	325	1608	7e-109	392	R_PARALOG
ENSACAG00000007811	Boli_TR103785_c0_g1	59.73	298	115	3	390	682	322	1206	6e-97	353	R_PARALOG
ENSACAG00000004920	Boli_TR103790_c0_g1	82.02	89	15	1	1	88	6	272	8e-39	160	R_PARALOG
ENSACAG00000007772	Boli_TR103936_c0_g1	85.71	217	31	0	382	526	4	654	3e-115	415	R_ORTHOLOG
ENSACAG00000029128	Boli_TR104115_c0_g1	54.55	88	37	1	144	228	1	264	3e-23	109	R_PARALOG
ENSACAG00000013939	Boli_TR104307_c0_g1	100	117	0	0	2	118	3	353	2e-35	146	R_PARALOG
ENSACAG00000010879	Boli_TR104364_c0_g1	54.11	207	95	0	543	749	3	623	2e-63	243	R_PARALOG
ENSACAG00000014070	Boli_TR104364_c0_g1	65.24	210	73	2	526	576	3	623	5e-80	298	R_ORTHOLOG
ENSACAG00000015614	Boli_TR104364_c0_g1	54.11	207	95	0	570	776	3	623	2e-63	243	R_PARALOG
ENSACAG00000007523	Boli_TR104399_c0_g1	56.89	167	72	0	194	526	1	501	1e-57	222	R_ORTHOLOG
ENSACAG00000002543	Boli_TR104600_c0_g1	61	100	39	0	35	134	2	301	4e-25	112	R_PARALOG
ENSACAG00000002709	Boli_TR104784_c0_g1	100	103	0	0	17	526	2	310	1e-44	177	PARALOG
ENSACAG00000016073	Boli_TR104784_c0_g1	78	100	21	1	15	526	11	310	3e-29	125	R_PARALOG
ENSACAG00000015750	Boli_TR104846_c0_g1	61.17	188	73	0	282	526	138	701	3e-57	221	R_ORTHOLOG
ENSACAG00000009159	Boli_TR10485_c1_g1	74.52	208	48	2	1399	1601	51	674	3e-83	309	PARALOG
ENSACAG00000009381	Boli_TR10485_c1_g1	63.59	206	75	0	1815	2020	57	674	3e-70	266	R_PARALOG
ENSACAG00000003358	Boli_TR104941_c0_g1	68.72	211	66	0	1	211	78	710	2e-84	310	R_PARALOG
ENSACAG00000005553	Boli_TR104941_c0_g1	82.46	211	37	0	3	526	78	710	5e-101	365	R_ORTHOLOG
ENSACAG00000007276	Boli_TR104941_c0_g1	68.25	211	67	0	1	211	78	710	1e-83	308	R_PARALOG
ENSACAG00000011774	Boli_TR104941_c0_g1	56.73	208	90	0	7	214	87	710	5e-69	259	R_PARALOG
ENSACAG00000017966	Boli_TR105018_c0_g1	79.34	121	25	0	282	402	657	1019	6e-52	203	R_ORTHOLOG
ENSACAG00000016023	Boli_TR105072_c0_g1	70.83	96	28	0	46	141	51	338	2e-33	140	R_PARALOG
ENSACAG00000011088	Boli_TR105090_c0_g1	64.66	365	124	4	7	366	36	1106	4e-124	443	R_ORTHOLOG
ENSACAG00000003156	Boli_TR105271_c0_g1	73.5	117	31	0	412	528	3	353	2e-33	143	R_PARALOG
ENSACAG00000012841	Boli_TR10532_c0_g1	80	80	16	0	25	526	16	255	6e-31	131	R_UNRESOLVED
ENSACAG00000012841	Boli_TR10532_c0_g2	80	80	16	0	25	526	16	255	6e-31	131	R_UNRESOLVED
ENSACAG00000003776	Boli_TR105384_c0_g1	70.59	187	55	2	362	548	95	646	2e-58	225	R_PARALOG
ENSACAG00000003979	Boli_TR105402_c0_g1	60.15	389	153	4	124	510	2	1156	6e-138	489	R_PARALOG
ENSACAG00000012365	Boli_TR105427_c0_g1	59.72	288	116	1	7	294	225	1085	3e-98	358	R_PARALOG
ENSACAG00000003637	Boli_TR105509_c0_g1	55.1	98	44	0	339	436	2	295	2e-23	109	R_PARALOG
ENSACAG00000003653	Boli_TR105509_c0_g1	56.12	98	43	0	317	414	2	295	8e-25	113	R_PARALOG
ENSACAG00000016293	Boli_TR105590_c0_g1	52.32	151	72	0	14	164	2	454	2e-22	105	R_PARALOG
ENSACAG00000017100	Boli_TR105625_c0_g1	65.38	78	27	0	141	218	105	338	6e-27	119	R_PARALOG
ENSACAG00000026164	Boli_TR105625_c0_g1	91.36	81	7	0	135	526	93	335	6e-40	162	R_ORTHOLOG
ENSACAG00000006340	Boli_TR105637_c0_g1	56.82	88	38	0	739	826	1	264	1e-21	104	R_PARALOG
ENSACAG00000015800	Boli_TR105637_c0_g1	60.23	88	35	0	650	737	1	264	3e-21	102	R_PARALOG
ENSACAG00000007896	Boli_TR105671_c0_g1	70.06	177	53	0	5	181	30	560	5e-69	261	R_PARALOG
ENSACAG00000012324	Boli_TR105671_c0_g1	76.84	177	33	1	16	184	39	569	2e-71	269	R_PARALOG
ENSACAG00000015187	Boli_TR105680_c0_g1	100	145	0	0	1	526	11	445	5e-53	204	R_ORTHOLOG
ENSACAG00000017650	Boli_TR105686_c0_g1	55.62	178	78	1	844	1020	3	536	1e-55	217	R_PARALOG
ENSACAG00000001335	Boli_TR105721_c0_g1	70.69	174	51	0	1	174	97	618	6e-72	268	R_PARALOG
ENSACAG00000002890	Boli_TR105721_c0_g1	82.22	180	32	0	1	180	91	630	9e-82	300	R_PARALOG
ENSACAG00000006923	Boli_TR105721_c0_g1	86.11	180	25	0	1	180	91	630	9e-86	313	R_PARALOG
ENSACAG00000008240	Boli_TR105721_c0_g1	86.11	180	25	0	1	180	91	630	1e-84	310	R_PARALOG
ENSACAG00000011602	Boli_TR105721_c0_g1	58.89	180	74	0	1	180	91	630	1e-56	217	R_PARALOG
ENSACAG00000004920	Boli_TR10572_c0_g1	90.43	345	33	1	85	526	1	1032	0	663	R_ORTHOLOG
ENSACAG00000004920	Boli_TR10572_c1_g1	69.35	124	38	1	432	555	190	555	1e-40	166	R_PARALOG
ENSACAG00000010856	Boli_TR10573_c0_g1	86.08	194	27	0	13	526	357	938	2e-96	352	R_ORTHOLOG
ENSACAG00000010856	Boli_TR10573_c1_g1	77.98	109	24	1	200	308	4	318	3e-43	175	R_PARALOG
ENSACAG00000004492	Boli_TR10578_c1_g1	77.25	167	38	0	235	401	2	502	4e-71	267	R_PARALOG
ENSACAG00000016399	Boli_TR105864_c0_g1	77.06	109	25	0	47	526	3	329	5e-41	153	R_ORTHOLOG
ENSACAG00000001600	Boli_TR105967_c0_g1	77.78	270	60	0	78	526	1	810	2e-120	431	R_ORTHOLOG
ENSACAG00000012246	Boli_TR105967_c0_g1	57.78	270	114	0	79	348	1	810	9e-93	339	R_PARALOG
ENSACAG00000016151	Boli_TR105967_c0_g1	55.93	270	119	0	80	349	1	810	2e-82	304	R_PARALOG
ENSACAG00000001965	Boli_TR106040_c0_g1	68.04	219	68	2	220	436	1	651	3e-83	309	R_PARALOG
ENSACAG00000024151	Boli_TR106040_c0_g1	87.89	223	27	1	195	417	1	651	3e-113	407	R_PARALOG
ENSACAG00000012895	Boli_TR106054_c0_g1	51.16	86	42	1	31	116	3	254	7e-22	102	R_PARALOG
ENSACAG00000028938	Boli_TR106066_c0_g1	73	100	27	1	93	192	5	301	3e-41	167	R_ORTHOLOG
ENSACAG00000005730	Boli_TR106134_c0_g1	58.2	122	50	1	32	152	105	470	2e-37	155	R_PARALOG
ENSACAG00000005143	Boli_TR106158_c0_g1	98.44	64	1	0	117	180	5	196	1e-25	115	PARALOG
ENSACAG00000009505	Boli_TR106183_c0_g1	97.37	76	2	0	374	449	1	228	1e-33	143	R_PARALOG
ENSACAG00000006283	Boli_TR106195_c0_g1	63.96	111	40	1	262	372	1	330	1e-35	149	R_PARALOG
ENSACAG00000009076	Boli_TR106195_c0_g1	63.06	111	41	1	242	352	1	330	9e-34	143	R_PARALOG
ENSACAG00000016787	Boli_TR106243_c0_g1	80.17	116	22	1	75	189	114	461	4e-45	180	R_PARALOG
ENSACAG00000016787	Boli_TR106243_c0_g2	71.68	113	31	1	75	186	114	452	5e-38	156	R_PARALOG
ENSACAG00000023640	Boli_TR106287_c0_g1	73.15	108	29	2	73	180	408	725	4e-22	105	R_PARALOG
ENSACAG00000015881	Boli_TR106356_c0_g1	98.7	77	1	0	71	526	3	233	2e-37	153	R_ORTHOLOG
ENSACAG00000015123	Boli_TR106377_c0_g1	63.45	197	72	0	1	197	61	651	4e-73	272	R_PARALOG
ENSACAG00000025612	Boli_TR106463_c0_g1	84.34	83	12	1	331	412	336	584	2e-32	138	R_ORTHOLOG
ENSACAG00000003319	Boli_TR106464_c0_g1	67.29	107	35	0	1	107	108	428	1e-35	148	R_PARALOG
ENSACAG00000003433	Boli_TR106529_c0_g1	57.11	422	171	6	83	494	153	1409	3e-117	420	R_PARALOG
ENSACAG00000004365	Boli_TR106529_c0_g1	55.32	432	187	5	104	529	153	1427	1e-119	429	R_PARALOG
ENSACAG00000008623	Boli_TR106529_c0_g1	55.07	454	195	7	78	522	153	1454	2e-122	437	R_PARALOG
ENSACAG00000009253	Boli_TR106529_c0_g1	86.96	437	57	1	107	526	153	1460	0	718	R_ORTHOLOG
ENSACAG00000017351	Boli_TR106529_c0_g1	50.85	472	225	5	95	559	153	1484	4e-118	423	R_PARALOG
ENSACAG00000011935	Boli_TR106740_c0_g1	72.41	87	24	0	149	235	1	261	2e-32	139	R_ORTHOLOG
ENSACAG00000015076	Boli_TR106750_c0_g1	51.12	268	110	6	116	362	1062	1835	2e-67	254	R_PARALOG
ENSACAG00000003255	Boli_TR106823_c0_g1	89.16	83	9	0	40	122	2	250	4e-36	150	R_PARALOG
ENSACAG00000007498	Boli_TR106876_c0_g1	79.38	160	33	0	379	526	19	498	3e-55	216	R_ORTHOLOG
ENSACAG00000002723	Boli_TR106960_c0_g1	67.28	162	51	3	4	163	57	533	2e-47	186	R_PARALOG
ENSACAG00000003089	Boli_TR106994_c0_g1	75.51	98	24	0	292	389	1	294	2e-45	182	R_PARALOG
ENSACAG00000013029	Boli_TR106995_c0_g1	70.42	142	42	0	526	717	2	427	1e-57	223	R_ORTHOLOG
ENSACAG00000012645	Boli_TR107055_c0_g1	58.7	92	35	1	392	480	2	277	1e-28	127	R_PARALOG
ENSACAG00000007443	Boli_TR107091_c0_g1	80.79	229	44	0	44	526	1503	2189	8e-103	371	R_ORTHOLOG
ENSACAG00000000380	Boli_TR107131_c0_g1	61.15	157	61	0	276	432	3	473	2e-52	205	R_ORTHOLOG
ENSACAG00000017144	Boli_TR107135_c0_g1	64.06	128	46	0	15	142	23	406	4e-44	177	R_PARALOG
ENSACAG00000017144	Boli_TR107135_c0_g2	64.84	128	45	0	15	142	23	406	8e-45	180	R_PARALOG
ENSACAG00000015148	Boli_TR107194_c0_g1	70.09	107	32	0	93	199	1	321	4e-37	152	R_PARALOG
ENSACAG00000007756	Boli_TR10729_c0_g1	58.45	142	59	3	1	526	46	456	2e-39	163	R_ORTHOLOG
ENSACAG00000015880	Boli_TR1074_c0_g1	71.6	81	23	0	41	121	2	244	7e-24	108	R_PARALOG
ENSACAG00000007299	Boli_TR107567_c0_g1	61.72	431	164	3	10	439	1	1281	3e-161	568	R_PARALOG
ENSACAG00000010981	Boli_TR107567_c0_g1	58.2	433	178	5	8	437	1	1287	9e-146	517	R_PARALOG
ENSACAG00000016098	Boli_TR107567_c0_g1	75.97	437	103	3	1	435	1	1305	0	691	R_PARALOG
ENSACAG00000016443	Boli_TR107596_c0_g1	50	242	115	3	134	526	48	764	2e-55	214	R_UNRESOLVED
ENSACAG00000016443	Boli_TR107596_c0_g2	50	242	115	3	134	526	48	764	2e-55	214	R_UNRESOLVED
ENSACAG00000001008	Boli_TR107623_c0_g1	68.72	470	147	2	25	526	420	1823	0	688	R_ORTHOLOG
ENSACAG00000015114	Boli_TR107673_c1_g1	67.06	85	28	1	748	832	3	254	1e-23	111	R_PARALOG
ENSACAG00000010143	Boli_TR107734_c0_g1	69.13	230	70	1	7	526	440	1129	1e-83	307	R_ORTHOLOG
ENSACAG00000003517	Boli_TR107799_c0_g1	83.46	399	63	3	1	526	137	1333	0	653	R_ORTHOLOG
ENSACAG00000006016	Boli_TR107799_c0_g1	70.43	399	118	0	1	399	137	1333	1e-162	571	R_PARALOG
ENSACAG00000013584	Boli_TR107799_c0_g1	54.39	410	182	6	4	408	140	1324	4e-111	400	R_PARALOG
ENSACAG00000022201	Boli_TR107799_c0_g1	54.41	408	186	5	1	408	137	1333	8e-119	425	R_PARALOG
ENSACAG00000017691	Boli_TR107839_c0_g1	52.52	139	66	5	1	139	1	360	8e-24	111	R_PARALOG
ENSACAG00000009505	Boli_TR107884_c0_g1	53.82	537	242	3	130	660	76	1686	4e-148	523	R_PARALOG
ENSACAG00000000332	Boli_TR10800_c0_g1	78.12	553	118	2	19	526	3	1661	0	895	R_ORTHOLOG
ENSACAG00000004967	Boli_TR108036_c0_g1	68.32	101	31	2	2	526	442	735	7e-34	141	R_ORTHOLOG
ENSACAG00000013388	Boli_TR108036_c0_g1	54.08	98	44	1	1	97	442	735	2e-24	110	R_PARALOG
ENSACAG00000001843	Boli_TR108075_c0_g1	77.3	163	37	0	276	438	760	1248	1e-66	252	R_ORTHOLOG
ENSACAG00000013639	Boli_TR108127_c0_g1	98.21	224	4	0	1	224	1039	1710	3e-75	280	R_ORTHOLOG
ENSACAG00000002784	Boli_TR108155_c0_g1	54.21	107	48	2	1	526	119	436	3e-23	105	R_PARALOG
ENSACAG00000024242	Boli_TR108155_c0_g1	54.29	140	61	3	96	526	122	538	2e-34	144	R_ORTHOLOG
ENSACAG00000009417	Boli_TR108170_c0_g1	98.67	225	3	0	1	225	25	699	4e-131	465	R_ORTHOLOG
ENSACAG00000010722	Boli_TR108237_c0_g1	62.23	421	154	3	8	423	385	1647	2e-152	537	R_PARALOG
ENSACAG00000011459	Boli_TR108271_c0_g1	53.03	132	62	0	26	157	127	522	1e-36	150	R_PARALOG
ENSACAG00000005479	Boli_TR108271_c0_g2	50	162	78	2	12	170	100	585	1e-42	170	R_PARALOG
ENSACAG00000011459	Boli_TR108271_c0_g2	53.03	132	62	0	26	157	127	522	5e-37	151	R_PARALOG
ENSACAG00000005479	Boli_TR108271_c0_g3	50	162	78	2	12	170	100	585	1e-42	171	R_PARALOG
ENSACAG00000011459	Boli_TR108271_c0_g3	53.03	132	62	0	26	157	127	522	4e-37	152	R_PARALOG
ENSACAG00000003766	Boli_TR108281_c0_g1	75.42	118	29	0	1	526	810	1163	9e-32	134	R_ORTHOLOG
ENSACAG00000012213	Boli_TR108281_c0_g1	61.54	117	45	0	1	526	813	1163	1e-22	103	R_PARALOG
ENSACAG00000003449	Boli_TR108296_c0_g1	84.62	169	25	1	1	168	1100	1606	3e-75	279	R_ORTHOLOG
ENSACAG00000029181	Boli_TR108326_c0_g1	54.81	270	117	1	11	275	73	882	6e-89	325	R_ORTHOLOG
ENSACAG00000013470	Boli_TR108362_c0_g1	87.16	148	12	1	620	760	2	445	4e-77	275	R_ORTHOLOG
ENSACAG00000006224	Boli_TR108430_c0_g1	56.02	382	137	5	70	526	319	1458	9e-113	405	R_ORTHOLOG
ENSACAG00000009055	Boli_TR108442_c0_g1	50	140	70	1	24	163	3	407	2e-36	152	R_PARALOG
ENSACAG00000015299	Boli_TR108442_c0_g1	63.5	137	50	1	98	234	3	398	3e-49	195	R_PARALOG
ENSACAG00000003739	Boli_TR108451_c0_g1	82.11	380	68	3	1	526	444	1556	1e-175	614	R_ORTHOLOG
ENSACAG00000011072	Boli_TR108451_c0_g1	61.57	216	83	2	1	216	468	1073	7e-63	239	R_PARALOG
ENSACAG00000002068	Boli_TR108481_c0_g1	66.98	315	104	1	7	526	501	1433	3e-82	304	R_ORTHOLOG
ENSACAG00000004605	Boli_TR108481_c0_g1	58.99	317	130	1	10	526	570	1514	3e-75	280	R_PARALOG
ENSACAG00000002860	Boli_TR108504_c1_g1	73.56	87	23	0	22	108	188	448	4e-32	135	R_PARALOG
ENSACAG00000005033	Boli_TR108504_c1_g1	66.67	84	28	0	11	94	188	439	2e-23	106	R_PARALOG
ENSACAG00000006678	Boli_TR108504_c1_g1	75.58	86	21	0	26	111	191	448	4e-31	131	R_PARALOG
ENSACAG00000023444	Boli_TR108504_c1_g1	78.16	87	19	0	8	94	188	448	3e-32	135	R_PARALOG
ENSACAG00000000978	Boli_TR108549_c0_g1	80.88	204	37	1	662	863	1	612	1e-100	366	R_PARALOG
ENSACAG00000008732	Boli_TR108549_c0_g1	80.98	205	39	1	91	526	1	612	1e-100	364	R_PARALOG
ENSACAG00000014949	Boli_TR108549_c0_g1	89.27	205	22	1	526	595	1	612	2e-112	405	R_ORTHOLOG
ENSACAG00000007334	Boli_TR108564_c0_g1	69.26	270	83	0	24	293	1179	1988	9e-117	418	R_ORTHOLOG
ENSACAG00000000340	Boli_TR108593_c0_g1	89.25	186	20	0	1	186	796	1353	6e-92	334	R_ORTHOLOG
ENSACAG00000001533	Boli_TR108601_c0_g1	81.14	334	63	1	1	334	210	1208	3e-122	437	R_ORTHOLOG
ENSACAG00000006502	Boli_TR108611_c0_g1	88.86	332	37	0	2	526	67	1062	2e-171	600	R_ORTHOLOG
ENSACAG00000010085	Boli_TR108611_c0_g1	73.39	342	90	2	178	526	40	1062	2e-147	521	R_PARALOG
ENSACAG00000015022	Boli_TR108637_c0_g1	55.97	377	166	1	1	526	277	1401	3e-114	412	R_ORTHOLOG
ENSACAG00000014736	Boli_TR108702_c0_g1	71.13	194	48	2	30	526	223	777	4e-67	253	R_ORTHOLOG
ENSACAG00000017057	Boli_TR108702_c0_g1	77.66	94	21	0	1	526	28	309	3e-36	149	R_PARALOG
ENSACAG00000015983	Boli_TR108826_c0_g1	51.27	158	77	0	1	158	133	606	2e-45	179	R_ORTHOLOG
ENSACAG00000000190	Boli_TR108830_c0_g1	84.23	260	41	1	1	260	460	1233	6e-119	425	R_ORTHOLOG
ENSACAG00000011680	Boli_TR108851_c0_g1	67.48	163	53	0	569	731	3	491	1e-54	213	R_PARALOG
ENSACAG00000011680	Boli_TR108851_c1_g1	60.91	330	127	4	244	571	7	975	9e-96	350	R_PARALOG
ENSACAG00000011694	Boli_TR108922_c0_g1	87.41	397	50	0	526	620	1	1191	0	734	R_ORTHOLOG
ENSACAG00000013525	Boli_TR108922_c0_g1	69.8	404	122	2	529	932	1	1191	4e-172	604	R_PARALOG
ENSACAG00000005946	Boli_TR109087_c0_g1	53.03	347	160	2	16	359	364	1404	2e-101	368	R_PARALOG
ENSACAG00000009189	Boli_TR109087_c0_g1	74.43	395	101	3	1	526	301	1413	3e-163	573	R_ORTHOLOG
ENSACAG00000005946	Boli_TR109087_c0_g2	58.56	111	46	0	16	126	153	485	3e-34	144	R_PARALOG
ENSACAG00000009189	Boli_TR109087_c0_g2	77.78	135	30	1	1	135	96	494	8e-55	213	R_PARALOG
ENSACAG00000001833	Boli_TR109109_c0_g1	77.78	207	46	0	13	526	447	1067	8e-100	361	R_PARALOG
ENSACAG00000010761	Boli_TR109109_c0_g1	95.83	216	9	0	1	526	447	1094	3e-126	449	R_ORTHOLOG
ENSACAG00000012966	Boli_TR109109_c0_g1	53.47	202	93	1	11	211	483	1088	7e-67	251	R_PARALOG
ENSACAG00000006418	Boli_TR109119_c0_g1	94.03	134	8	0	3	526	41	442	2e-66	249	R_ORTHOLOG
ENSACAG00000015778	Boli_TR109119_c0_g1	82.09	134	24	0	114	526	41	442	3e-63	240	R_PARALOG
ENSACAG00000016680	Boli_TR109119_c0_g1	88.55	131	15	0	126	526	50	442	4e-66	249	R_PARALOG
ENSACAG00000027532	Boli_TR109133_c0_g1	50	172	82	1	842	1009	1	516	1e-21	104	R_PARALOG
ENSACAG00000002549	Boli_TR109178_c0_g2	97.93	241	5	1	58	526	47	766	7e-133	471	R_ORTHOLOG
ENSACAG00000006841	Boli_TR109199_c0_g1	93.44	61	4	0	2	62	590	772	8e-26	115	R_PARALOG
ENSACAG00000016702	Boli_TR109199_c0_g1	77.05	61	14	0	1	61	590	772	1e-21	101	R_PARALOG
ENSACAG00000016954	Boli_TR109312_c0_g1	65.81	272	93	4	65	336	468	1169	4e-78	291	R_PARALOG
ENSACAG00000015004	Boli_TR109352_c0_g1	100	141	0	0	18	158	19	441	2e-73	273	PARALOG
ENSACAG00000015004	Boli_TR109352_c0_g2	100	141	0	0	18	526	19	441	4e-74	275	r_ORTHOLOG
ENSACAG00000007053	Boli_TR109377_c0_g1	71.54	260	74	0	1	526	536	1315	6e-101	353	R_PARALOG
ENSACAG00000010003	Boli_TR109377_c0_g1	68.28	290	91	1	24	526	557	1426	1e-101	368	R_PARALOG
ENSACAG00000013273	Boli_TR109377_c0_g1	73.76	263	69	0	2	526	536	1324	2e-106	366	R_PARALOG
ENSACAG00000014668	Boli_TR109377_c0_g1	77.88	339	74	2	1	526	536	1522	4e-148	479	R_ORTHOLOG
ENSACAG00000000654	Boli_TR109384_c1_g1	55.41	666	291	8	37	696	1	1968	0	731	R_ORTHOLOG
ENSACAG00000004870	Boli_TR109404_c0_g1	58.67	150	59	4	84	526	8	448	1e-37	155	R_ORTHOLOG
ENSACAG00000000970	Boli_TR109443_c0_g1	57.23	166	70	1	13	526	242	739	8e-56	215	R_PARALOG
ENSACAG00000001442	Boli_TR109443_c0_g1	72.86	210	41	2	1	526	431	1060	1e-86	317	R_ORTHOLOG
ENSACAG00000003697	Boli_TR109454_c0_g1	66.67	123	41	0	35	157	65	433	4e-42	171	R_PARALOG
ENSACAG00000003697	Boli_TR109454_c0_g2	68.31	142	45	1	323	526	64	483	4e-53	207	R_ORTHOLOG
ENSACAG00000001164	Boli_TR109455_c0_g1	56.3	135	59	0	1	526	461	865	3e-39	162	R_PARALOG
ENSACAG00000008139	Boli_TR109455_c0_g1	70.54	224	66	0	15	526	38	709	4e-87	321	R_ORTHOLOG
ENSACAG00000001574	Boli_TR109455_c1_g1	54.9	102	44	1	281	380	1	306	8e-23	108	R_PARALOG
ENSACAG00000012964	Boli_TR109485_c0_g1	82.52	429	45	3	1	399	276	1559	0	739	R_ORTHOLOG
ENSACAG00000014073	Boli_TR109490_c0_g1	98.65	74	1	0	3	526	104	325	8e-37	150	R_ORTHOLOG
ENSACAG00000010660	Boli_TR109517_c1_g1	61.63	490	182	3	30	526	582	2048	3e-172	603	R_PARALOG
ENSACAG00000020981	Boli_TR109517_c1_g1	86.53	490	66	0	30	526	579	2048	0	862	R_ORTHOLOG
ENSACAG00000004390	Boli_TR109577_c0_g1	96.88	160	5	0	169	328	3	482	3e-85	313	R_PARALOG
ENSACAG00000004390	Boli_TR109577_c0_g2	96.6	324	11	0	5	526	3	974	0	641	R_ORTHOLOG
ENSACAG00000004264	Boli_TR109578_c0_g1	64.75	139	49	2	27	165	98	502	3e-42	169	R_ORTHOLOG
ENSACAG00000013776	Boli_TR109619_c0_g1	50.24	207	103	1	31	237	175	783	7e-59	225	R_ORTHOLOG
ENSACAG00000005617	Boli_TR109633_c0_g1	56.44	163	69	1	7	167	119	607	4e-38	159	R_PARALOG
ENSACAG00000015147	Boli_TR109633_c0_g1	64.44	315	106	4	5	313	116	1057	2e-90	333	R_PARALOG
ENSACAG00000000987	Boli_TR109634_c0_g1	62.33	215	78	4	404	615	1	618	6e-40	164	R_PARALOG
ENSACAG00000016057	Boli_TR109654_c0_g2	51.75	114	55	0	1	114	129	470	1e-26	117	R_PARALOG
ENSACAG00000002402	Boli_TR109720_c0_g1	63.56	1254	427	14	526	617	1443	5153	0	1261	R_ORTHOLOG
ENSACAG00000008192	Boli_TR109735_c0_g1	64.56	206	73	0	1	206	44	661	5e-71	265	R_PARALOG
ENSACAG00000002260	Boli_TR109743_c0_g1	75.72	593	143	3	2482	3073	3	1709	0	947	R_PARALOG
ENSACAG00000004113	Boli_TR109743_c0_g1	55.15	602	267	6	2404	3002	3	1721	0	700	R_PARALOG
ENSACAG00000001996	Boli_TR109745_c0_g1	69.75	162	46	1	73	526	427	912	7e-57	218	R_ORTHOLOG
ENSACAG00000002650	Boli_TR109798_c0_g1	89.18	194	21	0	296	489	246	827	4e-106	384	PARALOG
ENSACAG00000003068	Boli_TR109798_c0_g1	74.4	168	43	0	1109	1276	324	827	4e-77	288	R_PARALOG
ENSACAG00000007525	Boli_TR109798_c0_g1	78.35	194	42	0	1100	1293	246	827	4e-95	348	R_PARALOG
ENSACAG00000016153	Boli_TR109798_c0_g1	75.26	194	48	0	1193	1386	246	827	7e-93	341	R_PARALOG
ENSACAG00000011945	Boli_TR109807_c0_g1	67.95	415	129	1	5	526	517	1761	2e-175	613	R_ORTHOLOG
ENSACAG00000003858	Boli_TR109820_c0_g1	77.39	230	52	1	1	230	74	757	4e-89	325	R_ORTHOLOG
ENSACAG00000010417	Boli_TR109860_c0_g1	68.94	132	40	1	2	526	217	612	3e-51	198	R_ORTHOLOG
ENSACAG00000024516	Boli_TR109860_c0_g1	58.62	145	58	1	66	526	115	549	8e-42	169	R_PARALOG
ENSACAG00000016784	Boli_TR109881_c0_g1	72.8	125	34	0	981	1105	3	377	6e-29	129	R_PARALOG
ENSACAG00000014541	Boli_TR109884_c0_g1	93.73	255	16	0	1	526	1746	2510	1e-127	454	R_ORTHOLOG
ENSACAG00000003415	Boli_TR109901_c0_g1	58.87	462	190	1	1	526	355	1734	2e-164	577	R_PARALOG
ENSACAG00000012600	Boli_TR109901_c0_g1	62.72	448	153	2	22	526	274	1617	1e-171	601	R_ORTHOLOG
ENSACAG00000014463	Boli_TR109908_c0_g1	63.37	172	63	0	12	183	209	724	4e-56	215	R_ORTHOLOG
ENSACAG00000002549	Boli_TR109921_c0_g1	61.44	236	90	1	60	294	5	712	2e-79	294	R_PARALOG
ENSACAG00000010900	Boli_TR109936_c0_g1	82.31	130	23	0	198	327	189	578	3e-54	210	R_PARALOG
ENSACAG00000010900	Boli_TR109936_c1_g1	75	204	50	1	1	526	436	1047	2e-81	301	R_ORTHOLOG
ENSACAG00000013520	Boli_TR109938_c0_g1	72	625	169	5	53	526	28	1836	0	719	R_ORTHOLOG
ENSACAG00000010251	Boli_TR10995_c0_g1	66.06	109	37	0	223	526	3	329	8e-41	167	R_UNRESOLVED
ENSACAG00000010251	Boli_TR10995_c0_g2	66.06	109	37	0	223	526	3	329	8e-41	167	R_UNRESOLVED
ENSACAG00000007166	Boli_TR109964_c0_g1	77.45	337	76	0	35	526	599	1609	3e-157	553	R_PARALOG
ENSACAG00000007803	Boli_TR109964_c0_g1	90.88	373	34	1	26	526	533	1642	0	684	R_ORTHOLOG
ENSACAG00000011308	Boli_TR109988_c0_g1	61.02	177	69	1	1	177	1178	1594	3e-51	199	R_ORTHOLOG
ENSACAG00000000304	Boli_TR109997_c1_g1	60.99	505	194	3	631	1132	3	1508	0	678	R_PARALOG
ENSACAG00000006907	Boli_TR109999_c0_g1	76.45	259	61	2	191	526	86	847	9e-113	405	R_ORTHOLOG
ENSACAG00000006212	Boli_TR110011_c0_g1	95.4	87	4	0	7	526	1201	1461	7e-38	154	R_ORTHOLOG
ENSACAG00000008281	Boli_TR110011_c0_g1	94.25	87	4	1	7	526	1201	1461	1e-35	147	R_PARALOG
ENSACAG00000011445	Boli_TR110023_c0_g1	94.67	150	8	0	210	359	2	451	1e-76	285	R_PARALOG
ENSACAG00000011445	Boli_TR110023_c0_g2	91.52	224	19	0	136	359	2	673	1e-117	422	R_PARALOG
ENSACAG00000011445	Boli_TR110023_c1_g1	91.33	150	13	0	11	160	1	450	4e-78	291	R_PARALOG
ENSACAG00000011445	Boli_TR110023_c3_g1	84.68	124	19	0	344	467	3	374	9e-49	193	R_PARALOG
ENSACAG00000000112	Boli_TR110048_c0_g1	64.4	323	113	3	71	391	78	1043	3e-120	430	R_PARALOG
ENSACAG00000008913	Boli_TR110048_c0_g1	65.74	324	109	3	23	344	75	1043	6e-120	429	R_PARALOG
ENSACAG00000000801	Boli_TR110059_c0_g2	54.5	644	280	10	6	636	1270	3189	0	666	R_PARALOG
ENSACAG00000012085	Boli_TR110059_c0_g2	60.71	616	235	10	39	647	1381	3189	0	716	R_PARALOG
ENSACAG00000011793	Boli_TR110090_c0_g1	63.53	340	124	1	15	354	622	1635	5e-111	399	R_ORTHOLOG
ENSACAG00000011566	Boli_TR110123_c0_g1	90.87	252	23	0	2	253	49	804	5e-118	422	R_ORTHOLOG
ENSACAG00000004731	Boli_TR110157_c0_g1	71.46	459	121	8	1	526	419	1783	8e-180	628	R_ORTHOLOG
ENSACAG00000014116	Boli_TR110182_c0_g1	57.98	702	291	8	35	732	354	2441	0	664	R_ORTHOLOG
ENSACAG00000004183	Boli_TR110186_c0_g1	96.65	269	9	1	1	526	151	954	3e-145	512	R_UNRESOLVED
ENSACAG00000006188	Boli_TR110186_c0_g1	78.02	273	26	6	1	526	70	885	1e-100	364	R_PARALOG
ENSACAG00000004183	Boli_TR110186_c0_g2	96.65	269	9	1	1	526	124	927	3e-145	512	R_UNRESOLVED
ENSACAG00000006188	Boli_TR110186_c0_g2	77.66	273	27	6	1	239	43	858	1e-100	363	R_PARALOG
ENSACAG00000011009	Boli_TR110200_c0_g1	66.3	181	60	1	1	180	1346	1888	2e-65	246	R_PARALOG
ENSACAG00000015037	Boli_TR110200_c0_g1	90.16	183	18	1	1	526	1343	1888	3e-89	325	R_ORTHOLOG
ENSACAG00000017885	Boli_TR110317_c0_g1	62.66	608	226	7	40	526	860	2470	6e-179	626	R_ORTHOLOG
ENSACAG00000007127	Boli_TR110342_c0_g1	55.45	110	49	0	77	186	169	498	4e-34	145	PARALOG
ENSACAG00000028899	Boli_TR110342_c0_g1	56.88	109	47	0	7	115	172	498	7e-33	140	R_PARALOG
ENSACAG00000007127	Boli_TR110342_c0_g2	55.85	188	83	0	77	264	169	732	1e-61	236	R_PARALOG
ENSACAG00000008280	Boli_TR110342_c0_g2	52.45	204	94	1	56	256	121	732	2e-59	229	R_PARALOG
ENSACAG00000017021	Boli_TR110342_c0_g2	56.44	202	85	2	464	662	709	1305	1e-59	229	R_PARALOG
ENSACAG00000028899	Boli_TR110342_c0_g2	56.08	378	163	1	7	526	172	1305	1e-123	441	R_ORTHOLOG
ENSACAG00000012782	Boli_TR110363_c0_g1	77.38	526	119	3	166	526	1	1365	0	633	R_ORTHOLOG
ENSACAG00000017320	Boli_TR110363_c0_g1	61.66	459	167	7	154	603	1	1365	4e-115	414	R_PARALOG
ENSACAG00000000763	Boli_TR110366_c0_g1	81.41	199	37	1	1	199	671	1264	2e-81	300	R_PARALOG
ENSACAG00000008622	Boli_TR110366_c0_g1	90.91	198	18	0	1	526	671	1264	5e-90	328	R_ORTHOLOG
ENSACAG00000011819	Boli_TR110366_c0_g1	77.78	198	44	0	1	198	671	1264	6e-80	295	R_PARALOG
ENSACAG00000004800	Boli_TR110393_c0_g1	82.95	129	22	1	1	129	308	670	7e-33	137	R_ORTHOLOG
ENSACAG00000002708	Boli_TR110394_c0_g1	85.59	111	16	1	1	111	138	467	1e-44	177	R_ORTHOLOG
ENSACAG00000006658	Boli_TR110441_c0_g1	65.13	628	208	4	153	526	269	2134	0	806	R_PARALOG
ENSACAG00000009795	Boli_TR110441_c0_g1	73.12	640	171	4	168	526	269	2134	0	939	R_ORTHOLOG
ENSACAG00000006672	Boli_TR110470_c0_g1	70.56	248	71	4	68	526	643	1365	1e-74	278	R_ORTHOLOG
ENSACAG00000013586	Boli_TR110470_c0_g1	51.54	260	125	7	160	418	646	1359	8e-45	179	R_PARALOG
ENSACAG00000022140	Boli_TR110470_c0_g1	52.81	231	85	8	304	510	685	1359	2e-38	159	R_PARALOG
ENSACAG00000009831	Boli_TR110485_c0_g1	63.43	391	141	5	4	392	67	1218	1e-129	461	R_ORTHOLOG
ENSACAG00000012791	Boli_TR110492_c0_g1	50	152	73	3	57	205	153	581	6e-35	147	R_PARALOG
ENSACAG00000014236	Boli_TR110492_c0_g1	52.32	151	72	2	54	204	153	581	6e-36	150	R_PARALOG
ENSACAG00000002606	Boli_TR110493_c0_g1	85.6	514	73	1	1	526	400	1941	0	904	R_ORTHOLOG
ENSACAG00000005113	Boli_TR11049_c0_g1	60.71	140	55	0	523	662	2	421	1e-40	167	R_PARALOG
ENSACAG00000007200	Boli_TR11049_c0_g1	52.08	144	67	1	70	211	2	433	2e-31	134	R_PARALOG
ENSACAG00000013030	Boli_TR11049_c0_g1	63.57	140	51	0	69	208	2	421	4e-45	179	R_PARALOG
ENSACAG00000017312	Boli_TR11049_c0_g1	88.11	143	17	0	61	203	2	430	8e-68	255	R_PARALOG
ENSACAG00000017852	Boli_TR11049_c0_g1	67.38	141	46	0	63	203	2	424	5e-50	196	R_PARALOG
ENSACAG00000017312	Boli_TR11049_c0_g2	88.78	98	11	0	61	158	2	295	3e-43	173	R_PARALOG
ENSACAG00000017852	Boli_TR11049_c0_g2	63.27	98	36	0	63	160	2	295	1e-29	128	R_PARALOG
ENSACAG00000007031	Boli_TR110502_c0_g1	81.14	700	132	0	1	700	249	2348	0	1174	R_ORTHOLOG
ENSACAG00000000842	Boli_TR110523_c0_g1	52.14	140	66	2	25	526	97	513	2e-36	151	PARALOG
ENSACAG00000013357	Boli_TR110523_c0_g1	60.49	162	64	1	11	172	31	513	2e-56	217	R_PARALOG
ENSACAG00000006594	Boli_TR110531_c0_g1	59.57	94	35	1	88	178	1028	1309	4e-26	115	R_PARALOG
ENSACAG00000012973	Boli_TR110531_c0_g1	70.73	82	24	0	98	179	1028	1273	1e-27	120	R_PARALOG
ENSACAG00000013390	Boli_TR110531_c0_g1	68.92	74	23	0	102	175	1028	1249	8e-23	105	R_PARALOG
ENSACAG00000000801	Boli_TR110572_c0_g1	85.29	639	91	4	1	526	243	2153	0	1053	R_ORTHOLOG
ENSACAG00000012085	Boli_TR110572_c0_g1	69.92	605	182	4	43	647	378	2153	0	858	R_PARALOG
ENSACAG00000001991	Boli_TR110590_c1_g1	74.3	214	54	2	1	526	478	1113	3e-69	259	R_ORTHOLOG
ENSACAG00000006285	Boli_TR110590_c1_g1	57.02	228	98	2	21	248	478	1068	6e-50	195	R_PARALOG
ENSACAG00000006751	Boli_TR110623_c0_g1	95.88	170	7	1	1	170	219	725	9e-95	343	R_ORTHOLOG
ENSACAG00000009713	Boli_TR110644_c0_g2	62.41	705	261	9	24	526	403	2463	0	802	R_ORTHOLOG
ENSACAG00000009870	Boli_TR110644_c0_g2	73.43	335	83	2	277	605	952	1956	2e-147	521	R_PARALOG
ENSACAG00000028232	Boli_TR110655_c0_g1	68.75	256	80	0	6	261	8	775	3e-87	320	R_PARALOG
ENSACAG00000028232	Boli_TR110655_c0_g2	68.9	254	79	0	8	261	8	769	6e-86	315	R_PARALOG
ENSACAG00000013403	Boli_TR110701_c0_g1	76.92	312	54	3	1	294	488	1417	6e-130	463	R_PARALOG
ENSACAG00000016123	Boli_TR110701_c0_g1	75.71	317	65	2	1	305	488	1438	3e-132	471	R_PARALOG
ENSACAG00000007960	Boli_TR11073_c0_g1	51.59	126	61	0	5	130	49	426	4e-24	108	R_PARALOG
ENSACAG00000007960	Boli_TR11073_c0_g2	51.59	126	61	0	5	130	49	426	2e-25	113	R_PARALOG
ENSACAG00000004466	Boli_TR110743_c1_g1	87.11	1614	208	3	1	526	33	4865	0	2924	R_ORTHOLOG
ENSACAG00000014411	Boli_TR110743_c1_g1	70.79	1599	455	10	41	1627	33	4811	0	2348	R_PARALOG
ENSACAG00000004466	Boli_TR110743_c1_g2	85.71	518	74	1	1097	1614	33	1583	0	887	R_PARALOG
ENSACAG00000000749	Boli_TR110818_c0_g1	53.15	143	57	2	17	149	872	1300	1e-35	147	R_PARALOG
ENSACAG00000009243	Boli_TR110818_c0_g1	54.55	143	55	2	17	149	872	1300	6e-37	151	R_PARALOG
ENSACAG00000011807	Boli_TR110818_c0_g1	52.45	143	58	2	14	146	872	1300	4e-35	145	R_PARALOG
ENSACAG00000012603	Boli_TR110819_c0_g1	73.67	300	78	3	89	387	428	1312	3e-121	433	R_ORTHOLOG
ENSACAG00000006494	Boli_TR110835_c0_g1	65.99	685	228	9	1	526	397	2421	0	942	R_PARALOG
ENSACAG00000016145	Boli_TR110835_c0_g1	87.64	696	86	0	1	526	397	2484	0	1306	R_ORTHOLOG
ENSACAG00000008127	Boli_TR110884_c0_g2	79	100	21	0	47	146	915	1214	2e-29	126	R_ORTHOLOG
ENSACAG00000010786	Boli_TR110896_c0_g1	53.33	165	77	0	1	165	1	495	2e-40	163	R_ORTHOLOG
ENSACAG00000011305	Boli_TR110901_c0_g1	67.44	605	194	10	4	526	358	2079	0	757	R_ORTHOLOG
ENSACAG00000005201	Boli_TR110909_c0_g1	63.08	195	72	1	526	1317	690	1271	3e-125	249	R_ORTHOLOG
ENSACAG00000025145	Boli_TR11092_c0_g1	85.16	283	42	1	17	526	22	867	8e-142	503	R_ORTHOLOG
ENSACAG00000028030	Boli_TR11092_c0_g1	53.75	333	152	7	258	588	1	867	1e-91	336	R_PARALOG
ENSACAG00000010998	Boli_TR110944_c0_g1	64.86	111	39	0	1	111	64	396	9e-37	153	R_PARALOG
ENSACAG00000014353	Boli_TR110944_c0_g1	65.42	107	37	0	64	170	70	390	5e-35	147	R_PARALOG
ENSACAG00000010998	Boli_TR110944_c0_g2	55.74	549	233	3	1	526	204	1850	8e-171	598	R_ORTHOLOG
ENSACAG00000014353	Boli_TR110944_c0_g2	51.17	512	247	4	64	572	318	1844	2e-146	518	R_PARALOG
ENSACAG00000028241	Boli_TR110945_c0_g1	52.4	292	138	1	298	588	911	1786	3e-127	240	R_PARALOG
ENSACAG00000028244	Boli_TR110945_c0_g1	67.02	379	125	0	1	379	2427	3563	6e-117	419	R_PARALOG
ENSACAG00000002505	Boli_TR110950_c0_g1	53.44	479	223	0	1	479	98	1534	1e-149	528	R_ORTHOLOG
ENSACAG00000000374	Boli_TR11096_c0_g1	65.66	198	67	1	161	357	305	898	1e-65	251	R_PARALOG
ENSACAG00000006717	Boli_TR11096_c0_g1	75.48	261	61	1	1	258	38	820	7e-94	344	R_PARALOG
ENSACAG00000015711	Boli_TR110981_c0_g1	86.7	188	25	0	1	526	196	759	4e-75	278	PARALOG
ENSACAG00000017709	Boli_TR110984_c0_g1	59.61	515	167	8	44	517	514	2019	2e-168	592	R_PARALOG
ENSACAG00000014530	Boli_TR110985_c1_g1	52.38	420	199	4	513	931	2	1249	1e-131	469	R_PARALOG
ENSACAG00000017709	Boli_TR110985_c1_g1	70.02	417	124	2	511	526	2	1249	4e-179	627	R_ORTHOLOG
ENSACAG00000003445	Boli_TR110994_c0_g1	100	158	0	0	1	158	248	721	8e-88	320	R_ORTHOLOG
ENSACAG00000006713	Boli_TR110_c0_g1	92.2	141	11	0	2	142	92	514	1e-26	120	R_PARALOG
ENSACAG00000007590	Boli_TR111017_c0_g1	74.81	262	66	0	53	314	1516	2301	2e-112	403	R_ORTHOLOG
ENSACAG00000009811	Boli_TR111040_c0_g1	70.67	341	100	1	10	350	507	1523	3e-128	456	R_ORTHOLOG
ENSACAG00000003686	Boli_TR111095_c1_g1	74.7	83	21	1	1	83	7	249	8e-24	110	R_PARALOG
ENSACAG00000003686	Boli_TR111095_c1_g2	64.31	524	179	8	1	526	541	1983	5e-139	493	R_ORTHOLOG
ENSACAG00000000057	Boli_TR11109_c0_g1	51.92	260	122	2	92	348	167	913	2e-79	295	R_PARALOG
ENSACAG00000007531	Boli_TR11109_c0_g1	51.15	260	124	2	90	346	167	913	8e-77	286	R_PARALOG
ENSACAG00000009753	Boli_TR11109_c0_g1	66.5	200	59	2	155	346	314	913	1e-76	285	R_PARALOG
ENSACAG00000016374	Boli_TR11109_c0_g1	50.39	256	124	3	54	306	167	913	3e-72	271	R_PARALOG
ENSACAG00000016460	Boli_TR11109_c0_g1	66.8	250	83	1	8	257	167	913	2e-96	351	R_PARALOG
ENSACAG00000000057	Boli_TR11109_c0_g2	51.92	260	122	2	92	348	1	747	2e-79	295	R_PARALOG
ENSACAG00000007531	Boli_TR11109_c0_g2	51.15	260	124	2	90	346	1	747	8e-77	286	R_PARALOG
ENSACAG00000009753	Boli_TR11109_c0_g2	66.5	200	59	2	155	346	148	747	2e-76	285	R_PARALOG
ENSACAG00000016374	Boli_TR11109_c0_g2	50.39	256	124	3	54	306	1	747	3e-72	271	R_PARALOG
ENSACAG00000016460	Boli_TR11109_c0_g2	66.8	250	83	1	8	257	1	747	2e-96	351	R_PARALOG
ENSACAG00000004182	Boli_TR111115_c0_g1	88.43	242	11	1	116	340	368	1093	1e-122	372	R_ORTHOLOG
ENSACAG00000012132	Boli_TR111116_c1_g1	65.59	93	32	1	115	207	206	478	6e-31	133	R_PARALOG
ENSACAG00000012132	Boli_TR111116_c1_g2	61.81	199	74	2	11	526	22	612	5e-67	253	R_ORTHOLOG
ENSACAG00000015851	Boli_TR111120_c0_g1	84.21	76	12	1	1	76	442	666	1e-27	120	R_PARALOG
ENSACAG00000016581	Boli_TR111120_c0_g1	89.33	75	8	0	1	526	442	666	4e-31	132	R_UNRESOLVED
ENSACAG00000015851	Boli_TR111120_c0_g3	84.21	76	12	1	1	76	440	664	1e-27	120	R_PARALOG
ENSACAG00000016581	Boli_TR111120_c0_g3	89.33	75	8	0	1	526	440	664	4e-31	132	R_UNRESOLVED
ENSACAG00000001810	Boli_TR111138_c0_g1	55.05	287	129	0	1	287	1030	1890	2e-96	350	R_PARALOG
ENSACAG00000008598	Boli_TR111138_c0_g1	69	558	168	4	1	526	226	1890	0	777	R_ORTHOLOG
ENSACAG00000003105	Boli_TR111158_c0_g1	76.53	277	64	1	29	526	268	1098	2e-126	450	R_ORTHOLOG
ENSACAG00000008348	Boli_TR111167_c0_g1	84.4	327	51	2	6	332	242	1204	6e-157	552	R_PARALOG
ENSACAG00000011489	Boli_TR111167_c0_g1	75.95	291	70	1	61	351	329	1198	8e-129	459	R_PARALOG
ENSACAG00000008348	Boli_TR111167_c0_g2	84.24	406	64	3	6	526	242	1420	0	668	R_ORTHOLOG
ENSACAG00000011489	Boli_TR111167_c0_g2	71.12	374	108	3	61	434	329	1417	2e-151	533	R_PARALOG
ENSACAG00000009324	Boli_TR111176_c0_g1	83.06	431	73	0	1	431	479	1771	0	697	R_ORTHOLOG
ENSACAG00000028070	Boli_TR111223_c0_g1	72.09	369	103	1	53	526	265	1353	1e-156	551	R_ORTHOLOG
ENSACAG00000029017	Boli_TR111223_c0_g1	87.03	239	31	1	1	526	235	945	2e-121	433	R_PARALOG
ENSACAG00000003495	Boli_TR111244_c0_g1	58.45	373	130	8	3	350	1299	2333	5e-108	390	R_PARALOG
ENSACAG00000013260	Boli_TR111244_c0_g1	79.02	286	39	4	1	526	1191	2033	7e-109	391	R_PARALOG
ENSACAG00000025881	Boli_TR111244_c0_g1	69.45	383	92	6	6	526	1191	2327	1e-133	474	R_ORTHOLOG
ENSACAG00000005263	Boli_TR111246_c0_g1	77.39	752	160	6	1	742	128	2323	0	1007	R_ORTHOLOG
ENSACAG00000007555	Boli_TR111261_c0_g1	57.75	258	107	1	185	526	196	969	5e-85	313	R_ORTHOLOG
ENSACAG00000007983	Boli_TR11127_c0_g1	56.63	445	191	4	37	479	114	1412	3e-140	497	R_PARALOG
ENSACAG00000011320	Boli_TR11127_c0_g1	71.3	338	97	0	1	338	393	1406	1e-145	515	R_PARALOG
ENSACAG00000012066	Boli_TR11127_c0_g1	73.71	715	185	9	37	526	105	2180	0	998	R_ORTHOLOG
ENSACAG00000001683	Boli_TR111282_c0_g1	60.85	212	83	1	1119	1330	3404	4036	1e-62	241	R_ORTHOLOG
ENSACAG00000008907	Boli_TR111286_c1_g1	61.27	173	55	3	268	428	939	1454	2e-52	204	R_PARALOG
ENSACAG00000014539	Boli_TR111286_c1_g1	66.45	152	49	2	175	324	1002	1454	8e-51	199	R_PARALOG
ENSACAG00000017258	Boli_TR111286_c1_g1	61.19	219	85	3	14	526	810	1433	5e-69	259	R_ORTHOLOG
ENSACAG00000023192	Boli_TR111286_c1_g1	67.11	152	48	2	160	309	1002	1454	4e-51	200	R_PARALOG
ENSACAG00000006222	Boli_TR111289_c0_g1	70.73	82	24	0	14	526	469	714	8e-30	127	R_ORTHOLOG
ENSACAG00000013885	Boli_TR111307_c0_g1	90.64	513	48	0	83	526	109	1647	0	969	R_ORTHOLOG
ENSACAG00000013885	Boli_TR111307_c0_g2	74.24	66	17	0	589	654	349	546	1e-23	110	R_PARALOG
ENSACAG00000017055	Boli_TR111333_c0_g1	69.92	123	36	2	1	122	85	447	7e-39	157	R_ORTHOLOG
ENSACAG00000022472	Boli_TR111354_c0_g2	64.42	267	94	7	1	526	516	1280	3e-83	306	R_ORTHOLOG
ENSACAG00000010219	Boli_TR111363_c0_g1	54.51	488	205	9	22	492	640	2061	2e-141	501	R_ORTHOLOG
ENSACAG00000002014	Boli_TR111369_c1_g1	52.63	494	219	8	18	496	94	1566	4e-140	496	R_PARALOG
ENSACAG00000017636	Boli_TR111369_c1_g1	84.44	675	105	2	17	526	97	2097	0	1028	R_ORTHOLOG
ENSACAG00000008569	Boli_TR111409_c0_g1	76.64	244	54	5	13	253	891	1604	3e-87	320	R_ORTHOLOG
ENSACAG00000016034	Boli_TR111421_c1_g2	64.2	81	29	0	4	526	161	403	8e-23	104	R_ORTHOLOG
ENSACAG00000003084	Boli_TR111427_c0_g1	73.22	366	98	0	1	526	517	1614	6e-163	572	R_ORTHOLOG
ENSACAG00000008120	Boli_TR111427_c0_g1	50.56	358	168	2	26	526	532	1602	1e-102	372	R_PARALOG
ENSACAG00000006990	Boli_TR111494_c0_g1	56.81	595	256	4	2	595	1246	3006	0	653	R_ORTHOLOG
ENSACAG00000006503	Boli_TR111528_c0_g1	57.14	133	56	1	16	147	36	434	4e-37	152	R_ORTHOLOG
ENSACAG00000001205	Boli_TR111535_c0_g1	76.73	275	52	4	9	526	239	1060	2e-112	403	R_ORTHOLOG
ENSACAG00000012914	Boli_TR111535_c0_g1	60.33	300	112	6	21	526	170	1060	4e-97	353	R_PARALOG
ENSACAG00000016688	Boli_TR111535_c0_g1	50.7	213	100	5	27	234	203	829	4e-53	206	R_PARALOG
ENSACAG00000009248	Boli_TR111571_c0_g1	59.59	146	59	1	417	562	4	426	1e-41	170	R_ORTHOLOG
ENSACAG00000008424	Boli_TR111577_c0_g1	64.15	159	42	1	1	144	206	682	6e-37	151	R_PARALOG
ENSACAG00000010413	Boli_TR111577_c0_g1	95.06	162	8	0	1	526	206	691	2e-62	236	R_ORTHOLOG
ENSACAG00000011457	Boli_TR111577_c0_g1	75	156	25	1	1	142	206	673	4e-43	172	R_PARALOG
ENSACAG00000022476	Boli_TR111577_c0_g1	59.34	91	37	0	258	348	275	547	2e-22	105	R_PARALOG
ENSACAG00000029428	Boli_TR111581_c0_g1	50	100	50	1	19	118	187	477	4e-22	102	R_PARALOG
ENSACAG00000007849	Boli_TR111590_c0_g1	58.04	224	92	5	11	232	118	750	7e-41	165	R_ORTHOLOG
ENSACAG00000016921	Boli_TR111604_c0_g1	65.88	85	28	2	47	526	1673	1918	3e-22	104	PARALOG
ENSACAG00000005305	Boli_TR111612_c0_g1	73.71	251	66	0	20	270	1091	1843	4e-103	372	R_ORTHOLOG
ENSACAG00000004290	Boli_TR111657_c0_g1	75.15	1167	288	6	1	526	293	3745	0	1878	R_ORTHOLOG
ENSACAG00000006965	Boli_TR111657_c0_g1	55.46	1154	511	5	1	1151	293	3745	0	1375	R_PARALOG
ENSACAG00000001655	Boli_TR111679_c0_g1	55.19	1051	464	6	13	1056	423	3548	0	1064	R_ORTHOLOG
ENSACAG00000002340	Boli_TR111701_c0_g1	85.05	281	41	2	9	288	570	1406	5e-126	449	R_ORTHOLOG
ENSACAG00000008435	Boli_TR111706_c0_g1	69.43	687	204	5	222	902	1	2046	0	988	R_PARALOG
ENSACAG00000010774	Boli_TR111706_c0_g1	84.49	535	83	1	1	535	1	1599	0	940	R_PARALOG
ENSACAG00000016713	Boli_TR111710_c0_g1	57.76	116	49	0	2	526	249	596	5e-36	148	R_ORTHOLOG
ENSACAG00000029198	Boli_TR111710_c0_g1	57	100	41	2	21	526	279	575	4e-26	116	R_PARALOG
ENSACAG00000001350	Boli_TR111840_c0_g1	74.74	293	74	0	3	295	72	950	9e-125	446	R_PARALOG
ENSACAG00000005393	Boli_TR111840_c0_g1	57.41	216	91	1	49	263	303	950	2e-74	278	R_PARALOG
ENSACAG00000001350	Boli_TR111840_c0_g2	80.99	242	46	0	290	531	1	726	3e-124	410	R_PARALOG
ENSACAG00000005393	Boli_TR111840_c0_g2	53.97	252	116	1	258	509	1	753	2e-80	298	R_PARALOG
ENSACAG00000011875	Boli_TR111891_c0_g1	62.38	101	38	0	1	526	1967	2269	9e-30	127	R_ORTHOLOG
ENSACAG00000007210	Boli_TR111906_c0_g1	84.62	208	32	0	22	526	179	802	2e-101	366	R_ORTHOLOG
ENSACAG00000004471	Boli_TR111912_c0_g1	87.17	304	39	1	1	526	3	911	8e-156	549	R_ORTHOLOG
ENSACAG00000003668	Boli_TR111978_c0_g1	50.22	231	115	3	16	526	399	1079	1e-49	194	R_PARALOG
ENSACAG00000028814	Boli_TR111978_c0_g1	70.61	245	71	3	13	526	351	1079	2e-88	323	R_ORTHOLOG
ENSACAG00000010074	Boli_TR111997_c0_g1	68.32	202	64	1	28	229	354	956	4e-81	299	R_PARALOG
ENSACAG00000015546	Boli_TR11202_c0_g1	61.96	326	124	1	1	326	6	980	7e-118	422	R_PARALOG
ENSACAG00000000295	Boli_TR112082_c0_g1	84.51	581	90	2	38	618	515	2251	0	1022	R_ORTHOLOG
ENSACAG00000013910	Boli_TR112130_c0_g1	54.61	293	123	5	208	490	208	1020	1e-79	296	R_PARALOG
ENSACAG00000014235	Boli_TR112130_c0_g1	63.82	340	90	2	200	506	7	1020	5e-122	437	R_PARALOG
ENSACAG00000008533	Boli_TR112205_c0_g1	67.82	202	65	0	47	248	912	1517	2e-82	303	R_ORTHOLOG
ENSACAG00000008470	Boli_TR112257_c0_g1	73.72	156	41	0	113	526	195	662	3e-71	266	R_ORTHOLOG
ENSACAG00000012913	Boli_TR112259_c0_g1	63.03	211	78	3	1	211	1008	1628	2e-59	226	R_ORTHOLOG
ENSACAG00000012626	Boli_TR112285_c1_g1	78.77	504	88	3	28	512	1143	2633	0	730	R_ORTHOLOG
ENSACAG00000005645	Boli_TR112298_c0_g1	66.67	168	56	0	282	449	2	505	2e-56	223	R_PARALOG
ENSACAG00000014100	Boli_TR112299_c1_g1	62.21	172	65	1	1	172	188	700	2e-52	203	R_ORTHOLOG
ENSACAG00000002577	Boli_TR112315_c0_g1	73.26	576	143	9	102	666	450	2159	0	705	R_ORTHOLOG
ENSACAG00000012604	Boli_TR112335_c0_g1	66.79	530	171	10	9	526	897	2387	1e-174	611	R_ORTHOLOG
ENSACAG00000013094	Boli_TR112335_c0_g1	57.2	271	110	4	14	278	1566	2375	6e-77	285	R_PARALOG
ENSACAG00000013094	Boli_TR112335_c0_g3	86.15	65	9	0	14	78	147	341	1e-28	125	R_PARALOG
ENSACAG00000002488	Boli_TR112346_c0_g1	62.92	89	33	0	1	89	168	434	5e-26	116	R_ORTHOLOG
ENSACAG00000004564	Boli_TR112372_c0_g1	64.8	1105	374	13	1	526	16	3261	0	1417	R_ORTHOLOG
ENSACAG00000017206	Boli_TR112372_c0_g1	51.5	334	154	6	461	786	2035	3021	9e-91	333	R_PARALOG
ENSACAG00000029610	Boli_TR112421_c0_g1	50.71	140	68	2	12	150	191	604	6e-27	119	R_ORTHOLOG
ENSACAG00000011655	Boli_TR112436_c0_g1	73.91	92	24	0	82	173	2	277	6e-31	132	R_PARALOG
ENSACAG00000006380	Boli_TR112442_c0_g3	63.1	252	93	0	276	527	241	996	3e-88	324	R_PARALOG
ENSACAG00000013956	Boli_TR112442_c0_g3	56.57	274	119	1	282	555	184	996	1e-85	316	R_PARALOG
ENSACAG00000024988	Boli_TR112442_c0_g3	55.19	212	95	0	2	526	208	843	8e-64	241	PARALOG
ENSACAG00000026822	Boli_TR112442_c0_g3	55.28	284	123	1	282	561	145	996	1e-82	306	R_PARALOG
ENSACAG00000007290	Boli_TR112454_c0_g1	59.15	213	76	2	4	205	613	1251	6e-69	258	R_PARALOG
ENSACAG00000012440	Boli_TR112454_c0_g1	54.17	168	75	1	10	175	619	1122	6e-54	208	R_PARALOG
ENSACAG00000015213	Boli_TR112454_c0_g1	55.41	148	62	3	1	144	523	957	2e-44	176	R_PARALOG
ENSACAG00000002120	Boli_TR112476_c0_g2	74.43	575	132	4	526	1059	33	1739	0	771	R_ORTHOLOG
ENSACAG00000001926	Boli_TR112480_c0_g1	56.44	202	87	3	1	201	208	804	1e-55	214	R_PARALOG
ENSACAG00000015148	Boli_TR112480_c0_g1	81.91	199	36	0	1	526	208	804	1e-91	333	R_ORTHOLOG
ENSACAG00000005389	Boli_TR112482_c0_g2	57.71	201	42	1	1	526	345	947	1e-59	227	R_ORTHOLOG
ENSACAG00000005506	Boli_TR112498_c0_g1	95.94	197	8	0	32	228	599	1189	7e-82	301	R_ORTHOLOG
ENSACAG00000002709	Boli_TR112509_c0_g1	94.78	115	6	0	5	119	80	424	3e-43	172	PARALOG
ENSACAG00000016073	Boli_TR112509_c0_g1	74.55	110	27	1	5	113	95	424	4e-28	122	R_PARALOG
ENSACAG00000002709	Boli_TR112509_c0_g2	95.41	109	5	0	11	119	43	369	3e-42	169	R_PARALOG
ENSACAG00000016073	Boli_TR112509_c0_g2	76.64	107	24	1	8	113	49	369	1e-28	124	R_PARALOG
ENSACAG00000002709	Boli_TR112509_c0_g3	94.78	115	6	0	5	119	291	635	3e-43	172	PARALOG
ENSACAG00000016073	Boli_TR112509_c0_g3	74.55	110	27	1	5	113	306	635	4e-28	122	R_PARALOG
ENSACAG00000016184	Boli_TR112547_c0_g1	56.08	945	357	30	1	887	1105	3759	0	797	R_ORTHOLOG
ENSACAG00000010791	Boli_TR112548_c0_g1	95.45	132	6	0	1	132	220	615	3e-71	266	R_ORTHOLOG
ENSACAG00000011549	Boli_TR112584_c0_g1	79.88	800	158	2	1	526	716	3112	0	1267	R_ORTHOLOG
ENSACAG00000015920	Boli_TR112584_c0_g1	53.93	814	359	22	6	526	755	3109	0	761	R_PARALOG
ENSACAG00000009457	Boli_TR112624_c0_g1	51.21	537	240	10	264	778	7	1608	6e-131	468	R_ORTHOLOG
ENSACAG00000012008	Boli_TR112643_c1_g1	55.36	280	118	3	9	281	67	903	7e-82	302	R_PARALOG
ENSACAG00000010261	Boli_TR112689_c0_g1	95.74	94	4	0	221	314	223	504	7e-48	189	R_PARALOG
ENSACAG00000010261	Boli_TR112689_c0_g2	95.74	94	4	0	221	314	223	504	1e-47	188	R_PARALOG
ENSACAG00000010261	Boli_TR112689_c0_g3	87.82	156	19	1	159	526	223	687	3e-75	280	R_ORTHOLOG
ENSACAG00000011607	Boli_TR112700_c0_g1	50.6	166	80	4	345	508	291	779	5e-37	154	PARALOG
ENSACAG00000011081	Boli_TR112708_c0_g1	82.47	97	17	2	2	98	3	269	1e-39	162	R_PARALOG
ENSACAG00000011081	Boli_TR112708_c0_g2	86.76	340	45	2	2	526	1532	2527	1e-167	587	R_ORTHOLOG
ENSACAG00000004624	Boli_TR112729_c0_g1	58.03	436	170	9	9	526	265	1554	9e-131	465	R_PARALOG
ENSACAG00000013263	Boli_TR112729_c0_g1	72.16	388	105	2	54	526	259	1419	9e-169	591	R_ORTHOLOG
ENSACAG00000004786	Boli_TR112756_c0_g2	61.47	231	87	2	499	526	5	697	1e-66	253	PARALOG
ENSACAG00000009520	Boli_TR112756_c0_g2	75	244	61	0	441	684	5	736	4e-97	355	R_PARALOG
ENSACAG00000011075	Boli_TR112756_c0_g2	88.11	244	29	0	551	794	5	736	6e-110	397	R_PARALOG
ENSACAG00000011077	Boli_TR112756_c0_g2	97.91	239	5	2	400	638	2	706	6e-121	435	R_PARALOG
ENSACAG00000012965	Boli_TR112756_c0_g2	85.9	234	33	0	455	688	5	706	1e-108	394	R_PARALOG
ENSACAG00000011077	Boli_TR112756_c1_g1	79.63	162	33	1	235	396	3	413	6e-73	275	R_PARALOG
ENSACAG00000008891	Boli_TR112793_c0_g1	68.75	208	65	3	1	208	96	704	4e-51	199	R_PARALOG
ENSACAG00000010780	Boli_TR112793_c0_g1	84.62	143	22	1	1	526	282	707	7e-44	174	PARALOG
ENSACAG00000013793	Boli_TR112793_c0_g1	64.84	219	69	4	11	221	102	752	4e-47	186	R_PARALOG
ENSACAG00000006554	Boli_TR112801_c0_g1	78.89	180	38	0	32	526	149	688	4e-81	298	R_PARALOG
ENSACAG00000007564	Boli_TR112801_c0_g1	93.22	177	12	0	1	526	146	676	1e-92	336	R_ORTHOLOG
ENSACAG00000004802	Boli_TR112818_c0_g1	56.66	653	274	7	1919	2562	2	1948	0	790	R_PARALOG
ENSACAG00000012030	Boli_TR112818_c0_g1	64.03	303	107	2	2	302	1049	1948	3e-112	403	R_PARALOG
ENSACAG00000013597	Boli_TR112818_c0_g1	59.91	651	255	3	1951	2595	2	1948	0	849	R_PARALOG
ENSACAG00000015165	Boli_TR112818_c0_g1	85.38	650	95	1	1933	2582	2	1948	0	1222	R_PARALOG
ENSACAG00000015165	Boli_TR112818_c1_g1	85.82	261	36	1	1669	1928	2	784	5e-135	482	R_PARALOG
ENSACAG00000016005	Boli_TR112854_c0_g1	91.9	210	17	1	1	210	324	950	6e-106	381	R_ORTHOLOG
ENSACAG00000026036	Boli_TR112875_c0_g1	52.94	102	46	1	3	526	20	325	1e-23	107	PARALOG
ENSACAG00000008459	Boli_TR112890_c0_g1	62.2	127	48	0	1	127	127	507	2e-34	143	R_PARALOG
ENSACAG00000006098	Boli_TR112922_c0_g1	63.19	163	57	2	5	164	3	482	2e-54	210	R_PARALOG
ENSACAG00000016108	Boli_TR112922_c0_g1	63.44	227	79	3	1	526	3	680	2e-74	277	R_ORTHOLOG
ENSACAG00000029556	Boli_TR112922_c0_g1	60.96	187	59	3	61	233	3	563	6e-55	212	R_PARALOG
ENSACAG00000004775	Boli_TR112945_c0_g1	100	110	0	0	1	526	36	365	1e-49	193	R_ORTHOLOG
ENSACAG00000015837	Boli_TR112946_c0_g1	79.6	201	41	0	5	205	176	778	4e-91	332	R_ORTHOLOG
ENSACAG00000028696	Boli_TR112950_c0_g1	56.47	232	101	1	23	254	172	864	8e-67	252	R_ORTHOLOG
ENSACAG00000015944	Boli_TR112954_c0_g1	62.2	82	31	0	8	89	170	415	7e-24	108	R_PARALOG
ENSACAG00000003499	Boli_TR112973_c0_g1	63.99	411	145	3	1	526	713	1924	1e-157	555	R_PARALOG
ENSACAG00000004637	Boli_TR112973_c0_g1	57.85	427	176	5	1	526	665	1924	2e-143	508	R_PARALOG
ENSACAG00000015654	Boli_TR112973_c0_g1	77.57	486	101	6	1	526	482	1924	0	766	R_ORTHOLOG
ENSACAG00000017587	Boli_TR112973_c0_g1	53.52	525	231	10	1	526	410	1924	7e-149	525	R_PARALOG
ENSACAG00000011477	Boli_TR113003_c1_g1	60.9	798	304	2	48	526	599	2992	0	1075	R_ORTHOLOG
ENSACAG00000012724	Boli_TR113003_c1_g1	80.41	194	38	0	1	526	647	1228	1e-92	337	R_PARALOG
ENSACAG00000023691	Boli_TR113003_c1_g1	75.61	82	20	0	1	526	2726	2971	8e-34	140	R_PARALOG
ENSACAG00000007297	Boli_TR113034_c1_g1	100	136	0	0	1	136	299	706	2e-55	213	PARALOG
ENSACAG00000021043	Boli_TR113034_c1_g1	97.06	136	4	0	5	140	299	706	1e-54	210	R_PARALOG
ENSACAG00000023420	Boli_TR113034_c1_g1	100	136	0	0	1	136	299	706	2e-55	213	PARALOG
ENSACAG00000024894	Boli_TR113034_c1_g1	97.06	136	4	0	1	136	299	706	6e-54	207	R_PARALOG
ENSACAG00000026224	Boli_TR113034_c1_g1	100	136	0	0	1	136	299	706	2e-55	213	PARALOG
ENSACAG00000012735	Boli_TR113036_c0_g1	54.35	771	348	7	182	526	3	2288	0	770	R_ORTHOLOG
ENSACAG00000012462	Boli_TR113047_c0_g1	66.03	262	88	2	1	526	162	932	1e-96	351	R_ORTHOLOG
ENSACAG00000017931	Boli_TR113047_c0_g1	57.36	197	84	1	1	526	354	935	8e-64	241	R_PARALOG
ENSACAG00000028734	Boli_TR113047_c0_g1	54.13	218	100	0	1	526	279	932	3e-71	266	R_PARALOG
ENSACAG00000000749	Boli_TR113050_c0_g1	80.81	172	33	0	1	172	1253	1768	6e-82	301	R_PARALOG
ENSACAG00000009243	Boli_TR113050_c0_g1	95.95	173	7	0	1	526	1250	1768	7e-97	350	R_ORTHOLOG
ENSACAG00000011807	Boli_TR113050_c0_g1	86.47	170	20	1	1	167	1250	1759	4e-86	315	R_PARALOG
ENSACAG00000003550	Boli_TR113085_c0_g1	80.29	690	136	0	38	727	2187	4256	0	1136	R_ORTHOLOG
ENSACAG00000028231	Boli_TR113120_c0_g1	57.51	193	82	0	34	226	48	626	7e-33	139	PARALOG
ENSACAG00000000706	Boli_TR113130_c1_g1	80.88	591	112	4	168	526	1	1761	0	862	R_ORTHOLOG
ENSACAG00000000706	Boli_TR113130_c2_g1	82.89	152	26	0	8	159	3	458	7e-65	247	R_PARALOG
ENSACAG00000006753	Boli_TR113134_c0_g1	92.86	98	7	0	2	526	243	536	2e-47	186	R_PARALOG
ENSACAG00000011981	Boli_TR113134_c0_g1	79.04	272	56	1	12	282	429	1244	3e-126	449	R_PARALOG
ENSACAG00000013321	Boli_TR113134_c0_g1	59.77	174	70	0	24	197	504	1025	7e-58	222	R_PARALOG
ENSACAG00000025686	Boli_TR113134_c0_g1	87.63	97	12	0	4	526	1143	1433	2e-45	179	R_PARALOG
ENSACAG00000028009	Boli_TR113134_c0_g1	94.59	111	4	2	1	526	1428	1760	2e-54	209	R_PARALOG
ENSACAG00000012519	Boli_TR113136_c0_g2	67.23	177	52	3	43	213	16	540	9e-43	173	R_ORTHOLOG
ENSACAG00000017343	Boli_TR113151_c0_g1	90.44	366	13	1	1	344	210	1307	0	699	R_ORTHOLOG
ENSACAG00000010427	Boli_TR113190_c0_g1	69.6	352	105	3	2	351	655	1707	1e-127	454	R_ORTHOLOG
ENSACAG00000014552	Boli_TR113195_c0_g1	69.64	247	75	1	391	526	521	1258	2e-91	335	PARALOG
ENSACAG00000000294	Boli_TR113212_c0_g2	94.97	179	9	0	24	526	739	1275	2e-94	343	PARALOG
ENSACAG00000001040	Boli_TR113212_c0_g2	55.21	739	327	13	100	834	58	1998	0	639	R_PARALOG
ENSACAG00000009098	Boli_TR113212_c0_g2	61.95	113	43	0	1	113	1453	1791	2e-37	153	R_PARALOG
ENSACAG00000005012	Boli_TR113379_c0_g1	83.16	95	16	0	2	526	587	871	5e-45	178	R_ORTHOLOG
ENSACAG00000026709	Boli_TR113379_c0_g1	70.89	79	23	0	1	526	854	1090	4e-28	122	R_PARALOG
ENSACAG00000017181	Boli_TR113394_c0_g1	77.22	316	66	5	1	526	506	1444	5e-134	477	R_ORTHOLOG
ENSACAG00000012810	Boli_TR113399_c0_g1	73.13	201	51	3	1	198	1241	1822	1e-73	274	R_ORTHOLOG
ENSACAG00000000580	Boli_TR113432_c0_g1	64.22	204	71	1	73	274	153	764	6e-75	279	R_ORTHOLOG
ENSACAG00000003283	Boli_TR113442_c0_g1	53.85	260	120	1	1	260	706	1482	1e-74	278	R_PARALOG
ENSACAG00000005952	Boli_TR113442_c0_g1	91.89	259	20	1	1	526	706	1482	1e-133	474	R_ORTHOLOG
ENSACAG00000015479	Boli_TR113443_c0_g1	52.31	130	62	0	29	158	216	605	9e-48	149	R_ORTHOLOG
ENSACAG00000028259	Boli_TR113452_c0_g1	52.57	643	289	10	1	627	182	2101	2e-153	541	R_ORTHOLOG
ENSACAG00000016419	Boli_TR113456_c0_g1	51.57	382	185	3	26	526	161	1270	1e-90	332	R_ORTHOLOG
ENSACAG00000003204	Boli_TR113461_c0_g1	67.23	235	22	3	1	526	226	930	4e-55	212	R_ORTHOLOG
ENSACAG00000015256	Boli_TR113481_c0_g1	75.35	361	89	1	9	369	227	1306	5e-167	585	R_ORTHOLOG
ENSACAG00000016784	Boli_TR113483_c0_g1	89.51	858	90	0	1	526	165	2738	0	1246	R_ORTHOLOG
ENSACAG00000000275	Boli_TR113488_c0_g1	63.94	635	196	10	1	602	391	2280	0	684	R_ORTHOLOG
ENSACAG00000005176	Boli_TR113493_c0_g1	82.04	412	72	1	232	641	1	1236	0	657	PARALOG
ENSACAG00000009184	Boli_TR113493_c0_g1	54.5	422	189	6	144	562	1	1236	2e-119	428	R_PARALOG
ENSACAG00000002004	Boli_TR113499_c0_g1	59.18	801	321	9	1	795	166	2532	0	863	R_PARALOG
ENSACAG00000004855	Boli_TR113499_c0_g1	50.95	683	325	7	1	673	289	2295	0	649	R_PARALOG
ENSACAG00000005903	Boli_TR113499_c0_g1	64.55	849	287	7	2	526	166	2655	0	1002	R_ORTHOLOG
ENSACAG00000010415	Boli_TR113499_c0_g1	61.25	849	320	5	21	860	163	2691	0	963	R_PARALOG
ENSACAG00000004072	Boli_TR113511_c0_g1	65.73	607	206	5	30	634	141	1952	0	756	R_PARALOG
ENSACAG00000004884	Boli_TR113511_c0_g1	65.14	611	211	4	3	611	129	1952	0	754	R_PARALOG
ENSACAG00000014684	Boli_TR113511_c0_g1	53.15	604	277	4	3	600	123	1919	2e-169	594	R_PARALOG
ENSACAG00000015774	Boli_TR113511_c0_g1	65.32	617	210	5	2	614	117	1952	0	749	R_PARALOG
ENSACAG00000028324	Boli_TR113511_c0_g1	64.32	611	216	4	11	619	129	1952	0	751	R_PARALOG
ENSACAG00000004207	Boli_TR113529_c0_g1	56.67	210	89	6	1	208	170	769	3e-36	152	R_PARALOG
ENSACAG00000009425	Boli_TR113529_c0_g1	69.69	254	77	2	1	254	170	769	7e-66	251	R_PARALOG
ENSACAG00000012095	Boli_TR113529_c0_g1	55.81	172	74	4	9	178	170	673	7e-24	110	R_PARALOG
ENSACAG00000012843	Boli_TR113534_c0_g1	54.7	362	163	4	19	379	130	1194	1e-106	385	R_PARALOG
ENSACAG00000017772	Boli_TR113534_c0_g1	63.14	369	136	4	20	388	121	1194	2e-120	431	PARALOG
ENSACAG00000006135	Boli_TR113544_c0_g1	66.01	253	86	1	1	253	70	819	1e-92	337	R_PARALOG
ENSACAG00000006135	Boli_TR113544_c0_g2	66.4	253	85	1	1	526	70	819	8e-93	338	R_ORTHOLOG
ENSACAG00000005513	Boli_TR113545_c0_g1	78.93	1025	214	2	1	1023	181	3252	0	1706	R_ORTHOLOG
ENSACAG00000005227	Boli_TR113546_c0_g1	70.89	79	8	1	307	370	412	648	3e-23	108	R_PARALOG
ENSACAG00000005227	Boli_TR113546_c0_g2	71.05	373	105	3	1	526	412	1494	3e-114	410	R_ORTHOLOG
ENSACAG00000005906	Boli_TR113556_c1_g1	91.49	376	31	1	1	375	1619	2746	8e-162	568	R_ORTHOLOG
ENSACAG00000001952	Boli_TR113568_c0_g1	55.64	133	57	2	1	526	172	564	6e-27	118	R_ORTHOLOG
ENSACAG00000001952	Boli_TR113568_c0_g2	57.02	121	50	2	1	119	172	528	7e-24	107	R_PARALOG
ENSACAG00000012636	Boli_TR113569_c0_g1	60.77	260	100	5	13	526	76	840	1e-82	304	R_ORTHOLOG
ENSACAG00000028645	Boli_TR113569_c0_g1	52.71	203	95	4	1	526	76	669	2e-59	227	R_PARALOG
ENSACAG00000007885	Boli_TR113580_c0_g1	91.76	85	7	0	22	526	378	632	2e-40	163	R_ORTHOLOG
ENSACAG00000011831	Boli_TR113586_c0_g1	85.02	307	46	0	200	506	2	922	5e-165	579	R_ORTHOLOG
ENSACAG00000016027	Boli_TR113596_c0_g1	82.5	80	14	0	110	526	1	240	3e-35	146	R_ORTHOLOG
ENSACAG00000016317	Boli_TR113607_c0_g1	82.8	93	16	0	4	526	473	751	9e-27	117	R_PARALOG
ENSACAG00000028481	Boli_TR113607_c0_g1	52.31	195	90	1	6	526	875	1459	2e-35	146	R_ORTHOLOG
ENSACAG00000012762	Boli_TR113614_c0_g1	58.87	231	91	2	3	229	698	1378	3e-77	286	R_ORTHOLOG
ENSACAG00000000774	Boli_TR113619_c0_g1	79.8	99	20	0	25	526	170	466	9e-44	174	R_ORTHOLOG
ENSACAG00000000478	Boli_TR113633_c0_g1	75.78	1288	310	7	1	526	74	3871	0	1570	R_ORTHOLOG
ENSACAG00000001127	Boli_TR113639_c0_g2	87.04	108	14	0	1	108	985	1308	1e-50	197	R_PARALOG
ENSACAG00000012852	Boli_TR113639_c0_g2	96.06	203	8	0	1	526	811	1419	2e-107	386	R_ORTHOLOG
ENSACAG00000015063	Boli_TR113639_c0_g2	54	150	66	2	14	160	868	1311	2e-42	169	R_PARALOG
ENSACAG00000006250	Boli_TR113640_c0_g1	83.28	335	56	0	423	757	1	1005	0	589	R_PARALOG
ENSACAG00000014979	Boli_TR113640_c0_g1	52.88	295	139	1	546	840	124	1005	5e-89	327	R_PARALOG
ENSACAG00000009120	Boli_TR113672_c0_g2	61.86	708	264	6	1	526	156	2195	0	847	R_ORTHOLOG
ENSACAG00000006703	Boli_TR113700_c0_g3	75.9	83	20	0	487	569	1	249	3e-29	129	R_PARALOG
ENSACAG00000028496	Boli_TR113706_c0_g1	91.45	117	10	0	1	526	879	1229	5e-56	214	R_ORTHOLOG
ENSACAG00000005519	Boli_TR113733_c0_g1	87.46	303	34	3	16	526	137	1042	7e-124	442	R_ORTHOLOG
ENSACAG00000014698	Boli_TR113733_c0_g1	52.38	273	116	3	148	406	224	1042	1e-67	255	R_PARALOG
ENSACAG00000026375	Boli_TR113733_c0_g1	73.65	148	38	2	47	526	1142	1576	2e-47	187	R_PARALOG
ENSACAG00000017993	Boli_TR113735_c0_g1	52.12	330	149	7	25	345	325	1287	3e-85	313	R_ORTHOLOG
ENSACAG00000012175	Boli_TR113743_c0_g1	71.5	1151	319	10	4	526	175	3582	0	1521	R_ORTHOLOG
ENSACAG00000016439	Boli_TR113743_c0_g1	57.96	609	237	12	1	526	91	1854	7e-176	616	R_PARALOG
ENSACAG00000004758	Boli_TR113748_c0_g1	61.74	737	276	6	995	1725	2	2203	0	928	R_PARALOG
ENSACAG00000005106	Boli_TR11376_c0_g1	84.76	361	55	0	426	786	2	1084	0	651	R_PARALOG
ENSACAG00000005106	Boli_TR11376_c0_g2	85.04	361	54	0	426	526	2	1084	0	653	R_ORTHOLOG
ENSACAG00000028364	Boli_TR113811_c0_g1	51.9	289	136	4	119	526	1	852	5e-69	260	R_ORTHOLOG
ENSACAG00000012693	Boli_TR113814_c0_g1	83.7	135	22	0	13	147	42	446	9e-53	203	R_ORTHOLOG
ENSACAG00000017865	Boli_TR113841_c0_g2	62.79	86	32	1	87	172	4	258	3e-24	110	R_PARALOG
ENSACAG00000016258	Boli_TR113863_c0_g2	72.81	228	62	0	1	526	509	1192	6e-96	348	R_PARALOG
ENSACAG00000017393	Boli_TR113863_c0_g2	66.31	371	110	3	299	654	299	1411	2e-143	508	R_PARALOG
ENSACAG00000024243	Boli_TR113863_c0_g2	69.18	146	45	1	96	526	869	1303	2e-55	214	R_PARALOG
ENSACAG00000006364	Boli_TR113875_c0_g1	97.92	96	2	0	1	526	154	441	4e-44	175	R_ORTHOLOG
ENSACAG00000007144	Boli_TR113876_c0_g1	85.14	148	22	0	1	148	629	1072	1e-58	226	R_PARALOG
ENSACAG00000001095	Boli_TR113897_c1_g1	68.33	240	76	0	1	240	706	1425	1e-99	360	R_PARALOG
ENSACAG00000007307	Boli_TR113897_c1_g1	69.67	521	154	7	2	526	706	2235	0	686	R_ORTHOLOG
ENSACAG00000016998	Boli_TR113898_c3_g1	55.09	501	219	2	12	526	373	1875	2e-145	514	R_ORTHOLOG
ENSACAG00000009074	Boli_TR113905_c0_g1	54.75	769	329	13	126	526	1857	3938	2e-162	572	R_ORTHOLOG
ENSACAG00000012897	Boli_TR113905_c0_g1	57.24	732	280	8	222	920	1935	4106	9e-178	622	R_PARALOG
ENSACAG00000002022	Boli_TR113906_c0_g2	66.89	148	36	2	5	526	173	616	8e-40	160	R_ORTHOLOG
ENSACAG00000003917	Boli_TR113906_c0_g2	59.78	92	37	0	18	526	326	601	1e-26	117	R_PARALOG
ENSACAG00000007625	Boli_TR113910_c0_g1	51.56	320	153	2	1	318	119	1018	5e-87	320	R_PARALOG
ENSACAG00000013451	Boli_TR113910_c0_g1	62.94	340	126	4	1	526	41	1018	5e-116	416	R_ORTHOLOG
ENSACAG00000014390	Boli_TR113910_c0_g1	51.35	222	108	2	1	222	359	1018	2e-66	250	R_PARALOG
ENSACAG00000006601	Boli_TR113936_c0_g1	72.03	143	40	0	1	143	300	728	1e-47	186	R_ORTHOLOG
ENSACAG00000016939	Boli_TR113945_c0_g1	64.55	536	186	4	3	526	57	1637	0	639	R_ORTHOLOG
ENSACAG00000002201	Boli_TR113948_c0_g2	50	218	69	5	1	178	281	931	4e-35	146	R_PARALOG
ENSACAG00000003607	Boli_TR113948_c0_g2	69.02	439	122	5	1	526	215	1522	9e-123	439	R_ORTHOLOG
ENSACAG00000017106	Boli_TR113948_c0_g2	53.33	435	128	8	6	365	221	1522	1e-87	322	R_PARALOG
ENSACAG00000011661	Boli_TR113953_c0_g1	63.99	572	188	11	1	554	329	1990	8e-145	512	R_ORTHOLOG
ENSACAG00000012214	Boli_TR113958_c0_g1	52.23	247	118	1	1	247	993	1730	3e-64	244	R_PARALOG
ENSACAG00000029045	Boli_TR113958_c0_g1	75.86	232	56	1	1	526	1017	1709	3e-98	357	R_ORTHOLOG
ENSACAG00000015501	Boli_TR113980_c0_g1	69.07	97	24	1	1	526	444	734	9e-32	134	R_ORTHOLOG
ENSACAG00000001306	Boli_TR113982_c0_g1	71.14	246	67	3	1	526	343	1074	1e-87	320	R_PARALOG
ENSACAG00000003346	Boli_TR113982_c0_g1	98.62	218	3	0	2	526	427	1080	3e-112	402	R_ORTHOLOG
ENSACAG00000008694	Boli_TR113982_c0_g1	75	244	57	2	1	526	343	1074	2e-89	326	R_PARALOG
ENSACAG00000011796	Boli_TR113982_c0_g1	75.4	248	57	3	3	526	343	1080	6e-90	328	R_PARALOG
ENSACAG00000016687	Boli_TR113982_c0_g1	66.12	242	78	2	3	526	349	1074	4e-78	289	R_PARALOG
ENSACAG00000008086	Boli_TR113990_c1_g1	57.65	85	36	0	115	199	6	260	1e-25	115	R_PARALOG
ENSACAG00000008713	Boli_TR113991_c0_g1	71.01	138	38	1	1	136	764	1177	3e-47	188	R_PARALOG
ENSACAG00000004148	Boli_TR113994_c0_g1	55.45	110	45	2	274	379	130	456	2e-29	128	R_PARALOG
ENSACAG00000013095	Boli_TR113994_c0_g1	61.59	151	58	0	116	526	4	456	1e-49	195	R_ORTHOLOG
ENSACAG00000028492	Boli_TR113994_c0_g1	54.62	119	54	1	181	299	100	453	2e-30	131	R_PARALOG
ENSACAG00000008743	Boli_TR1139_c0_g1	76.14	88	21	0	87	174	2	265	3e-34	145	R_PARALOG
ENSACAG00000017994	Boli_TR1139_c0_g1	93.18	88	6	0	86	173	2	265	5e-39	160	R_PARALOG
ENSACAG00000015076	Boli_TR114006_c0_g1	71.58	292	81	2	10	526	659	1531	2e-109	394	R_ORTHOLOG
ENSACAG00000001912	Boli_TR114013_c0_g1	58.36	305	121	10	1	299	1036	1869	6e-77	286	R_PARALOG
ENSACAG00000005064	Boli_TR114013_c0_g1	50.88	399	196	10	1	399	1036	2166	3e-81	300	R_PARALOG
ENSACAG00000007871	Boli_TR114013_c0_g1	75.45	110	27	0	191	300	1528	1857	3e-42	171	R_PARALOG
ENSACAG00000013288	Boli_TR114016_c0_g1	78.12	96	21	0	20	115	257	544	5e-36	148	R_ORTHOLOG
ENSACAG00000029093	Boli_TR114020_c1_g1	65.05	309	106	9	6	526	1349	2158	8e-74	275	R_ORTHOLOG
ENSACAG00000001705	Boli_TR11402_c0_g1	74.58	118	30	1	1	118	5	352	2e-84	152	R_PARALOG
ENSACAG00000003246	Boli_TR11402_c0_g1	72.08	283	75	6	125	403	336	1079	2e-145	342	R_PARALOG
ENSACAG00000001705	Boli_TR11402_c0_g2	55.15	388	170	7	1	384	5	1078	4e-89	328	R_PARALOG
ENSACAG00000003246	Boli_TR11402_c0_g2	75.8	405	94	7	3	403	2	1078	1e-148	526	R_PARALOG
ENSACAG00000010814	Boli_TR114031_c0_g1	62.29	297	106	6	578	868	1417	2292	4e-95	348	R_PARALOG
ENSACAG00000006619	Boli_TR114042_c0_g1	57.68	501	212	2	5	505	1262	2758	1e-154	545	R_ORTHOLOG
ENSACAG00000000864	Boli_TR114046_c0_g1	94.39	107	6	0	1	107	50	370	4e-59	228	R_PARALOG
ENSACAG00000005140	Boli_TR114046_c0_g1	62.5	120	45	0	8	127	50	409	2e-40	166	R_PARALOG
ENSACAG00000000864	Boli_TR114046_c0_g2	89.11	836	75	4	1	526	693	3188	0	1511	R_ORTHOLOG
ENSACAG00000005140	Boli_TR114046_c0_g2	60.48	835	312	8	8	824	744	3227	0	1019	R_PARALOG
ENSACAG00000000883	Boli_TR114055_c0_g2	66.92	130	43	0	1	526	899	1288	4e-40	161	R_PARALOG
ENSACAG00000008697	Boli_TR114055_c0_g2	52.31	260	124	1	1	526	530	1306	3e-61	233	R_PARALOG
ENSACAG00000010551	Boli_TR114055_c0_g2	76.02	342	78	2	16	526	332	1357	1e-124	444	R_ORTHOLOG
ENSACAG00000007699	Boli_TR114057_c1_g1	65.41	133	44	3	24	526	2191	2577	5e-39	158	R_PARALOG
ENSACAG00000011503	Boli_TR114057_c1_g1	55.75	800	331	22	1	526	487	2823	0	705	R_ORTHOLOG
ENSACAG00000013663	Boli_TR114057_c1_g1	69.86	73	22	0	6	78	460	678	6e-26	114	R_PARALOG
ENSACAG00000010909	Boli_TR114058_c0_g1	82.2	646	96	7	1	526	1733	3646	0	909	R_ORTHOLOG
ENSACAG00000004122	Boli_TR11408_c0_g1	71.67	300	83	5	22	319	180	1001	7e-95	348	R_PARALOG
ENSACAG00000000029	Boli_TR114096_c0_g1	69.11	191	55	3	1	187	239	811	3e-63	239	R_ORTHOLOG
ENSACAG00000002759	Boli_TR114103_c0_g1	65.1	255	89	3	1	255	198	935	4e-92	336	R_PARALOG
ENSACAG00000001407	Boli_TR114112_c0_g1	95.13	554	23	1	1	526	397	2058	0	1097	R_ORTHOLOG
ENSACAG00000006217	Boli_TR114112_c0_g1	53.7	540	245	5	4	538	451	2061	3e-164	577	R_PARALOG
ENSACAG00000006396	Boli_TR114112_c0_g1	55.13	526	231	3	18	538	451	2025	1e-167	588	R_PARALOG
ENSACAG00000009847	Boli_TR114112_c0_g1	56.55	527	224	4	5	526	451	2025	5e-171	599	R_PARALOG
ENSACAG00000017091	Boli_TR114112_c0_g1	71.79	546	148	4	10	526	430	2061	0	818	R_PARALOG
ENSACAG00000029493	Boli_TR114121_c0_g1	60.25	239	92	2	1	236	151	867	4e-68	256	R_ORTHOLOG
ENSACAG00000010503	Boli_TR114165_c0_g1	59.33	268	103	2	4	265	71	874	8e-85	311	R_ORTHOLOG
ENSACAG00000005225	Boli_TR114204_c0_g1	76.47	136	32	0	7	142	941	1348	1e-31	137	R_ORTHOLOG
ENSACAG00000016023	Boli_TR114218_c0_g1	93.17	205	14	1	1	526	121	732	1e-101	367	R_ORTHOLOG
ENSACAG00000012020	Boli_TR114226_c0_g1	80.2	101	20	0	8	526	185	487	4e-38	155	R_ORTHOLOG
ENSACAG00000009571	Boli_TR11425_c0_g1	96.8	125	4	0	48	172	331	705	2e-58	223	R_PARALOG
ENSACAG00000009716	Boli_TR11425_c0_g1	92.8	125	9	0	48	172	331	705	4e-57	218	R_PARALOG
ENSACAG00000025341	Boli_TR11425_c0_g1	68.27	104	25	1	1	526	346	657	9e-31	130	R_PARALOG
ENSACAG00000009571	Boli_TR11425_c0_g2	96.8	125	4	0	48	172	276	650	2e-58	223	R_PARALOG
ENSACAG00000009716	Boli_TR11425_c0_g2	92.8	125	9	0	48	172	276	650	4e-57	218	R_PARALOG
ENSACAG00000025341	Boli_TR11425_c0_g2	68.27	104	25	1	1	526	291	602	9e-31	130	R_PARALOG
ENSACAG00000010994	Boli_TR114266_c0_g1	66.51	212	71	2	2	526	371	967	2e-74	278	R_PARALOG
ENSACAG00000013404	Boli_TR114266_c0_g1	80.72	363	70	0	98	526	371	1459	2e-177	621	R_ORTHOLOG
ENSACAG00000014584	Boli_TR114266_c0_g1	69.35	186	55	3	1	526	371	904	4e-65	246	R_PARALOG
ENSACAG00000025579	Boli_TR114266_c0_g1	67.35	147	48	0	6	526	923	1363	1e-60	230	R_PARALOG
ENSACAG00000003490	Boli_TR114286_c0_g1	52.63	133	63	0	1	133	108	506	5e-34	141	R_PARALOG
ENSACAG00000003511	Boli_TR114286_c0_g1	63.06	111	41	0	135	245	180	512	1e-38	158	R_PARALOG
ENSACAG00000007528	Boli_TR114286_c0_g1	65.67	134	46	0	1	526	108	509	3e-49	192	R_ORTHOLOG
ENSACAG00000013132	Boli_TR114286_c0_g1	50.78	128	63	0	23	150	123	506	7e-34	140	R_PARALOG
ENSACAG00000005105	Boli_TR114355_c0_g1	52.21	339	158	6	93	427	570	1550	9e-95	345	R_PARALOG
ENSACAG00000004125	Boli_TR114358_c0_g1	59.44	816	314	11	29	526	420	2813	0	972	R_PARALOG
ENSACAG00000012478	Boli_TR114358_c0_g1	77.15	766	151	4	13	526	627	2918	0	1202	R_ORTHOLOG
ENSACAG00000010182	Boli_TR114385_c0_g1	55.87	494	218	0	1	494	222	1703	1e-151	535	R_PARALOG
ENSACAG00000014531	Boli_TR114385_c0_g1	50.9	446	219	2	1	526	375	1703	4e-129	459	PARALOG
ENSACAG00000014592	Boli_TR114385_c0_g1	53.33	495	231	1	1	495	222	1703	2e-147	521	R_PARALOG
ENSACAG00000011211	Boli_TR114390_c0_g1	64.2	176	61	1	5	526	662	1189	3e-37	152	R_ORTHOLOG
ENSACAG00000006727	Boli_TR114392_c0_g1	87.88	132	16	0	144	275	34	429	8e-69	259	R_ORTHOLOG
ENSACAG00000001712	Boli_TR114402_c0_g1	88.67	203	21	1	1	526	2491	3099	9e-106	380	R_ORTHOLOG
ENSACAG00000014318	Boli_TR114402_c0_g1	69.46	203	60	1	1	201	2491	3099	4e-83	305	R_PARALOG
ENSACAG00000006159	Boli_TR114412_c0_g1	70.89	481	134	2	98	572	2	1441	0	738	R_PARALOG
ENSACAG00000007703	Boli_TR114412_c0_g1	65.98	482	158	3	196	671	2	1438	0	690	R_PARALOG
ENSACAG00000009666	Boli_TR114412_c0_g1	57.69	416	176	1	90	505	2	1243	2e-148	524	R_PARALOG
ENSACAG00000014556	Boli_TR114412_c0_g1	71.4	479	130	2	210	681	2	1438	0	720	R_PARALOG
ENSACAG00000015019	Boli_TR114412_c0_g1	81.88	480	82	1	207	681	2	1441	0	833	R_PARALOG
ENSACAG00000016269	Boli_TR114416_c1_g2	66.73	1085	356	12	46	526	389	3547	0	1424	R_ORTHOLOG
ENSACAG00000000375	Boli_TR114433_c0_g1	87.51	945	114	3	62	1002	23	2857	0	1610	R_ORTHOLOG
ENSACAG00000017628	Boli_TR114467_c0_g3	80.75	213	41	0	1	213	362	1000	2e-70	264	R_ORTHOLOG
ENSACAG00000012173	Boli_TR114477_c0_g2	57.38	122	52	0	26	147	242	607	3e-33	139	R_PARALOG
ENSACAG00000011542	Boli_TR114479_c0_g2	80.65	217	42	0	2	526	167	817	3e-104	376	R_ORTHOLOG
ENSACAG00000025211	Boli_TR114492_c0_g1	86.75	151	20	0	2	152	91	543	6e-73	271	R_ORTHOLOG
ENSACAG00000009345	Boli_TR114503_c0_g1	50.53	374	175	6	55	418	1134	2243	2e-102	371	PARALOG
ENSACAG00000029030	Boli_TR114510_c1_g1	55.77	104	46	0	19	122	142	453	2e-23	108	R_PARALOG
ENSACAG00000001946	Boli_TR114512_c0_g1	60.19	314	122	2	10	526	349	1290	2e-111	400	R_ORTHOLOG
ENSACAG00000028965	Boli_TR114512_c0_g1	62.29	236	88	1	1	526	589	1296	9e-89	324	R_PARALOG
ENSACAG00000028983	Boli_TR114512_c0_g1	51.11	315	148	2	15	526	349	1293	3e-95	347	R_PARALOG
ENSACAG00000013726	Boli_TR114516_c0_g1	63.69	672	244	1	3	674	217	2229	0	920	R_PARALOG
ENSACAG00000009566	Boli_TR114538_c0_g1	75.84	948	211	18	52	526	151	2880	0	1245	R_ORTHOLOG
ENSACAG00000012926	Boli_TR114538_c0_g1	57.39	941	382	21	10	931	175	2919	0	878	R_PARALOG
ENSACAG00000011679	Boli_TR114539_c0_g1	55.78	294	125	4	1	289	240	1118	1e-83	308	R_ORTHOLOG
ENSACAG00000017167	Boli_TR114573_c0_g2	53.8	316	144	4	48	526	119	1051	4e-91	333	R_ORTHOLOG
ENSACAG00000006642	Boli_TR114581_c0_g1	54.73	243	110	0	53	295	206	934	4e-81	299	R_PARALOG
ENSACAG00000002362	Boli_TR114597_c0_g1	78.38	74	16	0	996	1069	1147	1368	6e-27	122	R_PARALOG
ENSACAG00000029218	Boli_TR114611_c1_g1	82.93	82	14	0	58	139	92	337	3e-30	129	R_ORTHOLOG
ENSACAG00000008910	Boli_TR114615_c0_g1	68.1	348	109	4	1	526	474	1505	9e-118	421	R_ORTHOLOG
ENSACAG00000001984	Boli_TR114616_c0_g1	60.61	561	221	1	25	526	353	2032	0	692	R_ORTHOLOG
ENSACAG00000002040	Boli_TR114616_c0_g1	53.17	568	265	1	6	526	335	2038	4e-173	606	R_PARALOG
ENSACAG00000028412	Boli_TR114616_c0_g1	56.84	563	242	1	23	526	344	2032	0	647	R_PARALOG
ENSACAG00000029353	Boli_TR114616_c0_g1	54.55	572	260	2	27	526	335	2041	1e-177	622	R_PARALOG
ENSACAG00000012858	Boli_TR114620_c0_g1	55.73	131	57	1	51	180	217	609	2e-34	143	R_ORTHOLOG
ENSACAG00000002544	Boli_TR114633_c0_g1	76.07	560	125	9	1	526	555	2222	0	768	R_PARALOG
ENSACAG00000011841	Boli_TR114633_c0_g1	72.34	640	164	8	1	526	558	2435	0	877	R_PARALOG
ENSACAG00000016470	Boli_TR114633_c0_g1	90.5	674	63	3	1	526	528	2435	0	1126	R_ORTHOLOG
ENSACAG00000000445	Boli_TR114656_c0_g1	94.67	225	12	0	1	225	2440	3114	3e-127	452	R_ORTHOLOG
ENSACAG00000007523	Boli_TR11466_c1_g1	57.46	134	57	0	158	291	1	402	9e-42	169	R_PARALOG
ENSACAG00000006691	Boli_TR114672_c0_g1	64.72	394	93	1	1	526	225	1406	2e-124	444	R_ORTHOLOG
ENSACAG00000011693	Boli_TR114672_c0_g1	55.79	328	137	8	32	526	453	1406	4e-84	310	R_PARALOG
ENSACAG00000012042	Boli_TR114672_c0_g1	58.92	297	117	5	1	292	534	1406	5e-84	309	R_PARALOG
ENSACAG00000024372	Boli_TR114677_c0_g1	73.91	69	18	0	14	82	408	614	2e-26	116	R_ORTHOLOG
ENSACAG00000009482	Boli_TR114679_c0_g1	84.16	101	16	0	2	102	393	695	5e-39	158	R_ORTHOLOG
ENSACAG00000010751	Boli_TR114687_c0_g1	79.43	418	86	1	7	424	1760	3007	2e-177	620	R_ORTHOLOG
ENSACAG00000023382	Boli_TR114695_c0_g1	54.26	129	59	1	1	129	1041	1421	2e-36	149	R_ORTHOLOG
ENSACAG00000001841	Boli_TR114698_c0_g1	84.64	293	45	1	147	526	1	855	4e-141	499	R_ORTHOLOG
ENSACAG00000008259	Boli_TR114698_c0_g1	69.1	301	93	3	157	457	1	855	9e-114	409	R_PARALOG
ENSACAG00000012127	Boli_TR114698_c0_g1	73.68	285	72	1	144	425	1	855	2e-123	441	R_PARALOG
ENSACAG00000016771	Boli_TR114698_c0_g1	70.37	243	72	1	148	390	1	711	5e-101	366	R_PARALOG
ENSACAG00000009099	Boli_TR114702_c0_g1	55.49	182	81	0	102	283	4	549	3e-57	223	R_PARALOG
ENSACAG00000016149	Boli_TR114702_c0_g1	90.06	181	18	0	189	369	1	543	3e-93	342	R_PARALOG
ENSACAG00000009099	Boli_TR114702_c0_g2	55.35	271	121	0	102	372	4	816	5e-89	328	R_PARALOG
ENSACAG00000016149	Boli_TR114702_c0_g2	89.34	272	29	0	189	526	1	816	6e-140	498	R_ORTHOLOG
ENSACAG00000016149	Boli_TR114702_c3_g1	86.3	146	20	0	461	606	391	828	5e-68	258	R_PARALOG
ENSACAG00000003429	Boli_TR114708_c0_g1	50	144	72	0	1	144	584	1015	6e-38	157	R_PARALOG
ENSACAG00000010731	Boli_TR114708_c0_g1	60.61	264	104	0	50	526	233	1024	5e-98	357	R_ORTHOLOG
ENSACAG00000010731	Boli_TR114708_c1_g1	71.76	85	24	0	309	393	4	258	2e-32	139	R_PARALOG
ENSACAG00000002424	Boli_TR114715_c0_g1	87.93	638	76	2	9	645	138	2048	0	1182	R_ORTHOLOG
ENSACAG00000007593	Boli_TR114723_c0_g1	87.83	526	62	2	22	526	271	1836	0	965	R_ORTHOLOG
ENSACAG00000000802	Boli_TR114740_c0_g1	56.86	102	44	0	181	282	728	1033	3e-61	132	R_PARALOG
ENSACAG00000008007	Boli_TR114740_c0_g1	67.03	91	30	0	46	136	454	726	3e-66	140	R_PARALOG
ENSACAG00000024126	Boli_TR114740_c0_g1	51.72	87	42	0	31	526	454	714	8e-25	100	R_PARALOG
ENSACAG00000025433	Boli_TR114740_c0_g1	52.75	91	43	0	32	526	454	726	9e-30	103	R_PARALOG
ENSACAG00000027708	Boli_TR114753_c0_g1	52.2	295	134	8	3	526	98	961	2e-59	227	r_ORTHOLOG
ENSACAG00000027708	Boli_TR114753_c0_g2	52.2	295	134	8	3	290	820	1683	7e-57	219	PARALOG
ENSACAG00000016752	Boli_TR114760_c0_g3	95.51	267	12	0	78	526	1	801	4e-136	483	R_ORTHOLOG
ENSACAG00000016943	Boli_TR114771_c0_g1	56.88	109	47	1	4	112	220	525	4e-24	108	R_ORTHOLOG
ENSACAG00000014303	Boli_TR114778_c1_g1	79.33	179	37	1	4	182	139	666	3e-84	308	R_ORTHOLOG
ENSACAG00000009933	Boli_TR11477_c0_g1	68.87	106	33	1	7	526	218	529	3e-31	132	R_ORTHOLOG
ENSACAG00000027993	Boli_TR114796_c0_g1	54.52	332	151	1	146	526	395	1384	4e-92	337	PARALOG
ENSACAG00000001727	Boli_TR114813_c0_g1	92.86	911	65	3	7	526	616	3312	0	1668	R_ORTHOLOG
ENSACAG00000008667	Boli_TR114820_c0_g1	93.59	234	14	1	526	2415	920	1621	1e-116	421	R_ORTHOLOG
ENSACAG00000011189	Boli_TR114826_c0_g1	62.6	508	187	9	1	526	325	1683	4e-160	563	R_ORTHOLOG
ENSACAG00000009264	Boli_TR114827_c0_g1	67.64	652	206	10	26	672	576	2498	0	843	R_ORTHOLOG
ENSACAG00000000431	Boli_TR114835_c0_g1	51.06	141	69	0	64	204	417	839	9e-59	150	R_ORTHOLOG
ENSACAG00000015114	Boli_TR114856_c0_g1	56.93	411	173	5	526	1097	1	1221	2e-129	462	R_ORTHOLOG
ENSACAG00000006265	Boli_TR114862_c0_g1	54.11	669	307	0	54	722	128	2134	7e-153	540	R_ORTHOLOG
ENSACAG00000001078	Boli_TR114874_c0_g1	85.02	247	35	2	1	245	451	1182	3e-111	399	R_ORTHOLOG
ENSACAG00000021049	Boli_TR114876_c0_g1	84.26	108	17	0	8	526	73	396	2e-30	129	R_ORTHOLOG
ENSACAG00000009621	Boli_TR114877_c0_g1	82.14	84	15	0	47	130	222	473	3e-34	142	R_ORTHOLOG
ENSACAG00000005782	Boli_TR114883_c0_g1	55.4	352	156	2	5	355	73	1125	1e-106	384	R_ORTHOLOG
ENSACAG00000003524	Boli_TR114884_c0_g1	50.49	509	247	11	17	520	785	2131	1e-133	476	R_PARALOG
ENSACAG00000025824	Boli_TR114884_c0_g1	62.79	731	261	12	6	526	74	2236	0	821	R_ORTHOLOG
ENSACAG00000013513	Boli_TR114907_c0_g1	64.49	276	98	1	1	276	736	1560	5e-102	369	R_ORTHOLOG
ENSACAG00000009959	Boli_TR114918_c1_g1	53.79	145	67	0	185	329	354	788	5e-39	160	R_ORTHOLOG
ENSACAG00000009074	Boli_TR114925_c0_g1	63.06	563	208	3	312	874	1763	3304	4e-142	504	R_PARALOG
ENSACAG00000012897	Boli_TR114925_c0_g1	69.67	676	204	7	325	526	1445	3310	0	659	R_ORTHOLOG
ENSACAG00000007562	Boli_TR114936_c0_g1	95.73	328	14	0	246	526	1269	2252	0	680	R_ORTHOLOG
ENSACAG00000013701	Boli_TR114936_c0_g1	51.52	462	210	11	82	529	1287	2642	5e-131	466	R_PARALOG
ENSACAG00000014543	Boli_TR114936_c0_g1	51.77	481	221	12	59	528	1287	2702	8e-133	472	R_PARALOG
ENSACAG00000016836	Boli_TR114936_c0_g1	50.1	477	229	7	42	509	1302	2705	6e-130	462	R_PARALOG
ENSACAG00000016876	Boli_TR114936_c0_g1	64.07	462	158	4	47	500	1278	2657	2e-178	624	R_PARALOG
ENSACAG00000008283	Boli_TR114966_c0_g1	58.04	112	45	2	52	161	207	542	5e-36	132	R_PARALOG
ENSACAG00000015063	Boli_TR114966_c0_g1	99.15	118	1	0	50	167	189	542	1e-79	243	R_PARALOG
ENSACAG00000012482	Boli_TR114972_c0_g1	50.62	322	156	5	31	349	777	1724	5e-87	320	R_PARALOG
ENSACAG00000014385	Boli_TR114972_c0_g1	51.55	322	153	4	31	349	777	1724	4e-89	326	R_PARALOG
ENSACAG00000017925	Boli_TR114972_c0_g1	86.36	330	45	0	1	526	744	1733	2e-165	580	R_ORTHOLOG
ENSACAG00000004621	Boli_TR114973_c0_g1	71.74	92	26	0	2	93	148	423	2e-26	116	R_ORTHOLOG
ENSACAG00000016225	Boli_TR114976_c0_g1	67.31	312	102	1	21	526	1	933	2e-119	428	R_ORTHOLOG
ENSACAG00000026240	Boli_TR114976_c0_g1	55.1	98	44	0	54	151	475	768	7e-26	114	R_PARALOG
ENSACAG00000016225	Boli_TR114976_c1_g1	75	108	27	0	322	429	3	326	8e-46	183	R_PARALOG
ENSACAG00000003147	Boli_TR114984_c0_g1	68.71	1355	348	12	1299	2577	3058	7020	0	1504	R_PARALOG
ENSACAG00000011972	Boli_TR114984_c0_g1	56.11	818	358	2	1286	2102	4588	7020	0	825	R_PARALOG
ENSACAG00000000304	Boli_TR114985_c1_g1	53.29	837	303	11	35	526	345	2828	0	892	R_PARALOG
ENSACAG00000004758	Boli_TR114985_c1_g1	69.07	831	242	9	35	526	393	2834	0	1125	R_ORTHOLOG
ENSACAG00000028384	Boli_TR114992_c0_g1	62.5	208	78	0	1	208	95	718	1e-75	280	R_PARALOG
ENSACAG00000001382	Boli_TR114995_c0_g1	60.48	167	66	0	2	168	1	501	8e-61	232	R_PARALOG
ENSACAG00000002760	Boli_TR114995_c0_g1	65.57	183	59	1	6	184	1	549	1e-68	259	R_PARALOG
ENSACAG00000006191	Boli_TR114995_c0_g1	68.78	205	64	2	7	211	1	579	3e-81	300	R_PARALOG
ENSACAG00000000194	Boli_TR114998_c0_g1	52.17	115	55	0	2	116	203	547	2e-28	122	R_ORTHOLOG
ENSACAG00000009210	Boli_TR115005_c0_g1	88.99	1190	106	3	1	526	957	4523	0	2107	R_ORTHOLOG
ENSACAG00000009556	Boli_TR115005_c0_g1	80.21	1218	240	5	1	526	936	4523	0	1941	R_PARALOG
ENSACAG00000010151	Boli_TR115005_c0_g1	77.62	1202	242	7	3	1177	936	4511	0	1854	R_PARALOG
ENSACAG00000010617	Boli_TR115005_c0_g1	65.31	1133	343	9	20	1102	1086	4469	0	1448	R_PARALOG
ENSACAG00000011979	Boli_TR115005_c0_g1	76.53	1193	257	9	1	1170	960	4523	0	1809	R_PARALOG
ENSACAG00000013749	Boli_TR115032_c0_g1	97.67	172	4	0	68	239	1	516	2e-79	294	R_PARALOG
ENSACAG00000020966	Boli_TR115032_c0_g1	97.67	172	4	0	144	315	1	516	1e-79	295	R_PARALOG
ENSACAG00000000789	Boli_TR115047_c0_g1	85.83	381	54	0	58	526	390	1532	0	703	R_ORTHOLOG
ENSACAG00000002179	Boli_TR115047_c0_g1	67.13	143	38	2	1	526	390	818	4e-47	185	R_PARALOG
ENSACAG00000004960	Boli_TR115047_c0_g1	71.3	331	94	2	3	332	489	1478	4e-144	509	R_PARALOG
ENSACAG00000005396	Boli_TR115047_c0_g1	80.13	312	62	0	1	312	390	1325	1e-150	531	R_PARALOG
ENSACAG00000010857	Boli_TR115047_c0_g1	67.48	369	118	3	41	407	414	1517	2e-152	537	R_PARALOG
ENSACAG00000013907	Boli_TR115137_c0_g1	60.38	159	63	0	126	284	1	477	5e-51	200	R_PARALOG
ENSACAG00000011833	Boli_TR115140_c0_g1	53.7	311	141	4	18	526	1304	2221	8e-94	343	PARALOG
ENSACAG00000015234	Boli_TR115140_c0_g1	82.14	364	65	0	62	425	1301	2392	5e-179	626	R_PARALOG
ENSACAG00000015269	Boli_TR115140_c0_g1	53.58	293	133	3	17	306	1310	2182	2e-89	328	R_PARALOG
ENSACAG00000015599	Boli_TR115140_c0_g1	55.18	299	131	3	17	312	1307	2197	5e-95	347	R_PARALOG
ENSACAG00000017593	Boli_TR115140_c0_g1	87.37	380	48	1	82	461	1268	2392	0	671	R_PARALOG
ENSACAG00000002501	Boli_TR115150_c0_g1	98.51	1071	16	0	1	526	1627	4839	0	2132	R_ORTHOLOG
ENSACAG00000016099	Boli_TR115153_c0_g1	71.56	1280	361	13	526	3182	17	3802	0	1408	R_ORTHOLOG
ENSACAG00000004063	Boli_TR115167_c1_g1	58.6	343	142	0	23	365	98	1126	3e-83	309	R_ORTHOLOG
ENSACAG00000015371	Boli_TR115177_c0_g1	93.1	536	37	0	15	526	375	1982	0	990	R_ORTHOLOG
ENSACAG00000003780	Boli_TR115202_c0_g1	50.28	527	251	7	1	516	171	1724	7e-145	512	PARALOG
ENSACAG00000003132	Boli_TR115246_c0_g1	62.31	536	193	5	24	526	141	1730	0	659	R_ORTHOLOG
ENSACAG00000001737	Boli_TR115255_c0_g1	56.52	184	80	0	82	526	91	642	1e-54	211	R_ORTHOLOG
ENSACAG00000006769	Boli_TR115255_c0_g1	51.91	183	88	0	81	526	91	639	5e-50	196	R_PARALOG
ENSACAG00000007393	Boli_TR115256_c0_g1	61.67	120	46	1	44	526	663	1019	1e-33	140	R_ORTHOLOG
ENSACAG00000006636	Boli_TR115265_c0_g1	78.69	61	13	0	66	126	132	314	1e-21	102	R_PARALOG
ENSACAG00000008323	Boli_TR115270_c0_g1	77.78	81	18	0	1	526	231	473	1e-33	140	R_PARALOG
ENSACAG00000011663	Boli_TR115270_c0_g1	91.67	108	9	0	1	526	150	473	2e-52	202	R_ORTHOLOG
ENSACAG00000017117	Boli_TR115270_c0_g1	53.12	96	45	0	40	135	177	464	2e-22	105	R_PARALOG
ENSACAG00000007836	Boli_TR115271_c0_g1	66.13	685	231	3	441	1124	2	2035	0	959	R_PARALOG
ENSACAG00000009268	Boli_TR115271_c0_g1	78.71	681	145	1	356	1036	2	2041	0	1142	R_PARALOG
ENSACAG00000017953	Boli_TR115271_c0_g1	59.78	644	255	3	415	1054	35	1957	0	830	R_PARALOG
ENSACAG00000007554	Boli_TR115272_c0_g2	77.25	378	85	1	284	660	50	1183	2e-112	405	R_PARALOG
ENSACAG00000004193	Boli_TR115280_c0_g1	68.55	442	139	0	8	526	266	1591	2e-178	624	R_ORTHOLOG
ENSACAG00000005818	Boli_TR115282_c0_g1	59.69	258	86	4	1	526	104	853	1e-41	168	R_ORTHOLOG
ENSACAG00000011257	Boli_TR115282_c0_g1	55.17	261	85	5	1	229	86	853	3e-50	197	R_PARALOG
ENSACAG00000004074	Boli_TR115305_c1_g1	52.51	259	123	4	1	259	573	1280	8e-65	245	R_ORTHOLOG
ENSACAG00000011330	Boli_TR115310_c0_g1	59.79	97	39	0	79	526	2	292	2e-28	124	R_ORTHOLOG
ENSACAG00000008325	Boli_TR115316_c0_g1	73.62	417	110	1	233	526	772	2007	0	639	R_ORTHOLOG
ENSACAG00000001404	Boli_TR115323_c0_g1	70.07	274	81	1	9	281	125	946	6e-100	362	R_PARALOG
ENSACAG00000005850	Boli_TR115323_c0_g1	86.36	66	9	0	1	66	938	1135	3e-31	132	R_PARALOG
ENSACAG00000010918	Boli_TR115323_c0_g1	63.01	146	54	3	1	526	710	1135	3e-44	175	R_PARALOG
ENSACAG00000017719	Boli_TR115323_c0_g1	86.57	350	47	0	1	526	86	1135	1e-166	584	R_ORTHOLOG
ENSACAG00000023243	Boli_TR115323_c0_g1	76.54	243	55	1	2	526	89	817	2e-93	340	R_PARALOG
ENSACAG00000016810	Boli_TR115325_c0_g1	94.37	142	7	1	2	142	3	428	6e-69	258	R_PARALOG
ENSACAG00000023959	Boli_TR115325_c0_g1	92.86	84	5	1	2	526	177	428	7e-34	141	PARALOG
ENSACAG00000028717	Boli_TR115325_c0_g1	88.06	134	16	0	1	134	3	404	2e-62	237	R_PARALOG
ENSACAG00000006115	Boli_TR115332_c0_g1	98.46	780	12	0	1	780	2736	5075	0	1469	R_ORTHOLOG
ENSACAG00000012869	Boli_TR115353_c0_g1	90.47	430	41	0	1	430	36	1325	0	813	R_PARALOG
ENSACAG00000015226	Boli_TR115353_c0_g1	90.47	430	41	0	1	430	36	1325	0	814	R_PARALOG
ENSACAG00000017201	Boli_TR115353_c0_g1	90	430	43	0	1	430	36	1325	0	812	R_PARALOG
ENSACAG00000017670	Boli_TR115353_c0_g1	89.53	430	45	0	1	430	36	1325	0	808	R_PARALOG
ENSACAG00000007055	Boli_TR115373_c0_g1	70.21	141	38	1	51	526	1706	2128	6e-51	198	R_PARALOG
ENSACAG00000014186	Boli_TR115373_c0_g1	92.62	122	9	0	96	526	1706	2071	3e-90	238	R_ORTHOLOG
ENSACAG00000005152	Boli_TR115379_c0_g1	80.27	147	29	1	1	147	778	1215	8e-65	244	R_ORTHOLOG
ENSACAG00000004404	Boli_TR115381_c0_g1	94.55	55	3	0	1	55	431	595	3e-23	105	R_PARALOG
ENSACAG00000003114	Boli_TR115393_c0_g1	86.52	141	19	0	1	526	678	1100	3e-75	278	R_PARALOG
ENSACAG00000017363	Boli_TR115393_c0_g1	95.19	270	13	1	28	526	534	1340	3e-153	539	R_ORTHOLOG
ENSACAG00000015851	Boli_TR115411_c0_g1	96.25	80	3	1	1	526	68	304	3e-29	125	R_ORTHOLOG
ENSACAG00000016581	Boli_TR115411_c0_g1	81.01	79	15	0	1	79	68	304	9e-26	114	R_PARALOG
ENSACAG00000010120	Boli_TR115422_c0_g1	80.51	544	105	2	143	685	609	2237	0	880	R_ORTHOLOG
ENSACAG00000011355	Boli_TR115427_c0_g1	85.71	105	15	0	3	107	114	428	2e-37	152	R_ORTHOLOG
ENSACAG00000000338	Boli_TR115430_c0_g1	81.12	392	74	1	1	526	284	1405	5e-179	625	R_PARALOG
ENSACAG00000004879	Boli_TR115430_c0_g1	98.93	374	4	0	1	526	284	1405	0	728	R_ORTHOLOG
ENSACAG00000008060	Boli_TR115456_c0_g1	51.22	490	223	9	4	526	191	1615	4e-117	421	R_PARALOG
ENSACAG00000013059	Boli_TR115456_c0_g1	69.24	660	194	8	1	526	185	2140	0	815	R_ORTHOLOG
ENSACAG00000003365	Boli_TR115472_c0_g1	96.69	121	4	0	1	121	210	572	3e-50	195	R_PARALOG
ENSACAG00000006010	Boli_TR115472_c0_g1	95.87	121	5	0	8	128	210	572	2e-51	199	R_PARALOG
ENSACAG00000011596	Boli_TR115472_c0_g1	82.39	142	25	0	1	142	147	572	8e-50	194	R_PARALOG
ENSACAG00000011601	Boli_TR115472_c0_g1	82.39	142	25	0	1	142	147	572	1e-49	193	R_PARALOG
ENSACAG00000015302	Boli_TR115472_c0_g1	97.52	121	3	0	1	121	210	572	3e-50	195	R_PARALOG
ENSACAG00000001931	Boli_TR115480_c0_g1	58.97	117	48	0	154	270	277	627	8e-37	152	R_PARALOG
ENSACAG00000001963	Boli_TR115480_c0_g1	51.96	102	49	0	97	198	286	591	2e-22	103	R_PARALOG
ENSACAG00000006425	Boli_TR115480_c0_g1	56.36	110	48	0	142	251	277	606	2e-32	137	R_PARALOG
ENSACAG00000015498	Boli_TR115483_c0_g1	77.41	270	56	5	1	265	1400	2176	8e-106	381	R_ORTHOLOG
ENSACAG00000001428	Boli_TR115488_c1_g1	50.51	693	336	4	201	526	154	2229	0	683	R_PARALOG
ENSACAG00000013190	Boli_TR115488_c1_g1	84.29	694	107	1	1	526	151	2232	0	1166	R_ORTHOLOG
ENSACAG00000013115	Boli_TR115491_c0_g1	55.12	361	162	1	7	367	107	1177	3e-106	383	R_PARALOG
ENSACAG00000000098	Boli_TR115492_c0_g1	70.87	412	119	3	61	471	2315	3538	4e-166	583	R_PARALOG
ENSACAG00000005353	Boli_TR115492_c0_g1	70.53	414	121	3	98	510	2309	3538	6e-165	579	R_PARALOG
ENSACAG00000016037	Boli_TR115492_c0_g1	76.77	465	93	3	10	526	2195	3589	0	705	R_PARALOG
ENSACAG00000029680	Boli_TR115492_c0_g1	82.75	487	53	3	35	526	2141	3601	0	763	R_ORTHOLOG
ENSACAG00000004677	Boli_TR1154_c0_g1	62.5	88	33	0	507	594	3	266	6e-25	114	R_PARALOG
ENSACAG00000005481	Boli_TR115541_c0_g1	80.37	326	64	1	24	526	220	1194	7e-132	468	R_ORTHOLOG
ENSACAG00000009728	Boli_TR115541_c0_g1	58.06	341	136	5	18	351	184	1188	3e-93	340	R_PARALOG
ENSACAG00000002355	Boli_TR115542_c0_g1	51.81	608	286	11	1	601	104	1843	3e-147	521	R_ORTHOLOG
ENSACAG00000006962	Boli_TR115559_c0_g1	56.2	411	102	6	35	367	161	1381	7e-110	395	R_PARALOG
ENSACAG00000007032	Boli_TR115559_c0_g1	65.87	419	69	7	10	526	137	1387	3e-133	473	R_ORTHOLOG
ENSACAG00000017894	Boli_TR115599_c0_g1	85.43	151	22	1	6	526	104	553	1e-68	256	R_ORTHOLOG
ENSACAG00000007024	Boli_TR115613_c0_g1	75.96	287	69	1	163	449	40	891	3e-125	447	R_PARALOG
ENSACAG00000011286	Boli_TR115613_c0_g1	63.22	242	89	1	1	526	217	891	2e-82	303	PARALOG
ENSACAG00000013990	Boli_TR115613_c0_g1	58.81	318	131	3	162	479	40	891	2e-103	374	R_PARALOG
ENSACAG00000014692	Boli_TR115613_c0_g1	89.38	292	31	1	192	483	40	891	2e-148	524	R_PARALOG
ENSACAG00000015522	Boli_TR115620_c0_g1	60.12	504	200	9	1	526	2	1441	2e-138	491	R_ORTHOLOG
ENSACAG00000015538	Boli_TR115620_c0_g1	91.3	115	10	0	19	526	1052	1396	1e-55	213	R_PARALOG
ENSACAG00000002406	Boli_TR115633_c0_g2	67.78	239	74	2	1	236	41	736	1e-87	320	R_ORTHOLOG
ENSACAG00000005654	Boli_TR115656_c0_g1	71.06	235	61	1	209	436	1849	2553	1e-90	332	R_PARALOG
ENSACAG00000008973	Boli_TR115656_c0_g1	67.24	174	57	0	140	313	2032	2553	2e-72	271	R_PARALOG
ENSACAG00000008979	Boli_TR115656_c0_g1	74.44	180	46	1	124	303	2017	2553	3e-80	297	R_PARALOG
ENSACAG00000009926	Boli_TR115656_c0_g1	72.13	183	51	1	136	318	2008	2553	5e-80	296	R_PARALOG
ENSACAG00000016598	Boli_TR115667_c0_g1	58.82	493	189	7	10	488	904	2367	7e-133	472	R_ORTHOLOG
ENSACAG00000010323	Boli_TR115671_c0_g1	78.66	164	35	0	38	201	203	694	9e-74	274	R_ORTHOLOG
ENSACAG00000005142	Boli_TR115679_c0_g1	87.21	344	42	2	171	512	319	1350	2e-138	491	R_PARALOG
ENSACAG00000007521	Boli_TR115679_c0_g1	63.74	342	124	0	103	444	325	1350	9e-95	345	R_PARALOG
ENSACAG00000013847	Boli_TR115679_c0_g1	66.47	343	114	1	120	461	322	1350	5e-100	363	R_PARALOG
ENSACAG00000015695	Boli_TR115679_c0_g1	66.42	274	92	1	1	274	337	1155	2e-72	271	R_PARALOG
ENSACAG00000010957	Boli_TR115695_c0_g1	52.36	191	91	0	390	526	283	855	1e-50	200	PARALOG
ENSACAG00000004517	Boli_TR115704_c0_g1	58.93	168	69	0	1	526	132	635	2e-49	192	R_ORTHOLOG
ENSACAG00000012217	Boli_TR115706_c0_g3	63.2	394	136	2	51	526	813	1994	5e-147	519	R_ORTHOLOG
ENSACAG00000013142	Boli_TR115706_c0_g3	59.55	398	142	4	3	526	816	1994	5e-133	472	R_PARALOG
ENSACAG00000008734	Boli_TR115715_c0_g1	77.51	209	47	3	23	231	251	868	1e-77	289	R_PARALOG
ENSACAG00000009088	Boli_TR115715_c0_g1	69.41	219	63	3	35	249	218	865	8e-71	267	R_PARALOG
ENSACAG00000010815	Boli_TR115715_c0_g1	76.92	208	48	2	23	230	254	868	6e-79	293	R_PARALOG
ENSACAG00000009642	Boli_TR115728_c0_g1	70.88	261	75	3	32	526	1339	2109	1e-97	354	R_ORTHOLOG
ENSACAG00000001547	Boli_TR115741_c0_g1	73	363	98	4	230	592	330	1388	1e-113	409	PARALOG
ENSACAG00000009060	Boli_TR115741_c0_g1	50.27	368	181	7	177	542	330	1388	4e-73	274	R_PARALOG
ENSACAG00000026569	Boli_TR115744_c0_g1	61.96	92	35	0	205	296	4	279	1e-28	125	R_PARALOG
ENSACAG00000026569	Boli_TR115744_c0_g2	60.75	107	42	0	190	296	23	343	3e-34	144	R_PARALOG
ENSACAG00000008142	Boli_TR115747_c0_g1	75.4	126	31	1	1	126	759	1133	1e-40	163	R_ORTHOLOG
ENSACAG00000001433	Boli_TR115754_c0_g1	62.5	176	66	3	3	178	1769	2278	5e-43	172	R_ORTHOLOG
ENSACAG00000003489	Boli_TR115762_c0_g1	63.16	76	28	0	169	244	156	383	7e-23	105	R_ORTHOLOG
ENSACAG00000025602	Boli_TR115768_c0_g1	51.06	188	74	2	1	526	685	1248	4e-47	186	R_PARALOG
ENSACAG00000029327	Boli_TR115768_c0_g1	53.25	323	143	3	36	526	688	1650	6e-93	340	R_ORTHOLOG
ENSACAG00000012795	Boli_TR11576_c0_g1	50.4	371	182	4	24	526	65	1162	5e-100	363	R_PARALOG
ENSACAG00000012843	Boli_TR11576_c0_g1	52.82	373	166	5	20	382	65	1171	1e-107	388	R_PARALOG
ENSACAG00000017772	Boli_TR11576_c0_g1	58.74	366	150	1	21	526	65	1162	6e-127	452	PARALOG
ENSACAG00000003619	Boli_TR115778_c0_g1	65.45	385	81	2	112	444	695	1849	3e-88	324	R_ORTHOLOG
ENSACAG00000007851	Boli_TR115798_c0_g1	68.16	512	163	0	342	526	34	1569	0	724	R_ORTHOLOG
ENSACAG00000028577	Boli_TR115798_c0_g1	65.23	509	175	1	20	526	34	1560	0	649	R_PARALOG
ENSACAG00000004351	Boli_TR115799_c0_g1	57.34	872	344	15	10	853	929	3301	0	717	PARALOG
ENSACAG00000005001	Boli_TR115799_c0_g1	84.28	369	57	1	37	404	2000	3106	2e-155	547	R_PARALOG
ENSACAG00000009969	Boli_TR115799_c0_g1	60.18	339	135	3	6	344	1013	1990	2e-93	341	R_PARALOG
ENSACAG00000013259	Boli_TR115804_c0_g1	56.96	79	34	0	60	526	2	238	2e-22	104	R_ORTHOLOG
ENSACAG00000013076	Boli_TR115807_c0_g1	80.58	103	20	0	3	105	113	421	3e-39	159	R_PARALOG
ENSACAG00000029156	Boli_TR115807_c0_g1	74.51	102	26	0	1	102	113	418	5e-37	151	R_PARALOG
ENSACAG00000004836	Boli_TR115812_c0_g1	54.59	185	80	2	21	201	6	560	9e-54	209	R_ORTHOLOG
ENSACAG00000004345	Boli_TR115825_c0_g1	94.57	387	21	0	65	451	341	1501	0	750	R_ORTHOLOG
ENSACAG00000002870	Boli_TR115828_c2_g1	59.4	298	121	0	292	589	158	1051	1e-107	371	PARALOG
ENSACAG00000005533	Boli_TR115828_c2_g1	61.2	299	116	0	526	547	158	1054	9e-103	373	PARALOG
ENSACAG00000007113	Boli_TR115828_c2_g1	58.62	290	120	0	495	526	179	1048	3e-107	352	R_PARALOG
ENSACAG00000017523	Boli_TR115828_c2_g1	61.49	296	114	0	499	526	167	1054	2e-111	368	R_PARALOG
ENSACAG00000022902	Boli_TR115828_c2_g1	58.22	292	122	0	480	526	179	1054	2e-107	346	R_PARALOG
ENSACAG00000024824	Boli_TR115828_c2_g1	56.52	299	130	0	499	526	158	1054	3e-109	353	R_PARALOG
ENSACAG00000005885	Boli_TR115836_c0_g2	56.02	166	72	5	16	180	349	786	2e-29	128	R_PARALOG
ENSACAG00000008130	Boli_TR115836_c0_g2	77.14	70	16	0	33	102	577	786	2e-26	116	R_PARALOG
ENSACAG00000022097	Boli_TR115836_c0_g2	62.15	177	67	4	1	177	343	786	5e-42	170	R_PARALOG
ENSACAG00000027419	Boli_TR115836_c0_g2	62.4	125	47	1	72	196	427	786	3e-28	125	R_PARALOG
ENSACAG00000008958	Boli_TR115837_c0_g1	59.18	147	57	2	964	1107	1131	1568	2e-58	162	R_PARALOG
ENSACAG00000003896	Boli_TR115851_c0_g1	51.74	259	125	1	20	278	126	899	2e-78	290	R_ORTHOLOG
ENSACAG00000005058	Boli_TR115856_c1_g1	96.67	90	3	0	89	178	269	538	7e-45	178	R_PARALOG
ENSACAG00000015421	Boli_TR115859_c0_g1	67.04	267	71	3	1	250	89	889	9e-64	241	R_ORTHOLOG
ENSACAG00000004761	Boli_TR115862_c0_g1	50.27	368	162	3	14	360	698	1801	3e-74	277	R_PARALOG
ENSACAG00000016736	Boli_TR115862_c0_g1	90.11	374	17	2	1	526	692	1813	2e-150	530	R_ORTHOLOG
ENSACAG00000004816	Boli_TR115876_c1_g1	72.13	122	34	1	50	526	3	356	7e-41	166	R_ORTHOLOG
ENSACAG00000004816	Boli_TR115876_c3_g1	57.24	145	62	4	165	309	1	417	5e-39	160	R_PARALOG
ENSACAG00000007122	Boli_TR115878_c0_g2	80.21	96	19	0	154	526	1908	2195	8e-35	145	R_PARALOG
ENSACAG00000013688	Boli_TR115878_c0_g2	96.88	96	3	0	159	526	1908	2195	1e-41	168	R_ORTHOLOG
ENSACAG00000009461	Boli_TR115881_c0_g1	79.26	135	28	1	18	152	74	460	1e-62	239	R_PARALOG
ENSACAG00000016074	Boli_TR115881_c0_g1	64.12	131	47	0	11	141	68	460	2e-47	188	R_PARALOG
ENSACAG00000009461	Boli_TR115881_c0_g2	70.02	437	117	4	18	526	74	1366	0	656	R_ORTHOLOG
ENSACAG00000016074	Boli_TR115881_c0_g2	54.89	399	177	2	11	526	68	1261	5e-134	476	R_PARALOG
ENSACAG00000001901	Boli_TR115882_c0_g1	63.33	180	60	3	1174	1347	485	1012	4e-70	152	R_PARALOG
ENSACAG00000006872	Boli_TR115902_c0_g1	54.74	285	127	6	4	286	228	1025	6e-79	292	R_PARALOG
ENSACAG00000008257	Boli_TR115902_c0_g1	63.24	272	93	5	1	265	228	1025	1e-90	330	R_PARALOG
ENSACAG00000009894	Boli_TR115902_c0_g1	73.4	297	79	1	1	526	228	1025	4e-118	422	R_ORTHOLOG
ENSACAG00000003475	Boli_TR115908_c0_g1	70.79	356	104	1	1	356	386	1447	1e-138	491	R_ORTHOLOG
ENSACAG00000017676	Boli_TR115909_c0_g1	52.47	730	338	13	72	792	124	2205	2e-155	548	R_ORTHOLOG
ENSACAG00000011832	Boli_TR115923_c0_g1	75.62	160	39	2	1	526	525	992	9e-64	240	R_ORTHOLOG
ENSACAG00000012182	Boli_TR115923_c0_g1	53.15	143	67	1	28	526	528	953	2e-39	160	R_PARALOG
ENSACAG00000012233	Boli_TR115937_c0_g1	84.18	196	25	5	1	190	325	891	3e-76	283	R_ORTHOLOG
ENSACAG00000001958	Boli_TR115963_c0_g1	73.82	340	52	2	24	326	345	1364	5e-142	502	R_ORTHOLOG
ENSACAG00000005705	Boli_TR115964_c0_g1	68.54	89	28	2	122	210	2763	3023	2e-23	107	R_ORTHOLOG
ENSACAG00000002646	Boli_TR115973_c0_g2	51.72	493	237	3	6	497	214	1686	6e-155	546	R_PARALOG
ENSACAG00000004682	Boli_TR115973_c0_g2	51.72	495	238	2	1	494	214	1695	2e-152	537	R_PARALOG
ENSACAG00000023926	Boli_TR115973_c0_g2	50.4	496	245	3	1	495	214	1695	1e-150	531	R_PARALOG
ENSACAG00000003986	Boli_TR115975_c0_g1	58.12	437	168	12	99	520	4123	5295	8e-77	287	R_ORTHOLOG
ENSACAG00000015523	Boli_TR115986_c0_g2	85.71	63	9	0	119	181	1036	1224	2e-23	107	R_PARALOG
ENSACAG00000015523	Boli_TR115986_c0_g3	87.07	116	15	0	66	526	1036	1383	4e-53	205	R_ORTHOLOG
ENSACAG00000004592	Boli_TR115994_c1_g1	64.34	129	46	1	922	1050	58	441	3e-44	179	PARALOG
ENSACAG00000014203	Boli_TR115994_c1_g1	50	128	63	2	918	1044	22	396	1e-33	144	R_PARALOG
ENSACAG00000007333	Boli_TR116007_c0_g1	63.35	191	70	0	1	526	746	1318	3e-67	253	R_ORTHOLOG
ENSACAG00000012352	Boli_TR116020_c0_g4	82.42	165	29	0	3	526	612	1106	2e-77	286	R_ORTHOLOG
ENSACAG00000003368	Boli_TR116025_c0_g1	97.44	117	3	0	69	185	598	948	3e-97	233	R_ORTHOLOG
ENSACAG00000001281	Boli_TR116026_c1_g2	71.26	261	75	1	138	398	246	1022	1e-108	392	R_PARALOG
ENSACAG00000014863	Boli_TR116026_c1_g2	76.78	267	62	1	164	430	228	1022	2e-120	431	R_PARALOG
ENSACAG00000001281	Boli_TR116026_c1_g3	70.96	272	79	2	138	409	282	1088	1e-111	402	R_PARALOG
ENSACAG00000014863	Boli_TR116026_c1_g3	74.19	310	80	1	164	473	165	1088	2e-136	484	R_PARALOG
ENSACAG00000001281	Boli_TR116026_c1_g4	64	300	105	3	138	434	75	950	7e-111	399	R_PARALOG
ENSACAG00000014863	Boli_TR116026_c1_g4	77.57	263	59	1	164	426	168	950	7e-124	442	R_PARALOG
ENSACAG00000010346	Boli_TR116030_c0_g2	77.38	84	19	0	557	640	2	253	3e-34	145	R_PARALOG
ENSACAG00000014609	Boli_TR116030_c0_g2	75	84	21	0	487	570	2	253	4e-33	141	R_PARALOG
ENSACAG00000016631	Boli_TR116030_c0_g2	71.43	84	24	0	450	533	2	253	1e-31	136	R_PARALOG
ENSACAG00000017635	Boli_TR116030_c0_g2	92.86	84	6	0	487	570	2	253	1e-42	173	R_PARALOG
ENSACAG00000006045	Boli_TR116034_c0_g1	65.74	251	86	1	5	255	817	1551	4e-95	346	R_PARALOG
ENSACAG00000012400	Boli_TR116034_c0_g1	84.91	232	35	1	1	526	823	1512	6e-115	411	R_ORTHOLOG
ENSACAG00000009886	Boli_TR116042_c0_g1	58.56	403	166	5	39	526	1	1173	2e-130	465	R_ORTHOLOG
ENSACAG00000008709	Boli_TR116047_c1_g1	78.42	380	81	1	1	379	833	1972	2e-172	605	R_PARALOG
ENSACAG00000012392	Boli_TR116047_c1_g1	60.34	474	162	7	1	448	560	1972	4e-150	532	R_PARALOG
ENSACAG00000013269	Boli_TR116047_c1_g1	53.1	113	50	2	254	363	1001	1339	6e-30	130	R_PARALOG
ENSACAG00000007011	Boli_TR116052_c0_g1	72.27	321	89	4	56	376	1303	2247	5e-118	422	R_ORTHOLOG
ENSACAG00000009204	Boli_TR116064_c0_g1	90.84	131	12	0	486	526	506	898	8e-61	233	R_PARALOG
ENSACAG00000016990	Boli_TR116064_c0_g1	89.62	183	18	2	526	597	353	898	2e-80	299	R_ORTHOLOG
ENSACAG00000000460	Boli_TR116071_c0_g1	69.65	425	98	7	1	526	521	1765	6e-167	585	R_ORTHOLOG
ENSACAG00000025087	Boli_TR116071_c0_g1	86.34	183	25	0	1	526	191	739	1e-90	330	R_PARALOG
ENSACAG00000005557	Boli_TR116074_c0_g1	60.98	305	114	4	19	318	141	1040	5e-97	353	R_ORTHOLOG
ENSACAG00000005120	Boli_TR116078_c0_g1	58.25	630	257	6	1	624	2382	4247	0	678	R_PARALOG
ENSACAG00000009826	Boli_TR116078_c0_g1	81.5	638	116	3	2	526	2382	4244	0	981	R_ORTHOLOG
ENSACAG00000012612	Boli_TR116078_c0_g1	62.12	660	242	7	1	526	2385	4247	0	767	R_PARALOG
ENSACAG00000003788	Boli_TR116082_c0_g1	61.33	225	87	2	61	285	92	748	5e-70	263	R_PARALOG
ENSACAG00000003799	Boli_TR116082_c0_g1	74.66	296	66	6	1	526	152	1003	3e-111	399	R_PARALOG
ENSACAG00000016672	Boli_TR116082_c0_g1	60.35	227	83	2	1	220	152	820	3e-70	263	R_PARALOG
ENSACAG00000016793	Boli_TR116082_c0_g1	74.73	281	66	4	7	526	167	1003	2e-105	380	R_PARALOG
ENSACAG00000023286	Boli_TR116082_c0_g1	84.41	295	46	5	1	526	152	1003	1e-126	451	R_ORTHOLOG
ENSACAG00000003440	Boli_TR116094_c0_g1	62.21	262	99	2	7	526	143	817	8e-80	295	R_ORTHOLOG
ENSACAG00000004697	Boli_TR116101_c0_g1	97.46	512	13	0	1200	1711	2	1537	0	1013	R_PARALOG
ENSACAG00000013548	Boli_TR116101_c0_g1	75.78	512	124	0	1281	1792	2	1537	0	805	R_PARALOG
ENSACAG00000001404	Boli_TR116102_c0_g1	60.07	273	109	1	10	282	611	1423	7e-85	312	R_PARALOG
ENSACAG00000005850	Boli_TR116102_c0_g1	76.12	67	16	0	1	67	416	616	4e-29	125	R_PARALOG
ENSACAG00000010918	Boli_TR116102_c0_g1	55.48	146	65	1	1	146	419	841	7e-39	157	R_PARALOG
ENSACAG00000017719	Boli_TR116102_c0_g1	61.41	355	133	3	1	351	416	1465	2e-123	440	R_PARALOG
ENSACAG00000023243	Boli_TR116102_c0_g1	61.33	225	87	1	13	237	767	1423	1e-73	274	R_PARALOG
ENSACAG00000011290	Boli_TR116103_c0_g1	94.21	190	11	0	11	526	308	877	2e-95	346	R_ORTHOLOG
ENSACAG00000007058	Boli_TR116114_c0_g1	82.43	148	21	2	1	526	1705	2148	1e-48	190	PARALOG
ENSACAG00000017054	Boli_TR116114_c0_g1	59.34	519	193	16	3	503	1708	3219	2e-135	481	R_PARALOG
ENSACAG00000017087	Boli_TR116114_c0_g1	93.48	184	11	1	1	183	2677	3228	3e-99	359	R_PARALOG
ENSACAG00000017798	Boli_TR116114_c0_g1	59.96	512	187	13	1	494	1720	3231	5e-137	486	R_PARALOG
ENSACAG00000005837	Boli_TR116115_c0_g1	75.24	311	65	2	5	526	890	1822	3e-138	489	R_ORTHOLOG
ENSACAG00000006348	Boli_TR116115_c0_g1	54.22	225	103	1	215	439	890	1561	2e-70	265	R_PARALOG
ENSACAG00000004492	Boli_TR116116_c0_g1	88.01	534	64	0	1	526	602	2203	0	875	R_ORTHOLOG
ENSACAG00000025128	Boli_TR116118_c0_g2	67.84	171	55	0	1	171	462	974	5e-70	261	R_ORTHOLOG
ENSACAG00000011928	Boli_TR116126_c0_g1	90.72	194	18	0	21	526	1082	1663	1e-95	347	R_ORTHOLOG
ENSACAG00000025540	Boli_TR116126_c0_g1	56.67	180	73	3	25	199	1112	1651	2e-50	196	R_PARALOG
ENSACAG00000008553	Boli_TR116131_c0_g2	71.04	221	64	1	1	221	267	926	2e-37	154	R_ORTHOLOG
ENSACAG00000005887	Boli_TR116147_c0_g1	56.55	267	116	2	66	526	599	1390	5e-77	286	R_ORTHOLOG
ENSACAG00000010668	Boli_TR116147_c0_g1	50.77	260	127	1	35	526	602	1381	7e-68	256	R_PARALOG
ENSACAG00000010695	Boli_TR116147_c0_g1	53.23	201	93	1	1	526	599	1201	8e-55	211	R_PARALOG
ENSACAG00000004670	Boli_TR116148_c0_g1	60.47	253	88	2	282	522	6	764	1e-76	286	R_PARALOG
ENSACAG00000011810	Boli_TR116148_c0_g1	74.8	254	61	1	165	415	3	764	2e-98	358	R_PARALOG
ENSACAG00000012014	Boli_TR116148_c0_g1	61.02	254	89	2	293	536	3	764	2e-78	291	R_PARALOG
ENSACAG00000015723	Boli_TR116151_c0_g1	66.29	534	122	9	122	526	1697	3292	0	664	R_ORTHOLOG
ENSACAG00000001352	Boli_TR116161_c0_g1	75.93	378	90	1	1	526	1081	2214	8e-180	628	R_PARALOG
ENSACAG00000006406	Boli_TR116161_c0_g1	70.26	743	212	4	166	526	781	3006	0	1122	R_PARALOG
ENSACAG00000009849	Boli_TR116161_c0_g1	70.08	498	148	2	2	526	1081	2571	0	775	R_PARALOG
ENSACAG00000015953	Boli_TR116161_c0_g1	87.7	740	90	1	178	526	787	3006	0	1381	R_ORTHOLOG
ENSACAG00000012715	Boli_TR116163_c0_g1	51.25	160	76	2	105	262	2453	2932	3e-38	157	R_PARALOG
ENSACAG00000013661	Boli_TR116163_c0_g1	82.28	474	76	2	1	526	2402	3814	0	741	R_ORTHOLOG
ENSACAG00000016787	Boli_TR116187_c0_g1	94.51	237	13	0	75	526	326	1036	4e-127	452	R_ORTHOLOG
ENSACAG00000016952	Boli_TR116198_c0_g1	72.41	87	24	0	23	526	1184	1444	4e-31	133	R_ORTHOLOG
ENSACAG00000001965	Boli_TR116204_c0_g1	76.82	384	89	2	837	1220	1695	2822	2e-169	595	R_PARALOG
ENSACAG00000003628	Boli_TR116204_c0_g1	83.66	655	106	1	1	526	3	1967	0	1012	R_ORTHOLOG
ENSACAG00000015401	Boli_TR116204_c0_g1	60.63	823	320	6	3882	4700	438	2822	0	932	R_PARALOG
ENSACAG00000022438	Boli_TR116204_c0_g1	57.75	400	154	5	49	433	3	1142	2e-124	444	R_PARALOG
ENSACAG00000004516	Boli_TR116208_c0_g1	83.81	210	34	0	17	226	862	1491	1e-96	350	R_ORTHOLOG
ENSACAG00000006423	Boli_TR116209_c0_g1	87.8	82	10	0	145	226	2425	2670	2e-36	150	R_PARALOG
ENSACAG00000010906	Boli_TR116209_c0_g1	73.96	96	25	0	138	233	2404	2691	3e-33	140	R_PARALOG
ENSACAG00000017909	Boli_TR116209_c0_g1	98.25	57	1	0	287	526	2440	2610	3e-29	127	PARALOG
ENSACAG00000006572	Boli_TR116211_c0_g1	69.52	748	221	3	443	1183	712	2952	0	1120	R_PARALOG
ENSACAG00000010837	Boli_TR116211_c0_g1	89.28	793	85	0	436	1228	664	3042	0	1506	R_PARALOG
ENSACAG00000014335	Boli_TR116211_c0_g1	61.8	568	216	5	1	567	1216	2883	0	737	R_PARALOG
ENSACAG00000010837	Boli_TR116211_c0_g3	75.1	257	60	2	1231	1483	3	737	6e-106	384	R_PARALOG
ENSACAG00000005120	Boli_TR116213_c1_g1	76.53	605	140	5	19	526	1008	2795	0	906	R_ORTHOLOG
ENSACAG00000009826	Boli_TR116213_c1_g1	61.94	607	229	10	30	634	1008	2768	0	681	R_PARALOG
ENSACAG00000012612	Boli_TR116213_c1_g1	63.84	589	210	5	67	652	1002	2753	0	716	R_PARALOG
ENSACAG00000014443	Boli_TR116224_c0_g1	50	246	122	3	30	526	443	1162	1e-60	231	R_PARALOG
ENSACAG00000023472	Boli_TR116224_c0_g1	58.85	260	104	3	10	526	389	1165	1e-81	301	R_ORTHOLOG
ENSACAG00000009951	Boli_TR116225_c0_g1	57.42	364	154	3	18	380	3370	4422	3e-124	443	R_PARALOG
ENSACAG00000017304	Boli_TR116225_c0_g1	76.28	371	88	1	75	526	3364	4443	1e-177	621	R_ORTHOLOG
ENSACAG00000015894	Boli_TR116233_c0_g1	76.96	191	39	2	1	186	622	1194	6e-65	158	R_ORTHOLOG
ENSACAG00000009612	Boli_TR116236_c0_g1	99.85	658	1	0	526	645	524	2497	0	1357	R_ORTHOLOG
ENSACAG00000008434	Boli_TR116237_c0_g1	56.31	293	128	0	4	296	518	1396	4e-84	309	R_PARALOG
ENSACAG00000028614	Boli_TR116237_c0_g1	78.85	260	55	0	60	526	617	1396	5e-106	382	R_ORTHOLOG
ENSACAG00000005020	Boli_TR116243_c2_g1	52.24	312	140	10	1	303	113	1012	2e-76	284	R_PARALOG
ENSACAG00000013294	Boli_TR116248_c0_g1	88.82	322	35	2	1	321	254	1216	6e-162	568	R_ORTHOLOG
ENSACAG00000000772	Boli_TR116282_c0_g1	52.98	168	72	3	1	161	1097	1594	4e-44	175	R_PARALOG
ENSACAG00000000263	Boli_TR116287_c0_g1	62.92	178	65	1	3	526	274	807	2e-57	219	R_ORTHOLOG
ENSACAG00000001550	Boli_TR116288_c0_g1	93.03	832	58	1	6	526	982	3432	0	1595	R_ORTHOLOG
ENSACAG00000015074	Boli_TR116288_c0_g1	74.18	701	181	0	2	526	982	3084	0	1125	R_PARALOG
ENSACAG00000017328	Boli_TR116288_c0_g1	76.74	817	189	2	255	526	982	3387	0	1335	R_PARALOG
ENSACAG00000015728	Boli_TR116292_c0_g1	81.01	237	45	0	1	237	166	876	4e-96	349	R_ORTHOLOG
ENSACAG00000011190	Boli_TR116293_c0_g1	55.04	258	102	5	7	250	189	944	4e-68	258	R_PARALOG
ENSACAG00000010653	Boli_TR116296_c1_g1	57.28	412	118	9	1	354	257	1441	8e-131	366	R_ORTHOLOG
ENSACAG00000028750	Boli_TR116297_c1_g1	50.49	309	153	3	2	310	399	1313	3e-77	287	R_ORTHOLOG
ENSACAG00000009558	Boli_TR116298_c0_g1	51.17	598	275	5	79	526	183	1967	0	649	R_ORTHOLOG
ENSACAG00000010543	Boli_TR116298_c0_g1	50.73	546	268	2	1	526	186	1820	7e-168	589	R_PARALOG
ENSACAG00000011570	Boli_TR116301_c2_g2	50.66	379	186	1	127	526	1969	3105	1e-111	402	R_ORTHOLOG
ENSACAG00000000192	Boli_TR116305_c0_g1	70.8	250	72	1	6	254	103	852	2e-100	363	R_ORTHOLOG
ENSACAG00000006102	Boli_TR116306_c1_g1	50.8	313	150	5	21	329	756	1673	3e-84	310	R_PARALOG
ENSACAG00000014569	Boli_TR116306_c1_g1	53.85	312	142	5	32	341	756	1664	2e-85	314	R_PARALOG
ENSACAG00000016104	Boli_TR116306_c1_g1	50.17	287	140	4	37	320	798	1640	7e-75	279	R_PARALOG
ENSACAG00000012738	Boli_TR116309_c0_g1	79.62	687	140	1	1	687	601	2655	0	1096	R_ORTHOLOG
ENSACAG00000004510	Boli_TR116310_c0_g1	88.91	523	58	0	98	526	316	1884	0	915	R_ORTHOLOG
ENSACAG00000006730	Boli_TR116310_c0_g1	63.39	549	199	7	83	629	316	1884	0	632	R_PARALOG
ENSACAG00000017886	Boli_TR116312_c0_g1	84	250	40	2	49	298	102	839	6e-118	422	R_ORTHOLOG
ENSACAG00000016974	Boli_TR116322_c0_g1	66.3	92	31	0	1	92	75	350	8e-32	136	PARALOG
ENSACAG00000003334	Boli_TR116324_c0_g1	95.59	68	3	0	4	71	712	915	1e-29	127	R_PARALOG
ENSACAG00000015334	Boli_TR116324_c0_g1	73.53	170	41	3	1	526	553	1059	4e-46	182	R_ORTHOLOG
ENSACAG00000026013	Boli_TR116324_c0_g1	84.06	69	11	0	1	69	709	915	3e-28	122	R_PARALOG
ENSACAG00000001966	Boli_TR116325_c2_g2	80.75	239	46	1	4	526	156	869	8e-111	398	R_ORTHOLOG
ENSACAG00000017772	Boli_TR116326_c0_g1	54.74	274	124	3	113	386	174	974	3e-76	284	R_PARALOG
ENSACAG00000008572	Boli_TR116329_c0_g1	90.37	301	29	0	1	526	1967	2869	2e-167	586	R_ORTHOLOG
ENSACAG00000029083	Boli_TR116329_c0_g1	68.6	344	84	2	21	340	1970	3001	3e-144	509	R_PARALOG
ENSACAG00000026095	Boli_TR116333_c0_g1	72	125	35	0	1	526	1068	1442	3e-44	176	R_ORTHOLOG
ENSACAG00000017058	Boli_TR116339_c0_g1	90.62	501	47	0	1	526	108	1610	0	857	R_ORTHOLOG
ENSACAG00000015022	Boli_TR116342_c0_g2	53.95	380	170	4	329	703	3	1139	1e-107	390	R_PARALOG
ENSACAG00000022793	Boli_TR116342_c0_g2	52.53	375	173	4	322	526	3	1124	6e-104	378	PARALOG
ENSACAG00000005994	Boli_TR116353_c0_g1	94.6	315	17	0	1	526	1122	2066	7e-159	558	R_ORTHOLOG
ENSACAG00000017438	Boli_TR116361_c1_g1	51.26	119	58	1	782	900	2670	3014	3e-29	130	R_PARALOG
ENSACAG00000004809	Boli_TR116364_c1_g1	54.18	251	115	1	9	259	370	1107	2e-68	257	R_PARALOG
ENSACAG00000006155	Boli_TR116364_c1_g1	52.85	246	111	3	6	246	370	1107	4e-59	226	R_PARALOG
ENSACAG00000010947	Boli_TR116370_c0_g3	84.68	111	17	0	10	120	1	333	2e-42	172	R_PARALOG
ENSACAG00000016124	Boli_TR116376_c0_g1	58.56	374	147	3	14	379	193	1305	2e-118	424	R_ORTHOLOG
ENSACAG00000008504	Boli_TR116383_c1_g1	80.24	167	33	0	96	262	402	902	1e-120	284	R_ORTHOLOG
ENSACAG00000003227	Boli_TR116390_c0_g1	71.63	423	120	1	30	526	214	1479	0	654	R_PARALOG
ENSACAG00000015347	Boli_TR116390_c0_g1	92.48	532	40	0	1	526	274	1869	0	1006	R_ORTHOLOG
ENSACAG00000011336	Boli_TR116394_c0_g1	75.57	393	96	2	1	393	599	1771	5e-168	589	R_ORTHOLOG
ENSACAG00000001540	Boli_TR116425_c0_g1	68.03	416	132	3	1	415	541	1779	2e-106	384	R_ORTHOLOG
ENSACAG00000010962	Boli_TR116427_c0_g1	68.75	560	169	2	36	526	302	1978	0	767	R_ORTHOLOG
ENSACAG00000024024	Boli_TR116427_c0_g1	60.85	585	224	6	17	526	263	1975	0	675	R_PARALOG
ENSACAG00000012083	Boli_TR116436_c0_g1	81.03	116	22	0	85	526	276	623	1e-48	191	R_ORTHOLOG
ENSACAG00000001928	Boli_TR116439_c0_g1	70.12	164	49	0	1	164	360	851	2e-61	232	R_PARALOG
ENSACAG00000002688	Boli_TR116439_c0_g1	65.03	163	57	0	136	298	366	854	2e-60	231	R_PARALOG
ENSACAG00000003427	Boli_TR116439_c0_g1	63.45	145	53	0	31	175	423	857	1e-47	187	R_PARALOG
ENSACAG00000004362	Boli_TR116439_c0_g1	77.16	162	37	0	44	205	360	845	8e-72	268	R_PARALOG
ENSACAG00000006969	Boli_TR116439_c0_g1	58.33	168	70	1	40	207	357	857	7e-49	192	R_PARALOG
ENSACAG00000002362	Boli_TR11643_c0_g1	70.87	206	60	0	526	634	1	618	9e-80	297	R_ORTHOLOG
ENSACAG00000014522	Boli_TR11643_c0_g1	58.74	206	85	0	673	878	1	618	1e-63	244	R_PARALOG
ENSACAG00000024920	Boli_TR116470_c1_g1	75.37	203	50	0	24	226	531	1139	3e-92	336	R_ORTHOLOG
ENSACAG00000009569	Boli_TR116472_c0_g1	86.36	88	12	0	9	96	34	297	1e-41	170	R_PARALOG
ENSACAG00000009569	Boli_TR116472_c0_g2	87.01	308	40	0	9	316	370	1293	6e-164	576	R_PARALOG
ENSACAG00000012799	Boli_TR116472_c0_g2	71.3	223	64	1	1	223	370	1032	8e-95	347	R_PARALOG
ENSACAG00000014287	Boli_TR116474_c0_g1	84.12	296	45	1	162	526	663	1550	1e-127	455	R_ORTHOLOG
ENSACAG00000006692	Boli_TR116480_c0_g1	70.14	144	42	1	11	153	105	536	6e-51	197	R_ORTHOLOG
ENSACAG00000006006	Boli_TR116487_c0_g1	90.06	161	16	0	3	526	664	1146	2e-81	299	R_ORTHOLOG
ENSACAG00000015241	Boli_TR116487_c0_g1	79.11	158	33	0	5	526	667	1140	3e-71	265	R_PARALOG
ENSACAG00000011290	Boli_TR116492_c0_g1	55.86	111	49	1	43	153	2234	2563	2e-29	127	R_PARALOG
ENSACAG00000012573	Boli_TR116492_c0_g1	97.37	152	4	0	1	526	2222	2677	2e-78	289	R_ORTHOLOG
ENSACAG00000000933	Boli_TR116492_c1_g2	65.69	137	47	1	7	143	192	599	6e-47	184	R_ORTHOLOG
ENSACAG00000003315	Boli_TR116497_c0_g1	81.94	609	109	1	1	608	855	2681	0	1077	R_ORTHOLOG
ENSACAG00000006669	Boli_TR116498_c0_g2	75.45	110	27	1	4	113	95	418	1e-35	151	PARALOG
ENSACAG00000007326	Boli_TR116502_c0_g1	52.8	125	59	1	6	130	71	442	5e-36	148	PARALOG
ENSACAG00000012252	Boli_TR116518_c0_g2	82.39	602	106	2	16	617	448	2247	0	1049	R_ORTHOLOG
ENSACAG00000006774	Boli_TR116522_c0_g2	80	265	51	1	1	526	205	999	2e-111	400	R_ORTHOLOG
ENSACAG00000013191	Boli_TR116522_c0_g2	60.24	327	129	3	1	326	205	1140	7e-97	352	R_PARALOG
ENSACAG00000001162	Boli_TR116524_c0_g1	60.67	389	153	0	494	882	1510	2676	7e-144	509	R_PARALOG
ENSACAG00000015024	Boli_TR116524_c0_g1	83.74	406	66	0	526	544	1468	2685	0	708	R_ORTHOLOG
ENSACAG00000001162	Boli_TR116524_c0_g2	54.12	194	89	0	36	229	14	595	1e-60	233	R_PARALOG
ENSACAG00000015024	Boli_TR116524_c0_g2	87.23	235	30	0	75	309	2	706	1e-123	443	R_PARALOG
ENSACAG00000007791	Boli_TR116529_c0_g1	84.32	523	81	2	1	522	964	2529	0	887	R_ORTHOLOG
ENSACAG00000008729	Boli_TR116535_c0_g1	78.86	175	34	3	1	526	754	1275	2e-69	259	R_ORTHOLOG
ENSACAG00000013244	Boli_TR116536_c0_g1	72	275	77	0	95	369	69	893	5e-115	412	R_ORTHOLOG
ENSACAG00000001002	Boli_TR116543_c0_g1	55.22	335	146	4	5	335	984	1982	6e-111	399	R_PARALOG
ENSACAG00000001806	Boli_TR116544_c0_g1	84.14	227	27	1	4	221	258	938	2e-113	407	R_PARALOG
ENSACAG00000001919	Boli_TR116544_c0_g1	71.43	231	57	1	1	222	246	938	2e-98	357	R_PARALOG
ENSACAG00000016916	Boli_TR116544_c0_g1	69.16	227	60	2	6	222	258	938	1e-90	331	R_PARALOG
ENSACAG00000016966	Boli_TR116544_c0_g1	93.07	231	7	1	1	222	246	938	6e-127	452	PARALOG
ENSACAG00000004618	Boli_TR116546_c0_g1	84.13	189	30	0	1	189	1798	2364	1e-83	306	R_ORTHOLOG
ENSACAG00000000184	Boli_TR116547_c0_g1	56.92	130	56	2	1	130	1155	1523	1e-38	158	R_PARALOG
ENSACAG00000016285	Boli_TR116547_c0_g1	93.15	146	10	0	1	146	1086	1523	3e-76	283	PARALOG
ENSACAG00000026958	Boli_TR116547_c0_g1	62.33	146	55	2	5	150	1098	1523	9e-50	196	R_PARALOG
ENSACAG00000014716	Boli_TR116562_c0_g1	79.66	118	24	0	1	118	356	709	2e-53	208	R_PARALOG
ENSACAG00000014716	Boli_TR116562_c0_g2	79.47	565	116	2	1	526	356	2029	0	932	R_ORTHOLOG
ENSACAG00000001576	Boli_TR116565_c0_g1	50.31	318	150	2	12	526	324	1277	5e-89	326	R_PARALOG
ENSACAG00000015064	Boli_TR116565_c0_g1	63.34	311	108	2	1	526	384	1316	4e-105	379	R_ORTHOLOG
ENSACAG00000005677	Boli_TR116566_c1_g1	77.08	144	33	0	1	526	343	774	3e-61	233	R_ORTHOLOG
ENSACAG00000016050	Boli_TR116574_c0_g1	58.98	295	111	8	1	285	243	1082	2e-56	218	R_PARALOG
ENSACAG00000016050	Boli_TR116574_c0_g2	50.34	580	254	15	1	526	243	1916	2e-94	345	R_ORTHOLOG
ENSACAG00000007714	Boli_TR116579_c1_g1	84.85	264	40	1	1	264	550	1335	3e-113	409	PARALOG
ENSACAG00000010345	Boli_TR116579_c1_g1	65.38	338	115	4	1	336	532	1524	7e-111	400	R_PARALOG
ENSACAG00000009501	Boli_TR116588_c1_g1	55.06	672	292	8	61	722	1154	3094	0	707	R_PARALOG
ENSACAG00000010849	Boli_TR116588_c1_g1	61.9	630	227	5	1	526	1244	3127	0	790	R_ORTHOLOG
ENSACAG00000009501	Boli_TR116588_c1_g3	58.11	549	222	5	61	601	1	1611	6e-177	619	R_PARALOG
ENSACAG00000010849	Boli_TR116588_c1_g3	64.3	549	193	4	1	546	4	1644	0	721	R_PARALOG
ENSACAG00000001594	Boli_TR116596_c0_g1	65.29	1478	499	7	1	526	686	5116	0	1945	R_ORTHOLOG
ENSACAG00000007345	Boli_TR116604_c0_g1	76.6	517	121	0	27	526	637	2187	0	863	R_ORTHOLOG
ENSACAG00000013440	Boli_TR116604_c0_g1	58.25	515	215	2	31	526	646	2184	0	639	R_PARALOG
ENSACAG00000017810	Boli_TR116604_c0_g1	65.89	513	173	1	31	526	649	2187	0	745	R_PARALOG
ENSACAG00000007478	Boli_TR116610_c0_g1	97.62	252	5	1	20	270	3312	4067	3e-140	496	R_ORTHOLOG
ENSACAG00000007809	Boli_TR116611_c0_g1	72.39	786	187	15	14	526	9	2180	0	1004	R_ORTHOLOG
ENSACAG00000015700	Boli_TR116611_c0_g1	84.39	173	27	0	4	526	987	1505	2e-85	312	R_PARALOG
ENSACAG00000007808	Boli_TR116614_c0_g1	58.55	386	150	3	250	625	869	2014	1e-164	494	R_PARALOG
ENSACAG00000017718	Boli_TR116614_c0_g1	67.01	388	128	0	247	634	845	2008	3e-168	590	R_PARALOG
ENSACAG00000017826	Boli_TR116614_c0_g1	73.96	361	88	4	22	376	845	1924	3e-165	543	R_PARALOG
ENSACAG00000002262	Boli_TR116622_c0_g1	68.52	413	129	4	1	412	31	1122	1e-119	429	R_PARALOG
ENSACAG00000002789	Boli_TR116622_c0_g1	86.88	404	53	2	1	404	31	1143	8e-152	536	R_PARALOG
ENSACAG00000014467	Boli_TR116622_c0_g1	61.31	398	151	10	32	426	31	1098	1e-94	346	R_PARALOG
ENSACAG00000014329	Boli_TR116623_c0_g1	82.35	204	35	2	165	526	262	870	3e-134	330	R_ORTHOLOG
ENSACAG00000014329	Boli_TR116623_c0_g2	83.58	67	10	2	302	367	262	459	3e-24	111	R_PARALOG
ENSACAG00000002494	Boli_TR116626_c1_g1	84.11	409	56	2	1	400	42	1268	0	685	R_PARALOG
ENSACAG00000003167	Boli_TR116626_c1_g1	60.34	290	115	1	37	326	48	911	4e-103	374	R_PARALOG
ENSACAG00000006991	Boli_TR116626_c1_g1	57.53	292	124	3	37	328	48	911	1e-98	358	R_PARALOG
ENSACAG00000008264	Boli_TR116626_c1_g1	93.3	418	26	1	1	526	42	1295	0	771	R_ORTHOLOG
ENSACAG00000015659	Boli_TR116626_c1_g1	69.02	326	101	1	10	526	45	938	1e-131	468	R_PARALOG
ENSACAG00000017380	Boli_TR116627_c0_g1	58.46	130	54	1	1	130	166	537	1e-28	124	R_PARALOG
ENSACAG00000029607	Boli_TR116627_c0_g1	71.32	129	37	0	1	526	145	531	2e-39	159	R_ORTHOLOG
ENSACAG00000001343	Boli_TR116636_c0_g1	75.41	122	30	0	43	526	185	550	4e-49	191	R_ORTHOLOG
ENSACAG00000003626	Boli_TR116636_c0_g1	58.2	122	51	0	23	526	188	553	5e-38	155	R_PARALOG
ENSACAG00000015079	Boli_TR116643_c0_g2	74.83	147	37	1	1	147	103	537	4e-52	201	R_ORTHOLOG
ENSACAG00000016967	Boli_TR116658_c0_g1	75.58	86	21	0	6	91	880	1137	4e-24	108	R_ORTHOLOG
ENSACAG00000012315	Boli_TR116659_c0_g1	92.03	138	11	0	9	526	69	482	3e-70	262	R_ORTHOLOG
ENSACAG00000025937	Boli_TR116659_c0_g1	89.93	139	13	1	8	145	66	482	3e-67	251	R_PARALOG
ENSACAG00000013781	Boli_TR116662_c0_g1	52.9	482	157	10	1	412	2183	3610	3e-118	424	R_PARALOG
ENSACAG00000015178	Boli_TR116662_c0_g1	71.89	619	165	7	1	526	2003	3832	0	866	R_ORTHOLOG
ENSACAG00000017916	Boli_TR116663_c0_g1	55.47	247	106	8	1	526	247	885	2e-44	177	R_ORTHOLOG
ENSACAG00000013118	Boli_TR116676_c0_g1	83.33	144	24	0	92	235	1	432	5e-69	259	R_PARALOG
ENSACAG00000013184	Boli_TR116676_c0_g1	84.72	144	22	0	96	239	1	432	1e-71	269	R_PARALOG
ENSACAG00000008656	Boli_TR116677_c1_g1	80	170	33	1	2	170	255	764	2e-67	255	R_PARALOG
ENSACAG00000003399	Boli_TR116681_c1_g1	63.51	296	108	0	2	297	38	925	5e-120	429	R_ORTHOLOG
ENSACAG00000005247	Boli_TR116685_c0_g1	98.2	167	3	0	1	167	194	694	5e-94	341	R_PARALOG
ENSACAG00000008297	Boli_TR116685_c0_g1	95.34	193	9	0	1	193	194	772	4e-105	378	R_PARALOG
ENSACAG00000010665	Boli_TR116685_c0_g1	86.89	183	24	0	3	185	197	745	4e-91	332	R_PARALOG
ENSACAG00000017941	Boli_TR116685_c0_g1	93.26	193	13	0	1	193	194	772	4e-103	372	R_PARALOG
ENSACAG00000013423	Boli_TR116688_c0_g1	68.5	127	40	0	604	730	715	1095	2e-41	169	R_PARALOG
ENSACAG00000027798	Boli_TR116690_c0_g1	73.7	327	85	3	1	326	372	1262	5e-123	439	R_ORTHOLOG
ENSACAG00000006976	Boli_TR116696_c0_g1	53.51	114	50	3	2	112	666	998	4e-26	118	PARALOG
ENSACAG00000011928	Boli_TR116700_c0_g1	58.33	180	75	3	31	210	1549	2073	3e-54	209	R_PARALOG
ENSACAG00000025540	Boli_TR116700_c0_g1	92.27	194	14	1	7	526	1492	2073	8e-98	354	R_ORTHOLOG
ENSACAG00000001083	Boli_TR116713_c1_g1	92.36	589	45	1	1	526	244	1995	0	820	R_ORTHOLOG
ENSACAG00000003659	Boli_TR116713_c1_g1	79.35	581	115	2	3	526	256	1995	0	702	R_PARALOG
ENSACAG00000004653	Boli_TR116713_c1_g1	75.72	589	140	3	1	586	244	1995	0	696	R_PARALOG
ENSACAG00000016893	Boli_TR116715_c0_g1	58.3	283	103	5	460	526	748	1584	7e-62	140	PARALOG
ENSACAG00000016928	Boli_TR116715_c0_g1	53.23	310	135	6	437	526	757	1674	2e-51	146	PARALOG
ENSACAG00000001491	Boli_TR116719_c0_g1	60.1	574	224	10	7	575	658	2304	0	661	R_PARALOG
ENSACAG00000009834	Boli_TR116719_c0_g1	60.25	322	128	2	2	323	658	1614	1e-114	413	R_PARALOG
ENSACAG00000000136	Boli_TR116729_c1_g1	97.59	706	17	0	16	526	72	2189	0	1378	R_ORTHOLOG
ENSACAG00000014453	Boli_TR116729_c1_g1	59.15	710	289	3	66	526	120	2174	0	866	R_PARALOG
ENSACAG00000016203	Boli_TR116730_c0_g3	84.62	182	28	0	37	526	210	755	1e-91	334	R_ORTHOLOG
ENSACAG00000006455	Boli_TR116738_c0_g1	75.11	454	109	2	5	526	126	1487	0	644	R_ORTHOLOG
ENSACAG00000016176	Boli_TR116738_c0_g1	65.77	447	146	5	29	468	210	1487	2e-156	550	R_PARALOG
ENSACAG00000016224	Boli_TR116747_c0_g1	65.25	377	130	3	109	484	141	1262	6e-143	506	R_ORTHOLOG
ENSACAG00000005534	Boli_TR116752_c0_g1	86.15	231	32	0	1	231	200	892	4e-135	420	R_ORTHOLOG
ENSACAG00000013111	Boli_TR116757_c0_g1	75	232	58	1	4	235	2522	3214	2e-102	370	R_ORTHOLOG
ENSACAG00000016479	Boli_TR116766_c0_g1	51.06	94	46	0	155	526	1	282	1e-24	112	R_ORTHOLOG
ENSACAG00000005315	Boli_TR116771_c0_g1	54.72	254	112	3	82	332	428	1189	1e-77	288	R_PARALOG
ENSACAG00000008276	Boli_TR116771_c0_g1	80.87	366	70	1	4	526	98	1192	6e-156	548	R_ORTHOLOG
ENSACAG00000029359	Boli_TR116773_c0_g1	68.97	203	63	0	1	203	16	624	2e-79	293	R_ORTHOLOG
ENSACAG00000017030	Boli_TR116782_c0_g1	51.34	448	213	4	28	470	378	1712	3e-100	364	R_PARALOG
ENSACAG00000012314	Boli_TR116784_c0_g1	89.21	139	15	0	1	139	79	495	2e-56	216	R_ORTHOLOG
ENSACAG00000014305	Boli_TR116791_c0_g2	61.49	335	114	3	7	526	242	1246	1e-113	407	R_ORTHOLOG
ENSACAG00000007730	Boli_TR116806_c0_g1	86.99	146	19	0	1	526	195	632	2e-73	272	R_ORTHOLOG
ENSACAG00000000244	Boli_TR116813_c0_g1	80.11	553	110	1	237	789	2	1657	0	869	R_PARALOG
ENSACAG00000000244	Boli_TR116813_c1_g1	73.33	660	176	2	130	789	528	2495	0	948	R_PARALOG
ENSACAG00000008152	Boli_TR116813_c1_g1	72.51	662	182	1	129	790	519	2495	0	938	R_PARALOG
ENSACAG00000016017	Boli_TR116813_c1_g1	61.55	658	253	1	127	784	531	2495	0	777	R_PARALOG
ENSACAG00000016181	Boli_TR116813_c1_g1	82.37	658	116	0	130	526	522	2495	0	1072	R_ORTHOLOG
ENSACAG00000028967	Boli_TR116817_c0_g1	51.52	132	64	0	2	133	1308	1703	2e-28	123	R_ORTHOLOG
ENSACAG00000002674	Boli_TR116827_c0_g1	64.26	305	105	6	410	710	890	1771	3e-132	253	R_ORTHOLOG
ENSACAG00000001840	Boli_TR116829_c0_g1	65.58	616	201	12	66	670	325	2142	2e-97	355	R_ORTHOLOG
ENSACAG00000000475	Boli_TR116831_c0_g1	97.61	377	9	1	1	377	118	1245	0	772	R_PARALOG
ENSACAG00000000836	Boli_TR116831_c0_g1	97.08	377	11	1	1	377	118	1245	0	766	R_PARALOG
ENSACAG00000001104	Boli_TR116831_c0_g1	97.63	379	9	1	8	386	112	1245	0	772	R_PARALOG
ENSACAG00000001718	Boli_TR116831_c0_g1	98.4	376	6	0	1	376	118	1245	0	780	R_PARALOG
ENSACAG00000013951	Boli_TR116831_c0_g1	96.02	377	15	1	1	377	118	1245	0	765	R_PARALOG
ENSACAG00000010605	Boli_TR116832_c0_g2	65.04	452	156	2	1	450	2889	4244	5e-155	546	R_ORTHOLOG
ENSACAG00000011424	Boli_TR116833_c0_g1	57.34	143	58	4	1	526	964	1362	5e-54	149	R_ORTHOLOG
ENSACAG00000010485	Boli_TR116844_c0_g1	75	120	30	0	31	150	419	778	3e-50	195	R_ORTHOLOG
ENSACAG00000006582	Boli_TR116850_c0_g1	70.74	1398	376	11	1	1365	1319	5425	0	1929	R_ORTHOLOG
ENSACAG00000017386	Boli_TR116851_c0_g1	79.89	189	38	0	1	526	97	663	6e-82	301	R_ORTHOLOG
ENSACAG00000017306	Boli_TR116859_c0_g1	73.2	347	92	2	10	526	345	1340	1e-145	514	R_ORTHOLOG
ENSACAG00000028482	Boli_TR116859_c0_g1	53.12	337	155	3	1	526	315	1325	5e-103	372	R_PARALOG
ENSACAG00000001897	Boli_TR116860_c0_g1	62.77	642	211	13	1	526	1085	2980	0	717	R_ORTHOLOG
ENSACAG00000009298	Boli_TR116862_c2_g1	53.51	228	106	5	344	526	4460	5071	8e-49	194	R_ORTHOLOG
ENSACAG00000000361	Boli_TR116863_c0_g1	64.32	426	151	4	26	526	6	1256	2e-139	494	R_ORTHOLOG
ENSACAG00000000361	Boli_TR116863_c0_g2	64.32	426	151	4	26	450	6	1256	4e-139	493	R_PARALOG
ENSACAG00000009009	Boli_TR116872_c0_g1	73.51	151	40	0	534	684	638	1090	1e-60	233	R_PARALOG
ENSACAG00000009009	Boli_TR116872_c0_g2	74.49	686	173	4	1	526	638	2686	0	983	R_ORTHOLOG
ENSACAG00000010670	Boli_TR116888_c0_g1	98.11	53	1	0	514	566	1	159	5e-24	111	R_PARALOG
ENSACAG00000010670	Boli_TR116888_c0_g2	83.75	517	84	0	1	526	120	1670	0	870	R_ORTHOLOG
ENSACAG00000013305	Boli_TR116891_c0_g1	84.43	366	57	0	7	372	185	1282	3e-178	622	R_ORTHOLOG
ENSACAG00000008907	Boli_TR116898_c1_g1	80.28	213	42	2	242	454	547	1143	4e-78	290	R_PARALOG
ENSACAG00000014539	Boli_TR116898_c1_g1	56	325	127	10	21	329	124	1062	1e-72	272	R_PARALOG
ENSACAG00000023192	Boli_TR116898_c1_g1	71.49	249	71	3	94	342	427	1143	3e-78	290	PARALOG
ENSACAG00000022501	Boli_TR116902_c0_g1	61.57	268	101	6	1	526	502	1269	9e-67	252	R_ORTHOLOG
ENSACAG00000007583	Boli_TR116904_c0_g1	73.91	644	142	4	7	624	1184	3112	0	652	R_ORTHOLOG
ENSACAG00000004749	Boli_TR116909_c0_g1	60.78	334	131	0	1	334	36	1037	2e-124	443	R_PARALOG
ENSACAG00000012410	Boli_TR116909_c0_g1	65.46	304	105	0	36	526	129	1040	1e-125	448	R_ORTHOLOG
ENSACAG00000017024	Boli_TR116915_c0_g1	56.14	171	43	1	1	526	81	593	2e-32	136	R_ORTHOLOG
ENSACAG00000014923	Boli_TR116923_c0_g1	50.22	227	96	4	3	526	187	852	1e-54	211	R_ORTHOLOG
ENSACAG00000009671	Boli_TR116926_c0_g1	75.56	90	22	0	52	141	323	592	2e-31	132	R_ORTHOLOG
ENSACAG00000012941	Boli_TR116931_c0_g1	57.61	276	113	4	22	293	1247	2053	5e-86	316	R_PARALOG
ENSACAG00000011928	Boli_TR116933_c0_g1	64.37	174	58	2	27	196	1080	1598	3e-60	229	R_PARALOG
ENSACAG00000025540	Boli_TR116933_c0_g1	54.94	162	73	1	21	182	1080	1553	2e-50	197	R_PARALOG
ENSACAG00000002564	Boli_TR116939_c0_g1	97.37	418	11	0	1	526	1172	2425	0	839	R_ORTHOLOG
ENSACAG00000010629	Boli_TR116939_c0_g1	79.32	474	84	2	2	461	1172	2590	0	773	R_PARALOG
ENSACAG00000028384	Boli_TR116958_c0_g1	78.24	193	42	0	16	526	489	1067	8e-91	319	R_ORTHOLOG
ENSACAG00000006613	Boli_TR116960_c0_g1	61.31	199	77	0	189	387	8	604	3e-68	258	R_PARALOG
ENSACAG00000006670	Boli_TR116968_c0_g1	99.31	433	3	0	1	526	120	1418	0	853	R_ORTHOLOG
ENSACAG00000006812	Boli_TR116968_c0_g1	50.32	312	155	0	41	352	162	1097	1e-86	318	R_PARALOG
ENSACAG00000017921	Boli_TR116968_c0_g1	56.31	309	135	0	138	526	165	1091	2e-96	351	R_PARALOG
ENSACAG00000000744	Boli_TR116971_c0_g1	97.6	208	5	0	23	526	522	1145	1e-116	417	R_ORTHOLOG
ENSACAG00000003034	Boli_TR116971_c0_g1	59.43	175	71	0	3	177	624	1148	1e-54	211	R_PARALOG
ENSACAG00000005694	Boli_TR116971_c0_g1	58.06	186	78	0	3	188	591	1148	4e-57	219	R_PARALOG
ENSACAG00000008285	Boli_TR116971_c0_g1	59.81	209	83	1	8	215	522	1148	9e-69	258	R_PARALOG
ENSACAG00000013638	Boli_TR116971_c0_g1	91.08	213	19	0	1	213	522	1160	6e-109	391	R_PARALOG
ENSACAG00000003485	Boli_TR116973_c0_g1	77.66	94	21	0	19	112	177	458	2e-33	139	R_ORTHOLOG
ENSACAG00000017455	Boli_TR116978_c1_g1	97.44	195	5	0	2	526	62	646	2e-64	243	PARALOG
ENSACAG00000024732	Boli_TR116978_c1_g1	72.44	156	31	2	1	526	179	646	5e-34	141	R_PARALOG
ENSACAG00000002227	Boli_TR116985_c0_g1	64	200	68	1	28	223	415	1014	2e-73	273	R_PARALOG
ENSACAG00000008849	Boli_TR116985_c0_g1	84.79	217	33	1	2	526	415	1056	2e-104	377	R_ORTHOLOG
ENSACAG00000006777	Boli_TR116993_c0_g1	70.78	373	94	4	34	391	150	1268	4e-153	539	R_ORTHOLOG
ENSACAG00000007148	Boli_TR116994_c0_g1	81.75	674	123	0	16	526	3668	5689	0	1215	R_ORTHOLOG
ENSACAG00000003302	Boli_TR116996_c1_g2	97.44	78	2	0	1	78	63	296	3e-36	149	R_PARALOG
ENSACAG00000013749	Boli_TR117002_c0_g1	94.44	180	10	0	71	250	3	542	1e-80	298	R_PARALOG
ENSACAG00000020966	Boli_TR117002_c0_g1	94.44	180	10	0	147	326	3	542	8e-81	299	R_PARALOG
ENSACAG00000007510	Boli_TR117010_c0_g1	58.75	303	125	0	1	303	140	1048	9e-108	388	R_PARALOG
ENSACAG00000009223	Boli_TR117010_c0_g1	57.19	313	134	1	1	313	140	1075	5e-102	369	R_PARALOG
ENSACAG00000009319	Boli_TR117010_c0_g1	59.61	307	122	1	1	526	140	1060	4e-110	396	PARALOG
ENSACAG00000009382	Boli_TR117010_c0_g1	57.52	306	128	1	1	304	140	1057	6e-105	379	R_PARALOG
ENSACAG00000028794	Boli_TR117010_c0_g1	56.51	315	135	1	1	313	140	1084	2e-103	373	R_PARALOG
ENSACAG00000006122	Boli_TR117012_c0_g1	65.89	129	44	1	12	140	2	352	1e-36	153	R_ORTHOLOG
ENSACAG00000003886	Boli_TR117013_c0_g1	91.01	356	32	0	1	526	57	1124	0	656	R_ORTHOLOG
ENSACAG00000000107	Boli_TR117014_c0_g2	67.22	241	79	0	244	484	24	746	1e-101	369	R_ORTHOLOG
ENSACAG00000008184	Boli_TR117017_c0_g1	94.29	280	16	0	1	526	186	1025	3e-137	486	R_ORTHOLOG
ENSACAG00000023459	Boli_TR117017_c0_g1	89.95	219	22	1	1	526	1137	1778	4e-107	385	R_PARALOG
ENSACAG00000004939	Boli_TR117020_c0_g1	60.18	226	86	3	1	222	132	794	3e-69	259	R_ORTHOLOG
ENSACAG00000006762	Boli_TR117023_c0_g1	69.61	102	31	0	1	102	1386	1691	8e-27	117	R_ORTHOLOG
ENSACAG00000006449	Boli_TR117025_c0_g1	90.99	222	20	0	1	222	384	1049	8e-120	427	R_ORTHOLOG
ENSACAG00000011172	Boli_TR117031_c1_g1	56.65	173	58	5	1	156	317	832	3e-40	162	R_PARALOG
ENSACAG00000012688	Boli_TR117031_c1_g1	78.28	198	43	5	1	526	317	871	7e-72	268	R_ORTHOLOG
ENSACAG00000001994	Boli_TR117040_c0_g1	81.57	575	105	1	253	826	488	2212	0	920	R_ORTHOLOG
ENSACAG00000010833	Boli_TR117048_c0_g1	85.6	243	35	1	7	249	22	741	6e-114	408	R_ORTHOLOG
ENSACAG00000010682	Boli_TR117049_c0_g1	83.85	130	19	1	1	128	1339	1728	1e-60	230	R_ORTHOLOG
ENSACAG00000013554	Boli_TR117063_c0_g1	73.93	303	79	0	426	728	446	1354	3e-133	474	R_ORTHOLOG
ENSACAG00000008172	Boli_TR117065_c0_g1	79.18	269	56	0	2	526	566	1372	9e-121	431	R_ORTHOLOG
ENSACAG00000003434	Boli_TR117069_c0_g1	53.11	209	98	2	35	243	187	696	2e-53	207	PARALOG
ENSACAG00000006612	Boli_TR117070_c0_g1	60.29	486	183	11	303	778	1976	3304	2e-171	501	R_ORTHOLOG
ENSACAG00000014681	Boli_TR117071_c0_g1	86.46	443	60	1	1	443	128	1450	0	706	R_ORTHOLOG
ENSACAG00000006876	Boli_TR117072_c0_g1	58.2	366	151	3	4	367	564	1646	3e-119	427	R_PARALOG
ENSACAG00000012123	Boli_TR117072_c0_g1	74.81	393	99	2	1	526	477	1646	1e-169	594	R_UNRESOLVED
ENSACAG00000014328	Boli_TR117072_c0_g1	54.42	362	150	7	1	347	567	1646	4e-102	370	R_PARALOG
ENSACAG00000022759	Boli_TR117072_c0_g1	74.81	393	99	2	1	526	477	1646	1e-169	594	R_UNRESOLVED
ENSACAG00000001627	Boli_TR117076_c0_g1	78.92	204	35	4	594	789	7	606	8e-82	303	R_PARALOG
ENSACAG00000014844	Boli_TR117076_c0_g1	65.57	212	57	4	407	602	7	606	5e-72	271	R_PARALOG
ENSACAG00000001627	Boli_TR117076_c0_g2	85.2	196	29	1	594	789	7	552	7e-91	334	R_PARALOG
ENSACAG00000014844	Boli_TR117076_c0_g2	70.92	196	57	1	407	602	7	552	6e-77	287	R_PARALOG
ENSACAG00000006897	Boli_TR117082_c0_g1	53.17	126	59	1	2	127	143	517	4e-29	125	R_ORTHOLOG
ENSACAG00000004925	Boli_TR117093_c0_g1	65.18	850	291	5	127	526	686	3205	0	1109	R_ORTHOLOG
ENSACAG00000011636	Boli_TR117093_c0_g1	59.05	801	323	5	1	796	812	3205	0	925	R_PARALOG
ENSACAG00000013092	Boli_TR117093_c0_g1	59.6	807	319	3	3	802	788	3205	0	942	R_PARALOG
ENSACAG00000010696	Boli_TR117095_c0_g1	77.53	592	132	2	1	526	230	2002	0	921	R_PARALOG
ENSACAG00000015585	Boli_TR117095_c0_g1	81.16	605	114	2	2	526	227	2002	0	973	R_ORTHOLOG
ENSACAG00000024785	Boli_TR117098_c0_g1	72.04	93	26	0	1	93	348	626	2e-34	143	R_ORTHOLOG
ENSACAG00000016240	Boli_TR117099_c0_g1	85.4	315	46	1	106	420	586	1527	0	541	R_ORTHOLOG
ENSACAG00000025074	Boli_TR117102_c0_g1	79.82	109	22	0	9	117	2445	2771	5e-39	158	R_ORTHOLOG
ENSACAG00000017632	Boli_TR117117_c0_g1	58.31	331	132	4	25	349	185	1171	6e-105	379	R_ORTHOLOG
ENSACAG00000015295	Boli_TR117130_c1_g1	77.28	537	121	2	1	526	192	1790	0	799	R_ORTHOLOG
ENSACAG00000017513	Boli_TR117130_c1_g1	51.68	536	258	4	1	535	192	1790	2e-141	501	R_PARALOG
ENSACAG00000017537	Boli_TR117132_c0_g1	94.92	59	3	0	1	526	1542	1718	4e-26	117	PARALOG
ENSACAG00000011875	Boli_TR117134_c0_g1	54.46	101	46	0	1	101	319	621	6e-26	114	R_PARALOG
ENSACAG00000013425	Boli_TR117142_c0_g1	56.8	250	105	2	7	253	447	1193	6e-74	275	R_ORTHOLOG
ENSACAG00000004051	Boli_TR117151_c0_g1	85.9	312	43	1	35	345	33	968	6e-155	515	R_PARALOG
ENSACAG00000008389	Boli_TR117151_c0_g1	95.27	317	15	1	1	526	24	968	3e-159	559	R_ORTHOLOG
ENSACAG00000011180	Boli_TR117151_c0_g1	83.75	320	52	1	35	354	27	968	4e-154	515	R_PARALOG
ENSACAG00000002316	Boli_TR117155_c2_g1	97.55	326	8	0	61	526	353	1330	2e-169	593	R_ORTHOLOG
ENSACAG00000005359	Boli_TR117155_c2_g1	86.5	311	42	0	36	346	404	1336	8e-154	541	R_PARALOG
ENSACAG00000002752	Boli_TR117158_c0_g1	60.55	109	43	0	10	118	252	578	1e-30	130	R_ORTHOLOG
ENSACAG00000015557	Boli_TR117160_c0_g1	94.34	901	51	0	1	901	1373	4075	0	1365	R_ORTHOLOG
ENSACAG00000004680	Boli_TR117163_c0_g1	59.82	326	127	3	18	526	346	1323	6e-115	412	R_ORTHOLOG
ENSACAG00000004686	Boli_TR117163_c0_g1	53.02	315	135	4	20	321	385	1326	8e-92	335	R_PARALOG
ENSACAG00000005781	Boli_TR117169_c1_g1	81.7	377	69	0	1	377	579	1709	0	664	R_ORTHOLOG
ENSACAG00000003752	Boli_TR117173_c0_g1	56.69	471	167	7	6	526	318	1700	5e-131	466	R_ORTHOLOG
ENSACAG00000022501	Boli_TR117175_c1_g1	64.33	157	56	2	113	269	2026	2463	2e-42	171	R_PARALOG
ENSACAG00000006513	Boli_TR117178_c0_g1	58.36	269	105	3	325	526	1495	2298	5e-162	312	PARALOG
ENSACAG00000012121	Boli_TR117178_c0_g1	52.28	285	135	1	438	526	1456	2310	2e-85	315	PARALOG
ENSACAG00000010361	Boli_TR117182_c0_g1	85.71	77	10	1	285	526	928	1158	4e-31	134	R_ORTHOLOG
ENSACAG00000011733	Boli_TR117193_c0_g1	97.52	808	19	2	1	526	1577	3997	0	1523	R_ORTHOLOG
ENSACAG00000016953	Boli_TR117193_c0_g1	83.08	857	145	3	33	889	1580	4102	0	1398	R_PARALOG
ENSACAG00000008268	Boli_TR117197_c0_g1	74.77	222	56	7	1	526	1045	1629	8e-53	205	R_ORTHOLOG
ENSACAG00000011655	Boli_TR117197_c0_g1	65.43	81	28	0	20	100	913	1155	5e-25	112	R_PARALOG
ENSACAG00000008976	Boli_TR117201_c0_g2	82.14	644	115	0	1	644	2061	3992	0	1037	R_ORTHOLOG
ENSACAG00000005457	Boli_TR117202_c0_g1	80.15	131	26	0	1	526	770	1162	2e-34	142	R_PARALOG
ENSACAG00000024303	Boli_TR117202_c0_g1	85.07	134	20	1	36	526	191	577	4e-58	222	R_ORTHOLOG
ENSACAG00000005270	Boli_TR117205_c0_g1	81.08	1015	191	1	1	526	51	3095	0	1772	R_ORTHOLOG
ENSACAG00000007320	Boli_TR117205_c0_g1	51.96	993	462	11	2	979	57	2966	0	1002	R_PARALOG
ENSACAG00000014766	Boli_TR117212_c0_g1	67.54	650	204	9	1	643	2225	4141	0	827	R_ORTHOLOG
ENSACAG00000003702	Boli_TR117214_c0_g1	59.38	608	237	5	1	526	2205	4004	0	754	R_PARALOG
ENSACAG00000012049	Boli_TR117214_c0_g1	78.41	616	127	4	1	526	2181	4004	0	1033	R_ORTHOLOG
ENSACAG00000004702	Boli_TR117218_c0_g1	65.81	737	252	1	6	526	107	2308	0	992	R_ORTHOLOG
ENSACAG00000007952	Boli_TR117218_c0_g1	79.58	480	98	4	1	526	518	1924	0	765	R_PARALOG
ENSACAG00000007736	Boli_TR117221_c0_g1	62.34	478	120	7	186	526	2	1417	2e-141	501	R_ORTHOLOG
ENSACAG00000002930	Boli_TR117230_c1_g1	81.9	558	101	1	33	526	194	1861	0	914	R_ORTHOLOG
ENSACAG00000007420	Boli_TR117230_c1_g1	53.96	202	93	1	2	526	197	799	9e-61	233	R_PARALOG
ENSACAG00000004781	Boli_TR117232_c2_g1	80.87	183	35	0	1	183	292	840	5e-86	315	R_ORTHOLOG
ENSACAG00000010500	Boli_TR117234_c0_g1	63.43	804	279	10	1	789	409	2664	0	951	R_ORTHOLOG
ENSACAG00000004299	Boli_TR117240_c0_g1	78.37	453	92	3	1	526	222	1574	0	739	R_PARALOG
ENSACAG00000011672	Boli_TR117240_c0_g1	88.5	452	51	2	2	526	222	1574	0	834	R_ORTHOLOG
ENSACAG00000011535	Boli_TR117245_c0_g1	63.25	117	41	1	6	120	149	499	3e-37	152	R_ORTHOLOG
ENSACAG00000001602	Boli_TR117250_c0_g1	88.65	1357	151	3	1	526	4369	8292	0	2393	R_ORTHOLOG
ENSACAG00000001602	Boli_TR117250_c0_g2	91.96	199	16	0	1	199	5	601	1e-98	360	R_PARALOG
ENSACAG00000010229	Boli_TR117251_c1_g1	62.86	350	128	2	157	504	3	1049	1e-119	428	R_PARALOG
ENSACAG00000013313	Boli_TR117251_c1_g1	73.26	374	100	2	949	1322	12	1070	8e-148	523	PARALOG
ENSACAG00000002575	Boli_TR117253_c1_g2	61.28	297	110	4	1	292	92	958	4e-84	310	R_ORTHOLOG
ENSACAG00000010728	Boli_TR117256_c0_g1	70.89	79	23	0	170	248	688	924	6e-26	116	R_PARALOG
ENSACAG00000028468	Boli_TR117256_c0_g1	87.64	89	11	0	107	195	688	954	1e-34	144	PARALOG
ENSACAG00000001189	Boli_TR117260_c0_g1	89.85	404	41	1	411	526	1	1101	0	734	R_ORTHOLOG
ENSACAG00000003940	Boli_TR117271_c0_g1	51.23	203	96	3	5	204	310	912	2e-57	220	R_PARALOG
ENSACAG00000003386	Boli_TR117273_c0_g1	94.82	599	31	0	1	526	193	1989	0	1179	R_ORTHOLOG
ENSACAG00000006045	Boli_TR117276_c1_g1	90.23	215	21	0	41	526	1080	1724	2e-125	406	R_ORTHOLOG
ENSACAG00000012400	Boli_TR117276_c1_g1	68.98	216	67	0	19	234	1080	1727	9e-84	308	R_PARALOG
ENSACAG00000016101	Boli_TR117277_c1_g1	76.91	524	120	3	24	526	1673	3172	0	804	R_ORTHOLOG
ENSACAG00000016101	Boli_TR117277_c1_g2	61.43	210	80	2	24	232	182	742	3e-62	238	R_PARALOG
ENSACAG00000015992	Boli_TR117277_c2_g1	95.78	427	18	1	55	481	19	1275	0	795	R_ORTHOLOG
ENSACAG00000013053	Boli_TR117279_c0_g1	76.71	146	34	1	94	239	525	959	3e-66	225	R_ORTHOLOG
ENSACAG00000010201	Boli_TR117281_c0_g1	61.21	562	218	0	101	662	790	2475	0	712	R_ORTHOLOG
ENSACAG00000007887	Boli_TR117285_c0_g2	68.61	360	113	0	49	526	110	1189	9e-159	558	R_ORTHOLOG
ENSACAG00000017538	Boli_TR117294_c0_g1	68.15	157	46	1	12	526	292	762	1e-58	224	R_ORTHOLOG
ENSACAG00000029310	Boli_TR117294_c0_g1	69.23	117	36	0	16	526	316	666	1e-45	180	R_PARALOG
ENSACAG00000009143	Boli_TR117296_c1_g1	64.86	148	52	0	1	148	146	589	2e-42	169	R_ORTHOLOG
ENSACAG00000007568	Boli_TR117304_c3_g1	56.4	500	213	8	2	496	282	1736	8e-157	552	R_ORTHOLOG
ENSACAG00000003279	Boli_TR117331_c0_g1	68.97	87	27	0	1	87	186	446	2e-27	119	R_ORTHOLOG
ENSACAG00000004124	Boli_TR117335_c0_g1	73.06	271	60	3	496	753	58	858	8e-98	357	R_PARALOG
ENSACAG00000008305	Boli_TR117340_c0_g1	58.99	456	146	5	1	415	375	1742	4e-42	129	R_PARALOG
ENSACAG00000016865	Boli_TR117350_c0_g1	69.17	266	80	2	10	273	164	958	2e-104	377	R_ORTHOLOG
ENSACAG00000000202	Boli_TR117351_c0_g1	77.52	476	107	1	53	526	2362	3783	0	764	R_ORTHOLOG
ENSACAG00000016371	Boli_TR117351_c0_g1	65.62	96	33	1	462	526	2085	2366	4e-111	147	R_PARALOG
ENSACAG00000009136	Boli_TR117372_c0_g1	70.66	1193	327	11	1	526	1249	4779	0	1609	R_ORTHOLOG
ENSACAG00000011613	Boli_TR117375_c0_g1	69.63	517	154	6	1	514	126	1655	0	662	R_ORTHOLOG
ENSACAG00000008709	Boli_TR117376_c0_g1	69.36	718	207	5	526	1028	836	2977	0	664	R_ORTHOLOG
ENSACAG00000012392	Boli_TR117376_c0_g1	51.06	758	358	19	1311	2055	902	2977	5e-122	438	R_PARALOG
ENSACAG00000006805	Boli_TR117378_c0_g2	54.24	743	329	6	33	764	379	2496	7e-143	506	R_ORTHOLOG
ENSACAG00000016148	Boli_TR117379_c0_g1	57.33	464	128	4	12	526	797	2188	1e-137	488	R_ORTHOLOG
ENSACAG00000000231	Boli_TR117399_c0_g1	90.12	162	16	0	1	526	457	942	9e-94	315	R_ORTHOLOG
ENSACAG00000009768	Boli_TR117399_c0_g1	57.27	110	47	0	260	369	944	1273	5e-33	140	R_PARALOG
ENSACAG00000005865	Boli_TR117400_c0_g1	82.58	333	58	0	1	526	145	1143	3e-157	553	R_ORTHOLOG
ENSACAG00000014066	Boli_TR117411_c0_g1	84.67	535	81	1	1040	1573	1	1605	0	943	R_PARALOG
ENSACAG00000017492	Boli_TR117411_c0_g1	97.2	535	15	0	1090	1624	1	1605	0	1077	R_PARALOG
ENSACAG00000013171	Boli_TR117417_c0_g1	87.13	544	70	1	1	544	101	1729	0	937	R_ORTHOLOG
ENSACAG00000001926	Boli_TR117418_c0_g2	53.08	211	89	2	1	201	326	946	2e-51	200	R_PARALOG
ENSACAG00000015148	Boli_TR117418_c0_g2	62.38	210	68	3	1	199	326	946	3e-65	246	R_PARALOG
ENSACAG00000007204	Boli_TR117423_c1_g1	64.53	826	256	9	1	526	299	2767	0	945	R_ORTHOLOG
ENSACAG00000003039	Boli_TR117433_c0_g1	96.88	96	3	0	1	526	307	594	1e-38	157	R_ORTHOLOG
ENSACAG00000015991	Boli_TR117433_c0_g1	90.72	97	8	1	2	526	307	597	6e-34	141	R_PARALOG
ENSACAG00000002288	Boli_TR117435_c0_g1	92.68	82	6	0	1	82	207	452	6e-28	121	R_ORTHOLOG
ENSACAG00000011706	Boli_TR117436_c0_g1	76.77	297	69	2	8	304	1276	2136	2e-131	466	R_PARALOG
ENSACAG00000012837	Boli_TR117436_c0_g1	97.22	288	8	0	1	526	1273	2136	1e-162	570	R_ORTHOLOG
ENSACAG00000014324	Boli_TR117436_c0_g1	74.59	303	77	2	1	303	1282	2136	1e-128	457	R_PARALOG
ENSACAG00000004872	Boli_TR117443_c0_g1	90.29	381	37	0	1	381	495	1637	0	702	PARALOG
ENSACAG00000011632	Boli_TR117443_c0_g1	80.05	381	75	1	1	380	495	1637	0	635	R_PARALOG
ENSACAG00000005917	Boli_TR117445_c0_g1	56.88	320	135	2	13	329	109	1056	2e-90	331	R_ORTHOLOG
ENSACAG00000003572	Boli_TR117446_c0_g1	94.5	491	27	2	1	526	2119	3585	0	868	R_ORTHOLOG
ENSACAG00000016480	Boli_TR117446_c0_g1	77.16	464	98	3	18	473	2119	3501	0	672	R_PARALOG
ENSACAG00000003103	Boli_TR117451_c0_g1	96.71	334	11	0	1	334	2044	3045	1e-173	607	R_ORTHOLOG
ENSACAG00000010254	Boli_TR117455_c0_g1	57.8	609	248	6	1	600	435	2258	0	660	R_ORTHOLOG
ENSACAG00000003756	Boli_TR117456_c1_g3	96.13	155	6	0	1	155	431	895	7e-85	312	R_PARALOG
ENSACAG00000003736	Boli_TR117461_c0_g1	64.24	165	59	2	2	166	228	698	2e-50	197	R_PARALOG
ENSACAG00000014708	Boli_TR117461_c0_g1	62.65	166	62	1	2	167	225	698	7e-52	202	R_PARALOG
ENSACAG00000003736	Boli_TR117461_c0_g2	62.08	240	91	3	2	526	228	896	7e-74	275	R_ORTHOLOG
ENSACAG00000014708	Boli_TR117461_c0_g2	63.02	192	71	1	2	193	225	776	1e-61	234	R_PARALOG
ENSACAG00000011232	Boli_TR117464_c0_g1	68.73	323	101	0	30	352	287	1255	3e-133	473	R_ORTHOLOG
ENSACAG00000014846	Boli_TR117465_c1_g3	80.52	231	42	4	1	228	3357	4028	7e-89	325	R_ORTHOLOG
ENSACAG00000008190	Boli_TR117470_c0_g1	63.77	334	120	5	1	526	550	1524	5e-102	369	R_ORTHOLOG
ENSACAG00000015435	Boli_TR117470_c0_g1	58.89	90	37	0	46	526	988	1257	5e-28	121	R_PARALOG
ENSACAG00000001896	Boli_TR117472_c0_g1	91.4	221	19	0	26	526	621	1283	4e-124	426	R_ORTHOLOG
ENSACAG00000000860	Boli_TR117473_c0_g1	82.08	307	55	2	1	307	111	1016	3e-144	509	R_ORTHOLOG
ENSACAG00000012726	Boli_TR117474_c0_g1	68.48	901	280	9	1	897	197	2857	0	1170	R_ORTHOLOG
ENSACAG00000028225	Boli_TR117475_c0_g3	88.55	227	26	0	8	234	1	681	9e-80	296	R_PARALOG
ENSACAG00000028225	Boli_TR117475_c1_g1	77.68	224	50	0	289	512	89	760	4e-89	327	R_PARALOG
ENSACAG00000028225	Boli_TR117475_c2_g1	80.27	512	101	0	1	526	87	1622	0	674	R_ORTHOLOG
ENSACAG00000004115	Boli_TR117478_c0_g1	51.39	216	105	2	1	216	1051	1632	2e-53	206	R_ORTHOLOG
ENSACAG00000003192	Boli_TR117480_c0_g1	51.67	480	228	5	10	485	237	1652	5e-132	469	R_PARALOG
ENSACAG00000003377	Boli_TR117480_c0_g1	51.45	379	182	2	11	387	237	1373	2e-112	404	R_PARALOG
ENSACAG00000003380	Boli_TR117480_c0_g1	55.56	378	156	4	10	375	237	1370	1e-117	421	R_PARALOG
ENSACAG00000003383	Boli_TR117480_c0_g1	72.73	473	129	2	10	526	237	1649	0	694	R_ORTHOLOG
ENSACAG00000028620	Boli_TR117480_c0_g1	70.85	319	89	1	1	526	693	1649	1e-120	431	R_PARALOG
ENSACAG00000003166	Boli_TR117487_c0_g1	55.12	332	124	7	4	310	593	1576	4e-95	346	R_PARALOG
ENSACAG00000005636	Boli_TR117487_c0_g1	62.26	310	107	5	2617	2916	632	1543	4e-103	376	PARALOG
ENSACAG00000008265	Boli_TR117487_c0_g1	51.48	169	80	1	1	167	923	1429	2e-51	200	R_PARALOG
ENSACAG00000006194	Boli_TR117489_c0_g1	81.53	287	50	1	72	355	225	1085	6e-141	498	R_ORTHOLOG
ENSACAG00000000151	Boli_TR117493_c0_g1	65.25	377	131	0	320	696	260	1390	5e-135	480	R_PARALOG
ENSACAG00000014791	Boli_TR117493_c0_g1	62.68	410	153	0	318	727	161	1390	5e-137	487	R_PARALOG
ENSACAG00000000151	Boli_TR117493_c0_g2	71.91	598	167	4	17	613	1	1764	0	733	R_PARALOG
ENSACAG00000014791	Boli_TR117493_c0_g2	72.24	598	165	4	15	611	1	1764	0	741	R_PARALOG
ENSACAG00000013771	Boli_TR117496_c0_g7	92.02	451	36	0	1	451	177	1529	0	874	R_ORTHOLOG
ENSACAG00000008739	Boli_TR117498_c0_g1	87.45	263	33	1	8	526	1237	2022	1e-119	427	R_ORTHOLOG
ENSACAG00000003613	Boli_TR117500_c0_g1	58.97	195	80	1	13	207	679	1254	2e-61	233	R_PARALOG
ENSACAG00000013416	Boli_TR117500_c0_g1	54.26	223	102	1	5	227	679	1341	1e-66	251	R_PARALOG
ENSACAG00000026434	Boli_TR117500_c0_g1	76.22	164	39	1	1	526	679	1167	2e-63	239	R_ORTHOLOG
ENSACAG00000010162	Boli_TR117501_c0_g1	73.91	299	72	3	13	526	742	1626	4e-123	439	R_ORTHOLOG
ENSACAG00000017748	Boli_TR117512_c0_g1	65.56	514	162	9	36	534	1275	2771	3e-117	421	R_ORTHOLOG
ENSACAG00000012679	Boli_TR117514_c0_g1	85.37	246	35	1	1	245	1940	2677	0	444	R_ORTHOLOG
ENSACAG00000006241	Boli_TR117515_c0_g1	55.91	254	112	0	2	255	222	983	2e-84	310	R_PARALOG
ENSACAG00000006327	Boli_TR117515_c0_g1	58.92	241	99	0	20	260	258	980	3e-86	317	R_PARALOG
ENSACAG00000006485	Boli_TR117515_c0_g1	58.68	242	100	0	22	263	258	983	4e-85	313	R_PARALOG
ENSACAG00000006913	Boli_TR117515_c0_g1	61.54	247	94	1	14	259	243	983	1e-93	341	R_PARALOG
ENSACAG00000025639	Boli_TR117515_c0_g1	60.66	244	96	0	21	264	243	974	1e-85	314	R_PARALOG
ENSACAG00000003490	Boli_TR117517_c0_g1	80.39	102	20	0	1	526	1298	1603	5e-51	157	R_ORTHOLOG
ENSACAG00000013132	Boli_TR117517_c0_g1	58.97	117	48	0	4	120	1295	1645	2e-31	132	R_PARALOG
ENSACAG00000000610	Boli_TR117520_c0_g1	75.54	233	57	5	493	526	335	1018	1e-91	336	R_ORTHOLOG
ENSACAG00000014193	Boli_TR117520_c0_g1	77.87	122	26	1	599	719	437	802	3e-54	212	R_PARALOG
ENSACAG00000016843	Boli_TR117520_c0_g1	68	125	38	3	222	344	452	805	4e-42	170	R_PARALOG
ENSACAG00000017061	Boli_TR117520_c0_g1	64.6	161	45	3	589	737	425	907	5e-54	211	R_PARALOG
ENSACAG00000028172	Boli_TR117520_c0_g1	71.19	118	31	2	144	258	452	805	2e-44	177	R_PARALOG
ENSACAG00000011026	Boli_TR117521_c0_g1	56.52	230	100	0	21	250	491	1180	7e-72	268	R_PARALOG
ENSACAG00000016386	Boli_TR117521_c0_g1	61.54	91	35	0	13	103	491	763	5e-26	115	R_PARALOG
ENSACAG00000016486	Boli_TR117521_c0_g1	65.38	728	247	6	19	526	491	2635	0	936	R_ORTHOLOG
ENSACAG00000004282	Boli_TR117527_c0_g1	60.32	126	50	1	7	132	151	525	4e-36	148	R_ORTHOLOG
ENSACAG00000000062	Boli_TR117530_c0_g1	81.63	392	72	2	1	526	520	1683	4e-174	609	R_ORTHOLOG
ENSACAG00000000063	Boli_TR117530_c0_g1	53.29	152	71	0	1	152	1228	1683	1e-46	186	R_PARALOG
ENSACAG00000002588	Boli_TR117531_c1_g1	68.38	117	37	0	1	117	3	353	2e-43	172	PARALOG
ENSACAG00000000947	Boli_TR117532_c4_g1	67.16	335	107	7	1	526	1376	2356	3e-84	310	R_PARALOG
ENSACAG00000009672	Boli_TR117532_c4_g1	91.43	280	22	1	1	526	1517	2356	1e-103	375	R_ORTHOLOG
ENSACAG00000017202	Boli_TR117532_c4_g1	58.82	272	98	8	22	279	1379	2164	2e-58	224	R_PARALOG
ENSACAG00000024984	Boli_TR117534_c0_g2	64.94	154	52	3	1	526	1689	2147	6e-44	174	R_ORTHOLOG
ENSACAG00000003196	Boli_TR117546_c0_g1	73.17	410	110	0	494	903	499	1728	0	617	R_ORTHOLOG
ENSACAG00000016245	Boli_TR117552_c0_g1	88.22	1104	130	3	5	526	35	3331	0	1962	R_ORTHOLOG
ENSACAG00000025163	Boli_TR117552_c0_g1	72.06	136	35	2	1	526	2927	3331	9e-53	204	R_PARALOG
ENSACAG00000003636	Boli_TR117555_c0_g1	59.66	466	187	2	23	526	354	1748	6e-167	585	R_ORTHOLOG
ENSACAG00000003637	Boli_TR117555_c0_g1	52.32	495	236	4	2	526	294	1748	4e-153	540	R_PARALOG
ENSACAG00000003653	Boli_TR117555_c0_g1	52.87	471	222	2	4	474	342	1748	1e-149	528	R_PARALOG
ENSACAG00000000947	Boli_TR117569_c0_g2	62.38	210	77	5	123	330	815	1417	5e-50	196	R_PARALOG
ENSACAG00000017202	Boli_TR117569_c0_g2	71.15	208	54	4	79	526	809	1417	1e-61	235	PARALOG
ENSACAG00000003004	Boli_TR117570_c2_g1	62.94	429	136	13	14	419	531	1718	1e-102	371	R_ORTHOLOG
ENSACAG00000014884	Boli_TR117573_c0_g1	72.89	273	74	0	1	526	66	884	4e-113	405	R_ORTHOLOG
ENSACAG00000005985	Boli_TR117582_c0_g1	53.55	564	207	5	3	511	2121	3803	6e-170	595	R_PARALOG
ENSACAG00000006620	Boli_TR117582_c0_g1	51.27	552	212	6	16	510	2121	3764	1e-157	555	R_PARALOG
ENSACAG00000006623	Boli_TR117582_c0_g1	51.26	554	215	5	16	514	2121	3776	2e-162	571	R_PARALOG
ENSACAG00000006667	Boli_TR117582_c0_g1	51.2	584	226	6	4	528	2121	3866	1e-167	588	R_PARALOG
ENSACAG00000026328	Boli_TR117582_c0_g1	57.22	554	183	4	1	500	2121	3779	0	654	R_PARALOG
ENSACAG00000005985	Boli_TR117582_c0_g2	61.12	517	195	4	1	526	84	1625	0	678	R_ORTHOLOG
ENSACAG00000006620	Boli_TR117582_c0_g2	54.22	498	225	4	16	526	84	1565	2e-167	587	R_PARALOG
ENSACAG00000006623	Boli_TR117582_c0_g2	55.81	516	226	3	1	526	84	1625	5e-180	629	R_PARALOG
ENSACAG00000006667	Boli_TR117582_c0_g2	58.2	500	208	2	30	526	84	1577	0	640	R_PARALOG
ENSACAG00000026328	Boli_TR117582_c0_g2	59.4	500	203	1	1	500	84	1580	0	653	R_PARALOG
ENSACAG00000003877	Boli_TR117588_c0_g1	81.46	205	38	1	9	213	130	738	5e-97	352	R_ORTHOLOG
ENSACAG00000010466	Boli_TR117595_c1_g1	87.04	162	21	0	76	237	363	848	2e-174	293	R_PARALOG
ENSACAG00000005500	Boli_TR117599_c0_g1	75.11	229	56	9	1	526	544	1161	4e-77	285	R_ORTHOLOG
ENSACAG00000002492	Boli_TR117601_c0_g1	52.71	277	131	6	1	277	962	1663	7e-54	209	R_PARALOG
ENSACAG00000011390	Boli_TR117601_c0_g1	66.67	78	26	0	49	126	980	1213	9e-25	113	R_PARALOG
ENSACAG00000001690	Boli_TR117602_c0_g1	75.57	348	85	0	28	526	106	1149	8e-167	585	R_PARALOG
ENSACAG00000009588	Boli_TR117602_c0_g1	76.27	354	84	0	1	526	88	1149	2e-170	597	R_ORTHOLOG
ENSACAG00000013613	Boli_TR117603_c0_g1	50	196	83	8	58	238	1	576	2e-29	129	PARALOG
ENSACAG00000008008	Boli_TR117615_c0_g1	88.66	97	11	0	10	106	248	538	6e-47	186	R_ORTHOLOG
ENSACAG00000001852	Boli_TR117619_c0_g1	69.64	448	131	4	225	526	290	1606	1e-144	512	R_ORTHOLOG
ENSACAG00000006963	Boli_TR117626_c0_g1	50.36	413	203	1	5	526	101	1339	2e-129	461	R_PARALOG
ENSACAG00000007060	Boli_TR117626_c0_g1	55.96	411	178	4	11	526	113	1333	2e-136	484	R_ORTHOLOG
ENSACAG00000029006	Boli_TR117626_c0_g1	50.58	429	211	2	17	526	59	1342	5e-135	479	R_PARALOG
ENSACAG00000011973	Boli_TR117630_c0_g1	75.61	451	109	1	5	454	1484	2836	0	749	R_ORTHOLOG
ENSACAG00000000319	Boli_TR117633_c0_g1	61.59	302	115	3	10	310	182	1075	4e-105	380	R_PARALOG
ENSACAG00000013836	Boli_TR117633_c0_g1	51.02	294	140	1	20	309	191	1072	6e-85	313	R_PARALOG
ENSACAG00000026491	Boli_TR117633_c0_g1	52.16	255	113	5	1	526	305	1066	9e-65	245	PARALOG
ENSACAG00000016748	Boli_TR117634_c1_g1	58.79	313	114	4	199	496	230	1159	7e-71	266	R_ORTHOLOG
ENSACAG00000013405	Boli_TR117638_c0_g1	81.22	996	137	4	22	967	1000	3987	0	1618	R_PARALOG
ENSACAG00000015576	Boli_TR117638_c0_g1	85.11	893	86	4	7	526	1000	3597	0	1484	R_PARALOG
ENSACAG00000023520	Boli_TR117638_c0_g1	98.08	156	3	0	1	526	3352	3819	1e-86	317	R_PARALOG
ENSACAG00000026479	Boli_TR117639_c1_g1	72.28	487	134	10	20	526	1593	2909	4e-163	573	R_ORTHOLOG
ENSACAG00000005683	Boli_TR117640_c0_g2	71.62	303	86	1	95	397	137	1042	1e-127	454	R_ORTHOLOG
ENSACAG00000003052	Boli_TR117651_c0_g1	78.79	66	14	0	1	66	396	593	2e-25	113	R_PARALOG
ENSACAG00000005898	Boli_TR117651_c0_g1	88.42	95	11	0	1	95	309	593	4e-45	179	PARALOG
ENSACAG00000008590	Boli_TR117651_c0_g1	73.96	96	25	1	1	96	309	593	4e-35	148	R_PARALOG
ENSACAG00000003052	Boli_TR117651_c0_g2	80.25	157	31	0	1	157	396	866	9e-76	280	R_PARALOG
ENSACAG00000003097	Boli_TR117651_c0_g2	75.75	400	95	5	5	402	855	1994	2e-160	563	R_PARALOG
ENSACAG00000005898	Boli_TR117651_c0_g2	92.9	183	13	0	1	526	309	857	4e-100	361	R_PARALOG
ENSACAG00000007938	Boli_TR117651_c0_g2	88.98	118	13	0	1	526	663	1016	2e-62	236	R_PARALOG
ENSACAG00000008590	Boli_TR117651_c0_g2	80.21	566	87	5	1	526	309	1994	0	905	R_ORTHOLOG
ENSACAG00000001578	Boli_TR117652_c0_g1	79.73	296	59	4	6	526	598	1452	3e-127	452	R_ORTHOLOG
ENSACAG00000015636	Boli_TR117652_c0_g1	53.57	196	89	2	1	194	607	1194	2e-51	200	R_PARALOG
ENSACAG00000008459	Boli_TR117654_c1_g1	70.08	127	38	1	1	526	376	753	5e-38	154	R_ORTHOLOG
ENSACAG00000007119	Boli_TR117655_c0_g1	71.54	390	111	0	3	392	96	1265	4e-170	595	R_ORTHOLOG
ENSACAG00000008524	Boli_TR117656_c2_g1	86.58	611	80	4	7	615	2138	3886	0	998	R_ORTHOLOG
ENSACAG00000007908	Boli_TR117659_c0_g1	50	218	105	4	489	702	38	685	1e-59	230	PARALOG
ENSACAG00000005073	Boli_TR117665_c0_g1	61.58	622	229	10	2	526	570	2417	0	769	R_PARALOG
ENSACAG00000008408	Boli_TR117665_c0_g1	63.14	719	222	9	1	676	291	2414	0	952	R_PARALOG
ENSACAG00000016368	Boli_TR117665_c0_g1	50.9	391	183	5	286	667	1257	2396	3e-106	384	R_PARALOG
ENSACAG00000016452	Boli_TR117667_c0_g2	87.25	345	43	1	2	345	1429	2463	6e-179	625	R_ORTHOLOG
ENSACAG00000015699	Boli_TR117668_c0_g1	66.39	613	206	3	1	526	537	2360	0	801	R_ORTHOLOG
ENSACAG00000000164	Boli_TR117671_c0_g1	95.66	576	25	1	1	526	25	1749	0	1106	R_ORTHOLOG
ENSACAG00000004089	Boli_TR117671_c0_g1	61.11	612	230	11	28	631	58	1731	0	706	R_PARALOG
ENSACAG00000001922	Boli_TR117673_c0_g1	54.12	595	248	10	4	573	3	1721	7e-168	589	R_PARALOG
ENSACAG00000010066	Boli_TR117673_c0_g1	76.99	578	132	3	4	526	3	1724	0	913	R_ORTHOLOG
ENSACAG00000009130	Boli_TR117678_c0_g1	82.98	141	24	0	1	526	455	877	5e-57	218	R_ORTHOLOG
ENSACAG00000016552	Boli_TR117682_c0_g1	50.94	587	288	6	3	589	189	1901	2e-163	575	R_PARALOG
ENSACAG00000015339	Boli_TR117689_c0_g1	60.61	297	115	2	37	526	95	985	4e-97	353	R_ORTHOLOG
ENSACAG00000011342	Boli_TR117694_c0_g1	64	250	87	1	10	256	1238	1987	3e-92	336	R_PARALOG
ENSACAG00000013940	Boli_TR117694_c0_g1	66.67	126	42	0	9	134	1379	1756	5e-47	184	R_PARALOG
ENSACAG00000015305	Boli_TR117694_c0_g1	60.31	262	103	3	19	526	1232	2005	2e-90	331	R_ORTHOLOG
ENSACAG00000002408	Boli_TR117696_c0_g1	64.29	140	50	1	14	153	315	728	2e-52	202	R_ORTHOLOG
ENSACAG00000000390	Boli_TR117697_c0_g1	54.69	554	245	8	26	573	446	2086	1e-176	618	R_PARALOG
ENSACAG00000005779	Boli_TR117697_c0_g1	65.04	552	193	0	40	526	431	2086	0	791	R_PARALOG
ENSACAG00000005786	Boli_TR117697_c0_g1	65.85	574	196	0	27	526	365	2086	0	832	R_ORTHOLOG
ENSACAG00000022801	Boli_TR117697_c0_g1	64.79	551	194	0	52	526	440	2092	0	813	R_PARALOG
ENSACAG00000001638	Boli_TR117704_c0_g1	52.45	490	223	6	27	506	494	1930	5e-124	443	R_ORTHOLOG
ENSACAG00000002947	Boli_TR117705_c0_g1	67.67	532	163	3	1	523	115	1710	0	709	R_ORTHOLOG
ENSACAG00000002029	Boli_TR117706_c0_g2	61.61	508	190	4	1	503	50	1528	4e-136	483	R_ORTHOLOG
ENSACAG00000003508	Boli_TR117709_c0_g2	63.98	508	173	7	134	631	528	1901	5e-171	600	R_PARALOG
ENSACAG00000016401	Boli_TR117709_c0_g2	77.71	821	182	5	3	526	240	2528	0	1135	R_ORTHOLOG
ENSACAG00000000991	Boli_TR117713_c0_g1	79.73	439	85	3	1	435	912	2168	0	639	R_ORTHOLOG
ENSACAG00000015889	Boli_TR117714_c0_g1	82.08	106	19	1	1	106	644	958	2e-47	188	R_ORTHOLOG
ENSACAG00000002307	Boli_TR117715_c0_g2	63.5	137	50	0	4	526	84	494	5e-42	168	R_ORTHOLOG
ENSACAG00000002326	Boli_TR117715_c0_g2	68.42	114	36	0	6	526	153	494	2e-38	156	R_PARALOG
ENSACAG00000001947	Boli_TR117717_c0_g1	57.24	1008	404	13	20	526	2731	5565	0	1051	R_PARALOG
ENSACAG00000009704	Boli_TR117717_c0_g1	70.52	943	277	6	2	526	2731	5424	0	1266	R_ORTHOLOG
ENSACAG00000015808	Boli_TR117717_c0_g1	61.48	1002	349	15	31	526	2731	5553	0	1119	R_PARALOG
ENSACAG00000003316	Boli_TR117719_c0_g1	59.02	122	50	1	13	134	460	816	4e-37	153	R_ORTHOLOG
ENSACAG00000006090	Boli_TR117720_c0_g1	77.55	294	62	2	5	526	474	1352	2e-137	486	R_ORTHOLOG
ENSACAG00000006424	Boli_TR117720_c0_g1	69.7	264	80	0	9	526	540	1331	3e-117	419	R_PARALOG
ENSACAG00000003895	Boli_TR117744_c0_g1	60.89	248	91	5	5	246	429	1148	3e-77	286	R_ORTHOLOG
ENSACAG00000002293	Boli_TR117749_c0_g1	71.68	459	124	1	50	526	511	1887	0	659	R_PARALOG
ENSACAG00000016222	Boli_TR117749_c0_g1	84.08	490	78	0	31	526	418	1887	0	793	R_ORTHOLOG
ENSACAG00000028611	Boli_TR117751_c0_g2	70.57	350	96	2	173	515	523	1572	1e-139	494	R_ORTHOLOG
ENSACAG00000001622	Boli_TR117753_c7_g2	50	298	143	5	115	406	508	1371	9e-75	280	R_PARALOG
ENSACAG00000001463	Boli_TR117755_c0_g1	67.05	88	29	0	54	141	1	264	4e-27	120	R_PARALOG
ENSACAG00000001463	Boli_TR117755_c2_g1	84	300	48	0	1	526	468	1367	3e-148	523	R_ORTHOLOG
ENSACAG00000003233	Boli_TR117762_c0_g1	60.98	346	121	5	49	380	381	1415	4e-53	207	R_ORTHOLOG
ENSACAG00000011483	Boli_TR117765_c1_g1	71.84	174	49	2	1	174	225	740	2e-27	120	R_ORTHOLOG
ENSACAG00000028448	Boli_TR117769_c0_g1	65.66	198	68	1	163	360	737	1321	5e-69	259	PARALOG
ENSACAG00000004806	Boli_TR117770_c1_g1	63.53	606	216	13	36	526	233	1942	1e-156	552	R_ORTHOLOG
ENSACAG00000001833	Boli_TR117771_c0_g1	52.31	195	93	1	25	219	130	711	1e-63	241	R_PARALOG
ENSACAG00000010761	Boli_TR117771_c0_g1	55.45	202	90	1	13	214	130	732	4e-69	259	R_PARALOG
ENSACAG00000012966	Boli_TR117771_c0_g1	99.54	216	1	0	1	526	100	747	3e-127	452	R_ORTHOLOG
ENSACAG00000010691	Boli_TR117778_c0_g1	59.9	611	242	4	13	526	333	2159	0	717	R_PARALOG
ENSACAG00000011513	Boli_TR117778_c0_g1	86.59	619	83	1	2	526	333	2186	0	1064	R_ORTHOLOG
ENSACAG00000003389	Boli_TR117779_c0_g1	93.95	397	24	0	18	414	279	1469	0	765	R_PARALOG
ENSACAG00000008203	Boli_TR117783_c0_g1	77.78	324	68	3	29	348	456	1427	4e-110	384	R_ORTHOLOG
ENSACAG00000014193	Boli_TR117784_c0_g1	76.16	734	169	11	5	526	373	2547	0	762	R_ORTHOLOG
ENSACAG00000016843	Boli_TR117784_c0_g1	71.43	126	34	3	220	343	2152	2508	1e-47	189	R_PARALOG
ENSACAG00000012237	Boli_TR117787_c0_g1	51.5	200	94	3	1	197	1255	1848	8e-48	188	R_ORTHOLOG
ENSACAG00000000046	Boli_TR117788_c2_g1	62.76	427	153	4	45	465	1901	3181	1e-107	389	R_PARALOG
ENSACAG00000017223	Boli_TR117788_c2_g1	74.34	456	115	2	45	526	1880	3244	2e-135	481	R_ORTHOLOG
ENSACAG00000017026	Boli_TR117789_c0_g1	88.12	160	19	0	1	526	690	1169	2e-84	309	R_ORTHOLOG
ENSACAG00000016111	Boli_TR117791_c0_g1	63.57	398	128	2	1	381	189	1376	4e-133	473	R_ORTHOLOG
ENSACAG00000013167	Boli_TR117793_c0_g2	76.62	201	47	0	1	201	609	1211	2e-83	306	R_ORTHOLOG
ENSACAG00000003423	Boli_TR117794_c0_g1	63.42	544	190	4	1	535	1141	2763	0	690	R_ORTHOLOG
ENSACAG00000001586	Boli_TR117804_c0_g3	54.05	420	193	3	1	420	1303	2517	7e-73	273	R_PARALOG
ENSACAG00000010883	Boli_TR117807_c1_g2	67.87	1223	341	16	76	526	561	4109	0	1503	R_ORTHOLOG
ENSACAG00000010750	Boli_TR117811_c0_g1	85.96	228	32	0	1	526	128	811	1e-109	394	R_ORTHOLOG
ENSACAG00000003534	Boli_TR117817_c0_g1	91.67	216	18	1	41	526	1092	1736	4e-139	423	R_ORTHOLOG
ENSACAG00000014214	Boli_TR117820_c0_g1	83.48	345	37	3	1	526	580	1605	4e-151	532	R_ORTHOLOG
ENSACAG00000015720	Boli_TR117820_c0_g1	78.95	209	36	3	16	526	580	1200	2e-82	303	R_PARALOG
ENSACAG00000024140	Boli_TR117820_c0_g1	74.19	217	49	6	1	526	580	1218	3e-74	276	R_PARALOG
ENSACAG00000004232	Boli_TR117821_c0_g1	55.47	411	183	0	18	428	665	1897	1e-143	508	R_PARALOG
ENSACAG00000007163	Boli_TR117821_c0_g1	75.54	413	101	1	10	526	662	1897	0	689	R_ORTHOLOG
ENSACAG00000026255	Boli_TR117823_c0_g1	59.06	342	138	3	84	423	1102	2124	2e-108	390	R_ORTHOLOG
ENSACAG00000002502	Boli_TR117830_c0_g1	79.27	381	65	2	8	526	800	1942	5e-163	572	R_ORTHOLOG
ENSACAG00000007066	Boli_TR117830_c0_g1	76.83	341	79	1	30	370	806	1825	2e-140	496	R_PARALOG
ENSACAG00000016526	Boli_TR117839_c0_g1	81.82	220	40	0	1219	1438	3	662	8e-113	407	R_PARALOG
ENSACAG00000004741	Boli_TR117851_c0_g1	61.61	422	161	1	277	697	243	1508	4e-160	563	R_PARALOG
ENSACAG00000008315	Boli_TR117851_c0_g1	83.18	422	71	0	307	526	243	1508	0	746	R_ORTHOLOG
ENSACAG00000012843	Boli_TR117851_c0_g2	54.79	365	164	3	19	526	1614	2702	4e-114	409	PARALOG
ENSACAG00000017772	Boli_TR117851_c0_g2	60.6	368	144	4	20	386	1620	2702	6e-121	432	R_PARALOG
ENSACAG00000001286	Boli_TR117858_c0_g1	54.65	172	78	3	2	173	1169	1675	5e-46	182	R_PARALOG
ENSACAG00000004195	Boli_TR117858_c0_g1	66.37	449	138	5	91	526	545	1879	6e-166	582	R_ORTHOLOG
ENSACAG00000006384	Boli_TR117864_c0_g2	69.01	284	88	0	7	526	309	1160	6e-124	442	R_ORTHOLOG
ENSACAG00000013040	Boli_TR117864_c0_g2	56.55	290	126	3	8	297	312	1160	5e-94	343	R_PARALOG
ENSACAG00000017092	Boli_TR117868_c0_g2	55.36	522	227	3	1	516	530	2095	7e-161	565	R_PARALOG
ENSACAG00000017770	Boli_TR117868_c0_g2	80.51	554	108	0	1	526	449	2110	0	909	R_ORTHOLOG
ENSACAG00000003308	Boli_TR117873_c0_g1	56.69	381	152	8	140	526	3658	4776	7e-109	393	R_PARALOG
ENSACAG00000008236	Boli_TR117873_c0_g1	67.4	589	188	8	1	526	3646	5256	0	755	R_ORTHOLOG
ENSACAG00000016857	Boli_TR117874_c0_g1	62.98	181	67	0	143	323	337	879	1e-60	231	R_ORTHOLOG
ENSACAG00000015804	Boli_TR117876_c0_g1	59.29	624	229	9	9	607	775	2619	0	731	R_ORTHOLOG
ENSACAG00000017882	Boli_TR117879_c0_g1	95.53	313	14	0	1	313	1109	2047	0	659	R_ORTHOLOG
ENSACAG00000005969	Boli_TR117890_c0_g3	60.39	255	89	6	1	526	632	1372	1e-61	234	R_ORTHOLOG
ENSACAG00000003832	Boli_TR117893_c0_g1	50.49	406	201	0	37	442	215	1432	2e-109	394	R_PARALOG
ENSACAG00000015144	Boli_TR117893_c0_g1	87.13	404	52	0	21	526	227	1438	0	709	R_ORTHOLOG
ENSACAG00000001294	Boli_TR117894_c2_g2	83.87	93	15	0	80	172	5	283	4e-40	163	R_ORTHOLOG
ENSACAG00000003273	Boli_TR117897_c0_g1	83.01	153	26	0	1	153	1934	2392	1e-68	256	R_PARALOG
ENSACAG00000014331	Boli_TR117897_c0_g1	96.73	153	5	0	1	526	1934	2392	5e-78	288	R_ORTHOLOG
ENSACAG00000015457	Boli_TR117897_c0_g1	81.7	153	28	0	1	526	1934	2392	7e-66	247	R_PARALOG
ENSACAG00000000690	Boli_TR117898_c0_g1	51.34	559	260	14	4	550	985	2487	1e-133	475	R_PARALOG
ENSACAG00000009344	Boli_TR117898_c0_g1	62.91	693	239	9	526	627	385	2436	0	842	R_ORTHOLOG
ENSACAG00000009614	Boli_TR117898_c0_g1	52.97	725	305	14	630	1318	385	2484	0	707	R_PARALOG
ENSACAG00000015792	Boli_TR117898_c0_g1	53.47	677	293	10	662	1316	475	2433	0	674	R_PARALOG
ENSACAG00000028504	Boli_TR117898_c0_g1	60.16	364	127	9	1	346	526	1569	5e-109	392	R_PARALOG
ENSACAG00000001886	Boli_TR117912_c0_g1	67.52	933	284	14	1	914	141	2837	0	1017	R_ORTHOLOG
ENSACAG00000004984	Boli_TR117918_c0_g2	88.68	1016	115	0	3	526	685	3732	0	1698	R_ORTHOLOG
ENSACAG00000013734	Boli_TR117918_c0_g2	61.73	1027	388	7	4	1025	691	3720	0	1210	R_PARALOG
ENSACAG00000012730	Boli_TR117928_c0_g1	58.2	500	195	6	19	504	1949	3310	1e-146	518	R_PARALOG
ENSACAG00000015357	Boli_TR117928_c0_g1	65.57	456	148	4	1	526	1949	3307	4e-153	539	R_ORTHOLOG
ENSACAG00000017155	Boli_TR117928_c0_g1	73.08	260	66	2	82	526	1949	2728	7e-110	395	R_PARALOG
ENSACAG00000017252	Boli_TR117928_c0_g1	65.77	260	89	0	370	526	1949	2728	3e-100	364	R_PARALOG
ENSACAG00000015369	Boli_TR117933_c0_g1	64.15	265	95	1	17	281	185	976	4e-102	369	R_ORTHOLOG
ENSACAG00000008536	Boli_TR117934_c0_g1	66.46	495	164	4	62	554	1073	2539	0	701	R_ORTHOLOG
ENSACAG00000008747	Boli_TR117941_c0_g1	50.76	396	192	4	1	393	2444	3604	2e-110	397	R_PARALOG
ENSACAG00000008881	Boli_TR117941_c0_g1	89.21	630	67	2	17	526	2444	4330	0	1149	R_ORTHOLOG
ENSACAG00000009641	Boli_TR117941_c0_g1	76.14	612	145	4	1	611	2444	4261	0	937	R_PARALOG
ENSACAG00000007282	Boli_TR117942_c1_g2	80.82	73	14	0	227	526	173	391	2e-28	124	R_PARALOG
ENSACAG00000010304	Boli_TR117942_c1_g2	79.45	73	15	0	250	526	173	391	7e-27	119	R_PARALOG
ENSACAG00000010848	Boli_TR117942_c1_g2	68.69	99	31	1	216	526	113	391	1e-30	132	R_ORTHOLOG
ENSACAG00000010302	Boli_TR117942_c2_g1	77.03	74	17	0	284	526	1028	1249	1e-23	108	R_PARALOG
ENSACAG00000010829	Boli_TR117942_c2_g1	76.49	319	75	3	1	526	404	1303	1e-119	427	R_ORTHOLOG
ENSACAG00000017915	Boli_TR117942_c2_g1	55.29	208	90	6	4	208	680	1249	5e-51	199	R_PARALOG
ENSACAG00000007383	Boli_TR117947_c1_g1	82.66	571	85	3	1	526	2386	4098	0	981	R_ORTHOLOG
ENSACAG00000000885	Boli_TR117950_c1_g1	60.29	136	52	3	13	526	738	1139	5e-40	161	R_ORTHOLOG
ENSACAG00000013693	Boli_TR117960_c1_g1	77.23	202	46	1	1	526	646	1248	2e-71	267	R_ORTHOLOG
ENSACAG00000000475	Boli_TR117961_c0_g1	91.96	373	30	0	5	377	36	1154	0	731	R_PARALOG
ENSACAG00000000836	Boli_TR117961_c0_g1	91.42	373	32	0	5	377	36	1154	0	726	R_PARALOG
ENSACAG00000001104	Boli_TR117961_c0_g1	90.81	381	35	1	6	386	18	1154	0	729	R_PARALOG
ENSACAG00000001718	Boli_TR117961_c0_g1	91.42	373	32	0	4	376	36	1154	0	726	R_PARALOG
ENSACAG00000012223	Boli_TR117961_c0_g1	50	370	179	2	17	526	48	1154	3e-110	397	PARALOG
ENSACAG00000015238	Boli_TR117961_c0_g1	94.13	375	21	1	1	374	30	1154	0	738	R_PARALOG
ENSACAG00000004685	Boli_TR117962_c0_g1	73.63	182	48	0	49	230	337	882	4e-72	269	R_PARALOG
ENSACAG00000013348	Boli_TR117962_c0_g1	66.48	179	60	0	10	188	343	879	3e-62	236	R_PARALOG
ENSACAG00000017578	Boli_TR117962_c0_g1	81.25	144	27	0	1	526	451	882	2e-59	226	PARALOG
ENSACAG00000027008	Boli_TR117962_c0_g1	58.72	172	70	1	1	171	358	873	2e-50	196	R_PARALOG
ENSACAG00000029107	Boli_TR117962_c0_g1	64.62	130	46	0	1	130	451	840	1e-43	174	R_PARALOG
ENSACAG00000014038	Boli_TR117968_c0_g1	81.87	513	93	0	308	820	349	1887	0	854	R_ORTHOLOG
ENSACAG00000017412	Boli_TR117970_c0_g1	68.79	173	54	0	1	173	245	763	8e-51	201	R_PARALOG
ENSACAG00000002587	Boli_TR117974_c0_g1	93.65	63	4	0	6	526	316	504	2e-27	120	R_ORTHOLOG
ENSACAG00000004546	Boli_TR117978_c0_g1	74.62	390	99	1	1	390	341	1507	0	605	R_ORTHOLOG
ENSACAG00000010398	Boli_TR117981_c0_g1	67.12	517	166	4	39	526	373	1887	0	726	R_ORTHOLOG
ENSACAG00000010470	Boli_TR117981_c0_g1	52.07	484	224	8	6	481	430	1842	3e-135	480	R_PARALOG
ENSACAG00000007880	Boli_TR117985_c0_g1	72.83	909	213	14	1	526	257	2944	0	957	R_ORTHOLOG
ENSACAG00000011294	Boli_TR117985_c0_g1	52.8	161	76	1	209	369	6900	7376	1e-41	169	R_PARALOG
ENSACAG00000015632	Boli_TR117985_c0_g1	57.6	125	53	0	217	341	6900	7274	3e-40	166	R_PARALOG
ENSACAG00000004819	Boli_TR117988_c0_g1	64.91	171	53	2	273	526	734	1246	1e-56	219	R_ORTHOLOG
ENSACAG00000001880	Boli_TR117990_c0_g1	77.59	580	123	4	15	587	1335	3059	0	654	R_ORTHOLOG
ENSACAG00000003579	Boli_TR117993_c0_g1	64.86	222	78	1	59	280	829	1491	4e-82	254	R_ORTHOLOG
ENSACAG00000003024	Boli_TR117998_c0_g1	65.11	450	152	1	13	457	147	1496	3e-178	623	R_PARALOG
ENSACAG00000004487	Boli_TR117998_c0_g1	90.62	480	45	1	1	526	147	1580	0	900	R_ORTHOLOG
ENSACAG00000007188	Boli_TR117998_c0_g1	63.57	398	145	0	2	399	156	1349	2e-158	557	R_PARALOG
ENSACAG00000012485	Boli_TR118000_c0_g1	77.41	301	66	2	1	299	93	995	2e-124	443	R_ORTHOLOG
ENSACAG00000004191	Boli_TR118010_c0_g1	97.21	359	10	0	1	526	790	1866	0	731	R_ORTHOLOG
ENSACAG00000006861	Boli_TR118012_c0_g1	56.08	378	159	8	25	395	1304	2392	4e-111	400	R_PARALOG
ENSACAG00000009178	Boli_TR118012_c0_g1	67.56	373	106	7	1	526	1298	2407	4e-134	476	R_ORTHOLOG
ENSACAG00000011871	Boli_TR118012_c0_g1	58.42	380	154	8	11	386	1301	2407	5e-112	403	R_PARALOG
ENSACAG00000015618	Boli_TR118014_c0_g1	78.76	259	55	4	1	259	592	1350	8e-102	368	R_ORTHOLOG
ENSACAG00000010270	Boli_TR118016_c0_g1	66.11	298	99	2	17	526	1187	2080	2e-100	364	R_ORTHOLOG
ENSACAG00000029071	Boli_TR118024_c0_g2	56.16	146	48	4	5	134	457	888	2e-26	118	R_ORTHOLOG
ENSACAG00000001925	Boli_TR118029_c0_g1	79.22	871	154	9	29	872	308	2743	0	1335	R_ORTHOLOG
ENSACAG00000002739	Boli_TR118030_c0_g1	53.79	528	208	7	7	498	917	2497	1e-164	578	R_PARALOG
ENSACAG00000014292	Boli_TR118030_c0_g1	67.91	536	169	3	1	533	974	2575	0	795	R_PARALOG
ENSACAG00000000949	Boli_TR118034_c0_g1	84.4	141	22	0	285	526	20	442	6e-63	240	R_ORTHOLOG
ENSACAG00000001764	Boli_TR118034_c0_g1	76.7	103	24	1	364	466	131	436	6e-42	170	R_PARALOG
ENSACAG00000006389	Boli_TR118034_c0_g1	80.43	92	18	0	250	341	161	436	5e-40	163	R_PARALOG
ENSACAG00000006414	Boli_TR118034_c0_g1	73.05	141	37	1	281	420	20	442	2e-51	202	R_PARALOG
ENSACAG00000007324	Boli_TR118034_c0_g1	64.12	131	42	2	189	314	47	436	2e-38	157	R_PARALOG
ENSACAG00000000173	Boli_TR118036_c0_g1	67.31	416	135	1	72	526	4107	5354	4e-168	590	R_ORTHOLOG
ENSACAG00000015097	Boli_TR118036_c0_g1	64.79	267	94	0	1	526	2434	3234	2e-109	393	R_PARALOG
ENSACAG00000000479	Boli_TR118038_c0_g1	65.76	295	95	1	35	323	101	985	2e-110	397	R_ORTHOLOG
ENSACAG00000017896	Boli_TR118044_c0_g1	64.02	239	85	2	1	238	237	938	6e-76	282	R_ORTHOLOG
ENSACAG00000015240	Boli_TR118055_c0_g1	66.21	364	123	0	1	526	742	1833	1e-129	461	R_ORTHOLOG
ENSACAG00000017117	Boli_TR118055_c0_g1	56.85	445	184	2	17	453	541	1875	6e-133	473	R_PARALOG
ENSACAG00000001481	Boli_TR118067_c0_g1	74.22	128	30	2	5	129	361	744	2e-43	174	R_PARALOG
ENSACAG00000004981	Boli_TR118067_c0_g1	74.49	486	122	8	1	484	256	1671	2e-179	627	R_PARALOG
ENSACAG00000010563	Boli_TR118067_c0_g1	74.22	128	30	2	6	130	361	744	2e-41	168	R_PARALOG
ENSACAG00000006917	Boli_TR118068_c0_g1	53.1	467	210	5	17	526	291	1679	4e-147	520	R_ORTHOLOG
ENSACAG00000012576	Boli_TR118070_c0_g1	82.26	682	101	6	107	526	2	2017	0	936	R_ORTHOLOG
ENSACAG00000012576	Boli_TR118070_c0_g2	79.71	138	28	1	1	138	88	498	1e-37	157	R_PARALOG
ENSACAG00000001679	Boli_TR118072_c3_g1	55.92	152	67	1	421	572	409	855	1e-46	186	R_PARALOG
ENSACAG00000012717	Boli_TR118072_c3_g1	78.15	151	33	0	350	500	403	855	1e-67	256	R_PARALOG
ENSACAG00000012061	Boli_TR118073_c0_g1	62.14	140	47	1	146	279	485	904	1e-44	178	R_ORTHOLOG
ENSACAG00000000959	Boli_TR118075_c0_g1	74.81	401	91	2	5	395	923	2125	1e-173	607	R_PARALOG
ENSACAG00000012614	Boli_TR118075_c0_g1	89.12	331	35	1	1	526	923	1915	1e-174	610	PARALOG
ENSACAG00000006076	Boli_TR118078_c0_g3	51.74	317	152	2	9	324	668	1606	3e-96	350	R_PARALOG
ENSACAG00000013138	Boli_TR118080_c0_g1	62.65	249	93	1	9	526	670	1398	7e-91	332	R_PARALOG
ENSACAG00000013173	Boli_TR118080_c0_g1	54.2	238	102	4	11	241	703	1401	8e-70	263	R_PARALOG
ENSACAG00000014410	Boli_TR118080_c0_g1	56.09	230	93	2	17	238	703	1386	5e-73	273	R_PARALOG
ENSACAG00000016782	Boli_TR118080_c0_g1	72.33	253	70	0	1	526	670	1428	6e-111	398	R_ORTHOLOG
ENSACAG00000017903	Boli_TR118083_c1_g1	80.79	505	97	0	18	526	194	1708	0	896	R_ORTHOLOG
ENSACAG00000017918	Boli_TR118083_c1_g1	74.42	520	133	0	1	526	149	1708	0	825	R_PARALOG
ENSACAG00000004047	Boli_TR118086_c0_g1	55.83	489	202	4	192	666	776	2215	6e-147	520	R_ORTHOLOG
ENSACAG00000013868	Boli_TR118094_c0_g1	75.94	187	45	0	1	187	333	893	2e-57	220	R_ORTHOLOG
ENSACAG00000017232	Boli_TR118101_c0_g1	50.54	277	137	1	23	526	97	915	4e-70	263	R_ORTHOLOG
ENSACAG00000015331	Boli_TR118103_c0_g1	56.2	121	52	2	1	120	101	457	6e-28	121	R_ORTHOLOG
ENSACAG00000006187	Boli_TR118110_c0_g1	69.83	116	35	0	302	526	239	586	2e-40	165	R_ORTHOLOG
ENSACAG00000024464	Boli_TR118110_c0_g1	59.65	114	46	0	12	526	245	586	1e-28	124	R_PARALOG
ENSACAG00000001073	Boli_TR118114_c0_g1	61.95	686	259	2	4	687	2116	4170	0	889	R_ORTHOLOG
ENSACAG00000028964	Boli_TR118118_c0_g1	60.22	93	37	1	13	105	234	506	8e-27	117	R_ORTHOLOG
ENSACAG00000005015	Boli_TR118122_c0_g2	90.36	83	8	0	1	83	165	413	3e-36	149	R_PARALOG
ENSACAG00000000872	Boli_TR118129_c3_g1	55.9	966	410	9	1	950	1532	4354	0	1113	R_PARALOG
ENSACAG00000005061	Boli_TR118129_c3_g1	59.54	964	377	8	36	986	1544	4429	0	1187	R_PARALOG
ENSACAG00000007949	Boli_TR118129_c3_g1	70.47	965	277	4	26	982	1541	4429	0	1454	R_PARALOG
ENSACAG00000009241	Boli_TR118129_c3_g1	90.04	1004	99	2	6	526	1526	4480	0	1895	R_ORTHOLOG
ENSACAG00000012709	Boli_TR118129_c3_g1	57.22	963	401	9	5	956	1532	4414	0	1149	R_PARALOG
ENSACAG00000003794	Boli_TR118130_c6_g1	92.45	106	8	0	1	526	77	394	1e-46	183	R_ORTHOLOG
ENSACAG00000006508	Boli_TR118131_c0_g1	71.63	215	57	4	206	526	2287	2895	1e-60	232	R_ORTHOLOG
ENSACAG00000010401	Boli_TR118131_c0_g1	61.9	210	74	5	226	429	2287	2895	5e-47	187	R_PARALOG
ENSACAG00000009529	Boli_TR118133_c0_g1	85.77	253	36	0	1	253	224	982	2e-116	417	R_ORTHOLOG
ENSACAG00000012777	Boli_TR118134_c0_g1	88.83	206	23	0	165	370	741	1358	0	384	R_PARALOG
ENSACAG00000002890	Boli_TR118140_c1_g1	96.86	159	5	0	22	526	490	966	3e-85	312	R_ORTHOLOG
ENSACAG00000006923	Boli_TR118140_c1_g1	84.28	159	25	0	22	180	490	966	2e-75	280	R_PARALOG
ENSACAG00000008240	Boli_TR118140_c1_g1	83.65	159	26	0	22	180	490	966	3e-75	279	R_PARALOG
ENSACAG00000015817	Boli_TR118140_c1_g1	60.26	156	62	1	414	569	493	957	3e-52	205	R_PARALOG
ENSACAG00000029376	Boli_TR118146_c0_g1	68.18	154	49	0	1	154	130	591	2e-43	173	R_ORTHOLOG
ENSACAG00000010928	Boli_TR118150_c0_g1	74.38	160	41	0	31	526	571	1050	3e-63	239	R_ORTHOLOG
ENSACAG00000009953	Boli_TR118151_c0_g1	66.47	334	111	1	1	526	212	1213	2e-128	457	R_ORTHOLOG
ENSACAG00000009953	Boli_TR118151_c0_g2	80	60	12	0	1	60	212	391	5e-23	107	R_PARALOG
ENSACAG00000003690	Boli_TR118152_c0_g1	67.69	619	200	2	1	526	73	1914	0	897	R_ORTHOLOG
ENSACAG00000006427	Boli_TR118152_c0_g1	56.06	553	238	5	1	548	73	1692	3e-178	623	R_PARALOG
ENSACAG00000000874	Boli_TR118153_c0_g1	66.09	115	39	0	76	190	1	345	1e-39	162	R_PARALOG
ENSACAG00000017475	Boli_TR118153_c0_g1	70.43	115	34	0	96	210	1	345	1e-41	169	R_PARALOG
ENSACAG00000000874	Boli_TR118153_c0_g2	67.83	143	46	0	1	143	61	489	1e-70	222	R_PARALOG
ENSACAG00000001765	Boli_TR118153_c0_g2	66.06	165	56	0	1	165	1	495	1e-73	238	R_PARALOG
ENSACAG00000017475	Boli_TR118153_c0_g2	64.42	163	58	0	1	163	1	489	2e-74	231	R_PARALOG
ENSACAG00000012839	Boli_TR118166_c0_g1	54.31	232	106	0	21	252	670	1365	7e-57	219	R_PARALOG
ENSACAG00000017239	Boli_TR118169_c0_g1	68.42	342	108	2	1	526	1716	2735	2e-130	463	R_ORTHOLOG
ENSACAG00000008133	Boli_TR118178_c0_g2	85.34	307	45	0	258	564	1	921	7e-159	559	PARALOG
ENSACAG00000003572	Boli_TR118179_c1_g1	74.44	489	122	3	6	491	1947	3410	0	687	R_PARALOG
ENSACAG00000016480	Boli_TR118179_c1_g1	82.5	480	77	3	1	526	1947	3377	0	712	R_ORTHOLOG
ENSACAG00000005576	Boli_TR118182_c1_g1	82.42	91	16	1	399	526	194	463	3e-42	171	R_ORTHOLOG
ENSACAG00000008495	Boli_TR118183_c0_g1	79.37	504	104	1	30	526	60	1538	0	823	R_ORTHOLOG
ENSACAG00000010017	Boli_TR118189_c0_g2	67.29	269	85	2	14	526	1297	2100	8e-71	265	R_ORTHOLOG
ENSACAG00000002561	Boli_TR118192_c0_g1	55.74	183	81	0	31	213	160	708	7e-53	207	R_ORTHOLOG
ENSACAG00000004685	Boli_TR118195_c0_g1	63.79	174	63	0	54	227	89	610	3e-60	227	R_PARALOG
ENSACAG00000013348	Boli_TR118195_c0_g1	64.53	172	61	0	13	184	95	610	3e-56	216	R_PARALOG
ENSACAG00000017578	Boli_TR118195_c0_g1	60.99	141	55	0	1	141	89	511	7e-44	174	R_PARALOG
ENSACAG00000027008	Boli_TR118195_c0_g1	54.65	172	77	1	1	171	89	604	3e-46	182	R_PARALOG
ENSACAG00000029107	Boli_TR118195_c0_g1	68.46	130	41	0	1	526	122	511	5e-47	184	PARALOG
ENSACAG00000001993	Boli_TR118198_c0_g1	86.5	200	27	0	1	200	1046	1645	3e-80	296	R_ORTHOLOG
ENSACAG00000000288	Boli_TR118203_c0_g1	56.91	181	78	0	5	185	299	841	1e-60	230	R_ORTHOLOG
ENSACAG00000010466	Boli_TR118206_c0_g1	69.55	381	113	5	2	526	382	1503	2e-148	524	R_ORTHOLOG
ENSACAG00000001127	Boli_TR118211_c0_g3	52.63	95	45	1	1	95	260	535	1e-23	107	R_PARALOG
ENSACAG00000015063	Boli_TR118211_c0_g3	89.03	155	17	0	13	526	140	604	2e-81	299	R_ORTHOLOG
ENSACAG00000008741	Boli_TR118214_c0_g1	56.79	162	67	3	37	195	108	587	1e-46	184	R_ORTHOLOG
ENSACAG00000013745	Boli_TR118217_c0_g1	63.82	434	157	1	27	460	713	2011	1e-161	568	R_ORTHOLOG
ENSACAG00000015028	Boli_TR118218_c0_g1	52.39	1004	425	24	1	526	1332	4196	0	791	R_ORTHOLOG
ENSACAG00000009342	Boli_TR118223_c2_g1	59.23	287	117	0	32	318	137	997	3e-99	360	R_PARALOG
ENSACAG00000017097	Boli_TR118223_c2_g1	65.74	289	99	0	1	526	143	1009	2e-112	404	R_ORTHOLOG
ENSACAG00000004514	Boli_TR118225_c0_g2	55.69	343	146	5	3	526	257	1252	2e-99	360	R_ORTHOLOG
ENSACAG00000005311	Boli_TR118226_c0_g1	98.78	82	1	0	30	111	107	352	9e-31	130	R_PARALOG
ENSACAG00000005311	Boli_TR118226_c0_g2	96.77	155	5	0	1	526	84	548	2e-54	209	R_ORTHOLOG
ENSACAG00000005311	Boli_TR118226_c0_g3	99.21	126	1	0	30	155	107	484	1e-52	203	R_PARALOG
ENSACAG00000017210	Boli_TR118231_c0_g1	71.88	96	27	0	19	114	88	375	4e-35	145	R_ORTHOLOG
ENSACAG00000014253	Boli_TR118232_c0_g1	58.89	90	37	2	1	90	99	356	2e-22	104	R_PARALOG
ENSACAG00000028397	Boli_TR118232_c0_g1	51.19	84	41	0	26	109	105	356	2e-22	104	R_PARALOG
ENSACAG00000008660	Boli_TR118251_c0_g1	73.44	305	81	0	122	426	988	1902	1e-139	494	R_ORTHOLOG
ENSACAG00000007045	Boli_TR118261_c0_g2	58.33	84	35	0	6	526	25	276	3e-22	102	PARALOG
ENSACAG00000007045	Boli_TR118261_c0_g3	60	80	32	0	6	85	25	264	1e-21	100	PARALOG
ENSACAG00000000432	Boli_TR118271_c0_g1	59.86	426	131	14	5	526	300	1460	8e-107	385	R_ORTHOLOG
ENSACAG00000014357	Boli_TR118279_c2_g2	67.8	469	150	4	1	468	622	1983	4e-153	539	R_ORTHOLOG
ENSACAG00000017346	Boli_TR118281_c0_g1	56.89	1118	462	27	1	526	984	4055	0	954	R_ORTHOLOG
ENSACAG00000014377	Boli_TR118282_c0_g1	60.95	443	161	7	42	526	616	1938	6e-143	506	R_ORTHOLOG
ENSACAG00000010843	Boli_TR118283_c0_g1	77.13	223	51	0	624	846	239	907	3e-58	225	R_PARALOG
ENSACAG00000011688	Boli_TR118283_c0_g1	90	360	36	0	670	1029	245	1324	4e-132	471	R_PARALOG
ENSACAG00000014960	Boli_TR118283_c0_g1	75.4	252	61	1	1	251	566	1321	4e-76	283	R_PARALOG
ENSACAG00000007216	Boli_TR118284_c0_g1	65.5	200	69	0	1	200	1264	1863	9e-114	286	R_ORTHOLOG
ENSACAG00000000028	Boli_TR118285_c0_g1	63.62	547	188	9	147	682	458	2026	3e-157	556	R_PARALOG
ENSACAG00000001150	Boli_TR118285_c0_g1	63.4	530	178	9	1	514	686	2200	4e-152	538	R_PARALOG
ENSACAG00000012261	Boli_TR118285_c0_g1	80.3	467	88	3	1	526	185	1555	0	702	r_ORTHOLOG
ENSACAG00000013892	Boli_TR118285_c0_g1	65.02	466	156	6	90	548	566	1891	6e-146	517	R_PARALOG
ENSACAG00000000028	Boli_TR118285_c0_g2	78.55	373	80	2	147	519	458	1567	2e-163	568	R_PARALOG
ENSACAG00000001150	Boli_TR118285_c0_g2	86.44	295	40	0	1	295	686	1570	2e-155	513	R_PARALOG
ENSACAG00000012261	Boli_TR118285_c0_g2	80.3	467	88	3	1	463	185	1555	0	697	PARALOG
ENSACAG00000013892	Boli_TR118285_c0_g2	77.84	334	74	0	90	423	566	1567	1e-144	513	R_PARALOG
ENSACAG00000024083	Boli_TR118285_c1_g1	52.23	358	136	6	526	964	1218	2279	1e-65	250	PARALOG
ENSACAG00000023758	Boli_TR118287_c0_g2	62.24	98	37	0	1	526	2632	2925	6e-27	118	R_ORTHOLOG
ENSACAG00000004829	Boli_TR118291_c0_g1	68.8	250	69	1	2	242	610	1359	4e-102	372	R_PARALOG
ENSACAG00000009308	Boli_TR118291_c0_g1	61.06	226	87	1	1	225	670	1347	2e-80	298	R_PARALOG
ENSACAG00000012542	Boli_TR118291_c0_g1	84.78	230	35	0	1	230	670	1359	2e-121	436	R_PARALOG
ENSACAG00000017689	Boli_TR118299_c0_g3	66.67	336	112	1	4	339	122	1033	4e-132	471	R_ORTHOLOG
ENSACAG00000000695	Boli_TR118302_c0_g2	71.7	569	156	4	1	564	209	1912	0	717	R_ORTHOLOG
ENSACAG00000011074	Boli_TR118306_c0_g1	83.98	256	41	0	53	526	147	914	2e-103	374	R_ORTHOLOG
ENSACAG00000005997	Boli_TR118320_c0_g1	69.3	355	102	2	13	360	355	1419	2e-143	507	R_ORTHOLOG
ENSACAG00000012177	Boli_TR118326_c0_g1	70.12	512	153	0	16	527	186	1721	0	680	R_ORTHOLOG
ENSACAG00000000363	Boli_TR118336_c0_g1	84.62	130	20	0	407	536	93	482	2e-59	229	R_PARALOG
ENSACAG00000012452	Boli_TR118336_c0_g1	93.8	129	8	0	390	518	96	482	1e-65	249	R_PARALOG
ENSACAG00000002563	Boli_TR118339_c1_g2	51.95	256	121	2	4	257	281	1027	7e-69	258	R_PARALOG
ENSACAG00000027084	Boli_TR118341_c0_g1	54.9	408	184	1	37	526	330	1550	7e-127	452	R_ORTHOLOG
ENSACAG00000004336	Boli_TR118342_c0_g1	71.76	170	48	0	7	526	124	633	5e-62	236	R_PARALOG
ENSACAG00000008040	Boli_TR118342_c0_g1	71.79	156	44	0	1	156	121	588	1e-56	218	R_PARALOG
ENSACAG00000013788	Boli_TR118342_c0_g1	71.43	175	50	1	2	526	121	621	3e-64	243	PARALOG
ENSACAG00000000684	Boli_TR118345_c0_g1	58.09	136	57	2	14	526	76	477	1e-37	153	R_ORTHOLOG
ENSACAG00000005160	Boli_TR118345_c0_g1	67.9	81	26	0	37	526	451	693	1e-24	110	R_PARALOG
ENSACAG00000005267	Boli_TR118348_c0_g1	72.56	164	45	1	4	526	170	658	3e-66	249	R_PARALOG
ENSACAG00000017027	Boli_TR118348_c0_g1	91.56	308	26	0	1	526	164	1087	3e-166	582	R_ORTHOLOG
ENSACAG00000021095	Boli_TR118349_c0_g1	59.25	589	189	6	1	526	463	2226	1e-144	512	R_ORTHOLOG
ENSACAG00000015821	Boli_TR118357_c0_g1	64.55	110	39	0	192	526	223	552	1e-37	155	R_PARALOG
ENSACAG00000017362	Boli_TR118357_c0_g1	89.44	142	15	0	187	526	211	636	2e-71	268	R_ORTHOLOG
ENSACAG00000000986	Boli_TR118358_c0_g1	59.12	181	73	2	216	395	338	874	3e-56	218	R_PARALOG
ENSACAG00000002292	Boli_TR118358_c0_g1	51.27	236	109	4	202	431	335	1036	2e-60	231	R_PARALOG
ENSACAG00000006506	Boli_TR118358_c0_g1	58.37	245	101	2	203	446	335	1063	2e-77	288	R_PARALOG
ENSACAG00000004808	Boli_TR118361_c1_g2	74.33	261	61	3	1	526	199	981	1e-106	384	R_ORTHOLOG
ENSACAG00000010111	Boli_TR118363_c0_g1	57.4	446	156	7	1	526	344	1675	2e-129	461	R_ORTHOLOG
ENSACAG00000025893	Boli_TR118363_c0_g1	82.55	235	41	1	1	526	1937	2638	2e-96	350	R_PARALOG
ENSACAG00000007932	Boli_TR118367_c0_g1	61.07	822	314	8	10	526	374	2773	0	676	R_PARALOG
ENSACAG00000014798	Boli_TR118367_c0_g1	87.73	807	96	2	1	526	353	2773	0	992	R_ORTHOLOG
ENSACAG00000014944	Boli_TR118367_c0_g1	55.68	607	265	7	1	526	353	2137	2e-119	428	R_PARALOG
ENSACAG00000016018	Boli_TR118369_c0_g1	62.78	669	247	5	21	526	2948	4882	0	729	R_ORTHOLOG
ENSACAG00000001569	Boli_TR118373_c1_g1	50.87	519	197	13	6	526	1185	2603	3e-108	390	R_ORTHOLOG
ENSACAG00000011520	Boli_TR118381_c0_g3	71.91	356	97	3	17	526	53	1075	6e-111	399	R_ORTHOLOG
ENSACAG00000004882	Boli_TR118386_c0_g1	70.02	467	134	7	25	526	395	1777	0	637	R_ORTHOLOG
ENSACAG00000010606	Boli_TR118396_c1_g1	86.04	222	31	0	1	526	312	977	7e-106	381	R_ORTHOLOG
ENSACAG00000002862	Boli_TR118399_c0_g1	92.11	355	28	0	133	487	225	1289	1e-156	553	R_PARALOG
ENSACAG00000006813	Boli_TR118399_c0_g1	80	355	71	0	133	487	225	1289	3e-138	491	R_PARALOG
ENSACAG00000007071	Boli_TR118399_c0_g1	78.45	362	76	4	132	491	225	1289	7e-126	450	R_PARALOG
ENSACAG00000001361	Boli_TR118400_c0_g1	50.64	156	77	2	8	163	134	589	2e-33	142	R_PARALOG
ENSACAG00000008023	Boli_TR118400_c0_g1	84.18	158	25	0	1	526	116	589	6e-68	257	R_ORTHOLOG
ENSACAG00000003808	Boli_TR118402_c0_g1	79.04	544	110	6	1	540	1842	3359	0	775	R_ORTHOLOG
ENSACAG00000010612	Boli_TR118407_c3_g1	50.66	381	184	5	7	383	157	1281	6e-110	395	R_ORTHOLOG
ENSACAG00000014672	Boli_TR11840_c0_g1	59.26	135	55	0	246	380	1	405	3e-29	128	R_ORTHOLOG
ENSACAG00000006696	Boli_TR118413_c0_g1	94.03	620	37	0	3	526	3223	5082	0	1259	R_ORTHOLOG
ENSACAG00000028725	Boli_TR118413_c0_g1	51.14	569	275	3	38	526	3256	4959	1e-177	621	R_PARALOG
ENSACAG00000001423	Boli_TR118415_c0_g1	86	200	25	2	28	526	889	1485	2e-84	310	R_ORTHOLOG
ENSACAG00000001861	Boli_TR118415_c0_g1	82.71	133	23	1	216	348	1090	1485	3e-51	201	R_PARALOG
ENSACAG00000016115	Boli_TR118416_c0_g1	83.11	450	76	3	1	526	438	1766	0	701	R_ORTHOLOG
ENSACAG00000017290	Boli_TR118416_c0_g1	53.67	449	194	8	6	440	435	1727	5e-118	423	R_PARALOG
ENSACAG00000005688	Boli_TR118418_c0_g1	61.08	203	79	1	4	526	249	845	9e-47	184	R_ORTHOLOG
ENSACAG00000007819	Boli_TR118418_c0_g1	53.25	169	67	4	8	164	267	773	4e-28	122	R_PARALOG
ENSACAG00000004170	Boli_TR118431_c0_g1	66.07	448	152	1	1	448	413	1753	2e-172	604	R_ORTHOLOG
ENSACAG00000014620	Boli_TR118441_c0_g1	83.91	435	68	2	107	526	939	2237	0	724	R_ORTHOLOG
ENSACAG00000008722	Boli_TR118447_c0_g1	56.23	843	360	6	28	861	1	2517	0	797	R_ORTHOLOG
ENSACAG00000005097	Boli_TR118457_c0_g1	62.86	622	231	0	19	526	289	2154	0	846	R_PARALOG
ENSACAG00000008404	Boli_TR118457_c0_g1	64.37	609	216	1	147	526	328	2154	0	864	R_ORTHOLOG
ENSACAG00000001005	Boli_TR118462_c0_g2	98.8	167	2	0	3	526	103	603	8e-94	340	R_ORTHOLOG
ENSACAG00000009945	Boli_TR118470_c0_g1	73.54	325	86	0	132	456	65	1039	2e-144	510	R_ORTHOLOG
ENSACAG00000007514	Boli_TR118473_c0_g2	93.09	275	19	0	1	526	858	1682	8e-147	518	R_ORTHOLOG
ENSACAG00000011302	Boli_TR118473_c0_g2	72.25	227	46	4	1	526	1002	1682	5e-84	308	R_PARALOG
ENSACAG00000016614	Boli_TR118474_c0_g1	86.1	331	46	0	12	342	328	1320	3e-168	589	R_ORTHOLOG
ENSACAG00000000915	Boli_TR118480_c0_g1	61.99	463	174	3	1	526	329	1711	7e-140	496	R_ORTHOLOG
ENSACAG00000011361	Boli_TR118483_c1_g1	92.89	380	27	0	1	526	609	1748	0	751	R_ORTHOLOG
ENSACAG00000011795	Boli_TR118483_c1_g1	86.77	378	49	1	18	394	609	1742	0	700	R_PARALOG
ENSACAG00000016677	Boli_TR118483_c1_g1	82.89	380	65	0	1	526	609	1748	0	674	R_PARALOG
ENSACAG00000000718	Boli_TR118486_c0_g1	90.31	413	40	0	4	526	3	1241	0	800	PARALOG
ENSACAG00000011904	Boli_TR118486_c0_g1	62.29	411	155	2	4	414	3	1229	4e-173	585	R_PARALOG
ENSACAG00000012823	Boli_TR118486_c0_g1	50.36	415	196	6	34	438	6	1229	5e-119	420	R_PARALOG
ENSACAG00000010117	Boli_TR118493_c0_g1	50	250	124	2	1	526	546	1289	5e-63	241	R_ORTHOLOG
ENSACAG00000007718	Boli_TR118497_c0_g1	90.65	449	42	1	2	450	303	1634	0	734	R_ORTHOLOG
ENSACAG00000010959	Boli_TR118499_c0_g1	91.36	162	13	1	1	161	171	656	8e-74	274	R_ORTHOLOG
ENSACAG00000001723	Boli_TR118501_c4_g1	74.34	417	107	0	34	450	166	1416	0	674	R_ORTHOLOG
ENSACAG00000011583	Boli_TR118505_c6_g5	77.26	277	62	5	1	276	1749	2504	2e-84	311	R_ORTHOLOG
ENSACAG00000003717	Boli_TR118506_c0_g1	59.46	629	252	6	1	626	204	2054	0	734	R_PARALOG
ENSACAG00000009628	Boli_TR118506_c0_g1	53.6	556	253	4	17	567	228	1895	2e-160	565	R_PARALOG
ENSACAG00000013456	Boli_TR118506_c0_g1	82.77	685	109	5	1	526	3	2054	0	1075	R_ORTHOLOG
ENSACAG00000013753	Boli_TR118506_c0_g1	60.97	597	229	3	1	526	279	2054	0	718	R_PARALOG
ENSACAG00000003340	Boli_TR118508_c0_g1	63.08	577	208	6	1	572	844	2562	0	700	R_ORTHOLOG
ENSACAG00000015428	Boli_TR118519_c0_g1	81.52	211	39	0	67	277	791	1423	9e-92	335	R_ORTHOLOG
ENSACAG00000005864	Boli_TR118520_c0_g1	57.84	185	75	4	45	226	100	645	2e-40	164	R_ORTHOLOG
ENSACAG00000001070	Boli_TR118524_c0_g1	66.74	427	142	4	5	526	1372	2571	2e-135	480	R_ORTHOLOG
ENSACAG00000003402	Boli_TR118526_c1_g2	85.37	752	110	2	1	752	185	2434	0	1321	R_PARALOG
ENSACAG00000010158	Boli_TR118526_c1_g2	67.68	724	234	2	39	762	272	2434	0	1041	R_PARALOG
ENSACAG00000014885	Boli_TR118526_c1_g2	79.5	722	148	1	30	751	272	2434	0	1209	R_PARALOG
ENSACAG00000014891	Boli_TR118526_c1_g2	79.47	721	148	0	30	750	272	2434	0	1211	R_PARALOG
ENSACAG00000015855	Boli_TR118526_c1_g2	88.24	629	72	3	1	526	566	2434	0	1138	PARALOG
ENSACAG00000001551	Boli_TR118527_c0_g1	87.44	406	51	0	1	526	143	1360	0	772	R_ORTHOLOG
ENSACAG00000001551	Boli_TR118527_c0_g3	87.29	236	30	0	400	635	545	1252	2e-125	449	R_PARALOG
ENSACAG00000003627	Boli_TR118530_c1_g1	88.11	328	38	1	17	526	214	1197	2e-152	537	R_ORTHOLOG
ENSACAG00000007702	Boli_TR118530_c1_g1	54.57	317	138	4	28	338	229	1158	1e-81	301	R_PARALOG
ENSACAG00000001734	Boli_TR118534_c1_g1	77.9	620	137	0	20	526	127	1986	0	1047	R_ORTHOLOG
ENSACAG00000005233	Boli_TR118536_c0_g1	64.55	330	97	6	1	310	85	1038	3e-111	399	R_PARALOG
ENSACAG00000012909	Boli_TR118536_c0_g1	77.2	307	67	2	1	526	127	1038	8e-130	461	R_ORTHOLOG
ENSACAG00000004603	Boli_TR118538_c0_g1	68.22	494	156	2	1	526	77	1552	0	658	PARALOG
ENSACAG00000013498	Boli_TR118538_c0_g1	57.74	523	219	5	18	538	116	1657	3e-169	594	R_PARALOG
ENSACAG00000002997	Boli_TR118540_c0_g2	64.19	377	134	2	1	526	2419	3543	2e-143	507	R_PARALOG
ENSACAG00000017856	Boli_TR118540_c0_g2	84.53	375	58	0	1	526	2419	3543	0	671	R_ORTHOLOG
ENSACAG00000004268	Boli_TR118544_c0_g1	82.29	96	17	1	2	97	160	444	3e-54	167	R_PARALOG
ENSACAG00000012289	Boli_TR118544_c0_g1	73.08	78	21	1	40	117	214	444	2e-39	119	R_PARALOG
ENSACAG00000013565	Boli_TR118544_c0_g1	66.67	78	26	1	37	114	214	444	2e-37	109	R_PARALOG
ENSACAG00000017482	Boli_TR118544_c0_g1	56.57	99	43	3	2	100	160	444	2e-35	106	R_PARALOG
ENSACAG00000007470	Boli_TR118550_c0_g1	82.43	74	13	0	10	526	209	430	5e-31	131	R_ORTHOLOG
ENSACAG00000010650	Boli_TR118552_c0_g1	61.33	631	210	18	1	526	758	2560	0	640	R_ORTHOLOG
ENSACAG00000001002	Boli_TR118553_c0_g1	50.17	297	142	3	45	335	548	1438	2e-85	314	R_PARALOG
ENSACAG00000013122	Boli_TR118553_c0_g1	63.9	410	124	3	3	526	230	1459	4e-149	526	R_ORTHOLOG
ENSACAG00000004404	Boli_TR118559_c1_g1	92.73	55	4	0	1	55	2298	2462	1e-23	107	R_PARALOG
ENSACAG00000013243	Boli_TR118561_c0_g1	78.7	338	72	0	47	526	102	1115	1e-159	561	R_ORTHOLOG
ENSACAG00000013243	Boli_TR118561_c0_g2	78.21	78	17	0	234	311	1	234	3e-33	141	R_PARALOG
ENSACAG00000017586	Boli_TR118563_c0_g1	70.86	151	43	2	12	161	598	1044	8e-49	191	R_ORTHOLOG
ENSACAG00000014046	Boli_TR118565_c0_g1	78.6	271	53	4	1	526	3466	4248	1e-107	387	R_ORTHOLOG
ENSACAG00000004859	Boli_TR118565_c1_g2	59.74	611	245	7	10	526	976	2721	4e-137	487	R_ORTHOLOG
ENSACAG00000006794	Boli_TR118576_c0_g1	50.31	485	239	2	30	526	866	2320	8e-146	515	PARALOG
ENSACAG00000006809	Boli_TR118576_c0_g1	58.23	486	201	2	40	523	863	2320	9e-177	618	R_PARALOG
ENSACAG00000001664	Boli_TR118579_c0_g1	59.64	223	90	1	1	526	495	1157	2e-70	263	R_PARALOG
ENSACAG00000008814	Boli_TR118579_c0_g1	64.71	221	78	0	1	526	495	1157	1e-79	294	r_ORTHOLOG
ENSACAG00000008898	Boli_TR118579_c0_g1	60.63	221	87	0	1	526	495	1157	1e-69	261	R_PARALOG
ENSACAG00000009032	Boli_TR118579_c0_g1	61.54	208	80	1	1	526	540	1157	2e-69	260	R_PARALOG
ENSACAG00000021110	Boli_TR118579_c0_g1	62.5	208	78	2	1	526	543	1157	7e-70	261	R_PARALOG
ENSACAG00000004164	Boli_TR118580_c4_g2	65.15	198	65	1	1	526	131	724	4e-71	265	PARALOG
ENSACAG00000006594	Boli_TR118580_c6_g3	73.86	153	40	2	29	526	548	994	1e-45	181	R_PARALOG
ENSACAG00000012973	Boli_TR118580_c6_g3	91.39	151	13	0	34	526	548	1000	5e-63	238	R_ORTHOLOG
ENSACAG00000013390	Boli_TR118580_c6_g3	66.45	155	51	2	24	177	548	991	5e-43	172	R_PARALOG
ENSACAG00000016239	Boli_TR118584_c2_g1	85.58	416	48	2	434	526	1760	3007	1e-130	466	R_ORTHOLOG
ENSACAG00000010296	Boli_TR118588_c2_g5	51.25	160	77	2	2	160	85	561	1e-36	150	R_PARALOG
ENSACAG00000003562	Boli_TR118590_c0_g1	57.06	170	71	2	526	2471	6	509	2e-37	159	R_ORTHOLOG
ENSACAG00000005454	Boli_TR118591_c0_g1	58.47	183	71	3	1	178	183	722	2e-47	186	R_ORTHOLOG
ENSACAG00000014807	Boli_TR118595_c0_g1	78.12	288	63	0	1	526	175	1038	1e-128	457	R_ORTHOLOG
ENSACAG00000014807	Boli_TR118595_c0_g2	80.39	102	20	0	1	102	3	308	4e-45	180	R_PARALOG
ENSACAG00000000092	Boli_TR118597_c3_g1	53.16	617	286	2	119	526	586	2433	2e-150	532	R_PARALOG
ENSACAG00000004158	Boli_TR118597_c3_g1	52.44	616	290	1	255	526	586	2433	2e-152	538	R_PARALOG
ENSACAG00000004867	Boli_TR118597_c3_g1	54.71	616	276	1	10	526	586	2433	9e-153	540	R_PARALOG
ENSACAG00000023013	Boli_TR118597_c3_g1	52.6	616	289	1	189	526	586	2433	1e-154	545	R_ORTHOLOG
ENSACAG00000027928	Boli_TR118597_c3_g1	52.44	616	290	1	291	526	586	2433	2e-153	542	R_PARALOG
[truncated: 43,908 more rows]

## Sheet: Boli_GGA_RBLASTX
Query	Target	%ID	Aln length	Mismatch	Gap-open count	Query Start	Query End	Target Start	Target End	e-value	bitscore	ASSIGNMENT
gi_513161782_ref_XP_004938293.1_	Boli_TR100157_c0_g1	56.35	126	48	1	143	261	2	379	9e-41	166	PARALOG
gi_71897173_ref_NP_001026577.1_	Boli_TR100292_c0_g1	76.84	95	22	1	120	214	2	283	3e-26	117	R_PARALOG
gi_45382053_ref_NP_990784.1_	Boli_TR100360_c0_g1	80.25	81	16	0	21	101	113	355	1e-30	130	R_PARALOG
gi_50759645_ref_XP_417720.1_	Boli_TR100558_c0_g1	91.89	74	6	0	391	464	58	279	5e-33	140	R_PARALOG
gi_57524920_ref_NP_001006128.1_	Boli_TR100730_c0_g1	71.93	114	32	0	103	216	3	344	4e-40	164	R_PARALOG
gi_132626770_ref_NP_001006309.3_	Boli_TR101170_c0_g1	98.86	88	1	0	330	417	1	264	5e-36	151	R_PARALOG
gi_71894995_ref_NP_001026254.1_	Boli_TR101170_c0_g1	75	88	22	0	213	300	1	264	1e-25	116	R_PARALOG
gi_363737680_ref_XP_413774.3_	Boli_TR101193_c0_g1	76.81	69	16	0	405	473	4	210	1e-31	126	R_PARALOG
gi_513223497_ref_XP_001233746.3_	Boli_TR101193_c0_g1	69.57	69	21	0	299	367	4	210	2e-27	114	R_PARALOG
gi_71895375_ref_NP_001026618.1_	Boli_TR101193_c0_g1	95.65	69	3	0	332	400	4	210	3e-39	150	R_PARALOG
gi_57525247_ref_NP_001006204.1_	Boli_TR101542_c0_g1	79.22	77	16	1	320	396	1	228	6e-24	111	R_ORTHOLOG
gi_71895573_ref_NP_001026655.1_	Boli_TR102048_c0_g1	89.52	105	11	0	13	117	3	317	1e-52	206	R_PARALOG
gi_60302708_ref_NP_001012546.1_	Boli_TR102363_c0_g1	86.44	59	8	0	274	332	76	252	1e-26	113	R_PARALOG
gi_478621094_ref_NP_001264592.1_	Boli_TR103202_c0_g1	69.59	148	45	1	1	148	15	455	5e-51	198	R_PARALOG
gi_363731046_ref_XP_418391.3_	Boli_TR103241_c0_g1	57.25	131	56	0	133	1238	61	453	1e-45	170	R_PARALOG
gi_513178856_ref_XP_419917.4_	Boli_TR103241_c0_g1	81.68	131	24	0	133	1096	61	453	3e-65	231	R_ORTHOLOG
gi_513221302_ref_XP_417788.4_	Boli_TR103241_c0_g1	61.07	131	51	0	133	1164	61	453	1e-49	184	R_PARALOG
gi_513221305_ref_XP_004947842.1_	Boli_TR103241_c0_g1	61.07	131	51	0	133	919	61	453	1e-49	184	R_PARALOG
gi_513221308_ref_XP_004947843.1_	Boli_TR103241_c0_g1	61.07	131	51	0	133	737	61	453	1e-49	184	R_PARALOG
gi_429836845_ref_NP_001258852.1_	Boli_TR103271_c0_g1	82.25	231	41	0	1	231	410	1102	1e-113	410	R_PARALOG
gi_513185913_ref_XP_004941357.1_	Boli_TR103286_c0_g1	54.74	190	86	0	114	133	53	622	2e-52	204	PARALOG
gi_513185916_ref_XP_004941358.1_	Boli_TR103286_c0_g1	54.74	190	86	0	114	133	53	622	2e-52	204	R_UNRESOLVED
gi_513185919_ref_XP_004941359.1_	Boli_TR103286_c0_g1	54.74	190	86	0	114	133	53	622	2e-52	204	R_UNRESOLVED
gi_513185922_ref_XP_004941360.1_	Boli_TR103286_c0_g1	54.74	190	86	0	114	133	53	622	2e-52	204	R_UNRESOLVED
gi_513185925_ref_XP_004941361.1_	Boli_TR103286_c0_g1	54.74	190	86	0	114	133	53	622	2e-52	204	R_UNRESOLVED
gi_513185928_ref_XP_004941362.1_	Boli_TR103286_c0_g1	54.74	190	86	0	114	133	53	622	2e-52	204	R_UNRESOLVED
gi_513185931_ref_XP_004941363.1_	Boli_TR103286_c0_g1	54.74	190	86	0	116	133	53	622	3e-52	204	PARALOG
gi_363735370_ref_XP_001234729.2_	Boli_TR1032_c0_g1	50.75	134	64	2	15	133	9	407	4e-33	140	R_ORTHOLOG
gi_118089178_ref_XP_001234628.1_	Boli_TR103339_c0_g1	87.34	79	10	0	37	133	301	537	3e-31	134	R_PARALOG
gi_45382023_ref_NP_990062.1_	Boli_TR103339_c0_g1	68.67	83	26	0	101	183	289	537	2e-25	115	R_PARALOG
gi_45383524_ref_NP_989640.1_	Boli_TR103339_c0_g1	78.35	97	21	1	78	174	250	537	1e-32	139	R_PARALOG
gi_45383572_ref_NP_989612.1_	Boli_TR103339_c0_g1	68.67	83	26	0	97	179	289	537	7e-24	110	R_PARALOG
gi_86129566_ref_NP_001034415.1_	Boli_TR103339_c0_g1	71.62	148	30	3	1	133	94	537	2e-43	175	R_ORTHOLOG
gi_477507185_ref_NP_001264377.1_	Boli_TR103388_c0_g1	68.15	135	43	0	152	286	1	405	2e-54	211	R_PARALOG
gi_476007864_ref_NP_001264368.1_	Boli_TR103450_c0_g1	53.85	247	108	3	6	246	34	765	7e-59	225	R_PARALOG
gi_313760604_ref_NP_001186314.1_	Boli_TR103554_c0_g1	78.69	61	13	0	10	70	84	266	2e-23	106	R_ORTHOLOG
gi_118095345_ref_XP_422813.2_	Boli_TR103559_c0_g1	62.7	244	91	1	15	258	2	730	1e-91	335	R_PARALOG
gi_45384494_ref_NP_990318.1_	Boli_TR103567_c0_g1	88.68	159	17	1	159	316	3	479	1e-59	228	R_PARALOG
gi_118084920_ref_XP_417089.2_	Boli_TR103589_c0_g1	58.16	141	58	3	747	886	786	1193	1e-29	130	R_PARALOG
gi_513169733_ref_XP_418846.4_	Boli_TR103600_c0_g1	63.57	269	93	4	1	264	14	820	1e-84	313	R_ORTHOLOG
gi_45384218_ref_NP_990395.1_	Boli_TR103668_c0_g1	73.33	120	31	1	35	153	3	362	9e-37	150	R_PARALOG
gi_118082100_ref_XP_001231998.1_	Boli_TR103725_c0_g1	87.65	81	10	0	104	184	3	245	3e-31	135	R_PARALOG
gi_363739316_ref_XP_414750.3_	Boli_TR103785_c0_g1	52.11	426	181	7	29	431	325	1584	2e-114	410	R_PARALOG
gi_513159179_ref_XP_425476.4_	Boli_TR103785_c0_g1	56.96	316	135	1	133	141	322	1269	1e-98	358	PARALOG
gi_61098356_ref_NP_001012928.1_	Boli_TR103790_c0_g1	79.78	89	17	1	1	88	6	272	3e-37	155	R_PARALOG
gi_363728307_ref_XP_416491.3_	Boli_TR103936_c0_g1	85.65	216	31	0	133	383	4	651	4e-117	421	R_ORTHOLOG
gi_118102009_ref_XP_001234052.1_	Boli_TR104307_c0_g1	99.15	118	1	0	1	118	3	356	6e-36	148	R_PARALOG
gi_513222491_ref_XP_004948188.1_	Boli_TR104307_c0_g1	98.95	95	1	0	1	133	72	356	7e-27	118	R_PARALOG
gi_149642713_ref_NP_001092322.1_	Boli_TR104364_c0_g1	56.04	207	91	0	565	771	3	623	9e-68	257	R_PARALOG
gi_363738456_ref_XP_414268.3_	Boli_TR104399_c0_g1	55.09	167	75	0	133	194	1	501	1e-56	218	R_ORTHOLOG
gi_45384218_ref_NP_990395.1_	Boli_TR104600_c0_g1	62	100	37	1	53	151	2	301	2e-23	106	R_PARALOG
gi_513199104_ref_XP_004937069.1_	Boli_TR10460_c0_g2	92.17	230	18	0	558	787	3	692	1e-117	424	R_PARALOG
gi_45383834_ref_NP_989472.1_	Boli_TR104784_c0_g1	100	103	0	0	17	119	2	310	2e-45	179	R_PARALOG
gi_478733038_ref_NP_001264646.1_	Boli_TR104784_c0_g1	79	100	20	1	15	133	11	310	3e-29	125	R_PARALOG
gi_363737250_ref_XP_422802.3_	Boli_TR104846_c0_g1	51.85	189	90	1	361	548	138	704	4e-44	178	PARALOG
gi_513167504_ref_XP_001232818.3_	Boli_TR10485_c1_g1	79.33	208	43	0	1824	2031	51	674	7e-94	345	R_PARALOG
gi_513167508_ref_XP_004939180.1_	Boli_TR10485_c1_g1	79.33	208	43	0	1690	1897	51	674	3e-94	346	R_PARALOG
gi_513168313_ref_XP_418534.4_	Boli_TR10485_c1_g1	70.39	179	53	0	1723	1901	138	674	2e-72	273	R_PARALOG
gi_118094356_ref_XP_426642.2_	Boli_TR104941_c0_g1	84.83	211	32	0	1	133	78	710	3e-102	370	R_ORTHOLOG
gi_363743494_ref_XP_003642855.1_	Boli_TR104941_c0_g1	70.14	211	63	0	1	211	78	710	4e-85	313	R_PARALOG
gi_118086959_ref_XP_426087.2_	Boli_TR105018_c0_g1	87.6	121	15	0	261	381	657	1019	7e-57	219	R_ORTHOLOG
gi_45383990_ref_NP_990600.1_	Boli_TR105072_c0_g1	70.83	96	28	0	46	141	51	338	6e-34	141	R_PARALOG
gi_118085557_ref_XP_001233776.1_	Boli_TR105090_c0_g1	61.76	353	132	3	12	133	48	1103	8e-120	428	R_ORTHOLOG
gi_513167665_ref_XP_004939217.1_	Boli_TR105090_c0_g1	55.47	393	172	4	12	133	48	1103	5e-115	412	R_PARALOG
gi_513167670_ref_XP_004939218.1_	Boli_TR105090_c0_g1	53.7	257	119	1	12	133	48	698	4e-74	276	R_PARALOG
gi_513188899_ref_XP_419635.4_	Boli_TR105271_c0_g1	73.5	117	31	0	1566	1682	3	353	5e-32	139	R_PARALOG
gi_50760515_ref_XP_425816.1_	Boli_TR10532_c0_g1	76.54	81	19	0	25	133	16	258	1e-29	127	PARALOG
gi_513224396_ref_XP_004934927.1_	Boli_TR10532_c0_g1	73.81	84	22	0	16	133	7	258	2e-29	126	PARALOG
gi_50760515_ref_XP_425816.1_	Boli_TR10532_c0_g2	76.54	81	19	0	25	133	16	258	1e-29	127	PARALOG
gi_513224396_ref_XP_004934927.1_	Boli_TR10532_c0_g2	73.81	84	22	0	16	133	7	258	2e-29	126	PARALOG
gi_114326267_ref_NP_001039307.2_	Boli_TR105330_c0_g1	75.64	78	19	0	169	246	12	245	4e-21	100	R_PARALOG
gi_513212380_ref_XP_427028.4_	Boli_TR105384_c0_g1	74.73	186	39	2	688	865	95	646	9e-62	237	R_PARALOG
gi_208610021_ref_NP_001129149.1_	Boli_TR105402_c0_g1	60.21	387	152	3	223	607	2	1156	2e-138	491	R_PARALOG
gi_118111609_ref_XP_001231322.1_	Boli_TR105427_c0_g1	71.33	293	83	1	1	133	207	1085	7e-120	428	R_ORTHOLOG
gi_363729578_ref_XP_003640674.1_	Boli_TR105427_c0_g1	70.31	293	86	1	1	292	207	1085	3e-120	431	R_PARALOG
gi_513166861_ref_XP_004939052.1_	Boli_TR105427_c0_g1	70.31	293	86	1	1	292	207	1085	3e-120	431	R_PARALOG
gi_71896891_ref_NP_001026475.1_	Boli_TR105427_c0_g1	50.34	296	147	1	7	302	213	1085	1e-77	288	R_PARALOG
gi_513223174_ref_XP_004948276.1_	Boli_TR105456_c0_g1	63.37	101	35	1	2	133	73	375	1e-28	124	R_ORTHOLOG
gi_513223177_ref_XP_004948277.1_	Boli_TR105456_c0_g1	64.36	101	33	2	2	133	73	375	4e-28	122	R_PARALOG
gi_363730532_ref_XP_419098.3_	Boli_TR105509_c0_g1	51.02	98	48	0	322	419	2	295	5e-22	104	R_PARALOG
gi_513171490_ref_XP_004935256.1_	Boli_TR105509_c0_g1	51.02	98	48	0	322	419	2	295	5e-22	104	R_PARALOG
gi_513171496_ref_XP_004935257.1_	Boli_TR105509_c0_g1	51.02	98	48	0	274	371	2	295	4e-22	104	R_PARALOG
gi_57530409_ref_NP_001006385.1_	Boli_TR105509_c0_g1	57.14	98	42	0	316	413	2	295	4e-25	114	R_PARALOG
gi_363738677_ref_XP_001234277.2_	Boli_TR105625_c0_g1	92.59	81	6	0	133	135	93	335	1e-39	161	R_PARALOG
gi_45383360_ref_NP_989729.1_	Boli_TR105625_c0_g1	65.85	82	28	0	137	218	93	338	4e-28	122	R_PARALOG
gi_513157824_ref_XP_004934798.1_	Boli_TR105625_c0_g1	77.46	71	16	0	1	71	120	332	4e-28	123	R_PARALOG
gi_513205368_ref_XP_004944674.1_	Boli_TR105625_c0_g1	92.59	81	6	0	133	135	93	335	4e-40	163	PARALOG
gi_71897147_ref_NP_001025816.1_	Boli_TR105631_c0_g1	57.48	294	125	3	3	296	87	956	4e-91	333	R_PARALOG
gi_86129512_ref_NP_001034392.1_	Boli_TR105637_c0_g1	62.5	88	33	0	704	791	1	264	4e-21	102	R_PARALOG
gi_513216084_ref_XP_004946687.1_	Boli_TR105671_c0_g1	89.03	155	17	0	93	247	105	569	1e-79	296	R_PARALOG
gi_513216087_ref_XP_004946688.1_	Boli_TR105671_c0_g1	89.03	155	17	0	93	247	105	569	6e-79	293	R_PARALOG
gi_513216090_ref_XP_003642479.2_	Boli_TR105671_c0_g1	89.03	155	17	0	93	247	105	569	1e-79	296	R_PARALOG
gi_513216093_ref_XP_004946689.1_	Boli_TR105671_c0_g1	89.03	155	17	0	93	247	105	569	1e-79	296	R_PARALOG
gi_513234710_ref_XP_415193.4_	Boli_TR105671_c0_g1	58.06	186	74	2	116	297	3	560	2e-58	225	R_PARALOG
gi_459683853_ref_NP_001264027.1_	Boli_TR105680_c0_g1	100	145	0	0	1	133	11	445	5e-53	204	R_UNRESOLVED
gi_459683855_ref_NP_001264028.1_	Boli_TR105680_c0_g1	100	145	0	0	1	133	11	445	5e-53	204	R_UNRESOLVED
gi_513170658_ref_XP_001232309.2_	Boli_TR105686_c0_g1	55.62	178	78	1	925	1101	3	536	3e-56	219	R_PARALOG
gi_125628642_ref_NP_001074963.1_	Boli_TR105721_c0_g1	58.89	180	74	0	1	180	91	630	6e-57	218	R_PARALOG
gi_126165220_ref_NP_001075174.1_	Boli_TR105721_c0_g1	70.11	174	52	0	1	174	97	618	2e-71	266	R_PARALOG
gi_513205135_ref_XP_001232784.3_	Boli_TR105721_c0_g1	83.75	160	26	0	42	201	91	570	3e-75	279	R_PARALOG
gi_513229392_ref_XP_004937342.1_	Boli_TR105721_c0_g1	62.8	164	61	1	377	540	100	588	1e-57	222	R_PARALOG
gi_57530666_ref_NP_001006352.1_	Boli_TR105721_c0_g1	85	180	27	0	1	180	91	630	2e-84	310	R_PARALOG
gi_61098356_ref_NP_001012928.1_	Boli_TR10572_c0_g1	90.43	345	33	1	85	133	1	1032	0	660	R_ORTHOLOG
gi_118097322_ref_XP_425198.2_	Boli_TR10572_c1_g1	62.03	79	30	1	477	555	196	426	4e-21	101	R_PARALOG
gi_513206589_ref_XP_004944925.1_	Boli_TR10572_c1_g1	62.03	79	30	1	490	568	196	426	3e-21	102	R_PARALOG
gi_513206592_ref_XP_004944926.1_	Boli_TR10572_c1_g1	62.03	79	30	1	482	560	196	426	4e-21	101	R_PARALOG
gi_513206597_ref_XP_004944927.1_	Boli_TR10572_c1_g1	63.51	74	25	1	478	549	196	417	4e-21	101	R_PARALOG
gi_61098356_ref_NP_001012928.1_	Boli_TR10572_c1_g1	70.97	124	36	1	432	555	190	555	4e-42	171	R_PARALOG
gi_71897279_ref_NP_001025847.1_	Boli_TR10573_c0_g1	91.46	316	27	0	100	133	3	950	1e-170	599	R_ORTHOLOG
gi_60302718_ref_NP_001012551.1_	Boli_TR10578_c1_g1	77.84	167	37	0	236	402	2	502	3e-71	268	R_PARALOG
gi_513209523_ref_XP_004945508.1_	Boli_TR105864_c0_g1	80	110	22	0	194	303	6	335	9e-65	158	R_PARALOG
gi_513209526_ref_XP_004945509.1_	Boli_TR105864_c0_g1	80	110	22	0	187	296	6	335	9e-65	158	PARALOG
gi_513209529_ref_XP_415046.4_	Boli_TR105864_c0_g1	80	110	22	0	114	223	6	335	5e-65	159	R_PARALOG
gi_513209532_ref_XP_004945510.1_	Boli_TR105864_c0_g1	80	110	22	0	114	223	6	335	5e-65	159	R_PARALOG
gi_513209535_ref_XP_004945511.1_	Boli_TR105864_c0_g1	80	110	22	0	259	368	6	335	7e-65	159	R_PARALOG
gi_118100541_ref_XP_001232667.1_	Boli_TR105967_c0_g1	57.04	270	116	0	79	348	1	810	5e-92	337	R_PARALOG
gi_363732510_ref_XP_426211.2_	Boli_TR105967_c0_g1	79.63	270	55	0	78	133	1	810	8e-125	446	R_ORTHOLOG
gi_513172816_ref_XP_004940031.1_	Boli_TR105967_c0_g1	55.19	270	121	0	80	349	1	810	1e-82	305	R_PARALOG
gi_513217807_ref_XP_004947085.1_	Boli_TR105967_c0_g1	57.04	270	116	0	79	348	1	810	5e-92	337	R_PARALOG
gi_513220704_ref_XP_004947660.1_	Boli_TR10601_c0_g1	86.96	69	9	0	178	246	1	207	6e-30	129	R_PARALOG
gi_513220708_ref_XP_424398.3_	Boli_TR10601_c0_g1	83.78	74	12	0	178	251	1	222	3e-30	130	PARALOG
gi_513220718_ref_XP_004947662.1_	Boli_TR10601_c0_g1	86.96	69	9	0	154	222	1	207	8e-29	125	R_PARALOG
gi_347800683_ref_NP_990833.2_	Boli_TR106054_c0_g1	56.98	86	37	1	31	116	3	254	7e-24	108	R_PARALOG
gi_50745630_ref_XP_420175.1_	Boli_TR106066_c0_g1	76	100	24	0	133	212	2	301	1e-41	169	R_ORTHOLOG
gi_513180187_ref_XP_004940645.1_	Boli_TR106066_c0_g1	56.2	137	60	1	133	212	2	301	2e-36	152	R_PARALOG
gi_513180195_ref_XP_004940647.1_	Boli_TR106066_c0_g1	53	100	17	1	133	212	2	301	3e-21	101	R_PARALOG
gi_160333128_ref_NP_001026368.2_	Boli_TR106158_c0_g1	98.44	64	1	0	115	178	5	196	1e-25	115	PARALOG
gi_61098372_ref_NP_001012934.1_	Boli_TR106183_c0_g1	94.74	76	4	0	267	342	1	228	7e-33	140	R_PARALOG
gi_513208228_ref_XP_004945257.1_	Boli_TR106195_c0_g1	62.16	111	42	1	338	448	1	330	6e-34	144	R_PARALOG
gi_513208231_ref_XP_004945258.1_	Boli_TR106195_c0_g1	62.16	111	42	1	338	448	1	330	6e-34	144	R_PARALOG
gi_513208234_ref_XP_004945259.1_	Boli_TR106195_c0_g1	62.16	111	42	1	338	448	1	330	2e-34	146	R_PARALOG
gi_513208237_ref_XP_004945260.1_	Boli_TR106195_c0_g1	62.16	111	42	1	338	448	1	330	5e-34	144	R_PARALOG
gi_513208240_ref_XP_004945261.1_	Boli_TR106195_c0_g1	62.16	111	42	1	338	448	1	330	1e-34	146	R_PARALOG
gi_381342496_ref_NP_001244228.1_	Boli_TR106337_c0_g1	64.38	146	51	1	137	281	1	438	3e-53	209	R_PARALOG
gi_429836849_ref_NP_001258861.1_	Boli_TR106377_c0_g1	62.94	197	73	0	1	197	61	651	8e-73	271	R_PARALOG
gi_350534860_ref_NP_001232911.1_	Boli_TR106463_c0_g1	86.75	83	10	1	318	399	336	584	1e-32	139	R_ORTHOLOG
gi_118088298_ref_XP_419614.2_	Boli_TR106464_c0_g1	87.67	73	9	0	38	110	210	428	3e-34	143	R_PARALOG
gi_118103706_ref_XP_425011.2_	Boli_TR106529_c0_g1	88.1	437	52	1	107	133	153	1460	0	729	R_ORTHOLOG
gi_513226495_ref_XP_004948713.1_	Boli_TR106529_c0_g1	72.22	450	120	5	118	133	153	1442	2e-176	617	R_PARALOG
gi_513226498_ref_XP_004948714.1_	Boli_TR106529_c0_g1	72.22	450	120	5	118	133	153	1442	2e-176	617	R_PARALOG
gi_513226501_ref_XP_418178.3_	Boli_TR106529_c0_g1	72.22	450	120	5	118	133	153	1442	2e-176	617	R_PARALOG
gi_513226504_ref_XP_004948715.1_	Boli_TR106529_c0_g1	72.22	450	120	5	118	133	153	1442	2e-176	617	R_PARALOG
gi_46048795_ref_NP_990392.1_	Boli_TR106740_c0_g1	75.86	87	21	0	162	248	1	261	3e-36	151	R_ORTHOLOG
gi_45384486_ref_NP_990316.1_	Boli_TR106823_c0_g1	86.75	83	11	0	40	122	2	250	3e-35	147	R_PARALOG
gi_513239382_ref_XP_003643817.2_	Boli_TR106876_c0_g1	75.29	174	35	1	133	278	10	531	1e-55	216	R_ORTHOLOG
gi_57525011_ref_NP_001006153.1_	Boli_TR106960_c0_g1	67.28	162	51	3	4	163	57	533	2e-47	186	R_PARALOG
gi_477507214_ref_NP_001264391.1_	Boli_TR106990_c0_g1	50	206	102	2	10	214	6	617	1e-52	204	R_PARALOG
gi_477507224_ref_NP_001264398.1_	Boli_TR106990_c0_g1	50	206	102	2	8	212	6	617	1e-52	204	R_PARALOG
gi_71895081_ref_NP_001026008.1_	Boli_TR106994_c0_g1	75.51	98	24	0	292	389	1	294	3e-45	182	R_PARALOG
gi_513197381_ref_XP_004936701.1_	Boli_TR106995_c0_g1	65.89	129	44	0	133	705	41	427	1e-46	187	R_UNRESOLVED
gi_513197385_ref_XP_426646.4_	Boli_TR106995_c0_g1	65.89	129	44	0	133	705	41	427	7e-47	187	R_UNRESOLVED
gi_513197388_ref_XP_004936702.1_	Boli_TR106995_c0_g1	65.89	129	44	0	133	705	41	427	7e-47	187	R_UNRESOLVED
gi_61098266_ref_NP_001012800.1_	Boli_TR107055_c0_g1	61.96	92	32	1	392	480	2	277	6e-30	131	R_PARALOG
gi_513174303_ref_XP_004940242.1_	Boli_TR107091_c0_g1	78.06	237	52	0	57	133	1479	2189	3e-104	377	R_ORTHOLOG
gi_94957750_ref_NP_001035553.1_	Boli_TR107131_c0_g1	61.29	155	60	0	325	479	9	473	2e-50	198	R_ORTHOLOG
gi_118099311_ref_XP_415465.2_	Boli_TR107133_c0_g1	91.6	238	20	0	114	133	1233	1946	1e-132	471	R_ORTHOLOG
gi_513212538_ref_XP_004945939.1_	Boli_TR107133_c0_g1	79.83	238	19	1	114	133	1233	1946	7e-112	402	R_PARALOG
gi_363747068_ref_XP_003643901.1_	Boli_TR107194_c0_g1	70.09	107	32	0	93	199	1	321	1e-36	151	R_PARALOG
gi_50729726_ref_XP_416634.1_	Boli_TR107194_c0_g1	73.83	107	28	0	93	199	1	321	3e-39	159	R_PARALOG
gi_513186570_ref_XP_003641369.2_	Boli_TR10729_c0_g1	66.45	152	45	2	359	504	1	456	1e-52	207	R_ORTHOLOG
gi_50756627_ref_XP_415246.1_	Boli_TR107332_c0_g1	59.57	141	57	0	1	133	74	496	2e-42	171	PARALOG
gi_513210715_ref_XP_004934411.1_	Boli_TR107332_c0_g1	59.57	141	57	0	1	133	74	496	4e-44	177	r_ORTHOLOG
gi_489406969_ref_NP_001264986.1_	Boli_TR1074_c0_g1	79.01	81	17	0	41	121	2	244	3e-26	116	R_PARALOG
gi_513192368_ref_XP_421819.4_	Boli_TR107567_c0_g1	61.48	431	165	3	10	439	1	1281	2e-161	569	R_PARALOG
gi_513206220_ref_XP_425184.4_	Boli_TR107567_c0_g1	79.45	438	89	2	1	437	1	1308	0	722	R_PARALOG
gi_363740015_ref_XP_415245.3_	Boli_TR107576_c0_g1	71.43	91	25	1	4	93	3	275	2e-36	151	R_PARALOG
gi_513210696_ref_XP_004934408.1_	Boli_TR107576_c0_g1	71.43	91	25	1	4	93	3	275	2e-36	151	R_PARALOG
gi_513210702_ref_XP_004934409.1_	Boli_TR107576_c0_g1	71.43	91	25	1	4	93	3	275	2e-36	151	R_PARALOG
gi_118087042_ref_XP_418281.2_	Boli_TR107596_c0_g1	53.76	186	85	1	100	133	48	605	5e-49	193	PARALOG
gi_513172315_ref_XP_004939949.1_	Boli_TR107596_c0_g1	53.48	187	86	2	100	133	48	605	5e-48	190	R_PARALOG
gi_513172317_ref_XP_004939950.1_	Boli_TR107596_c0_g1	53.76	186	85	1	100	133	48	605	2e-49	194	R_UNRESOLVED
gi_513172319_ref_XP_004939951.1_	Boli_TR107596_c0_g1	53.48	187	86	2	100	133	48	605	1e-47	189	R_PARALOG
gi_118087042_ref_XP_418281.2_	Boli_TR107596_c0_g2	53.76	186	85	1	100	133	48	605	5e-49	193	PARALOG
gi_513172315_ref_XP_004939949.1_	Boli_TR107596_c0_g2	53.48	187	86	2	100	133	48	605	5e-48	190	R_PARALOG
gi_513172317_ref_XP_004939950.1_	Boli_TR107596_c0_g2	53.76	186	85	1	100	133	48	605	2e-49	194	R_UNRESOLVED
gi_513172319_ref_XP_004939951.1_	Boli_TR107596_c0_g2	53.48	187	86	2	100	133	48	605	1e-47	189	R_PARALOG
gi_513185593_ref_XP_003641270.2_	Boli_TR107623_c0_g1	52.53	217	70	3	27	133	1191	1838	2e-59	228	R_ORTHOLOG
gi_513189782_ref_XP_003641492.2_	Boli_TR107673_c0_g1	50	410	203	3	133	689	3	1040	3e-95	349	R_ORTHOLOG
gi_513201000_ref_XP_413746.4_	Boli_TR107799_c0_g1	71.03	397	114	1	1	396	143	1333	4e-156	549	R_PARALOG
gi_513223120_ref_XP_423193.3_	Boli_TR107799_c0_g1	62.15	362	137	3	26	387	266	1333	2e-118	424	R_PARALOG
gi_57524857_ref_NP_001005841.1_	Boli_TR107799_c0_g1	54.15	410	183	6	4	408	140	1324	3e-110	397	R_PARALOG
gi_61098432_ref_NP_001012963.1_	Boli_TR107799_c0_g1	83.46	399	64	2	1	133	137	1333	0	655	R_ORTHOLOG
gi_513185735_ref_XP_420899.4_	Boli_TR107839_c0_g1	62.1	124	47	3	1	124	1	360	2e-30	134	R_PARALOG
gi_61098372_ref_NP_001012934.1_	Boli_TR107884_c0_g1	54.38	537	239	3	23	553	76	1686	2e-147	521	R_PARALOG
gi_363741117_ref_XP_003642447.1_	Boli_TR107905_c0_g1	53.29	167	78	0	340	506	249	749	2e-48	192	R_ORTHOLOG
gi_118084717_ref_XP_416993.2_	Boli_TR10800_c0_g1	81.74	553	99	2	9	133	3	1661	0	932	R_ORTHOLOG
gi_46048648_ref_NP_990804.1_	Boli_TR108036_c0_g1	52.04	98	46	1	1	97	442	735	5e-23	105	R_PARALOG
gi_513187148_ref_XP_004941611.1_	Boli_TR108038_c0_g2	55.1	343	148	5	1	337	58	1077	6e-77	286	R_ORTHOLOG
gi_207080635_ref_NP_001129023.1_	Boli_TR108075_c0_g1	80.49	164	32	0	271	434	757	1248	2e-68	258	R_PARALOG
gi_363732792_ref_XP_420173.3_	Boli_TR108127_c0_g1	97.8	227	5	0	36	133	1039	1719	1e-90	331	R_ORTHOLOG
gi_513179866_ref_XP_004940577.1_	Boli_TR108127_c0_g1	96.51	229	8	1	36	133	1039	1719	2e-88	324	R_PARALOG
gi_513179873_ref_XP_004940578.1_	Boli_TR108127_c0_g1	91.67	204	17	1	36	133	1114	1719	1e-72	271	R_PARALOG
gi_513179876_ref_XP_004940579.1_	Boli_TR108127_c0_g1	97.13	209	6	1	10	133	1039	1659	2e-69	260	R_PARALOG
gi_71895989_ref_NP_001026728.1_	Boli_TR108170_c0_g1	99.1	221	2	0	1	221	25	687	3e-130	462	R_ORTHOLOG
gi_71895513_ref_NP_001025748.1_	Boli_TR108271_c0_g1	55.28	161	70	1	13	171	100	582	4e-47	185	R_PARALOG
gi_71895513_ref_NP_001025748.1_	Boli_TR108271_c0_g2	54.94	162	71	1	12	171	100	585	1e-47	187	R_PARALOG
gi_71895513_ref_NP_001025748.1_	Boli_TR108271_c0_g3	55.56	162	70	1	12	171	100	585	4e-48	189	R_PARALOG
gi_478621118_ref_NP_001264606.1_	Boli_TR108281_c0_g1	76.27	118	28	0	1	133	810	1163	5e-32	135	R_ORTHOLOG
gi_50750934_ref_XP_422192.1_	Boli_TR108281_c0_g1	54.24	118	54	0	1	118	810	1163	5e-22	101	R_PARALOG
gi_155969699_ref_NP_001095119.1_	Boli_TR108296_c0_g1	84.52	168	25	1	1	167	1103	1606	3e-74	275	R_ORTHOLOG
gi_513188899_ref_XP_419635.4_	Boli_TR108303_c0_g1	76.36	110	26	0	2223	2332	1475	1804	5e-36	153	R_PARALOG
gi_513157295_ref_XP_004937460.1_	Boli_TR108362_c0_g1	83.61	244	33	1	133	674	2	733	2e-119	429	R_PARALOG
gi_513157298_ref_XP_004937461.1_	Boli_TR108362_c0_g1	83.61	244	33	1	133	640	2	733	1e-119	429	R_PARALOG
gi_513157301_ref_XP_004937462.1_	Boli_TR108362_c0_g1	83.61	244	33	1	133	602	2	733	2e-119	429	R_PARALOG
gi_513157305_ref_XP_004937463.1_	Boli_TR108362_c0_g1	84.85	297	38	1	133	674	2	892	1e-151	536	r_ORTHOLOG
gi_513157308_ref_XP_423940.4_	Boli_TR108362_c0_g1	84.85	297	38	1	133	602	2	892	1e-151	535	PARALOG
gi_71895533_ref_NP_001026218.1_	Boli_TR108430_c0_g1	52.44	471	181	8	1	133	76	1461	2e-124	444	R_ORTHOLOG
gi_513222613_ref_XP_004948227.1_	Boli_TR108451_c0_g1	83.33	396	66	4	29	133	393	1556	0	645	R_ORTHOLOG
gi_50742635_ref_XP_419702.1_	Boli_TR108481_c0_g1	64.69	337	118	3	1	133	555	1553	4e-84	310	R_UNRESOLVED
gi_513176700_ref_XP_004935730.1_	Boli_TR108481_c0_g1	64.69	337	118	3	1	133	555	1553	4e-84	310	R_UNRESOLVED
gi_513176703_ref_XP_004935731.1_	Boli_TR108481_c0_g1	64.69	337	118	3	1	133	555	1553	4e-84	310	R_UNRESOLVED
gi_513176706_ref_XP_004935732.1_	Boli_TR108481_c0_g1	64.69	337	118	3	1	133	555	1553	4e-84	310	R_UNRESOLVED
gi_513176711_ref_XP_004935733.1_	Boli_TR108481_c0_g1	70.18	285	85	1	1	133	555	1406	8e-77	285	R_PARALOG
gi_513199403_ref_XP_422640.2_	Boli_TR108504_c1_g1	70.11	87	26	0	40	126	188	448	5e-30	128	R_PARALOG
gi_87196326_ref_NP_001034578.1_	Boli_TR108504_c1_g1	69.05	84	26	0	15	98	188	439	8e-26	114	R_PARALOG
gi_87196328_ref_NP_001034575.1_	Boli_TR108504_c1_g1	80.46	87	17	0	28	114	188	448	6e-35	144	R_PARALOG
gi_45382413_ref_NP_990709.1_	Boli_TR108549_c0_g1	90.2	204	20	0	133	586	1	612	1e-112	405	R_ORTHOLOG
gi_45382555_ref_NP_990562.1_	Boli_TR108549_c0_g1	80.88	204	37	1	616	817	1	612	1e-100	366	R_PARALOG
gi_45384024_ref_NP_990500.1_	Boli_TR108549_c0_g1	73.04	230	62	2	622	851	1	612	4e-97	354	R_PARALOG
gi_460417303_ref_NP_001264072.1_	Boli_TR108564_c0_g1	71.88	288	79	1	16	133	1125	1988	1e-124	444	R_UNRESOLVED
gi_460417308_ref_NP_001264071.1_	Boli_TR108564_c0_g1	71.88	288	79	1	24	133	1125	1988	2e-124	444	R_UNRESOLVED
gi_45382085_ref_NP_990086.1_	Boli_TR108593_c0_g1	89.62	183	19	0	1	183	805	1353	2e-92	336	R_ORTHOLOG
gi_197382538_ref_NP_001128120.1_	Boli_TR108601_c0_g1	79.63	427	87	0	133	303	1114	2394	3e-172	603	R_ORTHOLOG
gi_45383708_ref_NP_989536.1_	Boli_TR108601_c0_g1	84.43	334	52	1	1	133	210	1208	1e-127	456	R_PARALOG
gi_513206487_ref_XP_004944898.1_	Boli_TR108601_c0_g1	50	310	136	5	31	133	312	1208	8e-64	244	R_PARALOG
gi_46048961_ref_NP_989636.1_	Boli_TR108611_c0_g1	92.17	332	26	0	2	133	67	1062	3e-176	615	R_ORTHOLOG
gi_363740875_ref_XP_415695.3_	Boli_TR108637_c0_g1	58.62	377	155	2	1	133	277	1401	2e-120	432	PARALOG
gi_513213871_ref_XP_004946292.1_	Boli_TR108637_c0_g1	58.99	378	154	3	1	133	277	1401	9e-120	431	R_PARALOG
gi_513213875_ref_XP_004946293.1_	Boli_TR108637_c0_g1	58.99	378	154	3	1	133	277	1401	9e-120	431	R_PARALOG
gi_513213878_ref_XP_004946294.1_	Boli_TR108637_c0_g1	58.62	377	155	2	1	133	277	1401	1e-120	434	r_ORTHOLOG
gi_513213881_ref_XP_004946295.1_	Boli_TR108637_c0_g1	58.99	378	154	3	1	133	277	1401	2e-119	429	R_PARALOG
gi_71896529_ref_NP_001026122.1_	Boli_TR10869_c0_g1	86.67	60	8	0	289	348	168	347	7e-23	106	R_PARALOG
gi_363741526_ref_XP_003642516.1_	Boli_TR108702_c0_g1	70.8	250	64	3	1	241	28	777	2e-90	332	R_PARALOG
gi_513218512_ref_XP_004947229.1_	Boli_TR108702_c0_g1	70.8	250	64	3	1	241	28	777	2e-90	332	R_PARALOG
gi_513218515_ref_XP_004947230.1_	Boli_TR108702_c0_g1	70.8	250	64	3	1	241	28	777	2e-90	332	R_PARALOG
gi_71895681_ref_NP_001025714.1_	Boli_TR108830_c0_g1	84.98	313	47	0	10	322	313	1251	2e-150	530	R_ORTHOLOG
gi_513163562_ref_XP_416812.4_	Boli_TR108851_c0_g1	70.55	163	48	0	570	732	3	491	2e-58	226	PARALOG
gi_513163565_ref_XP_004934747.1_	Boli_TR108851_c0_g1	70.55	163	48	0	568	730	3	491	1e-58	226	R_PARALOG
gi_513163568_ref_XP_004934748.1_	Boli_TR108851_c0_g1	70.55	163	48	0	567	729	3	491	4e-58	224	R_PARALOG
gi_513163571_ref_XP_004934749.1_	Boli_TR108851_c0_g1	70.55	163	48	0	566	728	3	491	4e-58	224	R_PARALOG
gi_513163574_ref_XP_004934750.1_	Boli_TR108851_c0_g1	70.55	163	48	0	544	706	3	491	3e-58	225	R_PARALOG
gi_513163559_ref_XP_004934746.1_	Boli_TR108851_c1_g1	60.98	328	128	3	248	575	1	975	1e-101	369	PARALOG
gi_513163565_ref_XP_004934747.1_	Boli_TR108851_c1_g1	60.98	328	128	3	245	572	1	975	8e-102	370	PARALOG
gi_513163568_ref_XP_004934748.1_	Boli_TR108851_c1_g1	60.98	328	128	3	244	571	1	975	2e-100	365	R_PARALOG
gi_513163571_ref_XP_004934749.1_	Boli_TR108851_c1_g1	60.67	328	128	4	244	570	1	975	1e-98	359	R_PARALOG
gi_513163574_ref_XP_004934750.1_	Boli_TR108851_c1_g1	60.98	328	128	3	221	548	1	975	6e-101	367	R_PARALOG
gi_513220622_ref_XP_004947643.1_	Boli_TR108881_c0_g1	50.31	159	77	4	90	133	51	437	9e-33	139	R_PARALOG
gi_513220625_ref_XP_001233986.2_	Boli_TR108881_c0_g1	64.04	114	40	2	90	133	51	386	6e-36	149	R_ORTHOLOG
gi_363736259_ref_XP_422048.3_	Boli_TR108922_c0_g1	61.78	259	99	2	545	803	1	762	4e-95	348	R_PARALOG
gi_513167684_ref_XP_418552.4_	Boli_TR108922_c0_g1	87.91	397	48	0	133	671	1	1191	0	736	R_ORTHOLOG
gi_148236986_ref_NP_001091002.1_	Boli_TR109087_c0_g1	78.82	373	79	2	5	133	301	1410	2e-167	587	R_ORTHOLOG
gi_513198730_ref_XP_004936993.1_	Boli_TR109087_c0_g1	59.5	363	145	2	57	133	301	1377	2e-119	427	R_PARALOG
gi_513198733_ref_XP_004936994.1_	Boli_TR109087_c0_g1	60	350	138	1	21	133	355	1404	8e-120	429	R_PARALOG
gi_513198737_ref_XP_001231686.2_	Boli_TR109087_c0_g1	60	350	138	1	21	133	355	1404	8e-120	429	R_PARALOG
gi_513239420_ref_XP_003643827.2_	Boli_TR109087_c0_g1	68.39	155	49	1	4	158	808	1269	3e-61	233	R_PARALOG
gi_148236986_ref_NP_001091002.1_	Boli_TR109087_c0_g2	75.37	134	33	1	5	138	96	491	6e-54	209	R_PARALOG
gi_513198730_ref_XP_004936993.1_	Boli_TR109087_c0_g2	58.68	121	50	0	57	177	96	458	5e-37	154	R_PARALOG
gi_513198733_ref_XP_004936994.1_	Boli_TR109087_c0_g2	56.92	130	56	0	21	150	96	485	1e-39	162	R_PARALOG
gi_513198737_ref_XP_001231686.2_	Boli_TR109087_c0_g2	56.92	130	56	0	21	150	96	485	1e-39	162	R_PARALOG
gi_513239420_ref_XP_003643827.2_	Boli_TR109087_c0_g2	62.79	86	32	1	4	89	96	350	1e-26	118	R_PARALOG
gi_363743723_ref_XP_003642903.1_	Boli_TR109109_c0_g1	81.94	216	39	0	1	216	447	1094	5e-108	388	R_PARALOG
gi_513197937_ref_XP_004936829.1_	Boli_TR109109_c0_g1	77.62	210	47	0	1	133	447	1076	2e-101	367	R_PARALOG
gi_513197940_ref_XP_422452.4_	Boli_TR109109_c0_g1	78.24	216	47	0	1	133	447	1094	5e-104	375	R_PARALOG
gi_513232715_ref_XP_429197.4_	Boli_TR109109_c0_g1	92.82	209	15	0	1	133	447	1073	3e-118	422	R_PARALOG
gi_513232720_ref_XP_004949651.1_	Boli_TR109109_c0_g1	93.06	216	15	0	1	133	447	1094	4e-123	438	R_ORTHOLOG
gi_363743343_ref_XP_428543.3_	Boli_TR109119_c0_g1	84.73	131	20	0	115	133	50	442	3e-64	243	R_ORTHOLOG
gi_513168347_ref_XP_004939343.1_	Boli_TR109119_c0_g1	88.33	60	7	0	153	212	263	442	6e-27	119	R_PARALOG
gi_461496478_ref_NP_001264093.1_	Boli_TR109178_c0_g2	98.75	240	3	0	47	133	47	766	3e-134	476	R_ORTHOLOG
gi_487440264_ref_NP_001264937.1_	Boli_TR109199_c0_g1	95.08	61	3	0	1	61	590	772	3e-26	116	R_PARALOG
gi_487440459_ref_NP_001264938.1_	Boli_TR109199_c0_g1	95.08	61	3	0	1	61	590	772	3e-26	116	R_PARALOG
gi_513221021_ref_XP_417719.4_	Boli_TR109312_c0_g1	68.88	241	75	1	1	241	522	1169	1e-78	293	R_PARALOG
gi_71895291_ref_NP_001025790.1_	Boli_TR109352_c0_g1	100	140	0	0	1	140	22	441	2e-70	263	PARALOG
gi_71895291_ref_NP_001025790.1_	Boli_TR109352_c0_g2	100	140	0	0	1	133	22	441	1e-71	266	r_ORTHOLOG
gi_118085155_ref_XP_417201.2_	Boli_TR109377_c0_g1	81.33	332	61	2	1	133	536	1522	1e-150	488	R_ORTHOLOG
gi_45382489_ref_NP_990692.1_	Boli_TR109377_c0_g1	71.95	303	82	1	18	133	536	1444	1e-120	412	R_PARALOG
gi_45382491_ref_NP_990693.1_	Boli_TR109377_c0_g1	70.23	299	89	0	25	133	536	1432	2e-116	403	R_PARALOG
gi_513222152_ref_XP_003642647.2_	Boli_TR109384_c1_g1	60.1	589	235	1	62	650	1	1764	0	727	R_ORTHOLOG
gi_513195778_ref_XP_004943136.1_	Boli_TR109443_c0_g1	66.55	562	188	3	1	133	173	1687	0	770	R_PARALOG
gi_513195781_ref_XP_004943137.1_	Boli_TR109443_c0_g1	67.67	532	160	4	1	133	173	1687	0	737	R_PARALOG
gi_513195784_ref_XP_001231447.2_	Boli_TR109443_c0_g1	74.9	506	127	1	1	133	173	1687	0	816	R_ORTHOLOG
gi_513195787_ref_XP_004943138.1_	Boli_TR109443_c0_g1	72.13	506	121	2	1	133	173	1687	0	776	R_PARALOG
gi_513195796_ref_XP_004943141.1_	Boli_TR109443_c0_g1	68.51	505	114	1	1	133	173	1687	0	725	R_PARALOG
gi_118096647_ref_XP_414227.2_	Boli_TR109454_c0_g1	55.05	109	49	0	4	112	107	433	9e-28	123	R_PARALOG
gi_363738384_ref_XP_003641999.1_	Boli_TR109454_c0_g1	55.05	109	49	0	4	112	107	433	6e-28	123	R_PARALOG
gi_513204046_ref_XP_004944395.1_	Boli_TR109454_c0_g1	55.05	109	49	0	4	112	107	433	5e-28	124	R_PARALOG
gi_118096647_ref_XP_414227.2_	Boli_TR109454_c0_g2	79.72	143	29	1	133	284	64	486	3e-61	234	PARALOG
gi_363738384_ref_XP_003641999.1_	Boli_TR109454_c0_g2	79.72	143	29	1	133	270	64	486	2e-61	235	R_UNRESOLVED
gi_513204046_ref_XP_004944395.1_	Boli_TR109454_c0_g2	79.72	143	29	1	133	312	64	486	2e-61	235	R_UNRESOLVED
gi_513240935_ref_XP_004951071.1_	Boli_TR109455_c0_g1	56.05	157	69	0	133	190	395	865	3e-47	189	PARALOG
gi_513240944_ref_XP_004951072.1_	Boli_TR109455_c0_g1	56.05	157	69	0	133	190	395	865	3e-47	189	PARALOG
gi_513240948_ref_XP_004951073.1_	Boli_TR109455_c0_g1	56.05	157	69	0	133	190	395	865	2e-47	189	PARALOG
gi_513240951_ref_XP_004951074.1_	Boli_TR109455_c0_g1	56.05	157	69	0	133	190	395	865	2e-47	189	PARALOG
gi_513240962_ref_XP_004951077.1_	Boli_TR109455_c0_g1	56.05	157	69	0	133	190	395	865	2e-47	189	PARALOG
gi_226823289_ref_NP_001152842.1_	Boli_TR109455_c1_g1	54.9	102	44	1	281	380	1	306	3e-23	110	R_PARALOG
gi_513240935_ref_XP_004951071.1_	Boli_TR109455_c1_g1	50	102	51	0	336	437	1	306	3e-21	103	R_PARALOG
gi_513240944_ref_XP_004951072.1_	Boli_TR109455_c1_g1	50	102	51	0	336	437	1	306	3e-21	103	R_PARALOG
gi_513240965_ref_XP_004951078.1_	Boli_TR109455_c1_g1	50	102	51	0	336	437	1	306	4e-21	102	R_PARALOG
gi_513240969_ref_XP_004951079.1_	Boli_TR109455_c1_g1	50	102	51	0	336	437	1	306	4e-21	102	R_PARALOG
gi_118101125_ref_XP_417628.2_	Boli_TR109470_c0_g1	62.82	78	29	0	192	269	3	236	9e-24	109	R_PARALOG
gi_71895361_ref_NP_001026615.1_	Boli_TR109485_c0_g1	82.46	456	51	4	1	427	222	1559	0	775	R_ORTHOLOG
gi_475504456_ref_NP_001264291.1_	Boli_TR109490_c0_g1	100	75	0	0	1	133	101	325	2e-37	153	R_ORTHOLOG
gi_363742183_ref_XP_417690.3_	Boli_TR109517_c1_g1	85.92	490	69	0	29	133	579	2048	0	852	R_UNRESOLVED
gi_513220809_ref_XP_004947696.1_	Boli_TR109517_c1_g1	85.92	490	69	0	29	133	579	2048	0	852	R_UNRESOLVED
gi_513220811_ref_XP_004947697.1_	Boli_TR109517_c1_g1	85.92	490	69	0	29	133	579	2048	0	852	R_UNRESOLVED
gi_513220814_ref_XP_004947698.1_	Boli_TR109517_c1_g1	85.92	490	69	0	29	133	579	2048	0	852	R_UNRESOLVED
gi_513220816_ref_XP_004947699.1_	Boli_TR109517_c1_g1	85.92	490	69	0	29	133	579	2048	0	852	R_UNRESOLVED
gi_45382271_ref_NP_990745.1_	Boli_TR109577_c0_g1	96.88	160	5	0	159	318	3	482	2e-84	310	R_PARALOG
gi_45382271_ref_NP_990745.1_	Boli_TR109577_c0_g2	97.48	318	8	0	1	133	3	956	0	635	R_ORTHOLOG
gi_57530338_ref_NP_001006400.1_	Boli_TR109578_c0_g1	78.5	107	23	0	37	143	182	502	2e-41	166	R_ORTHOLOG
gi_118087949_ref_XP_419455.2_	Boli_TR109633_c0_g1	62.97	316	115	2	6	319	119	1066	3e-87	323	R_PARALOG
gi_513175122_ref_XP_004935414.1_	Boli_TR109633_c0_g1	62.97	316	115	2	59	372	119	1066	2e-87	323	R_PARALOG
gi_513175125_ref_XP_004935415.1_	Boli_TR109633_c0_g1	60.71	336	130	3	27	360	68	1066	3e-88	326	R_PARALOG
gi_513175130_ref_XP_004935416.1_	Boli_TR109633_c0_g1	62.97	316	115	2	6	319	119	1066	3e-87	323	R_PARALOG
gi_513187843_ref_XP_004941770.1_	Boli_TR109633_c0_g1	55.49	164	73	0	7	170	119	610	2e-39	164	R_PARALOG
gi_363730898_ref_XP_003640879.1_	Boli_TR109654_c0_g2	62.75	102	38	0	1	133	156	461	5e-33	138	R_PARALOG
gi_513172706_ref_XP_001234689.3_	Boli_TR109654_c0_g2	61.36	132	51	0	36	133	66	461	9e-45	177	R_ORTHOLOG
gi_118082251_ref_XP_416046.2_	Boli_TR109720_c0_g1	66.53	1246	382	16	133	620	1443	5147	0	1336	PARALOG
gi_513158130_ref_XP_004937608.1_	Boli_TR109720_c0_g1	66.53	1246	382	16	133	695	1443	5147	0	1346	r_ORTHOLOG
gi_513158132_ref_XP_004937609.1_	Boli_TR109720_c0_g1	66.53	1246	382	16	133	676	1443	5147	0	1342	PARALOG
gi_513158134_ref_XP_004937610.1_	Boli_TR109720_c0_g1	66.53	1246	382	16	133	655	1443	5147	0	1332	PARALOG
gi_513158136_ref_XP_004937611.1_	Boli_TR109720_c0_g1	66.53	1246	382	16	133	639	1443	5147	0	1342	PARALOG
gi_513237460_ref_XP_003643587.2_	Boli_TR109735_c0_g1	72.73	110	30	0	3	112	320	649	3e-43	172	R_PARALOG
gi_50756617_ref_XP_415242.1_	Boli_TR109741_c0_g1	63.11	103	38	0	1	103	118	426	9e-30	129	R_PARALOG
gi_513210673_ref_XP_004934404.1_	Boli_TR109741_c0_g1	63.11	103	38	0	1	103	118	426	1e-30	132	R_PARALOG
gi_363737721_ref_XP_003641895.1_	Boli_TR109743_c0_g1	80.62	578	111	1	2470	3046	3	1736	0	1006	R_PARALOG
gi_363744770_ref_XP_424958.3_	Boli_TR109743_c0_g1	56.51	584	251	6	2430	3010	3	1712	0	695	R_PARALOG
gi_480354948_ref_NP_001264696.1_	Boli_TR109745_c0_g1	70.99	162	41	1	73	133	427	912	1e-59	228	R_ORTHOLOG
gi_480354951_ref_NP_001264697.1_	Boli_TR109745_c0_g1	66.12	121	35	1	74	133	427	789	4e-40	162	R_PARALOG
gi_480354953_ref_NP_001264698.1_	Boli_TR109745_c0_g1	70.37	162	42	1	23	133	427	912	1e-56	217	R_PARALOG
gi_513164258_ref_XP_416913.4_	Boli_TR109798_c0_g1	78.35	194	42	0	1137	1330	246	827	5e-95	348	R_PARALOG
gi_513164261_ref_XP_004938562.1_	Boli_TR109798_c0_g1	78.35	194	42	0	1089	1282	246	827	3e-95	348	R_PARALOG
gi_513164264_ref_XP_004938563.1_	Boli_TR109798_c0_g1	78.35	194	42	0	1043	1236	246	827	3e-95	348	R_PARALOG
gi_513199893_ref_XP_422794.3_	Boli_TR109798_c0_g1	75.26	194	48	0	1187	1380	246	827	3e-93	342	R_PARALOG
gi_71895623_ref_NP_001026297.1_	Boli_TR109798_c0_g1	89.69	194	20	0	1043	1236	246	827	1e-106	386	R_PARALOG
gi_363738588_ref_XP_003642033.1_	Boli_TR109807_c0_g1	68.95	409	127	0	4	133	517	1743	1e-177	621	R_ORTHOLOG
gi_513204649_ref_XP_004944529.1_	Boli_TR109807_c0_g1	62.56	430	161	3	91	133	517	1710	7e-161	565	R_PARALOG
gi_513204652_ref_XP_004944530.1_	Boli_TR109807_c0_g1	66.92	402	133	2	91	133	517	1710	5e-165	579	R_PARALOG
gi_513204655_ref_XP_004944531.1_	Boli_TR109807_c0_g1	64.53	437	155	1	4	133	517	1743	3e-173	606	R_PARALOG
gi_513204660_ref_XP_004944532.1_	Boli_TR109807_c0_g1	64.79	409	109	1	4	133	517	1743	1e-160	564	R_PARALOG
gi_363738987_ref_XP_003642105.1_	Boli_TR109820_c0_g1	81.3	230	43	1	1	133	74	757	6e-96	348	R_UNRESOLVED
gi_363738989_ref_XP_003642106.1_	Boli_TR109820_c0_g1	81.3	230	43	1	1	133	74	757	6e-96	348	R_UNRESOLVED
gi_513172971_ref_XP_004940055.1_	Boli_TR109860_c0_g1	62.32	207	77	3	114	133	4	615	1e-64	245	R_ORTHOLOG
gi_513172974_ref_XP_004940056.1_	Boli_TR109860_c0_g1	62.05	166	62	3	114	133	4	492	5e-49	192	R_PARALOG
gi_363735591_ref_XP_421787.3_	Boli_TR109881_c0_g1	69.6	125	38	0	1025	1149	3	377	1e-27	124	R_PARALOG
gi_57529899_ref_NP_001006491.1_	Boli_TR109884_c0_g1	92.16	255	20	0	1	133	1746	2510	7e-127	451	R_ORTHOLOG
gi_268370110_ref_NP_001161238.1_	Boli_TR109901_c0_g1	62.91	453	168	2	2	133	346	1698	3e-170	597	R_ORTHOLOG
gi_363742322_ref_XP_425787.3_	Boli_TR109901_c0_g1	55.65	460	201	2	1	133	355	1734	6e-151	532	R_PARALOG
gi_513221567_ref_XP_004947906.1_	Boli_TR109901_c0_g1	55.65	460	201	2	63	133	355	1734	3e-151	533	R_PARALOG
gi_461496478_ref_NP_001264093.1_	Boli_TR109921_c0_g1	64.71	221	77	1	49	268	50	712	6e-80	295	R_PARALOG
gi_363741784_ref_XP_417520.3_	Boli_TR109936_c0_g1	83.08	130	21	1	349	477	189	578	1e-53	209	R_PARALOG
gi_513219096_ref_XP_004947342.1_	Boli_TR109936_c0_g1	68.79	157	48	2	349	504	189	578	4e-49	194	R_PARALOG
gi_513219099_ref_XP_004947343.1_	Boli_TR109936_c0_g1	72.93	133	36	1	349	481	261	578	1e-45	183	R_PARALOG
gi_363741784_ref_XP_417520.3_	Boli_TR109936_c1_g1	75.47	322	69	3	43	133	82	1047	2e-134	477	r_ORTHOLOG
gi_513219096_ref_XP_004947342.1_	Boli_TR109936_c1_g1	75.47	322	69	3	43	133	82	1047	7e-134	476	PARALOG
gi_513219099_ref_XP_004947343.1_	Boli_TR109936_c1_g1	75.47	322	69	3	43	133	82	1047	2e-133	474	PARALOG
gi_513219104_ref_XP_004947344.1_	Boli_TR109936_c1_g1	75.47	322	69	3	43	133	82	1047	3e-132	470	PARALOG
gi_513189120_ref_XP_004936374.1_	Boli_TR109938_c0_g1	71.7	622	171	4	2	133	22	1836	0	730	R_PARALOG
gi_513189123_ref_XP_426464.3_	Boli_TR109938_c0_g1	73.6	606	155	3	2	133	22	1836	0	736	R_ORTHOLOG
gi_513204349_ref_XP_414262.3_	Boli_TR109964_c0_g1	77.26	343	76	1	69	133	581	1609	2e-160	564	R_PARALOG
gi_513224767_ref_XP_417976.4_	Boli_TR109964_c0_g1	92.64	326	24	0	19	133	665	1642	1e-180	630	R_ORTHOLOG
gi_513171989_ref_XP_426078.4_	Boli_TR109997_c1_g1	57.94	504	208	5	663	1162	6	1502	8e-178	624	PARALOG
gi_513171991_ref_XP_004939844.1_	Boli_TR109997_c1_g1	57.94	504	208	5	662	1161	6	1502	8e-178	624	PARALOG
gi_513171993_ref_XP_004939845.1_	Boli_TR109997_c1_g1	58.17	502	206	5	619	1116	6	1496	2e-177	623	R_PARALOG
gi_47564123_ref_NP_001001129.1_	Boli_TR109999_c0_g1	80.46	261	51	2	133	232	86	853	3e-121	434	R_ORTHOLOG
gi_513191393_ref_XP_421678.4_	Boli_TR109999_c0_g1	53.29	152	71	2	352	503	383	832	5e-42	171	R_PARALOG
gi_118405182_ref_NP_001072966.1_	Boli_TR110011_c0_g1	94.25	87	4	1	7	133	1201	1461	6e-36	148	R_PARALOG
gi_123959728_ref_NP_001074186.1_	Boli_TR110011_c0_g1	95.4	87	4	0	7	133	1201	1461	7e-38	154	R_ORTHOLOG
gi_45382651_ref_NP_990800.1_	Boli_TR110023_c0_g1	96	150	6	0	209	358	2	451	4e-77	287	R_PARALOG
gi_45382651_ref_NP_990800.1_	Boli_TR110023_c0_g2	90.62	224	21	0	135	358	2	673	3e-115	414	R_PARALOG
gi_45382651_ref_NP_990800.1_	Boli_TR110023_c1_g1	89.33	150	16	0	10	159	1	450	2e-75	281	R_PARALOG
gi_118087248_ref_XP_418364.2_	Boli_TR110048_c0_g1	64.97	334	114	4	23	353	45	1043	2e-120	431	R_PARALOG
gi_363732458_ref_XP_001231545.2_	Boli_TR110048_c0_g1	65.12	324	111	3	63	384	75	1043	1e-120	432	R_PARALOG
gi_513178904_ref_XP_004935810.1_	Boli_TR110048_c0_g1	65.12	324	111	3	99	420	75	1043	2e-123	440	R_PARALOG
gi_513178907_ref_XP_004935811.1_	Boli_TR110048_c0_g1	65.12	324	111	3	71	392	75	1043	2e-121	434	R_PARALOG
gi_513178913_ref_XP_004935812.1_	Boli_TR110048_c0_g1	65.12	324	111	3	65	386	75	1043	8e-121	432	R_PARALOG
gi_50748067_ref_XP_426419.1_	Boli_TR110059_c0_g2	55.43	644	276	10	6	638	1270	3189	0	685	R_PARALOG
gi_513187120_ref_XP_004941608.1_	Boli_TR110059_c0_g2	55.43	644	276	10	6	638	1270	3189	0	685	R_PARALOG
gi_513187123_ref_XP_004941609.1_	Boli_TR110059_c0_g2	55.43	644	276	10	6	638	1270	3189	0	685	R_PARALOG
gi_513236692_ref_XP_003643494.2_	Boli_TR110059_c0_g2	67.73	406	131	1	29	434	1387	2601	4e-169	592	R_PARALOG
gi_513240296_ref_XP_427940.4_	Boli_TR110059_c0_g2	64.08	632	209	12	8	133	1372	3189	0	767	R_ORTHOLOG
gi_363732405_ref_XP_419991.3_	Boli_TR110068_c0_g1	87.67	219	25	2	1	133	600	1256	7e-100	361	R_ORTHOLOG
gi_513179169_ref_XP_004935856.1_	Boli_TR110068_c0_g1	86.03	136	16	2	1	133	600	1007	1e-62	238	R_PARALOG
gi_513179173_ref_XP_004935857.1_	Boli_TR110068_c0_g1	87.5	136	16	1	1	133	600	1007	2e-65	247	R_PARALOG
gi_513179176_ref_XP_004935858.1_	Boli_TR110068_c0_g1	87.5	136	16	1	1	133	600	1007	1e-64	245	R_PARALOG
gi_513221559_ref_XP_417814.4_	Boli_TR110068_c0_g1	57.84	204	84	2	39	133	648	1253	1e-51	201	R_PARALOG
gi_363732316_ref_XP_001234150.2_	Boli_TR110090_c0_g1	64.2	324	116	0	19	342	622	1593	4e-113	406	R_ORTHOLOG
gi_363738799_ref_XP_003642069.1_	Boli_TR110115_c0_g1	50.29	175	86	1	11	133	591	1115	8e-39	161	R_ORTHOLOG
gi_380862370_ref_NP_001244187.1_	Boli_TR110123_c0_g1	88.29	222	26	0	2	133	49	714	1e-101	368	R_ORTHOLOG
gi_57530588_ref_NP_001006337.1_	Boli_TR110132_c0_g2	98.59	71	1	0	46	133	255	467	1e-44	140	R_ORTHOLOG
gi_50757097_ref_XP_415377.1_	Boli_TR110157_c0_g1	71.9	459	125	7	1	133	419	1783	0	639	R_ORTHOLOG
gi_513213193_ref_XP_004946099.1_	Boli_TR110157_c0_g1	68.02	369	114	7	9	133	689	1783	5e-135	479	R_PARALOG
gi_71895463_ref_NP_001026291.1_	Boli_TR110182_c0_g1	61.37	699	266	6	1	695	363	2441	0	719	R_ORTHOLOG
gi_308081909_ref_NP_001007824.1_	Boli_TR110186_c0_g1	97.97	296	6	1	1	133	70	954	7e-156	548	r_ORTHOLOG
gi_308081909_ref_NP_001007824.1_	Boli_TR110186_c0_g2	97.64	296	7	1	1	133	43	927	7e-156	548	PARALOG
gi_363738956_ref_XP_001231714.2_	Boli_TR110200_c0_g1	91.8	183	15	1	1	133	1343	1888	1e-91	333	R_ORTHOLOG
gi_45383049_ref_NP_989896.1_	Boli_TR110200_c0_g1	64.09	181	64	1	1	180	1346	1888	7e-65	244	R_PARALOG
gi_363730755_ref_XP_419180.3_	Boli_TR11024_c0_g1	53.85	91	42	0	133	156	149	421	8e-25	112	R_ORTHOLOG
gi_363730759_ref_XP_001232142.2_	Boli_TR110317_c0_g1	63.7	551	199	6	3	133	860	2320	5e-159	559	R_ORTHOLOG
gi_513172110_ref_XP_004939884.1_	Boli_TR110317_c0_g1	61.07	578	224	8	3	133	860	2320	1e-153	542	R_PARALOG
gi_513218538_ref_XP_004947235.1_	Boli_TR110317_c0_g1	55.75	174	77	4	395	568	860	1345	1e-33	143	R_PARALOG
gi_513218541_ref_XP_004947236.1_	Boli_TR110317_c0_g1	55.75	174	77	4	370	543	860	1345	2e-33	142	R_PARALOG
gi_513218550_ref_XP_001235117.3_	Boli_TR110317_c0_g1	55.75	174	77	4	388	561	860	1345	4e-33	141	R_PARALOG
gi_513157831_ref_XP_004934799.1_	Boli_TR110342_c0_g1	55.45	110	49	0	54	163	169	498	3e-34	145	R_PARALOG
gi_513157833_ref_XP_004934800.1_	Boli_TR110342_c0_g1	55.45	110	49	0	54	163	169	498	3e-34	145	R_PARALOG
gi_513157835_ref_XP_415955.4_	Boli_TR110342_c0_g1	55.45	110	49	0	53	162	169	498	3e-34	145	R_PARALOG
gi_513157837_ref_XP_004934801.1_	Boli_TR110342_c0_g1	55.45	110	49	0	43	152	169	498	3e-34	145	R_PARALOG
gi_513157831_ref_XP_004934799.1_	Boli_TR110342_c0_g2	55.32	188	84	0	54	241	169	732	3e-61	235	R_PARALOG
gi_513157833_ref_XP_004934800.1_	Boli_TR110342_c0_g2	55.32	188	84	0	54	241	169	732	3e-61	235	R_PARALOG
gi_513157835_ref_XP_415955.4_	Boli_TR110342_c0_g2	55.32	188	84	0	53	240	169	732	3e-61	235	R_PARALOG
gi_513205360_ref_XP_004944673.1_	Boli_TR110342_c0_g2	56.25	240	102	1	57	133	586	1305	6e-73	272	R_PARALOG
gi_513205363_ref_XP_001234249.3_	Boli_TR110342_c0_g2	56.25	272	116	1	1	133	490	1305	4e-84	309	R_ORTHOLOG
gi_513186386_ref_XP_004941454.1_	Boli_TR110363_c0_g1	83.68	478	78	3	133	171	1	1365	0	640	R_PARALOG
gi_513186389_ref_XP_421000.4_	Boli_TR110363_c0_g1	83.86	477	77	2	133	171	1	1365	0	646	R_PARALOG
gi_513186392_ref_XP_004941455.1_	Boli_TR110363_c0_g1	87.53	457	57	1	133	171	1	1365	0	655	R_ORTHOLOG
gi_513186395_ref_XP_004941456.1_	Boli_TR110363_c0_g1	83.86	477	77	2	133	171	1	1365	0	647	R_PARALOG
gi_52138665_ref_NP_001004385.1_	Boli_TR110363_c0_g1	61.44	459	168	7	119	568	1	1365	6e-115	413	R_PARALOG
gi_50767046_ref_XP_423026.1_	Boli_TR110366_c0_g1	81.91	199	36	1	1	199	671	1264	4e-81	298	R_PARALOG
gi_513227515_ref_XP_003642923.2_	Boli_TR110366_c0_g1	91.92	198	16	0	1	133	671	1264	8e-92	334	R_ORTHOLOG
gi_513231176_ref_XP_004949308.1_	Boli_TR110366_c0_g1	81.91	199	36	1	1	199	671	1264	4e-81	298	R_PARALOG
gi_478621078_ref_NP_001264583.1_	Boli_TR110393_c0_g1	82.95	129	22	1	1	129	308	670	2e-33	139	R_ORTHOLOG
gi_513199210_ref_XP_422641.4_	Boli_TR110394_c0_g1	53.47	245	113	6	39	133	15	677	1e-52	205	R_ORTHOLOG
gi_513199213_ref_XP_004937087.1_	Boli_TR110394_c0_g1	53.06	245	113	7	39	133	15	677	8e-51	199	R_PARALOG
gi_513185795_ref_XP_004941338.1_	Boli_TR110441_c0_g1	61.74	656	239	5	61	133	257	2134	0	780	R_PARALOG
gi_513211091_ref_XP_004934489.1_	Boli_TR110441_c0_g1	75.34	596	143	4	133	163	260	1996	0	892	R_PARALOG
gi_513211094_ref_XP_415293.4_	Boli_TR110441_c0_g1	74.92	642	157	4	133	163	260	2134	0	968	R_ORTHOLOG
gi_513211097_ref_XP_004934490.1_	Boli_TR110441_c0_g1	75.68	592	140	4	27	133	272	1996	0	878	R_PARALOG
gi_46048817_ref_NP_990360.1_	Boli_TR110470_c0_g1	53.17	252	117	6	215	465	646	1356	3e-44	178	R_PARALOG
gi_55741793_ref_NP_001006229.1_	Boli_TR110470_c0_g1	71.6	250	70	3	129	133	640	1365	1e-80	298	R_ORTHOLOG
gi_363740775_ref_XP_415664.2_	Boli_TR110485_c0_g1	64.94	385	132	4	7	133	85	1221	1e-137	488	R_ORTHOLOG
gi_513213622_ref_XP_004946236.1_	Boli_TR110485_c0_g1	64.94	385	131	5	7	133	85	1221	2e-136	483	R_PARALOG
gi_513213624_ref_XP_004946237.1_	Boli_TR110485_c0_g1	62.86	385	116	5	7	133	85	1221	2e-128	457	R_PARALOG
gi_513188645_ref_XP_003641357.2_	Boli_TR110492_c0_g1	50.99	151	72	2	131	279	153	581	6e-35	147	R_PARALOG
gi_513188647_ref_XP_421312.3_	Boli_TR110492_c0_g1	50.99	151	72	2	131	279	153	581	7e-35	147	R_PARALOG
gi_86129470_ref_NP_001034373.1_	Boli_TR110492_c0_g1	54.1	122	56	1	53	174	153	494	2e-27	120	R_PARALOG
gi_313661462_ref_NP_001186345.1_	Boli_TR110493_c0_g1	84.75	518	76	5	1	133	400	1941	0	895	R_ORTHOLOG
gi_118089191_ref_XP_420060.2_	Boli_TR11049_c0_g1	66.43	140	47	0	207	346	2	421	4e-47	187	R_PARALOG
gi_513179724_ref_XP_004935978.1_	Boli_TR11049_c0_g1	66.43	140	47	0	69	208	2	421	2e-47	187	R_PARALOG
gi_513221071_ref_XP_417741.4_	Boli_TR11049_c0_g1	68.79	141	44	0	134	274	2	424	7e-50	196	R_PARALOG
gi_513221073_ref_XP_004947781.1_	Boli_TR11049_c0_g1	68.79	141	44	0	85	225	2	424	1e-49	195	R_PARALOG
gi_513221075_ref_XP_004947782.1_	Boli_TR11049_c0_g1	68.79	141	44	0	61	201	2	424	5e-50	196	R_PARALOG
gi_118082219_ref_XP_416021.2_	Boli_TR110502_c0_g1	79.71	700	142	0	1	700	249	2348	0	1152	R_ORTHOLOG
gi_475807701_ref_NP_001264322.1_	Boli_TR110523_c0_g1	57.89	171	72	2	1	171	7	513	2e-53	207	R_PARALOG
gi_45382847_ref_NP_989974.1_	Boli_TR110531_c0_g1	71.95	82	23	0	88	169	1028	1273	6e-28	122	R_PARALOG
gi_45383494_ref_NP_989663.1_	Boli_TR110531_c0_g1	62.77	94	32	1	84	174	1028	1309	5e-27	119	R_PARALOG
gi_513236708_ref_XP_001236303.3_	Boli_TR110531_c0_g1	73.91	69	18	0	16	84	1028	1234	1e-22	103	R_PARALOG
gi_50748067_ref_XP_426419.1_	Boli_TR110572_c0_g1	86.88	640	82	4	1	133	243	2153	0	1072	R_UNRESOLVED
gi_513187120_ref_XP_004941608.1_	Boli_TR110572_c0_g1	86.88	640	82	4	1	133	243	2153	0	1072	R_UNRESOLVED
gi_513187123_ref_XP_004941609.1_	Boli_TR110572_c0_g1	86.88	640	82	4	1	133	243	2153	0	1072	R_UNRESOLVED
gi_513236692_ref_XP_003643494.2_	Boli_TR110572_c0_g1	69.12	434	134	1	31	464	378	1628	0	638	R_PARALOG
gi_513240296_ref_XP_427940.4_	Boli_TR110572_c0_g1	51.83	629	280	10	16	621	381	2153	0	635	R_PARALOG
gi_71895347_ref_NP_001025780.1_	Boli_TR110590_c1_g1	65.46	194	67	2	15	208	484	1050	4e-54	209	R_PARALOG
gi_86129544_ref_NP_001034402.1_	Boli_TR110590_c1_g1	74.88	215	54	2	1	133	478	1113	6e-69	258	R_ORTHOLOG
gi_71896813_ref_NP_001025949.1_	Boli_TR110623_c0_g1	98.03	152	3	1	1	152	219	671	2e-85	312	R_ORTHOLOG
gi_363737654_ref_XP_003641881.1_	Boli_TR110644_c0_g2	74.93	335	84	0	238	572	952	1956	4e-151	533	R_PARALOG
gi_513202191_ref_XP_004944010.1_	Boli_TR110644_c0_g2	72.6	219	60	0	238	456	952	1608	8e-94	343	R_PARALOG
gi_513229843_ref_XP_429153.4_	Boli_TR110644_c0_g2	62.65	739	265	12	13	133	301	2448	0	835	R_ORTHOLOG
gi_166240019_ref_NP_006921.2_COX3_10016	Boli_TR110655_c0_g1	68.36	256	81	0	6	261	8	775	9e-85	311	R_PARALOG
gi_166240019_ref_NP_006921.2_COX3_10016	Boli_TR110655_c0_g2	68.5	254	80	0	8	261	8	769	4e-84	309	R_PARALOG
gi_45382287_ref_NP_990166.1_	Boli_TR110701_c0_g1	75.71	317	65	3	1	305	488	1438	1e-130	465	R_PARALOG
gi_474451694_ref_NP_001264271.1_	Boli_TR11073_c0_g1	52.76	127	60	0	5	131	46	426	3e-24	109	R_PARALOG
gi_474451696_ref_NP_001264272.1_	Boli_TR11073_c0_g1	52.76	127	60	0	5	131	46	426	2e-24	110	R_PARALOG
gi_474451698_ref_NP_001264273.1_	Boli_TR11073_c0_g1	52.38	126	60	0	5	130	49	426	1e-24	110	R_PARALOG
gi_474451694_ref_NP_001264271.1_	Boli_TR11073_c0_g2	52.76	127	60	0	5	131	46	426	7e-26	114	R_PARALOG
gi_474451696_ref_NP_001264272.1_	Boli_TR11073_c0_g2	52.76	127	60	0	5	131	46	426	4e-26	115	R_PARALOG
gi_474451698_ref_NP_001264273.1_	Boli_TR11073_c0_g2	52.38	126	60	0	5	130	49	426	3e-26	115	R_PARALOG
gi_363728220_ref_XP_417286.3_	Boli_TR110743_c1_g1	87.45	1594	200	1	32	133	33	4811	0	2936	R_ORTHOLOG
gi_61097991_ref_NP_001012915.1_	Boli_TR110743_c1_g1	71.48	1599	444	10	30	1616	33	4811	0	2362	R_PARALOG
gi_363728220_ref_XP_417286.3_	Boli_TR110743_c1_g2	87.23	517	66	0	1109	1625	33	1583	0	901	R_PARALOG
gi_118087412_ref_XP_001231579.1_	Boli_TR110818_c0_g1	53.15	143	57	2	17	149	872	1300	1e-35	147	R_PARALOG
gi_513173718_ref_XP_004940124.1_	Boli_TR110818_c0_g1	53.15	143	57	2	17	149	872	1300	1e-35	147	R_PARALOG
gi_513221375_ref_XP_001233322.2_	Boli_TR110818_c0_g1	52.45	143	58	2	19	151	872	1300	6e-35	145	R_PARALOG
gi_513221378_ref_XP_004947858.1_	Boli_TR110818_c0_g1	52.45	143	58	2	14	146	872	1300	5e-35	145	R_PARALOG
gi_56605916_ref_NP_001008461.1_	Boli_TR110818_c0_g1	54.55	143	55	2	17	149	872	1300	2e-36	149	R_PARALOG
gi_46048891_ref_NP_990083.1_	Boli_TR110822_c0_g1	91.94	62	5	1	1	62	2	184	4e-23	108	R_PARALOG
gi_50757701_ref_XP_415614.1_	Boli_TR110835_c0_g1	88.67	697	79	1	1	133	397	2484	0	1327	PARALOG
gi_513209374_ref_XP_004945480.1_	Boli_TR110835_c0_g1	71.61	701	190	6	1	133	397	2484	0	1079	R_PARALOG
gi_513213399_ref_XP_004946162.1_	Boli_TR110835_c0_g1	88.67	697	79	1	50	133	397	2484	0	1332	r_ORTHOLOG
gi_513213402_ref_XP_004946163.1_	Boli_TR110835_c0_g1	88.67	697	79	1	1	133	397	2484	0	1327	PARALOG
gi_513213404_ref_XP_004946164.1_	Boli_TR110835_c0_g1	87.76	621	76	1	50	133	625	2484	0	1172	R_PARALOG
gi_513158827_ref_XP_004937724.1_	Boli_TR110896_c0_g1	56.36	165	72	0	1	165	1	495	2e-44	177	R_ORTHOLOG
gi_513166747_ref_XP_004939024.1_	Boli_TR110901_c0_g1	59.25	1124	338	17	133	148	358	3636	0	1218	R_PARALOG
gi_513166750_ref_XP_003640664.2_	Boli_TR110901_c0_g1	60.47	1098	314	15	133	148	358	3636	0	1233	R_ORTHOLOG
gi_513166753_ref_XP_004939025.1_	Boli_TR110901_c0_g1	59.25	1124	338	17	4	133	358	3636	0	1196	R_PARALOG
gi_218664505_ref_NP_001136320.1_	Boli_TR110906_c0_g1	80.21	96	19	0	254	349	407	694	3e-36	151	R_ORTHOLOG
gi_513167466_ref_XP_003640722.2_	Boli_TR110909_c0_g1	53.96	202	93	1	133	1285	690	1286	4e-110	213	R_ORTHOLOG
gi_118089149_ref_XP_420015.2_	Boli_TR11092_c0_g1	88.24	289	34	0	428	716	1	867	6e-151	535	PARALOG
gi_513179420_ref_XP_004935914.1_	Boli_TR11092_c0_g1	88.24	289	34	0	428	716	1	867	6e-151	535	PARALOG
gi_513179423_ref_XP_004935915.1_	Boli_TR11092_c0_g1	88.24	289	34	0	438	726	1	867	6e-151	535	PARALOG
gi_513179426_ref_XP_004935916.1_	Boli_TR11092_c0_g1	88.24	289	34	0	428	716	1	867	6e-151	535	PARALOG
gi_513179430_ref_XP_004935917.1_	Boli_TR11092_c0_g1	88.24	289	34	0	428	716	1	867	1e-150	533	PARALOG
gi_363744783_ref_XP_429179.3_	Boli_TR110944_c0_g1	69.72	109	33	0	11	119	55	381	3e-39	161	R_PARALOG
gi_513198218_ref_XP_004936884.1_	Boli_TR110944_c0_g1	64.76	105	37	0	99	203	70	384	3e-33	142	R_PARALOG
gi_513198223_ref_XP_004936885.1_	Boli_TR110944_c0_g1	64.76	105	37	0	8	112	70	384	1e-33	143	R_PARALOG
gi_513198226_ref_XP_004936886.1_	Boli_TR110944_c0_g1	64.76	105	37	0	8	112	70	384	1e-33	143	R_PARALOG
gi_513198229_ref_XP_004936887.1_	Boli_TR110944_c0_g1	64.76	105	37	0	8	112	70	384	1e-33	143	R_PARALOG
gi_363744783_ref_XP_429179.3_	Boli_TR110944_c0_g2	59	539	220	3	11	133	228	1835	0	661	R_ORTHOLOG
gi_513198223_ref_XP_004936885.1_	Boli_TR110944_c0_g2	50.56	538	264	4	8	543	231	1838	2e-150	531	R_PARALOG
gi_513198226_ref_XP_004936886.1_	Boli_TR110944_c0_g2	50.56	538	264	4	8	543	231	1838	2e-150	531	R_PARALOG
gi_513198229_ref_XP_004936887.1_	Boli_TR110944_c0_g2	50.56	538	264	4	8	543	231	1838	2e-150	531	R_PARALOG
gi_513232185_ref_XP_004949516.1_	Boli_TR110944_c0_g2	57.14	490	209	3	28	133	228	1688	9e-167	577	R_PARALOG
gi_5834854_ref_NP_006925.1_ND5_10016	Boli_TR110945_c0_g1	56.14	285	123	3	18	300	70	915	2e-119	230	R_PARALOG
gi_5834855_ref_NP_006926.1_CYTB_10016	Boli_TR110945_c0_g1	69.21	380	117	1	1	380	2427	3563	3e-114	410	R_PARALOG
gi_363740561_ref_XP_428077.3_	Boli_TR110950_c0_g1	56.21	475	205	2	1	133	98	1522	1e-157	555	R_ORTHOLOG
gi_513212693_ref_XP_004945973.1_	Boli_TR110950_c0_g1	56.42	374	160	2	1	133	98	1219	1e-121	435	R_PARALOG
gi_513212696_ref_XP_004945974.1_	Boli_TR110950_c0_g1	56.3	373	160	2	1	133	98	1216	3e-119	427	R_PARALOG
gi_513212699_ref_XP_004945975.1_	Boli_TR110950_c0_g1	56.3	373	160	2	1	133	98	1216	9e-122	435	R_PARALOG
gi_513212702_ref_XP_004945976.1_	Boli_TR110950_c0_g1	56.42	374	160	2	1	133	98	1219	1e-121	434	R_PARALOG
gi_513219049_ref_XP_003642518.2_	Boli_TR110962_c0_g1	87.93	58	7	0	4	133	1531	1704	2e-27	119	R_ORTHOLOG
gi_513171232_ref_XP_419037.4_	Boli_TR11096_c0_g1	86.01	293	40	1	161	452	20	898	8e-122	437	R_PARALOG
gi_513238102_ref_XP_003643647.2_	Boli_TR11096_c0_g1	69.83	179	52	1	13	189	305	841	3e-63	242	R_PARALOG
gi_61098238_ref_NP_001012792.1_	Boli_TR11096_c0_g1	71.5	200	55	2	169	366	305	898	2e-73	276	R_PARALOG
gi_513222355_ref_XP_001232457.3_	Boli_TR110984_c0_g1	73.76	343	89	4	5	346	1000	2019	5e-145	513	R_PARALOG
gi_513162590_ref_XP_416687.4_	Boli_TR110985_c1_g1	53.33	420	195	4	133	521	2	1249	5e-134	477	R_PARALOG
gi_513222355_ref_XP_001232457.3_	Boli_TR110985_c1_g1	71.15	416	119	1	133	340	2	1249	0	644	R_ORTHOLOG
gi_45383606_ref_NP_989596.1_	Boli_TR110994_c0_g1	100	158	0	0	1	158	248	721	8e-88	320	R_ORTHOLOG
gi_513158086_ref_XP_001232322.2_	Boli_TR110_c0_g1	92.11	114	9	0	2	115	173	514	7e-27	121	R_PARALOG
gi_513186963_ref_XP_004941580.1_	Boli_TR111017_c0_g1	68.66	284	89	0	9	133	1450	2301	4e-108	389	R_UNRESOLVED
gi_513186966_ref_XP_003641426.2_	Boli_TR111017_c0_g1	68.66	284	89	0	9	133	1450	2301	4e-108	389	R_UNRESOLVED
gi_513189027_ref_XP_004941982.1_	Boli_TR111040_c0_g1	72.87	247	67	0	119	365	720	1460	2e-95	347	R_ORTHOLOG
gi_71895533_ref_NP_001026218.1_	Boli_TR111080_c0_g2	68.47	111	34	2	446	555	152	478	5e-27	121	R_PARALOG
gi_513218044_ref_XP_004947132.1_	Boli_TR111095_c1_g1	74.19	93	24	1	29	121	7	279	8e-28	124	R_PARALOG
gi_513218047_ref_XP_001233076.2_	Boli_TR111095_c1_g1	74.19	93	24	1	29	121	7	279	7e-28	124	R_PARALOG
gi_513218050_ref_XP_004947133.1_	Boli_TR111095_c1_g1	77.11	83	19	1	1	83	7	249	1e-25	116	R_PARALOG
gi_513176729_ref_XP_003641010.2_	Boli_TR111095_c1_g2	54.88	215	96	2	506	719	541	1176	4e-47	188	R_PARALOG
gi_513218044_ref_XP_004947132.1_	Boli_TR111095_c1_g2	68.92	444	133	4	133	148	541	1854	2e-137	487	r_ORTHOLOG
gi_513218047_ref_XP_001233076.2_	Boli_TR111095_c1_g2	68.85	443	133	4	133	148	541	1854	4e-137	487	R_PARALOG
gi_513218050_ref_XP_004947133.1_	Boli_TR111095_c1_g2	68.92	444	133	4	110	133	541	1854	4e-136	483	PARALOG
gi_363736276_ref_XP_003641694.1_	Boli_TR111099_c0_g1	75.4	126	23	2	95	212	1190	1567	1e-47	187	PARALOG
gi_513194685_ref_XP_004942917.1_	Boli_TR111099_c0_g1	75.4	126	23	2	109	226	1190	1567	1e-47	188	R_PARALOG
gi_513194688_ref_XP_004942918.1_	Boli_TR111099_c0_g1	75.4	126	23	2	109	226	1190	1567	1e-47	188	R_PARALOG
gi_513194693_ref_XP_004942919.1_	Boli_TR111099_c0_g1	75.4	126	23	2	74	191	1190	1567	2e-47	187	R_PARALOG
gi_118082859_ref_XP_001235001.1_	Boli_TR11109_c0_g1	67.74	248	80	1	71	318	173	913	8e-99	359	R_PARALOG
gi_45382205_ref_NP_990136.1_	Boli_TR11109_c0_g1	68.55	248	78	1	104	351	173	913	4e-99	360	R_PARALOG
gi_46048842_ref_NP_990287.1_	Boli_TR11109_c0_g1	54.02	261	117	3	43	300	167	913	1e-79	295	R_PARALOG
gi_47604920_ref_NP_001001298.1_	Boli_TR11109_c0_g1	50	258	124	3	54	306	167	913	3e-72	271	R_PARALOG
gi_47604924_ref_NP_001001301.1_	Boli_TR11109_c0_g1	52.31	260	121	2	88	344	167	913	1e-78	292	R_PARALOG
gi_118082859_ref_XP_001235001.1_	Boli_TR11109_c0_g2	67.74	248	80	1	71	133	7	747	4e-99	360	PARALOG
gi_45382205_ref_NP_990136.1_	Boli_TR11109_c0_g2	68.55	248	78	1	104	351	7	747	4e-99	360	R_PARALOG
gi_46048842_ref_NP_990287.1_	Boli_TR11109_c0_g2	54.02	261	117	3	43	300	1	747	1e-79	295	R_PARALOG
gi_47604920_ref_NP_001001298.1_	Boli_TR11109_c0_g2	50	258	124	3	54	306	1	747	3e-72	271	R_PARALOG
gi_47604924_ref_NP_001001301.1_	Boli_TR11109_c0_g2	52.31	260	121	2	88	344	1	747	1e-78	292	R_PARALOG
gi_71895507_ref_NP_001026642.1_	Boli_TR111115_c0_g1	87.6	242	13	1	81	305	368	1093	5e-117	359	R_ORTHOLOG
gi_50754473_ref_XP_414400.1_	Boli_TR111116_c1_g1	69.89	93	28	1	111	203	206	478	5e-33	140	R_PARALOG
gi_50754473_ref_XP_414400.1_	Boli_TR111116_c1_g2	64.36	202	70	2	4	133	13	612	3e-71	267	R_ORTHOLOG
gi_118104196_ref_XP_001231967.1_	Boli_TR111120_c0_g1	81.58	76	14	0	1	133	439	666	6e-29	124	R_PARALOG
gi_163914386_ref_NP_001106277.1_	Boli_TR111120_c0_g1	86.67	75	10	0	1	75	442	666	4e-30	129	R_PARALOG
gi_118104196_ref_XP_001231967.1_	Boli_TR111120_c0_g3	81.58	76	14	0	1	133	437	664	6e-29	124	R_PARALOG
gi_163914386_ref_NP_001106277.1_	Boli_TR111120_c0_g3	86.67	75	10	0	1	75	440	664	4e-30	129	R_PARALOG
gi_363734885_ref_XP_421464.3_	Boli_TR111138_c0_g1	55.4	287	128	0	1	287	1030	1890	4e-97	353	R_PARALOG
gi_513182358_ref_XP_426294.4_	Boli_TR111138_c0_g1	65.87	542	178	5	1	133	268	1890	0	697	R_ORTHOLOG
gi_513189992_ref_XP_004936553.1_	Boli_TR111138_c0_g1	56.92	260	109	1	1	257	1111	1890	1e-89	328	R_PARALOG
gi_513189995_ref_XP_004936554.1_	Boli_TR111138_c0_g1	56.23	265	116	0	1	265	1096	1890	4e-91	333	R_PARALOG
gi_57530169_ref_NP_001006433.1_	Boli_TR111144_c0_g1	60.29	136	54	2	340	475	246	605	4e-24	111	R_ORTHOLOG
gi_45383069_ref_NP_989884.1_	Boli_TR111158_c0_g1	58.51	282	114	5	17	295	226	1062	3e-84	310	R_PARALOG
gi_50749675_ref_XP_421707.1_	Boli_TR111158_c0_g1	66.23	302	100	3	13	133	229	1128	3e-114	409	R_ORTHOLOG
gi_363739538_ref_XP_001232943.2_	Boli_TR111167_c0_g1	75.61	287	70	1	48	334	329	1186	5e-128	456	R_PARALOG
gi_513207913_ref_XP_004945191.1_	Boli_TR111167_c0_g1	75.61	287	70	1	48	334	329	1186	5e-128	456	R_PARALOG
gi_71896895_ref_NP_001025930.1_	Boli_TR111167_c0_g1	86.9	313	41	1	19	331	272	1204	8e-157	551	R_PARALOG
gi_363739538_ref_XP_001232943.2_	Boli_TR111167_c0_g2	69.6	375	114	3	48	422	329	1420	2e-150	530	R_PARALOG
gi_513207913_ref_XP_004945191.1_	Boli_TR111167_c0_g2	69.6	375	114	3	48	422	329	1420	2e-150	530	R_PARALOG
gi_71896895_ref_NP_001025930.1_	Boli_TR111167_c0_g2	86.22	392	54	2	19	133	272	1420	0	667	R_ORTHOLOG
gi_118086321_ref_XP_418892.2_	Boli_TR111176_c0_g1	84.42	430	67	0	1	133	482	1771	0	720	R_UNRESOLVED
gi_513170161_ref_XP_004935129.1_	Boli_TR111176_c0_g1	84.42	430	67	0	1	133	482	1771	0	720	R_UNRESOLVED
gi_284520940_ref_NP_001165240.1_	Boli_TR111223_c0_g1	69.47	393	120	2	29	133	265	1404	2e-157	553	R_PARALOG
gi_291749323_ref_NP_001167605.1_	Boli_TR111223_c0_g1	83.71	399	64	2	27	133	253	1446	0	681	R_ORTHOLOG
gi_118089963_ref_XP_420439.2_	Boli_TR111244_c0_g1	63.88	371	107	7	7	350	1245	2318	1e-120	432	R_PARALOG
gi_380862366_ref_NP_001244186.1_	Boli_TR111244_c0_g1	69.04	365	88	6	6	345	1245	2327	3e-133	474	R_PARALOG
gi_45383484_ref_NP_989666.1_	Boli_TR111244_c0_g1	84.82	382	37	3	1	133	1191	2324	2e-167	587	R_ORTHOLOG
gi_513182296_ref_XP_004941040.1_	Boli_TR111244_c0_g1	60.98	387	125	7	7	367	1245	2318	2e-119	428	R_PARALOG
gi_513182299_ref_XP_004941041.1_	Boli_TR111244_c0_g1	63.88	371	107	7	7	350	1245	2318	3e-122	437	R_PARALOG
gi_118094828_ref_XP_422575.2_	Boli_TR111246_c0_g1	81.39	736	119	5	1	133	128	2323	0	1020	R_ORTHOLOG
gi_513198814_ref_XP_004937012.1_	Boli_TR111246_c0_g1	81.06	739	122	6	1	133	128	2323	0	1015	R_PARALOG
gi_513198819_ref_XP_004937013.1_	Boli_TR111246_c0_g1	81.06	739	122	6	1	133	128	2323	0	1014	R_PARALOG
gi_513198822_ref_XP_004937014.1_	Boli_TR111246_c0_g1	81.06	739	122	6	1	133	128	2323	0	1013	R_PARALOG
gi_513198825_ref_XP_004937015.1_	Boli_TR111246_c0_g1	96.27	241	9	0	1	133	1601	2323	2e-143	506	R_PARALOG
gi_61098256_ref_NP_001012797.1_	Boli_TR111261_c0_g1	62.79	258	93	1	133	248	196	969	4e-93	340	R_ORTHOLOG
gi_363741338_ref_XP_415832.3_	Boli_TR11127_c0_g1	76.34	727	163	11	72	133	48	2180	0	1065	R_ORTHOLOG
gi_513210346_ref_XP_004945673.1_	Boli_TR11127_c0_g1	53.52	667	265	8	30	651	84	2057	0	642	R_PARALOG
gi_513210349_ref_XP_004945674.1_	Boli_TR11127_c0_g1	52.62	686	266	9	18	644	27	2057	0	647	R_PARALOG
gi_513210352_ref_XP_004945675.1_	Boli_TR11127_c0_g1	53.52	667	265	8	14	635	84	2057	0	643	R_PARALOG
gi_513216105_ref_XP_004946691.1_	Boli_TR11127_c0_g1	76.27	708	159	11	41	133	105	2180	0	1031	R_PARALOG
gi_513165962_ref_XP_417152.4_	Boli_TR111282_c0_g1	62.37	194	73	0	1066	1259	3461	4042	2e-63	243	R_ORTHOLOG
gi_158819067_ref_NP_001103648.1_	Boli_TR111286_c1_g1	62.83	226	77	7	65	133	894	1508	9e-67	252	R_ORTHOLOG
gi_513181596_ref_XP_003641125.2_	Boli_TR111286_c1_g1	62.42	165	60	2	47	209	963	1454	9e-52	201	R_PARALOG
gi_71896129_ref_NP_001026755.1_	Boli_TR111286_c1_g1	64.47	152	52	2	191	340	1002	1454	2e-49	195	R_PARALOG
gi_513174716_ref_XP_004935333.1_	Boli_TR111289_c0_g1	60.98	82	32	0	22	133	469	714	1e-23	107	r_ORTHOLOG
gi_513174719_ref_XP_004935334.1_	Boli_TR111289_c0_g1	60.98	82	32	0	20	133	469	714	5e-23	105	PARALOG
gi_45383354_ref_NP_989735.1_	Boli_TR111307_c0_g1	91.03	513	46	0	83	133	109	1647	0	967	R_ORTHOLOG
gi_45383354_ref_NP_989735.1_	Boli_TR111307_c0_g2	75.76	66	16	1	589	654	352	546	3e-22	105	R_PARALOG
gi_513227319_ref_XP_004948900.1_	Boli_TR111354_c0_g2	56.94	562	230	10	1	133	516	2066	8e-123	439	R_PARALOG
gi_513227322_ref_XP_003642918.2_	Boli_TR111354_c0_g2	57.39	568	230	10	1	133	498	2066	6e-123	440	R_ORTHOLOG
gi_513228498_ref_XP_003643014.2_	Boli_TR111354_c0_g2	64.52	310	107	5	107	133	501	1406	8e-96	349	R_PARALOG
gi_513228501_ref_XP_004937166.1_	Boli_TR111354_c0_g2	81.18	170	32	1	107	133	903	1406	1e-67	255	R_PARALOG
gi_513204815_ref_XP_004944567.1_	Boli_TR111363_c0_g1	52.27	484	219	5	2	473	640	2067	1e-130	465	R_ORTHOLOG
gi_513213306_ref_XP_004946132.1_	Boli_TR111369_c1_g1	78.07	652	141	5	14	133	85	1974	0	912	R_PARALOG
gi_513213308_ref_XP_004946133.1_	Boli_TR111369_c1_g1	78.79	646	135	4	14	133	85	1974	0	919	R_PARALOG
gi_513213310_ref_XP_004946134.1_	Boli_TR111369_c1_g1	78.07	652	141	5	14	133	85	1974	0	912	R_PARALOG
gi_513213312_ref_XP_004946135.1_	Boli_TR111369_c1_g1	77.32	710	149	4	14	133	85	2109	0	968	R_ORTHOLOG
gi_513213315_ref_XP_004946136.1_	Boli_TR111369_c1_g1	78.07	652	141	5	14	133	85	1974	0	912	R_PARALOG
gi_71895345_ref_NP_001026229.1_	Boli_TR111409_c0_g1	90.5	242	23	1	8	249	891	1607	1e-108	390	R_ORTHOLOG
gi_118085316_ref_XP_417272.2_	Boli_TR111422_c0_g1	50.66	304	150	0	11	133	217	1128	3e-80	296	R_PARALOG
gi_513233834_ref_XP_004949866.1_	Boli_TR111422_c0_g1	50.66	304	150	0	11	133	217	1128	3e-80	296	R_PARALOG
gi_513233837_ref_XP_004949867.1_	Boli_TR111422_c0_g1	55.63	311	138	0	5	133	193	1125	6e-85	312	R_UNRESOLVED
gi_513233840_ref_XP_004949868.1_	Boli_TR111422_c0_g1	55.63	311	138	0	5	133	193	1125	6e-85	312	R_UNRESOLVED
gi_313661515_ref_NP_001186371.1_	Boli_TR111427_c0_g1	72.09	369	102	2	1	133	520	1614	3e-159	559	R_ORTHOLOG
gi_513161324_ref_XP_004938208.1_	Boli_TR111427_c0_g1	52.16	347	158	2	9	133	571	1611	3e-103	374	R_PARALOG
gi_513161327_ref_XP_416535.4_	Boli_TR111427_c0_g1	51.94	360	165	2	9	133	532	1611	4e-107	386	R_PARALOG
gi_513179770_ref_XP_004935990.1_	Boli_TR111500_c0_g1	50.53	378	156	7	133	973	1187	2302	1e-95	350	R_ORTHOLOG
gi_50760212_ref_XP_417936.1_	Boli_TR111528_c0_g1	55.88	136	52	3	7	134	69	476	3e-35	145	R_ORTHOLOG
gi_45382359_ref_NP_990725.1_	Boli_TR111535_c0_g1	79.56	274	42	3	9	133	239	1060	3e-119	426	R_ORTHOLOG
gi_513213580_ref_XP_415654.4_	Boli_TR111571_c0_g1	54.66	161	70	3	133	595	4	465	5e-39	161	R_ORTHOLOG
gi_113206132_ref_NP_001038136.1_	Boli_TR111577_c0_g1	61.54	91	35	0	247	337	275	547	3e-24	111	R_PARALOG
gi_118405206_ref_NP_001072957.1_	Boli_TR111577_c0_g1	94.44	162	9	0	1	133	206	691	1e-62	236	R_ORTHOLOG
gi_45382079_ref_NP_990087.1_	Boli_TR111577_c0_g1	75	156	25	1	1	142	206	673	4e-43	172	R_PARALOG
gi_45382093_ref_NP_990088.1_	Boli_TR111577_c0_g1	67.95	156	35	2	1	141	206	673	3e-39	159	R_PARALOG
gi_45382877_ref_NP_990839.1_	Boli_TR111604_c0_g1	70.93	86	25	1	47	133	1673	1918	1e-24	112	PARALOG
gi_56118978_ref_NP_001007954.1_	Boli_TR111612_c0_g1	71.26	254	73	0	18	271	1082	1843	9e-100	361	R_ORTHOLOG
gi_363737856_ref_XP_001233608.2_	Boli_TR111657_c0_g1	77.6	1152	253	3	1	133	293	3748	0	1914	R_ORTHOLOG
gi_513202249_ref_XP_004944025.1_	Boli_TR111657_c0_g1	72.94	1190	319	5	1	133	293	3604	0	1832	R_PARALOG
gi_513202252_ref_XP_004944026.1_	Boli_TR111657_c0_g1	70.33	1274	373	7	1	133	293	3748	0	1862	R_PARALOG
gi_513202255_ref_XP_004944027.1_	Boli_TR111657_c0_g1	74.96	1158	287	4	1	133	293	3604	0	1847	R_PARALOG
gi_513202261_ref_XP_004944029.1_	Boli_TR111657_c0_g1	76.14	1140	269	3	1	133	293	3604	0	1856	R_PARALOG
gi_58696433_ref_NP_001011688.1_	Boli_TR111679_c0_g1	62.04	1038	391	4	23	1057	429	3533	0	1211	R_ORTHOLOG
gi_45382871_ref_NP_989962.1_	Boli_TR111706_c0_g1	88.68	680	77	0	274	953	1	2040	0	1274	R_PARALOG
gi_118093386_ref_XP_001231345.1_	Boli_TR111710_c0_g1	53.98	113	51	2	12	133	255	590	8e-28	121	R_PARALOG
gi_59938766_ref_NP_001012318.1_	Boli_TR111710_c0_g1	68.75	112	35	0	8	133	261	596	2e-42	169	R_ORTHOLOG
gi_59938768_ref_NP_001012319.1_	Boli_TR111710_c0_g1	70.37	108	32	0	8	133	261	584	7e-41	164	R_PARALOG
gi_513199701_ref_XP_004943461.1_	Boli_TR111840_c0_g1	63.91	338	122	1	131	468	72	950	2e-118	426	R_PARALOG
gi_513199707_ref_XP_004943464.1_	Boli_TR111840_c0_g1	73.72	293	77	0	131	423	72	950	5e-125	447	PARALOG
gi_513199709_ref_XP_004943465.1_	Boli_TR111840_c0_g1	63.91	338	122	1	131	468	72	950	3e-118	425	R_PARALOG
gi_513199711_ref_XP_004943466.1_	Boli_TR111840_c0_g1	73.72	293	77	0	131	423	72	950	2e-124	445	R_PARALOG
gi_513199713_ref_XP_003641814.2_	Boli_TR111840_c0_g1	73.22	295	79	1	131	425	72	950	4e-123	441	R_PARALOG
gi_513199701_ref_XP_004943461.1_	Boli_TR111840_c0_g2	70.55	275	81	1	463	737	1	726	2e-125	410	R_PARALOG
gi_513199703_ref_XP_004943462.1_	Boli_TR111840_c0_g2	80.17	242	48	0	463	704	1	726	2e-130	427	R_PARALOG
gi_513199711_ref_XP_004943466.1_	Boli_TR111840_c0_g2	80.17	242	48	0	418	659	1	726	3e-130	426	R_PARALOG
gi_513199713_ref_XP_003641814.2_	Boli_TR111840_c0_g2	80.17	242	48	0	420	661	1	726	3e-130	426	R_PARALOG
gi_513199717_ref_XP_003641815.2_	Boli_TR111840_c0_g2	80.17	242	48	0	391	632	1	726	1e-130	427	R_PARALOG
gi_50740707_ref_XP_419536.1_	Boli_TR111891_c0_g1	50.73	410	202	2	1	410	1553	2776	4e-116	416	R_ORTHOLOG
gi_491229156_ref_NP_001264998.1_	Boli_TR111906_c0_g1	78.51	228	44	1	9	133	119	802	3e-100	362	R_ORTHOLOG
gi_363744136_ref_XP_424786.3_	Boli_TR111912_c0_g1	86.84	304	40	1	1	133	3	911	4e-155	547	r_ORTHOLOG
gi_363744138_ref_XP_003642985.1_	Boli_TR111912_c0_g1	86.84	304	40	1	1	133	3	911	8e-155	546	PARALOG
gi_513229080_ref_XP_004937282.1_	Boli_TR111912_c0_g1	85.92	277	39	1	39	133	3	830	2e-139	495	R_PARALOG
gi_513229083_ref_XP_004937283.1_	Boli_TR111912_c0_g1	85.92	277	39	1	39	315	3	830	5e-140	497	R_PARALOG
gi_513229086_ref_XP_004937284.1_	Boli_TR111912_c0_g1	85.92	277	39	1	39	315	3	830	5e-140	497	R_PARALOG
gi_513211779_ref_XP_001233959.3_	Boli_TR111922_c0_g1	57.25	131	56	1	133	180	109	495	2e-34	145	PARALOG
gi_513211779_ref_XP_001233959.3_	Boli_TR111922_c0_g2	50.3	165	78	2	150	310	632	1120	4e-34	144	PARALOG
gi_363747229_ref_XP_424187.3_	Boli_TR111927_c0_g2	53.06	98	46	0	348	445	2	295	8e-28	124	R_PARALOG
gi_513240536_ref_XP_004951003.1_	Boli_TR111927_c0_g2	53.06	98	46	0	348	445	2	295	8e-27	120	R_PARALOG
gi_513170438_ref_XP_004939693.1_	Boli_TR111978_c0_g1	50.41	244	121	4	1	133	357	1073	4e-51	199	R_UNRESOLVED
gi_513170441_ref_XP_004939694.1_	Boli_TR111978_c0_g1	50.41	244	121	4	1	133	357	1073	4e-51	199	R_UNRESOLVED
gi_513170444_ref_XP_004939695.1_	Boli_TR111978_c0_g1	50.41	244	121	4	1	133	357	1073	4e-51	199	R_UNRESOLVED
gi_363732447_ref_XP_420035.3_	Boli_TR111997_c0_g1	67.46	209	68	0	21	229	342	968	2e-83	307	R_PARALOG
gi_363746138_ref_XP_003643540.1_	Boli_TR111997_c0_g1	60.47	86	34	0	1	133	705	962	3e-23	106	PARALOG
gi_513179557_ref_XP_004935948.1_	Boli_TR111997_c0_g1	59.41	239	97	1	21	259	342	968	5e-81	299	R_PARALOG
gi_513179560_ref_XP_004935949.1_	Boli_TR111997_c0_g1	56.58	228	99	1	25	252	375	968	3e-73	273	R_PARALOG
gi_513221615_ref_XP_004947917.1_	Boli_TR111997_c0_g1	67.44	86	28	0	1	86	459	716	1e-32	137	R_PARALOG
gi_45384364_ref_NP_990335.1_	Boli_TR11202_c0_g1	63.61	327	119	1	1	327	3	980	6e-120	429	R_PARALOG
gi_71897215_ref_NP_001026566.1_	Boli_TR112082_c0_g1	80.37	601	106	3	22	610	515	2314	0	1000	R_ORTHOLOG
gi_363730294_ref_XP_418879.3_	Boli_TR112130_c0_g1	54.95	293	122	5	232	514	208	1020	1e-79	296	R_PARALOG
gi_513170110_ref_XP_004935119.1_	Boli_TR112130_c0_g1	54.95	293	122	5	217	499	208	1020	2e-79	295	R_PARALOG
gi_513226291_ref_XP_004948678.1_	Boli_TR112130_c0_g1	69.62	339	70	1	214	519	4	1020	3e-134	478	R_PARALOG
gi_513226298_ref_XP_004948679.1_	Boli_TR112130_c0_g1	69.62	339	70	1	214	519	4	1020	2e-134	478	R_PARALOG
gi_513226301_ref_XP_004948680.1_	Boli_TR112130_c0_g1	69.62	339	70	1	214	519	4	1020	1e-133	475	PARALOG
gi_363740807_ref_XP_003642385.1_	Boli_TR112205_c0_g1	64.44	225	80	1	6	133	900	1565	1e-85	313	R_ORTHOLOG
gi_513213412_ref_XP_004946167.1_	Boli_TR112205_c0_g1	67.84	199	64	0	133	187	900	1496	2e-81	301	R_PARALOG
gi_513213415_ref_XP_004946168.1_	Boli_TR112205_c0_g1	67.07	164	54	0	32	133	900	1391	6e-65	244	R_PARALOG
gi_88853837_ref_NP_001034687.1_	Boli_TR112257_c0_g1	70.27	185	55	0	89	133	111	665	2e-71	267	R_ORTHOLOG
gi_71896865_ref_NP_001025937.1_	Boli_TR112259_c0_g1	65.33	199	69	3	1	199	1044	1628	3e-59	226	R_ORTHOLOG
gi_513183266_ref_XP_420594.3_	Boli_TR112285_c1_g1	76.12	536	93	6	1	501	1143	2741	0	725	R_ORTHOLOG
gi_513176503_ref_XP_419679.4_	Boli_TR112298_c0_g1	69.05	168	52	0	272	439	2	505	1e-57	227	R_PARALOG
gi_513198143_ref_XP_001235450.3_	Boli_TR112299_c1_g1	55.19	212	89	3	1	206	71	706	1e-54	211	R_ORTHOLOG
gi_50053790_ref_NP_001001899.1_	Boli_TR112315_c0_g1	75.96	574	130	6	133	698	450	2159	0	741	R_ORTHOLOG
gi_513240643_ref_XP_418467.4_	Boli_TR112335_c0_g1	81.54	130	21	1	4	133	1920	2309	1e-59	226	R_ORTHOLOG
gi_288869474_ref_NP_001165845.1_	Boli_TR112335_c0_g3	87.5	64	8	0	15	78	147	338	2e-28	125	R_PARALOG
gi_45384352_ref_NP_990650.1_	Boli_TR112372_c0_g1	51.8	334	153	6	465	790	2035	3021	2e-91	335	R_PARALOG
gi_46048747_ref_NP_990521.1_	Boli_TR112372_c0_g1	72.15	1045	291	4	11	133	1	3108	0	1564	R_ORTHOLOG
gi_363737205_ref_XP_003641817.1_	Boli_TR112421_c0_g1	53.78	119	55	2	37	155	167	505	1e-26	117	PARALOG
gi_363735465_ref_XP_001234656.2_	Boli_TR112436_c0_g1	76.67	180	41	2	82	133	2	538	1e-60	231	R_ORTHOLOG
gi_478621108_ref_NP_001264601.1_	Boli_TR112454_c0_g1	65.05	186	63	2	5	188	613	1170	1e-70	264	R_PARALOG
gi_513166310_ref_XP_425653.3_	Boli_TR112454_c0_g1	60.39	207	80	1	76	280	517	1137	8e-71	265	R_PARALOG
gi_513199719_ref_XP_004943468.1_	Boli_TR112476_c0_g2	70.4	598	161	4	133	1094	33	1739	0	761	R_PARALOG
gi_513199723_ref_XP_004943470.1_	Boli_TR112476_c0_g2	70.4	598	161	4	133	1088	33	1739	0	761	R_PARALOG
gi_513199725_ref_XP_004943471.1_	Boli_TR112476_c0_g2	70.4	598	161	4	133	1072	33	1739	0	761	R_PARALOG
gi_513199727_ref_XP_004943472.1_	Boli_TR112476_c0_g2	73.39	575	137	3	133	1094	33	1739	0	776	R_ORTHOLOG
gi_513199731_ref_XP_004943473.1_	Boli_TR112476_c0_g2	70.4	598	161	4	133	1029	33	1739	0	755	R_PARALOG
gi_363747068_ref_XP_003643901.1_	Boli_TR112480_c0_g1	67.84	199	64	0	1	199	208	804	5e-75	278	R_PARALOG
gi_45382783_ref_NP_990825.1_	Boli_TR112480_c0_g1	63.68	201	71	3	1	199	208	804	5e-67	252	R_PARALOG
gi_50729726_ref_XP_416634.1_	Boli_TR112480_c0_g1	82.91	199	34	0	1	133	208	804	5e-92	335	R_ORTHOLOG
gi_86129490_ref_NP_001034380.1_	Boli_TR112482_c0_g2	53.73	201	50	1	1	133	345	947	2e-56	216	R_ORTHOLOG
gi_56119018_ref_NP_001007872.1_	Boli_TR112498_c0_g1	96.45	197	7	0	32	228	599	1189	5e-82	302	R_ORTHOLOG
gi_45383834_ref_NP_989472.1_	Boli_TR112509_c0_g1	95.8	119	5	0	1	133	68	424	6e-48	187	R_ORTHOLOG
gi_478733038_ref_NP_001264646.1_	Boli_TR112509_c0_g1	76.36	110	25	1	5	113	95	424	1e-28	124	R_PARALOG
gi_45383834_ref_NP_989472.1_	Boli_TR112509_c0_g2	95.41	109	5	0	11	119	43	369	3e-43	171	R_PARALOG
gi_478733038_ref_NP_001264646.1_	Boli_TR112509_c0_g2	77.57	107	23	1	8	133	49	369	3e-29	125	R_PARALOG
gi_45383834_ref_NP_989472.1_	Boli_TR112509_c0_g3	93.28	119	8	0	1	119	279	635	5e-46	181	R_PARALOG
gi_478733038_ref_NP_001264646.1_	Boli_TR112509_c0_g3	76.36	110	25	1	5	113	306	635	1e-28	124	R_PARALOG
gi_513220082_ref_XP_004947554.1_	Boli_TR112540_c0_g1	75.62	283	69	1	1	133	156	998	2e-118	423	R_ORTHOLOG
gi_513220085_ref_XP_425753.3_	Boli_TR112540_c0_g1	72.96	233	63	1	1	133	156	848	1e-93	341	R_PARALOG
gi_513220082_ref_XP_004947554.1_	Boli_TR112540_c0_g2	66.22	74	25	0	1	74	156	377	2e-23	108	R_PARALOG
gi_513220085_ref_XP_425753.3_	Boli_TR112540_c0_g2	66.22	74	25	0	1	74	156	377	5e-23	106	R_PARALOG
gi_513216974_ref_XP_415826.4_	Boli_TR112547_c0_g1	68.5	1000	303	16	133	157	916	3759	0	1196	R_ORTHOLOG
gi_157785684_ref_NP_001099145.1_	Boli_TR112548_c0_g1	94.7	132	7	0	1	132	220	615	6e-69	258	R_ORTHOLOG
gi_513159310_ref_XP_004937804.1_	Boli_TR112584_c0_g1	52.98	821	368	22	5	133	737	3109	0	748	R_PARALOG
gi_513159313_ref_XP_004937805.1_	Boli_TR112584_c0_g1	52.98	821	368	22	5	133	737	3109	0	748	R_PARALOG
gi_513159316_ref_XP_004937806.1_	Boli_TR112584_c0_g1	52.98	821	368	22	5	133	737	3109	0	748	R_PARALOG
gi_513207920_ref_XP_004945192.1_	Boli_TR112584_c0_g1	80.52	801	153	1	4	133	710	3112	0	1292	R_ORTHOLOG
gi_483968120_ref_NP_001264834.1_	Boli_TR112585_c0_g1	86.67	75	10	0	3	77	118	342	3e-34	142	R_ORTHOLOG
gi_52138659_ref_NP_001004378.1_	Boli_TR112643_c1_g1	55.36	280	118	3	9	281	67	903	7e-82	302	R_PARALOG
gi_491229213_ref_NP_001264999.1_	Boli_TR112689_c0_g1	95.74	94	4	0	220	313	223	504	2e-47	188	R_PARALOG
gi_491229213_ref_NP_001264999.1_	Boli_TR112689_c0_g2	95.74	94	4	0	220	313	223	504	4e-47	187	R_PARALOG
gi_491229213_ref_NP_001264999.1_	Boli_TR112689_c0_g3	89.03	155	16	1	133	160	223	687	3e-75	280	R_ORTHOLOG
gi_60302786_ref_NP_001012587.1_	Boli_TR112708_c0_g1	83.33	96	16	1	1	96	3	269	1e-40	166	R_PARALOG
gi_60302786_ref_NP_001012587.1_	Boli_TR112708_c0_g2	85.8	338	48	1	1	133	1535	2527	1e-164	577	R_ORTHOLOG
gi_513172010_ref_XP_001232311.2_	Boli_TR112729_c0_g1	52.71	387	139	5	50	133	274	1419	1e-106	385	R_PARALOG
gi_513172012_ref_XP_426079.3_	Boli_TR112729_c0_g1	52.13	399	152	6	17	133	283	1479	1e-105	381	R_PARALOG
gi_513172014_ref_XP_004939852.1_	Boli_TR112729_c0_g1	52.13	399	152	6	17	133	283	1479	1e-105	381	R_PARALOG
gi_513203320_ref_XP_425117.3_	Boli_TR112729_c0_g1	71.43	434	119	5	4	133	259	1545	3e-175	613	R_ORTHOLOG
gi_513218088_ref_XP_425705.3_	Boli_TR112729_c0_g1	58.89	416	148	7	15	133	265	1482	5e-129	459	R_PARALOG
gi_363742992_ref_XP_419259.3_	Boli_TR112756_c0_g2	82.55	235	41	0	441	675	2	706	8e-103	374	R_PARALOG
gi_46048807_ref_NP_990365.1_	Boli_TR112756_c0_g2	88.93	244	27	0	553	796	5	736	1e-112	407	R_PARALOG
gi_513160217_ref_XP_416388.4_	Boli_TR112756_c0_g2	99.57	235	1	0	560	794	2	706	6e-124	445	R_PARALOG
gi_513160221_ref_XP_004938003.1_	Boli_TR112756_c0_g2	99.57	235	1	0	560	794	2	706	4e-124	445	R_PARALOG
gi_513224123_ref_XP_004934865.1_	Boli_TR112756_c0_g2	82.55	235	41	0	441	675	2	706	8e-103	374	R_PARALOG
gi_313747450_ref_NP_001186404.1_	Boli_TR112793_c0_g1	62.56	203	72	2	1	199	96	695	5e-46	182	R_PARALOG
gi_57529355_ref_NP_001006286.1_	Boli_TR112793_c0_g1	69.71	208	63	3	1	208	96	704	3e-52	203	R_PARALOG
gi_513228118_ref_XP_424458.4_	Boli_TR112801_c0_g1	93.22	177	12	0	1	133	146	676	6e-93	338	R_ORTHOLOG
gi_513228121_ref_XP_004949068.1_	Boli_TR112801_c0_g1	71.75	177	10	1	1	133	146	676	6e-64	241	R_PARALOG
gi_513228124_ref_XP_004949069.1_	Boli_TR112801_c0_g1	66.1	177	10	1	1	133	146	676	8e-57	217	R_PARALOG
gi_94536817_ref_NP_001005802.1_	Boli_TR112801_c0_g1	80.34	178	35	0	2	133	149	682	5e-80	295	R_PARALOG
gi_309384279_ref_NP_001185466.1_	Boli_TR112818_c0_g1	58.55	649	265	1	2071	2715	2	1948	0	840	R_PARALOG
gi_45382363_ref_NP_990193.1_	Boli_TR112818_c0_g1	88.15	650	77	1	2056	2705	2	1948	0	1234	R_PARALOG
gi_51173739_ref_NP_989428.2_	Boli_TR112818_c0_g1	56.36	653	279	4	2156	2802	2	1948	0	802	R_PARALOG
gi_513166523_ref_XP_425655.4_	Boli_TR112818_c0_g1	67.28	651	213	2	2143	2793	2	1948	0	958	R_PARALOG
gi_513235952_ref_XP_004950192.1_	Boli_TR112818_c0_g1	61.32	212	82	1	16	227	1193	1825	4e-73	272	R_PARALOG
gi_45382363_ref_NP_990193.1_	Boli_TR112818_c1_g1	86.21	261	36	0	1791	2051	2	784	9e-137	488	R_PARALOG
gi_363745473_ref_XP_001233761.2_	Boli_TR112852_c0_g1	69.6	227	68	1	24	133	669	1349	2e-82	303	R_ORTHOLOG
gi_45383728_ref_NP_989523.1_	Boli_TR112890_c0_g1	63.78	127	46	0	1	127	127	507	4e-35	145	R_PARALOG
gi_118082759_ref_XP_425481.2_	Boli_TR112922_c0_g1	61.75	217	78	2	10	133	3	653	1e-69	261	R_UNRESOLVED
gi_50755829_ref_XP_425240.1_	Boli_TR112922_c0_g1	61.17	188	73	0	32	219	3	566	8e-62	235	R_PARALOG
gi_513159320_ref_XP_004937807.1_	Boli_TR112922_c0_g1	61.75	217	78	2	10	133	3	653	1e-69	261	R_UNRESOLVED
gi_513159325_ref_XP_004937808.1_	Boli_TR112922_c0_g1	61.75	217	78	2	10	133	3	653	1e-69	261	R_UNRESOLVED
gi_513208304_ref_XP_004945275.1_	Boli_TR112922_c0_g1	61.17	188	73	0	32	219	3	566	8e-62	235	R_PARALOG
gi_475505869_ref_NP_001264305.1_	Boli_TR112945_c0_g1	100	110	0	0	1	133	36	365	1e-49	193	R_ORTHOLOG
gi_513187922_ref_XP_004941786.1_	Boli_TR112946_c0_g1	80	165	33	0	24	133	302	796	7e-75	278	R_PARALOG
gi_513187925_ref_XP_004941787.1_	Boli_TR112946_c0_g1	80.19	207	41	0	24	133	176	796	1e-92	337	R_ORTHOLOG
gi_513187928_ref_XP_004941788.1_	Boli_TR112946_c0_g1	82.39	159	28	0	1	133	302	778	6e-74	275	R_PARALOG
gi_513187931_ref_XP_001233027.3_	Boli_TR112946_c0_g1	82.09	201	36	0	1	133	176	778	4e-91	332	R_PARALOG
gi_118091384_ref_XP_421055.2_	Boli_TR112973_c0_g1	53.27	520	233	10	1	133	443	1924	5e-147	520	R_PARALOG
gi_313851082_ref_NP_001186598.1_	Boli_TR112973_c0_g1	60.64	409	159	3	1	133	713	1924	6e-142	503	R_PARALOG
gi_356460915_ref_NP_001239054.1_	Boli_TR112973_c0_g1	74.95	511	99	7	1	133	395	1924	0	764	R_ORTHOLOG
gi_513186810_ref_XP_004941545.1_	Boli_TR112973_c0_g1	53.17	521	234	10	57	133	443	1927	2e-147	521	R_PARALOG
gi_513186813_ref_XP_004941546.1_	Boli_TR112973_c0_g1	53.17	521	234	10	57	133	443	1927	2e-147	521	R_PARALOG
gi_45383161_ref_NP_989833.1_	Boli_TR113003_c1_g1	57.8	846	339	6	2	133	599	3133	0	1077	R_PARALOG
gi_513181848_ref_XP_426284.4_	Boli_TR113003_c1_g1	79.43	846	174	1	7	133	599	3133	0	1463	R_ORTHOLOG
gi_513181851_ref_XP_004940968.1_	Boli_TR113003_c1_g1	79.38	844	174	1	1	133	599	3127	0	1460	R_PARALOG
gi_513181854_ref_XP_003641204.2_	Boli_TR113003_c1_g1	78.37	846	174	2	7	133	599	3133	0	1434	R_PARALOG
gi_118082621_ref_XP_416193.2_	Boli_TR113034_c1_g1	97.06	136	4	0	1	136	299	706	6e-54	207	R_PARALOG
gi_363727770_ref_XP_003640422.1_	Boli_TR113034_c1_g1	97.06	136	4	0	1	136	299	706	6e-54	207	R_PARALOG
gi_363746092_ref_XP_003643522.1_	Boli_TR113034_c1_g1	100	136	0	0	1	136	299	706	2e-55	213	PARALOG
gi_46048708_ref_NP_990627.1_	Boli_TR113034_c1_g1	100	136	0	0	1	136	299	706	2e-55	213	PARALOG
gi_71895561_ref_NP_001026653.1_	Boli_TR113034_c1_g1	99.26	136	1	0	1	136	299	706	2e-55	212	R_PARALOG
gi_513208757_ref_XP_004945360.1_	Boli_TR113036_c0_g1	59.87	765	306	3	133	202	3	2288	0	894	R_UNRESOLVED
gi_513208760_ref_XP_001234949.3_	Boli_TR113036_c0_g1	59.87	765	306	3	133	202	3	2288	0	894	R_UNRESOLVED
gi_513208765_ref_XP_004945361.1_	Boli_TR113036_c0_g1	57.65	765	276	4	133	202	3	2288	0	843	R_PARALOG
gi_513225681_ref_XP_004948569.1_	Boli_TR113047_c0_g1	62.5	248	93	0	9	133	189	932	4e-92	336	R_UNRESOLVED
gi_513225684_ref_XP_004948570.1_	Boli_TR113047_c0_g1	62.5	248	93	0	9	133	189	932	4e-92	336	R_UNRESOLVED
gi_513225687_ref_XP_004948571.1_	Boli_TR113047_c0_g1	62.5	248	93	0	9	133	189	932	4e-92	336	R_UNRESOLVED
gi_513225690_ref_XP_004948572.1_	Boli_TR113047_c0_g1	62.5	248	93	0	9	133	189	932	4e-92	336	R_UNRESOLVED
gi_513225693_ref_XP_418063.3_	Boli_TR113047_c0_g1	62.5	248	93	0	9	133	189	932	4e-92	336	R_UNRESOLVED
gi_118087412_ref_XP_001231579.1_	Boli_TR113050_c0_g1	79.65	172	35	0	1	172	1253	1768	4e-81	298	R_PARALOG
gi_513173718_ref_XP_004940124.1_	Boli_TR113050_c0_g1	79.65	172	35	0	1	172	1253	1768	4e-81	298	R_PARALOG
gi_513221375_ref_XP_001233322.2_	Boli_TR113050_c0_g1	84.94	166	22	1	10	172	1250	1747	1e-82	303	R_PARALOG
gi_513221378_ref_XP_004947858.1_	Boli_TR113050_c0_g1	85.29	170	22	1	1	133	1250	1759	5e-85	311	R_PARALOG
gi_56605916_ref_NP_001008461.1_	Boli_TR113050_c0_g1	96.53	173	6	0	1	133	1250	1768	8e-98	353	R_ORTHOLOG
gi_118084650_ref_XP_416970.2_	Boli_TR113085_c0_g1	82.41	688	121	0	26	133	2187	4250	0	1159	R_ORTHOLOG
gi_513164616_ref_XP_004938621.1_	Boli_TR113085_c0_g1	82.46	667	117	0	26	133	2250	4250	0	1121	R_PARALOG
gi_513164625_ref_XP_004938622.1_	Boli_TR113085_c0_g1	82.46	593	104	0	26	133	2472	4250	0	1008	R_PARALOG
gi_5834849_ref_NP_006920.1_ATP6_10016	Boli_TR113120_c0_g1	56.32	190	83	0	37	226	48	617	7e-32	135	R_PARALOG
gi_513194477_ref_XP_004942873.1_	Boli_TR113130_c1_g1	81.56	591	109	3	133	194	1	1761	0	885	r_ORTHOLOG
gi_513194480_ref_XP_004942874.1_	Boli_TR113130_c1_g1	81.56	591	109	3	133	168	1	1761	0	877	PARALOG
gi_513194483_ref_XP_004942875.1_	Boli_TR113130_c1_g1	81.56	591	109	3	133	157	1	1761	0	876	PARALOG
gi_513194486_ref_XP_004942876.1_	Boli_TR113130_c1_g1	81.56	591	109	3	133	157	1	1761	0	876	PARALOG
gi_513194477_ref_XP_004942873.1_	Boli_TR113130_c2_g1	83.44	151	25	0	35	185	6	458	6e-66	251	R_PARALOG
gi_513194480_ref_XP_004942874.1_	Boli_TR113130_c2_g1	83.55	152	25	0	8	159	3	458	7e-66	250	R_PARALOG
gi_513194483_ref_XP_004942875.1_	Boli_TR113130_c2_g1	83.11	148	25	0	1	148	15	458	1e-63	243	R_PARALOG
gi_513194486_ref_XP_004942876.1_	Boli_TR113130_c2_g1	83.11	148	25	0	1	148	15	458	1e-63	243	R_PARALOG
gi_229892263_ref_NP_001153543.1_	Boli_TR113134_c0_g1	54.79	219	99	3	11	229	393	1025	1e-63	241	R_PARALOG
gi_363745838_ref_XP_001236478.2_	Boli_TR113134_c0_g1	80.05	431	85	1	1	430	438	1730	0	718	R_PARALOG
gi_396080318_ref_NP_001257506.1_	Boli_TR113134_c0_g1	88.28	529	49	4	14	133	174	1760	0	942	R_ORTHOLOG
gi_56119048_ref_NP_001007845.1_	Boli_TR113151_c0_g1	91.53	366	9	1	1	344	210	1307	0	703	R_ORTHOLOG
gi_47087165_ref_NP_998751.1_	Boli_TR113183_c1_g1	90.65	139	13	0	574	712	68	484	2e-74	279	R_PARALOG
gi_118099442_ref_XP_415401.2_	Boli_TR113184_c0_g1	89.35	263	28	0	19	133	661	1449	2e-126	450	R_ORTHOLOG
gi_513165575_ref_XP_425632.3_	Boli_TR113184_c0_g1	71.15	253	73	0	23	133	679	1437	1e-97	354	R_PARALOG
gi_363732205_ref_XP_423089.3_	Boli_TR113190_c0_g1	71.67	353	99	3	1	352	655	1707	1e-130	464	R_ORTHOLOG
gi_513169354_ref_XP_418800.4_	Boli_TR113195_c0_g1	77.59	174	39	0	1	133	521	1042	2e-78	290	R_PARALOG
gi_513203533_ref_XP_001232879.3_	Boli_TR113195_c0_g1	58.84	741	255	13	1	133	461	2629	1e-179	629	R_ORTHOLOG
gi_513203536_ref_XP_004944297.1_	Boli_TR113195_c0_g1	56.05	669	245	12	1	133	677	2629	2e-147	521	R_PARALOG
gi_118095658_ref_XP_413771.2_	Boli_TR113212_c0_g2	84.31	682	106	3	75	133	4	1998	0	1050	R_PARALOG
gi_118104070_ref_XP_424829.2_	Boli_TR113212_c0_g2	55.89	739	322	13	90	824	31	1998	0	656	R_PARALOG
gi_513201177_ref_XP_004943815.1_	Boli_TR113212_c0_g2	84.31	682	106	3	75	133	4	1998	0	1050	R_PARALOG
gi_513201181_ref_XP_004943816.1_	Boli_TR113212_c0_g2	85.82	670	94	2	75	133	4	1998	0	1058	R_ORTHOLOG
gi_513230679_ref_XP_004949210.1_	Boli_TR113212_c0_g2	56.73	728	311	12	90	813	31	1998	0	664	R_PARALOG
gi_118095273_ref_XP_001233103.1_	Boli_TR113379_c0_g1	84.21	247	39	0	13	133	587	1327	2e-121	433	R_ORTHOLOG
gi_513199843_ref_XP_004943513.1_	Boli_TR113379_c0_g1	82.8	250	43	1	29	133	587	1315	2e-119	426	R_PARALOG
gi_513199845_ref_XP_004943514.1_	Boli_TR113379_c0_g1	85.19	243	36	0	29	133	587	1315	2e-121	433	R_PARALOG
gi_513199847_ref_XP_004943515.1_	Boli_TR113379_c0_g1	82.8	250	43	1	21	133	587	1315	1e-119	427	R_PARALOG
gi_513199849_ref_XP_004943516.1_	Boli_TR113379_c0_g1	81.89	254	46	1	13	133	587	1327	3e-119	426	R_PARALOG
gi_513215007_ref_XP_001233717.3_	Boli_TR113387_c1_g1	63.66	421	125	8	123	515	455	1714	2e-131	469	R_PARALOG
gi_71895619_ref_NP_001026666.1_	Boli_TR113394_c0_g1	76.75	314	60	3	1	133	506	1444	1e-134	479	R_ORTHOLOG
gi_45383414_ref_NP_989704.1_	Boli_TR113399_c0_g1	71.94	196	55	2	1	196	1241	1822	3e-71	266	R_ORTHOLOG
gi_478431029_ref_NP_001264502.1_	Boli_TR113430_c0_g1	61.58	177	35	1	11	154	71	601	7e-38	154	R_ORTHOLOG
gi_478431085_ref_NP_001264533.1_	Boli_TR113432_c0_g1	60.49	205	79	2	73	275	153	764	6e-71	265	R_ORTHOLOG
gi_50732772_ref_XP_418756.1_	Boli_TR113442_c0_g1	92.28	259	20	0	1	133	706	1482	3e-137	486	R_ORTHOLOG
gi_313747567_ref_NP_001186472.1_	Boli_TR113452_c0_g1	61.79	861	307	10	8	846	179	2719	0	918	R_ORTHOLOG
gi_52138633_ref_NP_001004369.1_	Boli_TR113456_c0_g1	55.44	386	172	5	14	133	143	1270	2e-108	391	R_ORTHOLOG
gi_56119034_ref_NP_001007851.1_	Boli_TR113461_c0_g1	67.66	235	21	3	1	133	226	930	5e-55	211	R_ORTHOLOG
gi_513197771_ref_XP_422430.4_	Boli_TR113481_c0_g1	77.46	355	80	0	56	133	227	1291	1e-169	594	r_ORTHOLOG
gi_513197774_ref_XP_004936795.1_	Boli_TR113481_c0_g1	77.46	355	80	0	48	133	227	1291	3e-169	593	PARALOG
gi_513197777_ref_XP_004936796.1_	Boli_TR113481_c0_g1	77.46	355	80	0	25	133	227	1291	5e-169	592	PARALOG
gi_513197780_ref_XP_004936797.1_	Boli_TR113481_c0_g1	77.46	355	80	0	15	133	227	1291	1e-169	593	PARALOG
gi_513197783_ref_XP_004936798.1_	Boli_TR113481_c0_g1	75.68	296	72	0	25	133	404	1291	3e-134	476	R_PARALOG
gi_363735591_ref_XP_421787.3_	Boli_TR113483_c0_g1	89.16	858	93	0	1	133	165	2738	0	1233	R_ORTHOLOG
gi_513203481_ref_XP_004944288.1_	Boli_TR113485_c0_g1	72.73	77	21	0	9	85	16	246	1e-22	103	R_PARALOG
gi_513201198_ref_XP_413772.4_	Boli_TR113488_c0_g1	70.89	632	183	3	1	631	391	2280	0	786	R_ORTHOLOG
gi_513174098_ref_XP_004940199.1_	Boli_TR113493_c0_g1	84.93	418	63	2	240	657	1	1236	0	677	R_PARALOG
gi_513174101_ref_XP_419316.4_	Boli_TR113493_c0_g1	85.75	414	59	1	240	653	1	1236	0	683	PARALOG
gi_513174104_ref_XP_004940200.1_	Boli_TR113493_c0_g1	84.93	418	63	2	226	643	1	1236	0	676	R_PARALOG
gi_513174107_ref_XP_004940201.1_	Boli_TR113493_c0_g1	84.48	348	54	2	240	587	1	1026	7e-158	556	R_PARALOG
gi_513174110_ref_XP_004940202.1_	Boli_TR113493_c0_g1	84.93	418	63	2	206	623	1	1236	0	675	R_PARALOG
gi_513173565_ref_XP_425945.4_	Boli_TR113499_c0_g1	63.51	844	300	3	21	856	163	2691	0	972	R_PARALOG
gi_513217323_ref_XP_004946982.1_	Boli_TR113499_c0_g1	62.44	836	295	6	1	133	166	2664	0	963	R_PARALOG
gi_513217329_ref_XP_003642496.2_	Boli_TR113499_c0_g1	62.44	836	295	6	1	133	166	2664	0	964	R_PARALOG
gi_513217376_ref_XP_004946993.1_	Boli_TR113499_c0_g1	62.44	836	295	6	1	133	166	2664	0	963	R_PARALOG
gi_513217382_ref_XP_003642502.2_	Boli_TR113499_c0_g1	62.44	836	295	6	1	133	166	2664	0	964	R_PARALOG
gi_45382769_ref_NP_990822.1_	Boli_TR113511_c0_g1	66.39	607	202	5	29	633	141	1952	0	756	R_PARALOG
gi_45384370_ref_NP_990334.1_	Boli_TR113511_c0_g1	64.65	611	214	4	3	611	129	1952	0	748	R_PARALOG
gi_513238548_ref_XP_003643701.2_	Boli_TR113511_c0_g1	68.73	371	114	5	42	410	237	1340	7e-135	479	R_PARALOG
gi_55742654_ref_NP_001006686.1_	Boli_TR113511_c0_g1	64.83	617	213	5	2	614	117	1952	0	739	R_PARALOG
gi_157909803_ref_NP_001026152.2_	Boli_TR113529_c0_g1	55.37	177	75	4	4	176	170	688	7e-30	131	R_PARALOG
gi_45383522_ref_NP_989644.1_	Boli_TR113529_c0_g1	84.65	202	30	2	1	201	170	769	3e-71	269	R_PARALOG
gi_45382405_ref_NP_990209.1_	Boli_TR113534_c0_g1	54.89	368	162	7	19	382	121	1194	2e-100	364	R_PARALOG
gi_45384244_ref_NP_990385.1_	Boli_TR113534_c0_g1	55.92	363	159	4	19	380	130	1194	4e-105	380	PARALOG
gi_363743079_ref_XP_417993.3_	Boli_TR113544_c0_g1	69.41	255	78	1	1	255	70	819	4e-96	349	R_PARALOG
gi_363743079_ref_XP_417993.3_	Boli_TR113544_c0_g2	69.8	255	77	1	1	133	70	819	2e-96	350	R_ORTHOLOG
gi_363736857_ref_XP_426639.3_	Boli_TR113545_c0_g1	79.9	1025	206	1	1	133	181	3252	0	1722	R_ORTHOLOG
gi_513197034_ref_XP_004936627.1_	Boli_TR113545_c0_g1	82.19	814	145	0	1	133	811	3252	0	1407	R_PARALOG
gi_71896903_ref_NP_001025928.1_	Boli_TR113546_c0_g1	69.62	79	9	1	296	359	412	648	1e-22	106	R_PARALOG
gi_71896903_ref_NP_001025928.1_	Boli_TR113546_c0_g2	71.7	364	98	2	1	133	412	1494	5e-117	419	R_ORTHOLOG
gi_363743943_ref_XP_428553.3_	Boli_TR113556_c1_g1	89.1	376	39	2	1	133	1619	2746	3e-156	549	R_PARALOG
gi_363744599_ref_XP_001233572.2_	Boli_TR113556_c1_g1	90.16	376	36	1	1	133	1619	2746	1e-159	561	R_ORTHOLOG
gi_513227976_ref_XP_004949030.1_	Boli_TR113556_c1_g1	88.83	376	39	3	1	133	1619	2746	4e-154	543	R_PARALOG
gi_513231643_ref_XP_004949401.1_	Boli_TR113556_c1_g1	90.03	371	36	1	17	133	1619	2731	4e-158	556	R_PARALOG
gi_485836965_ref_NP_001264910.1_	Boli_TR113562_c0_g1	55.39	399	178	1	38	133	301	1494	3e-98	357	R_ORTHOLOG
gi_45383616_ref_NP_989588.1_	Boli_TR113568_c0_g1	59.84	127	49	2	1	133	172	546	4e-27	118	R_ORTHOLOG
gi_45383616_ref_NP_989588.1_	Boli_TR113568_c0_g2	59.5	121	47	2	1	119	172	528	3e-25	112	R_PARALOG
gi_157073915_ref_NP_001096672.1_	Boli_TR113569_c0_g1	51.9	237	113	3	24	133	97	798	6e-64	242	R_PARALOG
gi_157817197_ref_NP_001027562.2_	Boli_TR113569_c0_g1	67.44	258	84	2	13	133	76	840	3e-97	353	PARALOG
gi_363742042_ref_XP_003642587.1_	Boli_TR113569_c0_g1	56.37	204	88	5	1	133	76	669	3e-57	219	R_PARALOG
gi_483968280_ref_NP_001264846.1_	Boli_TR113569_c0_g1	69.8	255	76	3	14	133	76	834	7e-97	352	PARALOG
gi_57525405_ref_NP_001006242.1_	Boli_TR113580_c0_g1	92.94	85	6	0	22	133	378	632	1e-39	160	R_ORTHOLOG
gi_471434866_ref_NP_001264227.1_	Boli_TR113586_c0_g1	81.14	387	73	0	198	584	2	1162	0	702	R_ORTHOLOG
gi_57529391_ref_NP_001006297.1_	Boli_TR113596_c0_g1	50.6	249	99	5	79	133	1	726	1e-46	185	R_ORTHOLOG
gi_313747531_ref_NP_001186450.1_	Boli_TR113607_c0_g1	67.51	317	97	4	21	331	473	1420	1e-84	311	R_ORTHOLOG
gi_363744482_ref_XP_003643058.1_	Boli_TR113614_c0_g1	62.95	224	76	2	6	133	698	1369	3e-80	296	R_ORTHOLOG
gi_363744484_ref_XP_003643059.1_	Boli_TR113614_c0_g1	58.48	224	68	3	6	133	698	1369	7e-70	261	R_PARALOG
gi_363744486_ref_XP_003643060.1_	Boli_TR113614_c0_g1	55.36	224	70	3	6	133	698	1369	5e-65	245	R_PARALOG
gi_363730496_ref_XP_003640815.1_	Boli_TR113619_c0_g1	72.84	81	22	0	27	133	224	466	8e-32	134	R_PARALOG
gi_363730498_ref_XP_003640816.1_	Boli_TR113619_c0_g1	72.84	81	22	0	27	133	224	466	8e-32	134	R_PARALOG
gi_50736146_ref_XP_419061.1_	Boli_TR113619_c0_g1	77.78	99	22	0	27	133	170	466	1e-42	170	R_ORTHOLOG
gi_513171311_ref_XP_004935229.1_	Boli_TR113619_c0_g1	72.84	81	22	0	27	133	224	466	1e-32	138	R_PARALOG
gi_61098238_ref_NP_001012792.1_	Boli_TR113621_c0_g1	51.59	126	61	0	21	146	318	695	2e-29	130	R_PARALOG
gi_45382835_ref_NP_989978.1_	Boli_TR113633_c0_g1	77.62	1269	276	5	1	133	74	3871	0	1601	R_ORTHOLOG
gi_118103188_ref_XP_423237.2_	Boli_TR113639_c0_g2	82.27	203	36	0	1	203	811	1419	2e-95	347	R_PARALOG
gi_124249326_ref_NP_001074352.1_	Boli_TR113639_c0_g2	52.41	166	76	3	1	163	826	1311	2e-44	176	R_PARALOG
gi_363743933_ref_XP_424727.3_	Boli_TR113639_c0_g2	95.57	203	9	0	1	133	811	1419	2e-107	387	R_ORTHOLOG
gi_513227953_ref_XP_004949027.1_	Boli_TR113639_c0_g2	87.19	203	9	1	1	133	811	1419	2e-93	340	R_PARALOG
gi_71897143_ref_NP_001026582.1_	Boli_TR113639_c0_g2	95.07	203	10	0	1	133	811	1419	6e-107	385	R_PARALOG
gi_363736195_ref_XP_426579.3_	Boli_TR113640_c0_g1	84.48	335	52	0	617	951	1	1005	0	590	R_PARALOG
gi_513194103_ref_XP_004942793.1_	Boli_TR113640_c0_g1	84.48	335	52	0	459	793	1	1005	0	588	R_PARALOG
gi_513194106_ref_XP_004942794.1_	Boli_TR113640_c0_g1	84.48	335	52	0	435	769	1	1005	0	588	R_PARALOG
gi_513194109_ref_XP_004942795.1_	Boli_TR113640_c0_g1	84.48	335	52	0	459	793	1	1005	1e-167	588	R_PARALOG
gi_513174306_ref_XP_004940243.1_	Boli_TR113672_c0_g2	65.07	710	239	7	1	133	156	2195	0	894	R_PARALOG
gi_513174309_ref_XP_426112.4_	Boli_TR113672_c0_g2	65.16	709	238	6	1	133	156	2195	0	899	R_ORTHOLOG
gi_477507246_ref_NP_001264411.1_	Boli_TR113689_c0_g1	86.49	74	10	0	1	133	267	488	2e-24	109	R_ORTHOLOG
gi_57530593_ref_NP_001006339.1_	Boli_TR113693_c0_g2	87.8	295	36	0	14	308	183	1067	2e-143	506	R_ORTHOLOG
gi_118082239_ref_XP_416001.2_	Boli_TR113700_c0_g3	71.08	83	24	0	487	569	1	249	2e-27	123	R_PARALOG
gi_513159036_ref_XP_416225.3_	Boli_TR113706_c0_g1	95.28	127	6	0	38	133	846	1226	5e-63	238	R_ORTHOLOG
gi_83721951_ref_NP_001032916.1_	Boli_TR113733_c0_g1	68.84	568	164	11	1	133	41	1576	2e-165	581	R_ORTHOLOG
gi_71895741_ref_NP_001026687.1_	Boli_TR113735_c0_g1	55.12	332	140	8	25	347	319	1287	1e-87	321	R_ORTHOLOG
gi_318064688_ref_NP_001186972.1_	Boli_TR113738_c0_g1	50.52	194	96	1	84	277	269	847	2e-56	218	R_ORTHOLOG
gi_513181825_ref_XP_420386.3_	Boli_TR113743_c0_g1	63.51	570	201	9	62	133	175	1851	0	657	R_PARALOG
gi_86129534_ref_NP_001034403.1_	Boli_TR113743_c0_g1	68.98	1183	322	14	20	133	127	3582	0	1478	R_ORTHOLOG
gi_513218102_ref_XP_004947144.1_	Boli_TR113748_c0_g1	64.08	735	261	4	909	1640	2	2203	0	1002	R_PARALOG
gi_513218105_ref_XP_004947145.1_	Boli_TR113748_c0_g1	64.08	735	261	4	909	1640	2	2203	0	1002	R_PARALOG
gi_513218108_ref_XP_004947146.1_	Boli_TR113748_c0_g1	64.08	735	261	4	909	1640	2	2203	0	1002	R_PARALOG
gi_513218111_ref_XP_004947147.1_	Boli_TR113748_c0_g1	64.08	735	261	4	909	1640	2	2203	0	1002	R_PARALOG
gi_513218114_ref_XP_003642506.2_	Boli_TR113748_c0_g1	64.08	735	261	4	909	1640	2	2203	0	1002	R_PARALOG
gi_71895137_ref_NP_001026359.1_	Boli_TR11376_c0_g1	83.93	361	58	0	421	781	2	1084	0	650	R_PARALOG
gi_71895137_ref_NP_001026359.1_	Boli_TR11376_c0_g2	84.21	361	57	0	133	421	2	1084	0	654	R_ORTHOLOG
gi_50729927_ref_XP_416709.1_	Boli_TR113781_c0_g1	53.49	215	96	2	15	133	402	1043	3e-54	210	R_UNRESOLVED
gi_513162639_ref_XP_004938447.1_	Boli_TR113781_c0_g1	53.49	215	96	2	15	133	402	1043	3e-54	210	R_UNRESOLVED
gi_513162643_ref_XP_004938448.1_	Boli_TR113781_c0_g1	53.49	215	96	2	15	133	402	1043	3e-54	210	R_UNRESOLVED
gi_513162646_ref_XP_004938449.1_	Boli_TR113781_c0_g1	53.49	215	96	2	15	133	402	1043	3e-54	210	R_UNRESOLVED
gi_50745752_ref_XP_420228.1_	Boli_TR113814_c0_g1	87.97	133	16	0	1	133	48	446	5e-57	218	R_ORTHOLOG
gi_513181031_ref_XP_004940823.1_	Boli_TR113841_c0_g2	75.29	85	21	0	55	139	4	258	4e-32	136	R_PARALOG
gi_302191661_ref_NP_001180517.1_	Boli_TR113863_c0_g2	61.15	417	162	4	300	716	296	1513	5e-144	510	R_PARALOG
gi_302191663_ref_NP_001180518.1_	Boli_TR113863_c0_g2	61.15	417	162	4	275	691	296	1513	4e-144	510	R_PARALOG
gi_45384184_ref_NP_990410.1_	Boli_TR113863_c0_g2	69.91	349	104	3	133	330	263	1303	1e-145	515	R_PARALOG
gi_45384388_ref_NP_990267.1_	Boli_TR113863_c0_g2	72.62	420	114	4	133	281	260	1483	1e-177	622	R_ORTHOLOG
gi_76253783_ref_NP_001029022.1_	Boli_TR113863_c0_g2	61.15	417	162	4	251	667	296	1513	3e-144	511	R_PARALOG
gi_487439656_ref_NP_001264927.1_	Boli_TR113875_c0_g1	97.75	89	2	0	1	133	175	441	9e-41	164	R_ORTHOLOG
gi_513168911_ref_XP_004939437.1_	Boli_TR113876_c0_g1	85.71	154	22	0	128	281	611	1072	8e-65	247	R_PARALOG
gi_513168916_ref_XP_004939438.1_	Boli_TR113876_c0_g1	85.16	155	23	0	18	172	608	1072	2e-62	238	PARALOG
gi_513168919_ref_XP_425995.3_	Boli_TR113876_c0_g1	86.49	148	20	0	1	148	629	1072	7e-60	230	R_PARALOG
gi_118092780_ref_XP_426512.2_	Boli_TR113896_c0_g1	53.89	540	244	7	1	133	203	1789	9e-148	522	R_PARALOG
gi_513191212_ref_XP_004942181.1_	Boli_TR113896_c0_g1	53.79	541	245	7	31	133	203	1792	1e-148	525	R_ORTHOLOG
gi_513191218_ref_XP_004942182.1_	Boli_TR113896_c0_g1	53.89	540	244	7	1	133	203	1789	9e-148	522	R_PARALOG
gi_118086195_ref_XP_418837.2_	Boli_TR113897_c1_g1	62.81	519	141	7	1	133	706	2235	1e-175	614	R_PARALOG
gi_363730136_ref_XP_003640774.1_	Boli_TR113897_c1_g1	69.94	519	152	6	1	133	706	2235	0	711	R_ORTHOLOG
gi_513203096_ref_XP_414026.4_	Boli_TR113897_c1_g1	67.14	280	92	0	1	280	706	1545	4e-114	409	R_PARALOG
gi_513226231_ref_XP_003642871.2_	Boli_TR113898_c3_g1	55.64	505	215	2	7	502	367	1878	6e-143	506	R_ORTHOLOG
gi_45383329_ref_NP_989745.1_	Boli_TR113903_c1_g1	65.14	109	36	1	57	163	577	903	1e-28	125	R_PARALOG
gi_513195573_ref_XP_004943105.1_	Boli_TR113905_c0_g1	58.17	710	275	8	133	820	1947	4070	2e-174	612	R_PARALOG
gi_513195576_ref_XP_003641680.2_	Boli_TR113905_c0_g1	58.03	710	272	8	133	816	1947	4070	9e-174	609	R_PARALOG
gi_513195579_ref_XP_004943106.1_	Boli_TR113905_c0_g1	58.03	710	272	8	133	816	1947	4070	1e-173	609	R_PARALOG
gi_513195582_ref_XP_004943107.1_	Boli_TR113905_c0_g1	57.75	748	294	9	133	858	1860	4070	5e-179	626	R_PARALOG
gi_513195585_ref_XP_004943108.1_	Boli_TR113905_c0_g1	57.62	748	291	9	133	854	1860	4070	3e-178	624	R_PARALOG
gi_363737222_ref_XP_003641820.1_	Boli_TR113906_c0_g2	59.78	92	37	0	15	133	326	601	4e-27	119	R_PARALOG
gi_363737224_ref_XP_003641821.1_	Boli_TR113906_c0_g2	59.78	92	37	0	15	133	326	601	4e-27	119	R_PARALOG
gi_480354967_ref_NP_001264705.1_	Boli_TR113906_c0_g2	67.59	145	38	2	8	133	173	601	2e-41	166	R_ORTHOLOG
gi_480354969_ref_NP_001264706.1_	Boli_TR113906_c0_g2	81.52	92	17	0	15	133	326	601	1e-37	153	R_PARALOG
gi_50752403_ref_XP_422774.1_	Boli_TR113906_c0_g2	59.78	92	37	0	19	133	326	601	4e-27	118	R_PARALOG
gi_124001543_ref_NP_996867.3_	Boli_TR113910_c0_g1	64.2	324	116	1	1	133	50	1018	9e-116	415	R_ORTHOLOG
gi_45384526_ref_NP_990328.1_	Boli_TR113910_c0_g1	57.21	222	91	2	1	218	359	1018	2e-70	265	R_PARALOG
gi_49170080_ref_NP_989917.1_	Boli_TR113910_c0_g1	52.37	317	151	2	1	317	119	1018	5e-89	326	R_PARALOG
gi_95772105_ref_NP_001035734.1_	Boli_TR113910_c0_g1	56.78	236	102	3	1	236	359	1018	4e-77	287	R_PARALOG
gi_487442151_ref_NP_001264961.1_	Boli_TR113936_c0_g1	78.47	144	31	1	1	133	300	728	1e-50	197	R_PARALOG
gi_487442223_ref_NP_001264962.1_	Boli_TR113936_c0_g1	79.02	143	30	0	1	133	300	728	6e-52	201	R_ORTHOLOG
gi_487442310_ref_NP_001264966.1_	Boli_TR113936_c0_g1	65.73	143	29	1	1	133	300	728	4e-38	155	R_PARALOG
gi_363744612_ref_XP_429175.3_	Boli_TR113948_c0_g2	64.99	437	119	7	1	133	215	1522	4e-117	420	R_ORTHOLOG
gi_513231751_ref_XP_004949423.1_	Boli_TR113948_c0_g2	64.1	415	115	7	95	133	281	1522	4e-113	407	R_PARALOG
gi_513231756_ref_XP_004949424.1_	Boli_TR113948_c0_g2	64.1	415	115	7	59	133	281	1522	9e-112	402	R_PARALOG
gi_513231759_ref_XP_004949425.1_	Boli_TR113948_c0_g2	64.1	415	115	7	59	133	281	1522	9e-112	402	R_PARALOG
gi_513239573_ref_XP_003643857.2_	Boli_TR113948_c0_g2	63.6	239	49	4	11	211	806	1522	4e-63	239	R_PARALOG
gi_50730219_ref_XP_416813.1_	Boli_TR113953_c0_g1	62.46	562	197	10	1	548	329	1990	1e-137	488	R_ORTHOLOG
gi_118097601_ref_XP_001234830.1_	Boli_TR113958_c0_g1	74.14	232	60	1	1	133	1017	1709	1e-98	358	R_UNRESOLVED
gi_50746643_ref_XP_420590.1_	Boli_TR113958_c0_g1	55.13	234	103	3	1	232	1017	1709	1e-63	242	R_PARALOG
gi_513183231_ref_XP_004941219.1_	Boli_TR113958_c0_g1	55.13	234	103	3	1	232	1017	1709	1e-63	242	R_PARALOG
gi_513207378_ref_XP_004945074.1_	Boli_TR113958_c0_g1	74.14	232	60	1	1	133	1017	1709	1e-98	358	R_UNRESOLVED
gi_513166696_ref_XP_417264.4_	Boli_TR113972_c0_g1	85.03	374	56	0	133	279	2	1123	0	639	R_ORTHOLOG
gi_55741594_ref_NP_001006415.1_	Boli_TR113982_c0_g1	70.73	246	68	3	1	133	343	1074	1e-86	318	R_PARALOG
gi_56119054_ref_NP_001007840.1_	Boli_TR113982_c0_g1	87.04	247	32	0	1	133	340	1080	4e-111	399	R_PARALOG
gi_57529350_ref_NP_001006289.1_	Boli_TR113982_c0_g1	75.81	248	56	3	1	133	343	1080	2e-90	330	R_PARALOG
gi_71895543_ref_NP_001026648.1_	Boli_TR113982_c0_g1	97.98	247	5	0	1	133	340	1080	5e-125	445	R_ORTHOLOG
gi_71897035_ref_NP_001026514.1_	Boli_TR113982_c0_g1	74.59	244	58	2	1	133	343	1074	5e-89	325	R_PARALOG
gi_118101218_ref_XP_417644.2_	Boli_TR113991_c0_g1	78.62	145	28	2	22	163	764	1195	2e-55	216	R_PARALOG
gi_513220130_ref_XP_004947563.1_	Boli_TR113991_c0_g1	78.62	145	28	2	22	163	764	1195	2e-55	216	R_PARALOG
gi_513187048_ref_XP_004941595.1_	Boli_TR113994_c0_g1	52.54	177	84	1	113	133	4	456	3e-48	190	R_PARALOG
gi_513187051_ref_XP_004941596.1_	Boli_TR113994_c0_g1	52.54	177	84	1	106	133	4	456	3e-48	190	R_PARALOG
gi_513187054_ref_XP_004941597.1_	Boli_TR113994_c0_g1	52.54	177	84	1	106	133	4	456	3e-48	190	R_PARALOG
gi_513187057_ref_XP_426416.3_	Boli_TR113994_c0_g1	60.13	153	61	1	113	133	4	456	3e-49	193	R_ORTHOLOG
gi_513187060_ref_XP_004941598.1_	Boli_TR113994_c0_g1	57.62	151	41	2	113	133	4	456	7e-43	172	R_PARALOG
gi_363741672_ref_XP_003642539.1_	Boli_TR1139_c0_g1	78.41	88	19	0	91	178	2	265	5e-34	144	R_PARALOG
gi_513176714_ref_XP_001232448.2_	Boli_TR1139_c0_g1	78.41	88	19	0	355	442	2	265	1e-34	147	R_PARALOG
gi_513176717_ref_XP_004935734.1_	Boli_TR1139_c0_g1	78.41	88	19	0	239	326	2	265	8e-34	144	R_PARALOG
gi_71896095_ref_NP_001026748.1_	Boli_TR1139_c0_g1	93.18	88	6	0	84	171	2	265	7e-40	163	R_PARALOG
gi_218664507_ref_NP_001136321.1_	Boli_TR114006_c0_g1	68.65	303	92	4	12	311	629	1531	5e-105	379	R_ORTHOLOG
gi_50745252_ref_XP_420041.1_	Boli_TR114013_c0_g1	58.05	298	122	7	1	295	1036	1869	1e-74	278	R_PARALOG
gi_513172730_ref_XP_004940019.1_	Boli_TR114013_c0_g1	83.18	220	36	1	133	170	1507	2166	5e-79	293	R_ORTHOLOG
gi_513179606_ref_XP_004935953.1_	Boli_TR114013_c0_g1	57.53	299	124	7	1	296	1036	1869	8e-74	276	R_PARALOG
gi_314122193_ref_NP_001186607.1_	Boli_TR114016_c0_g1	77.08	96	22	0	20	115	257	544	2e-35	146	R_ORTHOLOG
gi_513217511_ref_XP_004947023.1_	Boli_TR114020_c1_g1	52.34	214	96	5	8	133	1370	1936	2e-48	191	R_ORTHOLOG
gi_118098322_ref_XP_424591.2_	Boli_TR11402_c0_g1	78.01	282	60	2	117	396	336	1079	6e-161	394	R_PARALOG
gi_363740927_ref_XP_420098.3_	Boli_TR11402_c0_g1	74.58	118	30	1	1	118	5	352	1e-89	152	R_PARALOG
gi_363740929_ref_XP_003642404.1_	Boli_TR11402_c0_g1	74.58	118	30	1	1	118	5	352	9e-90	153	R_PARALOG
gi_513214245_ref_XP_004946363.1_	Boli_TR11402_c0_g1	74.58	118	30	1	1	118	5	352	5e-90	153	R_PARALOG
gi_513214252_ref_XP_004946364.1_	Boli_TR11402_c0_g1	74.58	118	30	1	1	118	5	352	1e-88	151	R_PARALOG
gi_118098322_ref_XP_424591.2_	Boli_TR11402_c0_g2	81.57	396	71	3	3	396	2	1078	2e-164	579	PARALOG
gi_363740927_ref_XP_420098.3_	Boli_TR11402_c0_g2	56.3	389	166	7	1	385	5	1078	4e-93	342	R_PARALOG
gi_363740929_ref_XP_003642404.1_	Boli_TR11402_c0_g2	56.3	389	166	7	1	385	5	1078	3e-93	342	R_PARALOG
gi_513214245_ref_XP_004946363.1_	Boli_TR11402_c0_g2	56.3	389	166	7	1	385	5	1078	2e-93	343	R_PARALOG
gi_513214252_ref_XP_004946364.1_	Boli_TR11402_c0_g2	56.3	389	166	7	1	385	5	1078	3e-92	339	R_PARALOG
gi_513173844_ref_XP_003640915.2_	Boli_TR114031_c0_g1	64.97	294	103	2	640	933	1417	2292	3e-104	378	R_PARALOG
gi_118096763_ref_XP_425150.2_	Boli_TR114042_c0_g1	58.42	505	210	2	1	133	1253	2746	1e-159	561	R_UNRESOLVED
gi_513204697_ref_XP_004944539.1_	Boli_TR114042_c0_g1	58.42	505	210	2	1	133	1253	2746	1e-159	561	R_UNRESOLVED
gi_513204699_ref_XP_004944540.1_	Boli_TR114042_c0_g1	58.42	505	210	2	1	133	1253	2746	1e-159	561	R_UNRESOLVED
gi_61098254_ref_NP_001012843.1_	Boli_TR114046_c0_g1	96.77	124	4	0	1	124	50	421	5e-70	264	R_PARALOG
gi_61098400_ref_NP_001012947.1_	Boli_TR114046_c0_g1	57.94	126	49	2	1	122	50	421	3e-35	149	R_PARALOG
gi_61098254_ref_NP_001012843.1_	Boli_TR114046_c0_g2	89.91	852	70	4	1	133	693	3239	0	1555	R_ORTHOLOG
gi_61098400_ref_NP_001012947.1_	Boli_TR114046_c0_g2	59.03	842	323	10	1	820	741	3239	0	1002	R_PARALOG
gi_475809091_ref_NP_001264342.1_	Boli_TR114055_c0_g2	80.98	326	59	1	8	133	332	1309	9e-130	461	R_ORTHOLOG
gi_71895015_ref_NP_001026021.1_	Boli_TR114055_c0_g2	54.29	326	149	1	25	133	332	1306	1e-90	332	R_PARALOG
gi_513210400_ref_XP_415149.4_	Boli_TR114057_c1_g1	56.82	792	334	14	91	133	490	2799	0	764	R_ORTHOLOG
gi_71896527_ref_NP_001026121.1_	Boli_TR114058_c0_g1	84.03	645	91	7	1	133	1733	3646	0	919	R_ORTHOLOG
gi_513178366_ref_XP_004940491.1_	Boli_TR11408_c0_g1	73.84	302	74	6	13	309	165	1001	7e-97	354	R_PARALOG
gi_513178369_ref_XP_004940492.1_	Boli_TR11408_c0_g1	73.84	302	74	6	13	309	165	1001	4e-97	355	R_PARALOG
gi_513178372_ref_XP_004940493.1_	Boli_TR11408_c0_g1	73.84	302	74	6	13	309	165	1001	6e-97	355	R_PARALOG
gi_513178378_ref_XP_004940495.1_	Boli_TR11408_c0_g1	79.08	282	54	5	13	289	165	1001	2e-100	366	PARALOG
gi_513178381_ref_XP_419884.4_	Boli_TR11408_c0_g1	73.84	302	74	6	13	309	165	1001	3e-97	356	R_PARALOG
gi_513236767_ref_XP_003643507.2_	Boli_TR114096_c0_g1	81.74	230	42	1	44	133	125	811	4e-108	389	R_ORTHOLOG
gi_118103076_ref_XP_418182.2_	Boli_TR114103_c0_g1	86.99	246	32	0	1	133	198	935	1e-124	444	R_ORTHOLOG
gi_513226551_ref_XP_004948727.1_	Boli_TR114103_c0_g1	88.71	124	14	0	1	133	198	569	2e-60	229	R_PARALOG
gi_513231798_ref_XP_001232135.3_	Boli_TR114103_c0_g1	69.41	219	67	1	35	253	291	935	5e-91	332	R_PARALOG
gi_513169301_ref_XP_418786.3_	Boli_TR114112_c0_g1	96.05	557	18	1	99	133	388	2058	0	1117	PARALOG
gi_513169305_ref_XP_004939504.1_	Boli_TR114112_c0_g1	95.37	562	22	1	40	133	373	2058	0	1120	PARALOG
gi_513169308_ref_XP_004939505.1_	Boli_TR114112_c0_g1	95.37	562	22	1	10	133	373	2058	0	1119	R_PARALOG
gi_513169311_ref_XP_004939506.1_	Boli_TR114112_c0_g1	96.05	557	18	1	1	133	388	2058	0	1117	R_PARALOG
gi_513169314_ref_XP_004939507.1_	Boli_TR114112_c0_g1	96.19	499	15	1	13	133	562	2058	0	996	R_PARALOG
gi_478431063_ref_NP_001264519.1_	Boli_TR114121_c0_g1	62.76	239	88	1	1	238	151	867	2e-71	267	R_ORTHOLOG
gi_487441816_ref_NP_001264955.1_	Boli_TR114158_c0_g1	61.48	122	47	2	1	133	142	492	1e-38	157	R_UNRESOLVED
gi_487441866_ref_NP_001264956.1_	Boli_TR114158_c0_g1	61.48	122	47	2	1	133	142	492	1e-38	157	R_UNRESOLVED
gi_487441996_ref_NP_001264957.1_	Boli_TR114158_c0_g1	60.44	91	36	1	1	133	142	411	4e-27	118	R_PARALOG
gi_513235659_ref_XP_004950146.1_	Boli_TR114158_c0_g1	61.48	122	47	2	1	133	142	492	1e-38	157	R_UNRESOLVED
gi_430768600_ref_NP_001107180.1_	Boli_TR114163_c0_g1	50	122	56	3	1	133	62	421	1e-21	100	R_PARALOG
gi_430768602_ref_NP_001258893.1_	Boli_TR114163_c0_g1	50	122	56	3	1	133	62	421	1e-21	100	R_PARALOG
gi_430768604_ref_NP_001258894.1_	Boli_TR114163_c0_g1	75.4	126	31	1	1	133	62	436	1e-45	180	R_ORTHOLOG
gi_430768606_ref_NP_001258895.1_	Boli_TR114163_c0_g1	74.6	126	31	2	1	133	62	436	5e-44	174	R_PARALOG
gi_363744800_ref_XP_424895.3_	Boli_TR114165_c0_g1	61.76	170	65	0	38	133	86	595	1e-56	217	R_PARALOG
gi_363744806_ref_XP_003643128.1_	Boli_TR114165_c0_g1	63.5	263	96	0	41	133	86	874	1e-95	347	R_ORTHOLOG
gi_513232217_ref_XP_004949523.1_	Boli_TR114165_c0_g1	61.99	171	65	0	38	133	86	598	2e-56	217	R_PARALOG
gi_513232220_ref_XP_004949524.1_	Boli_TR114165_c0_g1	60.57	175	69	0	38	133	86	610	3e-57	219	R_PARALOG
gi_513235632_ref_XP_003643359.2_	Boli_TR114165_c0_g1	56.6	106	46	0	41	133	86	403	1e-28	124	R_PARALOG
gi_513191909_ref_XP_421748.3_	Boli_TR114204_c0_g1	65.49	142	49	0	1	133	944	1369	1e-26	120	R_ORTHOLOG
gi_45383990_ref_NP_990600.1_	Boli_TR114218_c0_g1	94.7	151	8	0	1	133	121	573	2e-78	290	R_ORTHOLOG
gi_363739604_ref_XP_414872.3_	Boli_TR114226_c0_g1	60.98	164	50	4	1	133	23	487	1e-37	153	R_UNRESOLVED
gi_513208525_ref_XP_004945320.1_	Boli_TR114226_c0_g1	60.98	164	50	4	1	133	23	487	1e-37	153	R_UNRESOLVED
gi_363730875_ref_XP_001233329.2_	Boli_TR11425_c0_g1	98.4	125	2	0	48	172	331	705	3e-59	226	R_PARALOG
gi_45384118_ref_NP_990609.1_	Boli_TR11425_c0_g1	91.2	125	11	0	48	172	331	705	1e-56	217	R_PARALOG
gi_45384410_ref_NP_990672.1_	Boli_TR11425_c0_g1	98.4	125	2	0	48	172	331	705	2e-59	226	R_PARALOG
gi_513171889_ref_XP_004939810.1_	Boli_TR11425_c0_g1	98.4	125	2	0	48	172	331	705	3e-59	226	R_PARALOG
gi_363730875_ref_XP_001233329.2_	Boli_TR11425_c0_g2	98.4	125	2	0	48	172	276	650	3e-59	226	R_PARALOG
gi_45384118_ref_NP_990609.1_	Boli_TR11425_c0_g2	91.2	125	11	0	48	172	276	650	1e-56	217	R_PARALOG
gi_45384410_ref_NP_990672.1_	Boli_TR11425_c0_g2	98.4	125	2	0	48	172	276	650	2e-59	226	R_PARALOG
gi_513171889_ref_XP_004939810.1_	Boli_TR11425_c0_g2	98.4	125	2	0	48	172	276	650	3e-59	226	R_PARALOG
gi_363727921_ref_XP_003640435.1_	Boli_TR114266_c0_g1	65.66	166	57	1	74	133	965	1459	1e-60	231	R_PARALOG
gi_363727925_ref_XP_003640437.1_	Boli_TR114266_c0_g1	69.75	367	111	4	74	133	371	1459	2e-146	518	R_PARALOG
gi_363727927_ref_XP_003640438.1_	Boli_TR114266_c0_g1	69.57	368	112	5	74	133	371	1459	5e-145	513	R_PARALOG
gi_513159523_ref_XP_004937859.1_	Boli_TR114266_c0_g1	65.45	165	57	1	74	133	968	1459	2e-60	230	R_PARALOG
gi_513205243_ref_XP_003642037.2_	Boli_TR114266_c0_g1	84.89	364	55	1	81	133	371	1459	0	637	R_ORTHOLOG
gi_475809244_ref_NP_001264346.1_	Boli_TR114286_c0_g1	55.64	133	59	0	1	133	108	506	7e-36	147	R_PARALOG
gi_475809246_ref_NP_001264345.1_	Boli_TR114286_c0_g1	60.45	134	53	0	1	134	108	509	2e-44	176	R_PARALOG
gi_487442403_ref_NP_001264969.1_	Boli_TR114286_c0_g1	65.67	134	46	0	1	133	108	509	2e-49	192	R_ORTHOLOG
gi_513219861_ref_XP_417606.4_	Boli_TR114286_c0_g1	51.88	133	64	0	1	133	108	506	6e-36	148	R_PARALOG
gi_54607179_ref_NP_001006580.1_	Boli_TR114358_c0_g1	80.39	760	145	3	92	133	630	2897	0	1239	R_ORTHOLOG
gi_86129572_ref_NP_001034413.1_	Boli_TR114358_c0_g1	59.48	854	317	13	1	133	423	2945	0	995	R_PARALOG
gi_48675895_ref_NP_001001616.1_	Boli_TR114385_c0_g1	52.83	494	230	2	1	491	222	1703	2e-142	504	R_PARALOG
gi_49170110_ref_NP_001001752.1_	Boli_TR114385_c0_g1	53.24	494	231	0	1	494	222	1703	7e-149	525	PARALOG
gi_46195450_ref_NP_990259.1_	Boli_TR114390_c0_g1	55.31	367	146	13	1	133	197	1192	5e-62	236	R_ORTHOLOG
gi_513194669_ref_XP_004942913.1_	Boli_TR114390_c0_g1	88.46	78	9	1	1	78	683	913	1e-30	130	R_PARALOG
gi_513231774_ref_XP_429167.4_	Boli_TR114392_c0_g1	81.82	132	24	0	962	1093	34	429	1e-64	246	R_ORTHOLOG
gi_45384438_ref_NP_990670.1_	Boli_TR114398_c0_g1	51.9	237	103	4	7	133	665	1375	5e-59	226	R_ORTHOLOG
gi_118089366_ref_XP_001232252.1_	Boli_TR114402_c0_g1	74.88	203	49	1	1	201	2491	3099	1e-88	323	R_PARALOG
gi_118089368_ref_XP_001232274.1_	Boli_TR114402_c0_g1	74.88	203	49	1	1	201	2491	3099	1e-88	323	R_PARALOG
gi_513180292_ref_XP_420182.3_	Boli_TR114402_c0_g1	74.88	203	49	1	61	261	2491	3099	2e-90	330	R_PARALOG
gi_513180295_ref_XP_004940674.1_	Boli_TR114402_c0_g1	70.83	144	40	1	69	210	2491	2922	1e-57	221	R_PARALOG
gi_56711266_ref_NP_001008678.1_	Boli_TR114402_c0_g1	89.66	203	19	1	1	133	2491	3099	5e-106	381	R_ORTHOLOG
gi_45383177_ref_NP_989825.1_	Boli_TR114412_c0_g1	71.93	481	129	2	202	676	2	1441	0	745	R_PARALOG
gi_45383179_ref_NP_989826.1_	Boli_TR114412_c0_g1	85	480	67	1	98	572	2	1441	0	860	R_PARALOG
gi_45383183_ref_NP_989824.1_	Boli_TR114412_c0_g1	70.98	479	132	2	98	569	2	1438	0	723	R_PARALOG
gi_476007898_ref_NP_001264355.1_	Boli_TR114412_c0_g1	57.32	410	175	0	118	527	2	1231	1e-144	511	R_PARALOG
gi_476007900_ref_NP_001264356.1_	Boli_TR114412_c0_g1	57.32	410	175	0	89	498	2	1231	1e-144	511	R_PARALOG
gi_513238572_ref_XP_004950670.1_	Boli_TR114416_c1_g2	57.03	128	55	3	1	133	1427	1768	2e-31	133	R_PARALOG
gi_71896991_ref_NP_001026501.1_	Boli_TR114416_c1_g2	66.01	509	130	1	1	133	1937	3463	0	689	R_ORTHOLOG
gi_71897283_ref_NP_001026555.1_	Boli_TR114433_c0_g1	87.94	945	110	3	60	1000	23	2857	0	1619	R_ORTHOLOG
gi_513172108_ref_XP_419185.4_	Boli_TR114441_c0_g1	51.9	1106	528	12	133	1115	987	4151	0	877	R_ORTHOLOG
gi_513220978_ref_XP_417717.4_	Boli_TR114467_c0_g3	84.29	191	30	0	64	254	362	934	4e-74	276	R_ORTHOLOG
gi_126165290_ref_NP_001075173.1_	Boli_TR114477_c0_g2	58.2	122	51	0	25	146	242	607	5e-35	145	R_PARALOG
gi_363745254_ref_XP_003643240.1_	Boli_TR114477_c0_g2	51.22	123	54	2	25	141	239	607	1e-27	120	R_PARALOG
gi_49169791_ref_NP_990820.1_	Boli_TR114477_c0_g2	58.2	122	51	0	25	146	242	607	2e-35	146	R_PARALOG
gi_52138683_ref_NP_001004390.1_	Boli_TR114477_c0_g2	59.84	122	49	0	25	146	242	607	1e-35	146	R_PARALOG
gi_71895591_ref_NP_001026660.1_	Boli_TR114477_c0_g2	58.2	122	51	0	25	146	242	607	1e-34	143	R_PARALOG
gi_513223860_ref_XP_427542.4_	Boli_TR114479_c0_g2	74.09	247	64	1	41	133	83	817	1e-108	390	R_ORTHOLOG
gi_513223863_ref_XP_004948437.1_	Boli_TR114479_c0_g2	73.66	243	64	1	41	133	83	805	4e-106	382	R_PARALOG
gi_45383366_ref_NP_989728.1_	Boli_TR114492_c0_g1	78.78	278	58	1	1	277	28	861	5e-128	455	R_ORTHOLOG
gi_513174863_ref_XP_426119.3_	Boli_TR114512_c0_g1	60.63	315	122	2	23	133	352	1296	3e-116	417	R_ORTHOLOG
gi_363735448_ref_XP_003641560.1_	Boli_TR114516_c0_g1	66.22	672	227	1	3	674	217	2229	0	949	R_PARALOG
gi_513191173_ref_XP_004942171.1_	Boli_TR114516_c0_g1	63.54	672	217	2	3	646	217	2229	0	891	R_PARALOG
gi_513191176_ref_XP_004942172.1_	Boli_TR114516_c0_g1	65.29	556	193	1	3	558	565	2229	0	790	R_PARALOG
gi_513204902_ref_XP_414319.3_	Boli_TR114538_c0_g1	61.16	963	348	22	117	1053	139	2919	0	969	PARALOG
gi_513204908_ref_XP_004944589.1_	Boli_TR114538_c0_g1	61.29	961	346	23	105	1039	154	2919	0	974	R_PARALOG
gi_513204917_ref_XP_004944592.1_	Boli_TR114538_c0_g1	61.62	951	339	22	84	1008	175	2919	0	973	R_PARALOG
gi_513204920_ref_XP_004944593.1_	Boli_TR114538_c0_g1	61.62	951	339	22	35	959	175	2919	0	968	R_PARALOG
gi_513204929_ref_XP_004944596.1_	Boli_TR114538_c0_g1	61.59	953	340	22	7	933	169	2919	0	969	R_PARALOG
gi_71895149_ref_NP_001025997.1_	Boli_TR114539_c0_g1	51.59	252	118	4	7	254	207	950	1e-64	244	R_ORTHOLOG
gi_385719185_ref_NP_989720.3_	Boli_TR114573_c0_g2	56.17	308	134	2	54	133	164	1084	6e-98	356	PARALOG
gi_513200734_ref_XP_413701.4_	Boli_TR114573_c0_g2	52.6	365	171	7	10	133	20	1084	1e-93	342	PARALOG
gi_513170303_ref_XP_426033.4_	Boli_TR114597_c0_g1	81.08	74	14	0	989	1062	1147	1368	7e-28	125	R_PARALOG
gi_513170306_ref_XP_004939668.1_	Boli_TR114597_c0_g1	81.08	74	14	0	988	1061	1147	1368	7e-28	125	R_PARALOG
gi_118081984_ref_XP_001231713.1_	Boli_TR114611_c1_g1	66.39	119	34	2	19	133	92	448	1e-28	124	PARALOG
gi_513157716_ref_XP_004937552.1_	Boli_TR114611_c1_g1	66.67	117	33	2	19	133	98	448	3e-29	126	R_PARALOG
gi_513157719_ref_XP_004937553.1_	Boli_TR114611_c1_g1	66.67	117	33	2	19	133	98	448	3e-29	126	R_PARALOG
gi_513157722_ref_XP_004937554.1_	Boli_TR114611_c1_g1	66.67	117	33	2	19	133	98	448	8e-31	130	PARALOG
gi_513157725_ref_XP_004937555.1_	Boli_TR114611_c1_g1	66.39	119	34	2	19	133	92	448	1e-28	124	PARALOG
gi_513198135_ref_XP_422485.4_	Boli_TR114615_c0_g1	64.59	771	268	12	1	133	474	2657	0	848	R_ORTHOLOG
gi_45384466_ref_NP_990307.1_	Boli_TR114616_c0_g1	57.37	448	191	0	10	133	305	1648	1e-146	518	R_PARALOG
gi_50751550_ref_XP_422450.1_	Boli_TR114616_c0_g1	50.09	563	280	1	11	572	341	2029	2e-158	557	R_PARALOG
gi_513197902_ref_XP_426654.4_	Boli_TR114616_c0_g1	55.08	581	261	0	2	582	296	2038	0	636	R_PARALOG
gi_513197905_ref_XP_004936822.1_	Boli_TR114616_c0_g1	58.48	513	213	0	7	519	500	2038	1e-169	595	R_PARALOG
gi_46049078_ref_NP_989594.1_	Boli_TR114620_c0_g1	58.67	150	62	1	7	156	220	666	5e-44	174	R_ORTHOLOG
gi_513221667_ref_XP_004947926.1_	Boli_TR114633_c0_g1	78.47	613	122	8	1	133	612	2435	0	906	R_PARALOG
gi_513221671_ref_XP_004947927.1_	Boli_TR114633_c0_g1	78.47	613	122	8	1	133	612	2435	0	903	R_PARALOG
gi_513221674_ref_XP_417821.3_	Boli_TR114633_c0_g1	78.8	632	124	9	1	133	558	2435	0	913	R_PARALOG
gi_513221677_ref_XP_004947928.1_	Boli_TR114633_c0_g1	78.83	633	124	9	1	133	555	2435	0	916	R_PARALOG
gi_71896197_ref_NP_001026768.1_	Boli_TR114633_c0_g1	95.45	638	28	3	1	133	528	2435	0	1127	R_ORTHOLOG
gi_513187854_ref_XP_004941772.1_	Boli_TR114643_c0_g1	51.85	1138	519	16	63	1171	3	3371	0	984	R_PARALOG
gi_513187857_ref_XP_421195.4_	Boli_TR114643_c0_g1	51.67	1138	520	16	63	1170	3	3371	0	984	R_PARALOG
gi_513187860_ref_XP_004941773.1_	Boli_TR114643_c0_g1	51.85	1138	519	16	63	1171	3	3371	0	984	R_PARALOG
gi_513219979_ref_XP_417619.3_	Boli_TR114656_c0_g1	84.31	720	99	8	59	133	1213	3366	0	1134	R_ORTHOLOG
gi_513219982_ref_XP_004947533.1_	Boli_TR114656_c0_g1	84.72	635	83	7	55	133	1213	3114	0	1003	R_PARALOG
gi_363738456_ref_XP_414268.3_	Boli_TR11466_c1_g1	56.72	134	58	0	158	291	1	402	1e-41	169	R_PARALOG
gi_513204453_ref_XP_004944488.1_	Boli_TR11466_c1_g1	56.72	134	58	0	133	158	1	402	1e-41	169	R_ORTHOLOG
gi_118087393_ref_XP_001231272.1_	Boli_TR114672_c0_g1	52.13	399	135	8	3	345	234	1406	8e-96	348	R_PARALOG
gi_118088831_ref_XP_426201.2_	Boli_TR114672_c0_g1	65.23	394	91	1	1	133	225	1406	2e-126	450	R_ORTHOLOG
gi_45384204_ref_NP_990398.1_	Boli_TR114679_c0_g1	79.41	102	21	0	1	133	390	695	2e-39	159	R_UNRESOLVED
gi_513193409_ref_XP_004942648.1_	Boli_TR114679_c0_g1	79.21	101	21	0	5	133	393	695	1e-38	157	R_PARALOG
gi_513193412_ref_XP_004942649.1_	Boli_TR114679_c0_g1	79.41	102	21	0	1	133	390	695	2e-39	159	R_UNRESOLVED
gi_118083561_ref_XP_416594.2_	Boli_TR114687_c0_g1	79.77	524	106	3	1	133	1418	2968	0	805	R_PARALOG
gi_513161765_ref_XP_004938289.1_	Boli_TR114687_c0_g1	79.77	524	106	3	1	133	1418	2968	0	805	R_PARALOG
gi_513161768_ref_XP_004938290.1_	Boli_TR114687_c0_g1	79.77	524	106	3	1	133	1418	2968	0	805	R_PARALOG
gi_513161772_ref_XP_004938291.1_	Boli_TR114687_c0_g1	80.38	520	102	2	1	133	1418	2968	0	809	R_ORTHOLOG
gi_513183217_ref_XP_004941217.1_	Boli_TR114695_c0_g1	54.12	194	89	1	100	293	1011	1589	2e-55	214	R_ORTHOLOG
gi_45382445_ref_NP_990701.1_	Boli_TR114698_c0_g1	73.68	285	72	1	146	427	1	855	6e-123	439	R_PARALOG
gi_513159204_ref_XP_416263.4_	Boli_TR114698_c0_g1	72.24	299	83	3	157	455	1	855	7e-118	422	R_PARALOG
gi_513208089_ref_XP_004945226.1_	Boli_TR114698_c0_g1	91.58	285	22	1	133	147	1	855	4e-151	533	R_UNRESOLVED
gi_513208092_ref_XP_004945227.1_	Boli_TR114698_c0_g1	91.58	285	22	1	133	147	1	855	4e-151	533	R_UNRESOLVED
gi_513222127_ref_XP_004948057.1_	Boli_TR114702_c0_g1	89.5	181	19	0	186	366	1	543	8e-93	341	R_PARALOG
gi_513222130_ref_XP_425796.4_	Boli_TR114702_c0_g1	89.5	181	19	0	186	366	1	543	7e-93	341	R_PARALOG
gi_513222132_ref_XP_004948058.1_	Boli_TR114702_c0_g1	89.5	181	19	0	186	366	1	543	2e-92	340	R_PARALOG
gi_513222134_ref_XP_004948059.1_	Boli_TR114702_c0_g1	89.5	181	19	0	186	366	1	543	2e-92	340	R_PARALOG
gi_513222136_ref_XP_004948060.1_	Boli_TR114702_c0_g1	89.5	181	19	0	186	366	1	543	1e-92	340	R_PARALOG
gi_513222127_ref_XP_004948057.1_	Boli_TR114702_c0_g2	90.07	272	27	0	133	186	1	816	1e-140	500	R_UNRESOLVED
gi_513222130_ref_XP_425796.4_	Boli_TR114702_c0_g2	90.07	272	27	0	133	186	1	816	1e-140	500	R_UNRESOLVED
gi_513222132_ref_XP_004948058.1_	Boli_TR114702_c0_g2	90.07	272	27	0	133	186	1	816	4e-140	498	PARALOG
gi_513222134_ref_XP_004948059.1_	Boli_TR114702_c0_g2	90.07	272	27	0	133	186	1	816	4e-140	498	PARALOG
gi_513222136_ref_XP_004948060.1_	Boli_TR114702_c0_g2	90.07	272	27	0	133	186	1	816	4e-140	498	PARALOG
gi_513222127_ref_XP_004948057.1_	Boli_TR114702_c3_g1	82	150	27	1	458	607	391	828	4e-64	246	R_PARALOG
gi_513222130_ref_XP_425796.4_	Boli_TR114702_c3_g1	84.25	146	23	0	458	603	391	828	7e-66	251	R_PARALOG
gi_513222132_ref_XP_004948058.1_	Boli_TR114702_c3_g1	82	150	27	1	458	607	391	828	8e-64	244	R_PARALOG
gi_513222134_ref_XP_004948059.1_	Boli_TR114702_c3_g1	82	150	27	1	458	607	391	828	8e-64	244	R_PARALOG
gi_513222136_ref_XP_004948060.1_	Boli_TR114702_c3_g1	82	150	27	1	458	607	391	828	6e-64	245	R_PARALOG
gi_45383786_ref_NP_989498.1_	Boli_TR114708_c0_g1	55.99	284	122	3	14	133	179	1024	3e-86	318	R_ORTHOLOG
gi_45383786_ref_NP_989498.1_	Boli_TR114708_c1_g1	67.44	86	28	0	290	375	1	258	1e-29	129	R_PARALOG
gi_363736613_ref_XP_426653.3_	Boli_TR114715_c0_g1	87.32	639	80	2	8	133	138	2048	0	1181	R_UNRESOLVED
gi_513197886_ref_XP_004936820.1_	Boli_TR114715_c0_g1	87.32	639	80	2	8	133	138	2048	0	1181	R_UNRESOLVED
gi_363737017_ref_XP_001231794.2_	Boli_TR114723_c0_g1	86.48	525	68	3	8	133	271	1833	0	946	R_ORTHOLOG
gi_53759136_ref_NP_990171.2_	Boli_TR114740_c0_g1	56.86	102	44	0	121	222	728	1033	2e-61	131	R_PARALOG
gi_53759138_ref_NP_997702.1_	Boli_TR114740_c0_g1	54.63	108	49	0	121	228	728	1051	1e-61	132	R_PARALOG
gi_57524946_ref_NP_001006134.1_	Boli_TR114740_c0_g1	54.08	98	45	0	48	145	433	726	1e-51	122	R_PARALOG
gi_448261627_ref_NP_001026562.2_	Boli_TR114760_c0_g3	97.38	267	7	0	83	133	1	801	6e-138	489	R_ORTHOLOG
gi_513226793_ref_XP_003642891.2_	Boli_TR114771_c0_g1	64.29	112	40	0	48	159	190	525	6e-31	131	R_ORTHOLOG
gi_50740506_ref_XP_419481.1_	Boli_TR114778_c1_g1	78.53	177	38	1	3	179	145	666	1e-80	296	R_ORTHOLOG
gi_363744900_ref_XP_003643145.1_	Boli_TR11477_c0_g1	84.29	70	11	0	42	133	218	427	9e-26	114	R_ORTHOLOG
gi_513234730_ref_XP_004949987.1_	Boli_TR114796_c0_g1	50.22	227	113	0	133	254	704	1384	3e-59	228	PARALOG
gi_513234733_ref_XP_004949988.1_	Boli_TR114796_c0_g1	50.22	227	113	0	133	253	704	1384	3e-59	228	PARALOG
gi_61098410_ref_NP_001012952.1_	Boli_TR114813_c0_g1	95.14	885	38	2	29	133	616	3267	0	1667	R_ORTHOLOG
gi_513188795_ref_XP_004941946.1_	Boli_TR114820_c0_g1	94.87	234	12	0	133	2437	920	1621	1e-119	431	PARALOG
gi_513188798_ref_XP_004941947.1_	Boli_TR114820_c0_g1	94.87	234	12	0	133	2436	920	1621	2e-119	430	PARALOG
gi_513188801_ref_XP_004941948.1_	Boli_TR114820_c0_g1	94.87	234	12	0	133	2430	920	1621	1e-119	431	PARALOG
gi_513188810_ref_XP_004941950.1_	Boli_TR114820_c0_g1	94.87	234	12	0	133	2362	920	1621	3e-119	430	PARALOG
gi_513188813_ref_XP_004941951.1_	Boli_TR114820_c0_g1	94.87	234	12	0	133	2107	920	1621	6e-120	432	r_ORTHOLOG
gi_57530361_ref_NP_001006396.1_	Boli_TR114827_c0_g1	68.61	669	202	8	1	661	546	2540	0	890	R_ORTHOLOG
gi_363737433_ref_XP_003641846.1_	Boli_TR114835_c0_g1	52.48	141	67	0	96	236	417	839	3e-69	158	R_ORTHOLOG
gi_45384098_ref_NP_990459.1_	Boli_TR114861_c0_g2	57.22	526	203	10	1	504	425	1966	9e-142	502	R_ORTHOLOG
gi_513176488_ref_XP_004935685.1_	Boli_TR114862_c0_g1	53.97	730	328	2	22	133	65	2245	1e-159	562	PARALOG
gi_513176491_ref_XP_419678.4_	Boli_TR114862_c0_g1	53.9	731	329	2	19	133	65	2248	6e-157	553	PARALOG
gi_513176494_ref_XP_004935686.1_	Boli_TR114862_c0_g1	54.36	723	322	2	8	133	65	2224	5e-156	550	R_PARALOG
gi_513176497_ref_XP_004935687.1_	Boli_TR114862_c0_g1	55.59	698	302	2	17	133	65	2155	5e-156	550	R_PARALOG
gi_513176500_ref_XP_004935688.1_	Boli_TR114862_c0_g1	54.36	723	322	2	8	133	65	2224	5e-156	550	R_PARALOG
gi_374532787_ref_NP_001243428.1_	Boli_TR114876_c0_g1	80.37	107	20	1	1	133	76	396	6e-26	115	R_PARALOG
gi_50733661_ref_XP_418940.1_	Boli_TR114876_c0_g1	80	105	21	0	1	133	76	390	7e-29	124	R_ORTHOLOG
gi_513170494_ref_XP_004939703.1_	Boli_TR114876_c0_g1	78.26	92	20	0	1	133	76	351	7e-23	104	R_PARALOG
gi_347800691_ref_NP_001006305.2_	Boli_TR114877_c0_g1	88.89	144	16	0	96	239	222	653	1e-71	268	R_ORTHOLOG
gi_157841180_ref_NP_001103162.1_	Boli_TR114879_c0_g1	71.29	202	58	0	8	133	142	747	2e-66	250	R_ORTHOLOG
gi_83721996_ref_NP_001032927.1_	Boli_TR114883_c0_g1	57.3	356	147	1	9	359	67	1134	9e-115	412	R_ORTHOLOG
gi_363735317_ref_XP_426532.3_	Boli_TR114884_c0_g1	51.19	629	298	12	38	657	515	2230	6e-162	569	R_PARALOG
gi_363745974_ref_XP_003643479.1_	Boli_TR114884_c0_g1	50.48	620	300	10	108	720	431	2188	3e-153	540	R_PARALOG
gi_513191809_ref_XP_004942304.1_	Boli_TR114884_c0_g1	52.83	566	258	9	38	594	515	2074	7e-153	539	R_PARALOG
gi_513191815_ref_XP_004942305.1_	Boli_TR114884_c0_g1	54.33	543	240	7	38	572	515	2074	8e-156	549	R_PARALOG
gi_513191818_ref_XP_004942306.1_	Boli_TR114884_c0_g1	52.48	606	280	10	38	635	515	2230	8e-165	579	R_PARALOG
gi_478431023_ref_NP_001264499.1_	Boli_TR114907_c0_g1	66.3	270	91	0	3	272	745	1554	2e-106	383	R_ORTHOLOG
gi_118100884_ref_XP_417501.2_	Boli_TR114917_c0_g1	56.48	108	47	1	45	133	23	343	2e-28	126	PARALOG
gi_513218839_ref_XP_004947294.1_	Boli_TR114917_c0_g1	56.48	108	47	1	77	133	23	343	2e-28	126	PARALOG
gi_513218844_ref_XP_004947295.1_	Boli_TR114917_c0_g1	56.48	108	47	1	24	133	23	343	1e-28	127	r_ORTHOLOG
gi_118096075_ref_XP_413985.2_	Boli_TR114918_c0_g1	54.55	176	80	0	10	185	302	829	3e-51	201	R_ORTHOLOG
gi_513195573_ref_XP_004943105.1_	Boli_TR114925_c0_g1	68.68	680	213	6	133	241	1541	3310	0	652	R_PARALOG
gi_513195576_ref_XP_003641680.2_	Boli_TR114925_c0_g1	69.08	676	209	5	133	241	1541	3310	0	658	R_PARALOG
gi_513195579_ref_XP_004943106.1_	Boli_TR114925_c0_g1	67.93	661	212	2	133	241	1541	3310	0	640	PARALOG
gi_513195582_ref_XP_004943107.1_	Boli_TR114925_c0_g1	73.87	620	162	3	133	241	1541	3310	0	677	R_PARALOG
gi_513195585_ref_XP_004943108.1_	Boli_TR114925_c0_g1	74.35	616	158	2	133	241	1541	3310	0	683	PARALOG
gi_45382507_ref_NP_990688.1_	Boli_TR114936_c0_g1	50.62	480	229	9	59	530	1287	2702	1e-133	475	R_PARALOG
gi_45384090_ref_NP_990463.1_	Boli_TR114936_c0_g1	51.85	459	209	8	53	499	1287	2642	1e-131	468	R_PARALOG
gi_46048926_ref_NP_989891.1_	Boli_TR114936_c0_g1	86.52	497	63	2	12	133	1269	2753	0	924	R_ORTHOLOG
gi_513236266_ref_XP_003643441.2_	Boli_TR114936_c0_g1	61.12	445	164	6	18	453	1404	2723	4e-160	563	R_PARALOG
gi_513198470_ref_XP_001234703.2_	Boli_TR114943_c0_g1	84.21	76	12	1	108	133	741	965	4e-28	122	R_ORTHOLOG
gi_124249326_ref_NP_001074352.1_	Boli_TR114966_c0_g1	99.15	118	1	0	53	170	189	542	5e-86	242	R_PARALOG
gi_363743933_ref_XP_424727.3_	Boli_TR114966_c0_g1	52.68	112	53	1	56	167	210	542	4e-37	119	R_PARALOG
gi_475809494_ref_NP_001264348.1_	Boli_TR114966_c0_g1	58.04	112	46	1	52	162	207	542	3e-37	136	R_PARALOG
gi_71897143_ref_NP_001026582.1_	Boli_TR114966_c0_g1	51.79	112	54	1	56	167	210	542	9e-37	117	R_PARALOG
gi_363727508_ref_XP_003640391.1_	Boli_TR114972_c0_g1	72.54	346	95	1	31	133	744	1778	3e-145	513	R_PARALOG
gi_363727512_ref_XP_416013.3_	Boli_TR114972_c0_g1	72.54	346	95	1	31	133	744	1778	2e-145	514	R_PARALOG
gi_45383486_ref_NP_989667.1_	Boli_TR114972_c0_g1	80.25	395	68	1	1	133	744	1928	0	639	R_ORTHOLOG
gi_513158067_ref_XP_004937596.1_	Boli_TR114972_c0_g1	71.59	271	77	1	31	133	969	1778	3e-112	403	R_PARALOG
gi_513158070_ref_XP_004937597.1_	Boli_TR114972_c0_g1	71.59	271	77	1	31	133	969	1778	1e-112	404	R_PARALOG
gi_118117159_ref_XP_001232276.1_	Boli_TR114973_c0_g1	66.32	95	32	0	1	133	145	429	1e-28	124	R_UNRESOLVED
gi_513239903_ref_XP_004950880.1_	Boli_TR114973_c0_g1	66.32	95	32	0	1	133	145	429	1e-28	124	R_UNRESOLVED
gi_513188221_ref_XP_004941837.1_	Boli_TR114976_c0_g1	71.52	302	86	0	109	133	1	906	1e-123	442	R_UNRESOLVED
gi_513188224_ref_XP_004941838.1_	Boli_TR114976_c0_g1	71.52	302	86	0	109	133	1	906	1e-123	442	R_UNRESOLVED
gi_513188229_ref_XP_004941839.1_	Boli_TR114976_c0_g1	71.52	302	86	0	45	133	1	906	2e-122	438	PARALOG
gi_71897177_ref_NP_001025821.1_	Boli_TR114976_c0_g1	52.34	214	89	2	57	257	226	867	1e-56	218	R_PARALOG
gi_513188221_ref_XP_004941837.1_	Boli_TR114976_c1_g1	77.11	83	19	0	400	482	3	251	4e-36	151	R_PARALOG
gi_513188224_ref_XP_004941838.1_	Boli_TR114976_c1_g1	81.31	107	20	0	400	506	3	323	8e-50	196	R_PARALOG
gi_513188229_ref_XP_004941839.1_	Boli_TR114976_c1_g1	77.11	83	19	0	336	418	3	251	1e-35	149	R_PARALOG
gi_313661476_ref_NP_001186354.1_	Boli_TR114984_c0_g1	55.99	818	359	2	1286	2102	4588	7020	0	828	R_PARALOG
gi_513218096_ref_XP_004947142.1_	Boli_TR114985_c1_g1	74.24	757	195	0	11	133	558	2828	0	1229	PARALOG
gi_513218102_ref_XP_004947144.1_	Boli_TR114985_c1_g1	74.24	757	195	0	11	133	558	2828	0	1228	PARALOG
gi_513218105_ref_XP_004947145.1_	Boli_TR114985_c1_g1	74.24	757	195	0	11	133	558	2828	0	1228	R_PARALOG
gi_513218108_ref_XP_004947146.1_	Boli_TR114985_c1_g1	74.24	757	195	0	11	133	558	2828	0	1228	R_PARALOG
gi_513218111_ref_XP_004947147.1_	Boli_TR114985_c1_g1	74.24	757	195	0	11	133	558	2828	0	1228	R_PARALOG
gi_513218114_ref_XP_003642506.2_	Boli_TR114985_c1_g1	74.24	757	195	0	11	133	558	2828	0	1228	R_PARALOG
gi_118103703_ref_XP_001232405.1_	Boli_TR114992_c0_g1	66.35	208	70	0	1	208	95	718	2e-77	286	PARALOG
gi_513228854_ref_XP_004937240.1_	Boli_TR114992_c0_g1	66.35	208	70	0	4	211	95	718	3e-77	286	R_PARALOG
gi_513228857_ref_XP_004937241.1_	Boli_TR114992_c0_g1	66.35	208	70	0	4	211	95	718	3e-77	286	R_PARALOG
gi_513228862_ref_XP_004937242.1_	Boli_TR114992_c0_g1	66.35	208	70	0	1	208	95	718	2e-77	286	R_PARALOG
gi_513228865_ref_XP_004937243.1_	Boli_TR114992_c0_g1	66.35	208	70	0	1	208	95	718	2e-77	286	R_PARALOG
gi_118089600_ref_XP_420303.2_	Boli_TR114995_c0_g1	64.02	164	59	0	8	171	1	492	4e-64	243	R_PARALOG
gi_513181183_ref_XP_004940852.1_	Boli_TR114995_c0_g1	62.2	164	53	1	8	162	1	492	2e-60	231	R_PARALOG
gi_513183998_ref_XP_004936062.1_	Boli_TR114995_c0_g1	77.13	188	43	1	3	190	1	552	3e-85	314	R_PARALOG
gi_513184001_ref_XP_004936063.1_	Boli_TR114995_c0_g1	77.13	188	43	1	3	190	1	552	2e-85	315	PARALOG
gi_513184004_ref_XP_420689.4_	Boli_TR114995_c0_g1	77.13	188	43	1	3	190	1	552	2e-86	317	R_PARALOG
gi_513178950_ref_XP_004935818.1_	Boli_TR114998_c0_g1	51.16	129	63	1	33	133	203	574	4e-29	125	PARALOG
gi_513178953_ref_XP_003641112.2_	Boli_TR114998_c0_g1	54.78	115	52	1	22	133	203	532	6e-29	124	PARALOG
gi_118096785_ref_XP_001231642.1_	Boli_TR115005_c0_g1	81.39	1166	213	4	1	1162	1053	4523	0	1882	R_PARALOG
gi_513225355_ref_XP_004948498.1_	Boli_TR115005_c0_g1	76.51	1192	253	6	3	1167	1026	4511	0	1814	R_PARALOG
gi_513225361_ref_XP_004948500.1_	Boli_TR115005_c0_g1	77.75	1191	243	4	3	1171	942	4511	0	1845	R_PARALOG
gi_513225367_ref_XP_004948502.1_	Boli_TR115005_c0_g1	75.57	1232	274	7	3	1207	936	4511	0	1839	R_PARALOG
gi_513225376_ref_XP_418055.4_	Boli_TR115005_c0_g1	77.39	1203	245	6	3	1178	936	4511	0	1854	R_PARALOG
gi_513216226_ref_XP_004946721.1_	Boli_TR115032_c0_g1	97.67	172	4	0	68	239	1	516	1e-79	295	R_PARALOG
gi_513216229_ref_XP_004946722.1_	Boli_TR115032_c0_g1	97.67	172	4	0	68	239	1	516	1e-79	295	R_PARALOG
gi_513216232_ref_XP_004946723.1_	Boli_TR115032_c0_g1	97.67	172	4	0	68	239	1	516	1e-79	295	R_PARALOG
gi_513216235_ref_XP_004946724.1_	Boli_TR115032_c0_g1	97.67	172	4	0	68	239	1	516	1e-79	295	R_PARALOG
gi_513216238_ref_XP_004946725.1_	Boli_TR115032_c0_g1	97.67	172	4	0	68	239	1	516	1e-79	295	R_PARALOG
gi_268370038_ref_NP_001161216.1_	Boli_TR115047_c0_g1	67.02	376	123	3	33	407	414	1511	5e-152	536	R_PARALOG
gi_45382875_ref_NP_990838.1_	Boli_TR115047_c0_g1	79.79	381	77	0	1	381	390	1532	0	662	R_PARALOG
gi_45383752_ref_NP_989513.1_	Boli_TR115047_c0_g1	67.21	366	119	2	42	406	414	1508	1e-151	535	R_PARALOG
gi_45384340_ref_NP_990641.1_	Boli_TR115047_c0_g1	84.78	381	58	0	1	133	390	1532	0	694	R_ORTHOLOG
gi_50736112_ref_XP_419050.1_	Boli_TR115088_c0_g1	50.84	179	83	3	1	174	79	600	7e-31	133	R_PARALOG
gi_319918842_ref_NP_001188397.1_	Boli_TR115137_c0_g1	64.15	159	57	0	126	284	1	477	5e-56	216	R_PARALOG
gi_132626770_ref_NP_001006309.3_	Boli_TR115140_c0_g1	87.37	380	48	1	54	433	1268	2392	0	672	R_PARALOG
gi_513184472_ref_XP_004936164.1_	Boli_TR115140_c0_g1	53.69	298	135	3	108	133	1304	2191	3e-93	341	R_PARALOG
gi_513184475_ref_XP_004936165.1_	Boli_TR115140_c0_g1	53.69	298	135	3	108	133	1304	2191	3e-93	341	R_PARALOG
gi_513184478_ref_XP_004936166.1_	Boli_TR115140_c0_g1	53.69	298	135	3	90	133	1304	2191	4e-93	341	R_PARALOG
gi_513184481_ref_XP_004936167.1_	Boli_TR115140_c0_g1	53.69	298	135	3	77	133	1304	2191	1e-93	342	R_PARALOG
gi_313661460_ref_NP_001012887.2_	Boli_TR115150_c0_g1	98.6	1071	15	0	1	133	1627	4839	0	2135	R_ORTHOLOG
gi_513157751_ref_XP_001231559.3_	Boli_TR115153_c0_g1	76.41	640	151	10	1	133	1928	3802	0	789	PARALOG
gi_513157754_ref_XP_004934786.1_	Boli_TR115153_c0_g1	76.41	640	151	10	1	133	1928	3802	0	789	PARALOG
gi_513157757_ref_XP_004934787.1_	Boli_TR115153_c0_g1	76.41	640	151	10	1	133	1928	3802	0	788	PARALOG
gi_513157760_ref_XP_004934788.1_	Boli_TR115153_c0_g1	76.41	640	151	10	1	133	1928	3802	0	791	R_UNRESOLVED
gi_513157764_ref_XP_004934789.1_	Boli_TR115153_c0_g1	76.41	640	151	10	1	133	1928	3802	0	791	R_UNRESOLVED
gi_363737390_ref_XP_422777.3_	Boli_TR115167_c1_g1	57.89	342	144	0	11	352	98	1123	7e-76	284	R_ORTHOLOG
gi_60302722_ref_NP_001012553.1_	Boli_TR115177_c0_g1	93.18	557	38	0	7	133	312	1982	0	1029	R_ORTHOLOG
gi_513171516_ref_XP_004935262.1_	Boli_TR115202_c0_g1	55.05	436	196	0	83	133	417	1724	1e-149	528	r_ORTHOLOG
gi_513171520_ref_XP_419103.3_	Boli_TR115202_c0_g1	55.05	436	196	0	83	133	417	1724	4e-149	526	PARALOG
gi_513171523_ref_XP_004935263.1_	Boli_TR115202_c0_g1	55.05	436	196	0	40	133	417	1724	8e-149	525	PARALOG
gi_513171526_ref_XP_004935264.1_	Boli_TR115202_c0_g1	55.05	436	196	0	38	133	417	1724	8e-149	525	PARALOG
gi_513182493_ref_XP_004941083.1_	Boli_TR115216_c0_g1	88.24	68	8	0	9	76	651	854	2e-24	110	R_ORTHOLOG
gi_86129510_ref_NP_001034390.1_	Boli_TR115246_c0_g1	65.75	473	160	3	1	133	288	1694	0	637	R_ORTHOLOG
gi_478621048_ref_NP_001264565.1_	Boli_TR115255_c0_g1	50.81	185	91	0	85	133	91	645	8e-48	189	R_PARALOG
gi_478621155_ref_NP_001264554.1_	Boli_TR115255_c0_g1	55.8	181	80	0	82	133	97	639	7e-54	209	R_ORTHOLOG
gi_513203112_ref_XP_003641954.2_	Boli_TR115255_c0_g1	51.56	128	62	0	2	133	91	474	4e-31	132	R_PARALOG
gi_118094531_ref_XP_426660.2_	Boli_TR115256_c0_g1	62.61	115	43	0	44	133	675	1019	2e-34	143	R_PARALOG
gi_513198003_ref_XP_004936837.1_	Boli_TR115256_c0_g1	62.61	115	43	0	44	133	675	1019	2e-34	143	R_PARALOG
gi_513198006_ref_XP_004936838.1_	Boli_TR115256_c0_g1	62.39	117	44	0	5	133	675	1025	3e-35	145	R_ORTHOLOG
gi_513198009_ref_XP_004936839.1_	Boli_TR115256_c0_g1	62.28	114	43	0	1	133	675	1016	3e-34	142	R_PARALOG
gi_513198012_ref_XP_004936840.1_	Boli_TR115256_c0_g1	62.28	114	43	0	1	133	675	1016	3e-34	142	R_PARALOG
gi_45383045_ref_NP_989898.1_	Boli_TR115270_c0_g1	87.96	108	13	0	1	133	150	473	6e-51	197	R_ORTHOLOG
gi_45383498_ref_NP_989661.1_	Boli_TR115270_c0_g1	81.48	108	20	0	1	133	150	473	2e-48	189	R_PARALOG
gi_53749682_ref_NP_001005431.1_	Boli_TR115270_c0_g1	53.12	96	45	0	40	135	177	464	4e-22	104	R_PARALOG
gi_57525441_ref_NP_001006250.1_	Boli_TR115270_c0_g1	51.58	95	46	0	34	128	180	464	3e-21	101	R_PARALOG
gi_363730205_ref_XP_418744.3_	Boli_TR115271_c0_g1	66.42	685	229	3	433	1116	2	2035	0	971	R_PARALOG
gi_363735876_ref_XP_421916.3_	Boli_TR115271_c0_g1	82.97	681	116	1	414	1094	2	2041	0	1210	R_PARALOG
gi_513169000_ref_XP_004939453.1_	Boli_TR115271_c0_g1	66.42	685	229	3	317	1000	2	2035	0	972	R_PARALOG
gi_513193432_ref_XP_004942652.1_	Boli_TR115271_c0_g1	82.97	681	116	1	350	1030	2	2041	0	1214	PARALOG
gi_513226272_ref_XP_418151.4_	Boli_TR115271_c0_g1	58.59	681	282	2	375	1055	8	2029	0	866	R_PARALOG
gi_45383872_ref_NP_989448.1_	Boli_TR115272_c0_g2	78.57	378	79	2	310	685	50	1183	3e-118	424	PARALOG
gi_71897147_ref_NP_001025816.1_	Boli_TR115279_c0_g1	63.51	296	108	0	1	296	100	987	2e-110	397	R_PARALOG
gi_363733143_ref_XP_420392.3_	Boli_TR115280_c0_g1	51.44	418	196	5	36	133	287	1501	2e-117	421	R_PARALOG
gi_471014333_ref_NP_001264183.1_	Boli_TR115280_c0_g1	67.18	454	148	1	1	133	245	1606	0	649	R_ORTHOLOG
gi_45383171_ref_NP_989830.1_	Boli_TR115282_c0_g1	53.09	243	81	4	1	210	128	853	5e-44	176	R_PARALOG
gi_61098455_ref_NP_989851.2_	Boli_TR115282_c0_g1	61.81	254	55	7	1	212	110	853	8e-52	202	R_PARALOG
gi_513172477_ref_XP_001233658.3_	Boli_TR115298_c0_g1	62.32	138	50	1	133	145	182	595	7e-43	172	R_ORTHOLOG
gi_513172480_ref_XP_004939985.1_	Boli_TR115298_c0_g1	58.24	91	36	1	133	145	182	454	1e-24	111	R_PARALOG
gi_513172483_ref_XP_004939986.1_	Boli_TR115298_c0_g1	57.47	87	35	1	133	145	182	442	7e-23	105	R_PARALOG
gi_71896503_ref_NP_001026117.1_	Boli_TR115305_c1_g1	56.3	238	103	3	1	237	573	1280	3e-69	259	R_ORTHOLOG
gi_513199162_ref_XP_004937079.1_	Boli_TR115316_c0_g1	72.53	364	100	0	133	256	916	2007	4e-164	577	R_PARALOG
gi_513199165_ref_XP_422647.3_	Boli_TR115316_c0_g1	74.33	413	106	0	133	256	769	2007	0	662	R_ORTHOLOG
gi_513199168_ref_XP_004937080.1_	Boli_TR115316_c0_g1	68.04	413	98	1	133	256	769	2007	9e-169	592	R_PARALOG
gi_45383117_ref_NP_989860.1_	Boli_TR115323_c0_g1	70.3	367	108	2	1	366	86	1135	4e-140	496	R_PARALOG
gi_45383119_ref_NP_989861.1_	Boli_TR115323_c0_g1	87.22	352	45	1	1	133	86	1135	3e-166	582	R_ORTHOLOG
gi_45383123_ref_NP_989859.1_	Boli_TR115323_c0_g1	66.48	352	118	1	1	352	86	1135	3e-130	463	R_PARALOG
gi_118094547_ref_XP_422470.2_	Boli_TR115325_c0_g1	88.81	134	15	0	1	134	3	404	3e-62	236	R_PARALOG
gi_363744183_ref_XP_003642996.1_	Boli_TR115325_c0_g1	86.62	142	18	1	2	142	3	428	8e-66	248	R_PARALOG
gi_513198044_ref_XP_004936845.1_	Boli_TR115325_c0_g1	88.81	134	15	0	8	141	3	404	4e-62	236	R_PARALOG
gi_513166013_ref_XP_417163.4_	Boli_TR115332_c0_g1	98.81	759	9	0	1	759	2736	5012	0	1434	R_ORTHOLOG
gi_153792017_ref_NP_001074329.2_	Boli_TR115353_c0_g1	90.47	430	41	0	1	430	36	1325	0	813	R_PARALOG
gi_363730444_ref_XP_001231210.2_	Boli_TR115353_c0_g1	89.3	430	46	0	1	430	36	1325	0	806	R_PARALOG
gi_45384338_ref_NP_990646.1_	Boli_TR115353_c0_g1	90	430	43	0	1	430	36	1325	0	812	R_PARALOG
gi_513170678_ref_XP_004939729.1_	Boli_TR115353_c0_g1	88.68	433	49	1	1	433	36	1325	0	801	R_PARALOG
gi_52138699_ref_NP_001004400.1_	Boli_TR115353_c0_g1	89.53	430	45	0	1	430	36	1325	0	808	R_PARALOG
gi_513185558_ref_XP_420655.4_	Boli_TR115373_c0_g1	90.98	122	11	0	112	233	1706	2071	3e-86	235	R_ORTHOLOG
gi_50759890_ref_XP_417831.1_	Boli_TR115379_c0_g1	63.77	207	73	1	2	133	778	1398	6e-76	281	R_ORTHOLOG
gi_513221750_ref_XP_004947946.1_	Boli_TR115379_c0_g1	65.38	130	45	0	106	133	778	1167	9e-49	191	R_PARALOG
gi_268370299_ref_NP_001161207.1_	Boli_TR115381_c0_g1	92.73	55	4	0	1	55	431	595	1e-22	104	R_PARALOG
gi_50732894_ref_XP_418815.1_	Boli_TR115381_c0_g1	96.36	55	2	0	1	55	431	595	3e-24	109	R_PARALOG
gi_513169463_ref_XP_004939537.1_	Boli_TR115381_c0_g1	96.36	55	2	0	1	55	431	595	4e-24	108	R_PARALOG
gi_289547658_ref_NP_001166133.1_	Boli_TR115393_c0_g1	81.14	281	53	1	1	133	537	1370	4e-141	499	R_PARALOG
gi_487442982_ref_NP_001264979.1_	Boli_TR115393_c0_g1	93.53	278	18	0	1	133	537	1370	2e-157	553	R_ORTHOLOG
gi_118104196_ref_XP_001231967.1_	Boli_TR115411_c0_g1	74.68	79	20	0	1	79	68	304	1e-23	107	R_PARALOG
gi_163914386_ref_NP_001106277.1_	Boli_TR115411_c0_g1	94.94	79	4	0	1	133	68	304	4e-31	132	R_ORTHOLOG
gi_71896281_ref_NP_001026783.1_	Boli_TR115421_c0_g1	55.16	397	157	8	1	376	137	1306	5e-104	377	R_ORTHOLOG
gi_513176965_ref_XP_004935786.1_	Boli_TR115422_c0_g1	80.55	545	105	2	133	200	615	2246	0	897	R_PARALOG
gi_513176968_ref_XP_001234091.3_	Boli_TR115422_c0_g1	80.8	547	104	2	133	200	609	2246	0	898	R_PARALOG
gi_513176972_ref_XP_004935787.1_	Boli_TR115422_c0_g1	68.18	685	218	4	1	133	615	2456	0	871	PARALOG
gi_513176977_ref_XP_004935788.1_	Boli_TR115422_c0_g1	74.06	640	165	4	1	133	615	2456	0	924	PARALOG
gi_310772240_ref_NP_001185579.1_	Boli_TR115427_c0_g1	81.13	106	20	0	1	106	111	428	2e-36	149	R_ORTHOLOG
gi_118102885_ref_XP_423281.2_	Boli_TR115430_c0_g1	99.2	374	3	0	1	133	284	1405	0	731	R_ORTHOLOG
gi_50750788_ref_XP_422144.1_	Boli_TR115430_c0_g1	82.4	392	69	1	1	133	284	1405	0	637	R_PARALOG
gi_50753948_ref_XP_414192.1_	Boli_TR115456_c0_g1	64.43	492	167	8	3	486	188	1627	3e-163	574	R_PARALOG
gi_513172771_ref_XP_418302.4_	Boli_TR115456_c0_g1	74.1	664	172	6	123	133	191	2149	0	890	R_ORTHOLOG
gi_513203785_ref_XP_004944339.1_	Boli_TR115456_c0_g1	70.08	391	116	4	3	133	188	1333	1e-151	535	R_PARALOG
gi_513217878_ref_XP_001234186.3_	Boli_TR115456_c0_g1	67.91	430	136	4	1	428	185	1438	3e-156	550	R_PARALOG
gi_513217884_ref_XP_004947100.1_	Boli_TR115456_c0_g1	68.37	392	122	4	1	390	185	1324	1e-146	518	R_PARALOG
gi_491229154_ref_NP_001264997.1_	Boli_TR115472_c0_g1	95.87	121	5	0	1	121	210	572	2e-50	196	R_PARALOG
gi_50729228_ref_XP_425465.1_	Boli_TR115472_c0_g1	95.87	121	5	0	1	121	210	572	2e-50	196	R_PARALOG
gi_50729236_ref_XP_425469.1_	Boli_TR115472_c0_g1	95.87	121	5	0	1	121	210	572	2e-50	196	R_PARALOG
gi_513158892_ref_XP_004937732.1_	Boli_TR115472_c0_g1	95.87	121	5	0	83	203	210	572	3e-54	209	R_PARALOG
gi_513221877_ref_XP_004947974.1_	Boli_TR115472_c0_g1	86.9	145	17	1	1	133	138	572	7e-51	197	R_ORTHOLOG
gi_513223965_ref_XP_004948460.1_	Boli_TR115478_c0_g1	79.31	116	24	0	58	133	161	508	3e-44	176	R_ORTHOLOG
gi_513223968_ref_XP_004948461.1_	Boli_TR115478_c0_g1	78.18	110	24	0	58	133	179	508	6e-42	168	R_PARALOG
gi_513223971_ref_XP_004948462.1_	Boli_TR115478_c0_g1	79	100	21	0	64	133	209	508	3e-38	156	R_PARALOG
gi_513223974_ref_XP_003642754.2_	Boli_TR115478_c0_g1	77.78	81	18	0	71	133	266	508	4e-31	132	R_PARALOG
gi_513223981_ref_XP_004948464.1_	Boli_TR115478_c0_g1	77.78	81	18	0	64	133	266	508	6e-31	131	R_PARALOG
gi_478246995_ref_NP_001264427.1_	Boli_TR115483_c0_g1	77.07	266	47	3	1	252	1400	2176	1e-107	387	R_ORTHOLOG
gi_513231879_ref_XP_004949446.1_	Boli_TR115488_c1_g1	82.64	726	125	2	133	214	151	2265	0	1225	R_PARALOG
gi_513231882_ref_XP_004949447.1_	Boli_TR115488_c1_g1	80.99	726	124	3	133	214	151	2265	0	1192	R_PARALOG
gi_513231885_ref_XP_004949448.1_	Boli_TR115488_c1_g1	86.1	705	97	1	133	214	151	2265	0	1238	R_ORTHOLOG
gi_513231894_ref_XP_004949451.1_	Boli_TR115488_c1_g1	79.62	741	137	3	18	133	151	2310	0	1178	R_PARALOG
gi_513231897_ref_XP_424705.4_	Boli_TR115488_c1_g1	83.36	715	118	2	1	133	151	2232	0	1199	R_PARALOG
gi_478621124_ref_NP_001264613.1_	Boli_TR115491_c0_g1	60.27	365	145	2	4	368	107	1192	2e-115	414	R_PARALOG
gi_478621126_ref_NP_001264612.1_	Boli_TR115491_c0_g1	60.27	365	145	2	4	368	107	1192	2e-115	414	R_PARALOG
gi_118087908_ref_XP_419432.2_	Boli_TR115492_c0_g1	91	489	29	3	3	133	2135	3601	0	837	R_ORTHOLOG
gi_118092268_ref_XP_421412.2_	Boli_TR115492_c0_g1	76.77	465	93	3	10	133	2195	3589	0	704	R_PARALOG
gi_513174156_ref_XP_004940213.1_	Boli_TR115492_c0_g1	70.29	414	122	3	68	480	2309	3538	1e-165	581	R_PARALOG
gi_513174159_ref_XP_004940214.1_	Boli_TR115492_c0_g1	70.29	414	122	3	61	473	2309	3538	5e-165	579	R_PARALOG
gi_513189636_ref_XP_004936491.1_	Boli_TR115492_c0_g1	75	468	94	3	10	133	2195	3589	0	697	R_PARALOG
gi_45383738_ref_NP_989519.1_	Boli_TR1154_c0_g1	62.5	88	33	0	507	594	3	266	3e-25	116	R_PARALOG
gi_148747850_ref_NP_001092078.1_	Boli_TR115521_c0_g1	61.65	133	51	0	1	133	996	1394	4e-32	135	R_ORTHOLOG
gi_189233525_ref_NP_001121534.1_	Boli_TR115541_c0_g1	81.67	360	63	5	1	133	130	1194	1e-148	524	R_ORTHOLOG
gi_189233527_ref_NP_001121533.1_	Boli_TR115541_c0_g1	59.12	296	121	3	39	334	238	1107	3e-84	310	R_PARALOG
gi_513183176_ref_XP_420580.4_	Boli_TR115542_c0_g1	56.28	597	251	9	93	679	92	1828	8e-163	573	R_ORTHOLOG
gi_513163711_ref_XP_416793.4_	Boli_TR115559_c0_g1	63.55	428	80	7	14	133	170	1387	1e-133	474	R_ORTHOLOG
gi_513199517_ref_XP_004943395.1_	Boli_TR115559_c0_g1	58.73	332	67	4	141	402	164	1159	1e-101	369	R_PARALOG
gi_513199519_ref_XP_422725.3_	Boli_TR115559_c0_g1	55.37	410	105	6	154	485	164	1381	1e-109	395	R_PARALOG
gi_513199521_ref_XP_004943396.1_	Boli_TR115559_c0_g1	58.73	332	67	4	54	315	164	1159	5e-102	369	R_PARALOG
gi_444909158_ref_NP_001263292.1_	Boli_TR115599_c0_g1	87.5	144	18	0	13	133	122	553	2e-70	263	R_ORTHOLOG
gi_50745672_ref_XP_420194.1_	Boli_TR115599_c0_g1	55.94	143	63	1	10	133	131	553	4e-44	175	R_PARALOG
gi_118090560_ref_XP_420725.2_	Boli_TR115613_c0_g1	75	288	71	2	178	464	40	891	7e-126	449	R_PARALOG
gi_363728960_ref_XP_001233421.2_	Boli_TR115613_c0_g1	67.81	292	94	1	165	456	40	891	5e-115	413	R_PARALOG
gi_46047386_ref_NP_990676.1_	Boli_TR115613_c0_g1	88.7	292	33	1	183	474	40	891	9e-147	518	R_PARALOG
gi_46048735_ref_NP_990576.1_	Boli_TR115613_c0_g1	63.92	291	105	2	167	457	40	891	5e-108	390	R_PARALOG
gi_513184293_ref_XP_004936119.1_	Boli_TR115613_c0_g1	59.72	288	64	3	178	413	40	891	3e-91	334	R_PARALOG
gi_363742674_ref_XP_424336.3_	Boli_TR115620_c0_g1	70.82	425	123	1	1	133	167	1441	2e-150	531	R_ORTHOLOG
gi_513222989_ref_XP_003642671.2_	Boli_TR115620_c0_g1	68.79	173	54	2	104	133	1019	1510	1e-51	202	R_PARALOG
gi_363727413_ref_XP_003640379.1_	Boli_TR115656_c0_g1	75	180	45	1	148	327	2017	2553	5e-81	300	R_PARALOG
gi_363743070_ref_XP_417986.3_	Boli_TR115656_c0_g1	75.33	227	49	1	147	366	1873	2553	2e-94	344	R_PARALOG
gi_513205508_ref_XP_414388.3_	Boli_TR115656_c0_g1	73.22	183	49	1	142	324	2008	2553	1e-80	298	R_PARALOG
gi_513224848_ref_XP_004935037.1_	Boli_TR115656_c0_g1	75.33	227	49	1	147	366	1873	2553	2e-94	344	R_PARALOG
gi_513224851_ref_XP_004935038.1_	Boli_TR115656_c0_g1	75.33	227	49	1	147	366	1873	2553	2e-94	344	R_PARALOG
gi_71897001_ref_NP_001026504.1_	Boli_TR115671_c0_g1	79.88	164	33	0	8	171	203	694	3e-73	272	R_ORTHOLOG
gi_114326309_ref_NP_001041541.1_	Boli_TR115679_c0_g1	92.44	344	26	0	117	460	319	1350	5e-139	493	R_PARALOG
gi_118102801_ref_XP_418091.2_	Boli_TR115679_c0_g1	62.39	343	129	0	79	421	322	1350	2e-93	341	R_PARALOG
gi_513194584_ref_XP_004942895.1_	Boli_TR115679_c0_g1	69.9	309	93	1	120	428	430	1350	5e-100	363	R_PARALOG
gi_513225567_ref_XP_004948542.1_	Boli_TR115679_c0_g1	63.17	334	123	0	79	412	349	1350	6e-99	360	R_PARALOG
gi_50752448_ref_XP_422785.1_	Boli_TR115704_c0_g1	56.88	218	94	1	30	133	132	770	8e-64	241	R_ORTHOLOG
gi_513160233_ref_XP_004938005.1_	Boli_TR115706_c0_g3	56.49	439	180	3	48	133	816	1994	6e-145	512	R_PARALOG
gi_513160236_ref_XP_416390.3_	Boli_TR115706_c0_g3	56.15	447	185	3	26	133	816	2018	1e-145	514	R_PARALOG
gi_513160239_ref_XP_004938006.1_	Boli_TR115706_c0_g3	63.1	393	134	2	48	133	816	1994	7e-152	535	R_ORTHOLOG
gi_513204838_ref_XP_414312.3_	Boli_TR115706_c0_g3	57.14	406	174	2	38	133	816	2009	3e-129	460	R_PARALOG
gi_513229245_ref_XP_004937309.1_	Boli_TR115715_c0_g1	70.75	212	62	2	89	300	239	865	6e-71	267	R_PARALOG
gi_513229248_ref_XP_003643033.2_	Boli_TR115715_c0_g1	69.27	218	67	3	80	297	224	865	2e-70	266	R_PARALOG
gi_513229251_ref_XP_004937310.1_	Boli_TR115715_c0_g1	70.75	212	62	2	84	295	239	865	2e-71	269	R_PARALOG
gi_513229260_ref_XP_004937313.1_	Boli_TR115715_c0_g1	71.3	216	62	2	22	237	227	865	7e-74	277	R_PARALOG
gi_513229263_ref_XP_004937314.1_	Boli_TR115715_c0_g1	69.63	214	65	2	16	229	233	865	5e-71	267	R_PARALOG
gi_311771659_ref_NP_001185711.1_	Boli_TR115723_c1_g1	60.98	82	32	0	1	133	63	308	1e-21	100	R_ORTHOLOG
gi_513193641_ref_XP_004942700.1_	Boli_TR115728_c0_g1	73.54	257	68	1	1	133	1348	2109	1e-99	361	R_ORTHOLOG
gi_513193648_ref_XP_004942701.1_	Boli_TR115728_c0_g1	73.1	171	46	1	1	133	1348	1851	1e-61	234	R_PARALOG
gi_167860122_ref_NP_989801.2_	Boli_TR115741_c0_g1	50.95	367	178	6	169	533	330	1388	4e-77	287	R_PARALOG
gi_513200458_ref_XP_422826.4_	Boli_TR115741_c0_g1	74.1	363	94	4	69	133	330	1388	8e-110	395	R_ORTHOLOG
gi_497242019_ref_NP_001265078.1_	Boli_TR115747_c0_g1	75.4	126	31	1	1	126	759	1133	2e-40	162	R_ORTHOLOG
gi_513207270_ref_XP_004945049.1_	Boli_TR115754_c0_g1	64.77	176	62	3	10	133	1769	2278	2e-47	186	R_ORTHOLOG
gi_513207273_ref_XP_004945050.1_	Boli_TR115754_c0_g1	64.77	176	62	3	5	133	1769	2278	9e-47	184	R_PARALOG
gi_513207276_ref_XP_414628.2_	Boli_TR115754_c0_g1	66.23	151	51	3	10	133	1844	2278	1e-38	157	R_PARALOG
gi_513204040_ref_XP_004944393.1_	Boli_TR115762_c0_g1	67.11	76	22	1	180	252	156	383	8e-24	108	R_ORTHOLOG
gi_45382405_ref_NP_990209.1_	Boli_TR11576_c0_g1	51.91	366	170	2	20	133	65	1162	4e-110	396	R_PARALOG
gi_45384244_ref_NP_990385.1_	Boli_TR11576_c0_g1	52.83	371	168	4	20	133	65	1171	2e-110	397	PARALOG
gi_513211407_ref_XP_003642272.2_	Boli_TR115778_c0_g1	74.81	385	93	1	133	196	695	1849	2e-110	398	R_ORTHOLOG
gi_304365458_ref_NP_001182052.1_	Boli_TR115795_c0_g1	57.84	102	43	1	13	114	104	400	4e-24	110	R_ORTHOLOG
gi_363729650_ref_XP_425978.3_	Boli_TR115798_c0_g1	63.57	516	185	3	133	342	34	1557	0	658	R_ORTHOLOG
gi_513241018_ref_XP_004951088.1_	Boli_TR115798_c0_g1	66.37	336	113	0	1	133	550	1557	1e-128	457	R_PARALOG
gi_513197156_ref_XP_422340.3_	Boli_TR115799_c0_g1	58.72	872	341	14	107	959	929	3301	0	775	R_PARALOG
gi_513197159_ref_XP_004936654.1_	Boli_TR115799_c0_g1	77.12	813	181	8	107	133	929	3301	0	1055	R_PARALOG
gi_513197162_ref_XP_004936655.1_	Boli_TR115799_c0_g1	82.31	797	137	5	107	133	929	3301	0	1139	R_ORTHOLOG
gi_513197165_ref_XP_004936656.1_	Boli_TR115799_c0_g1	76.49	753	176	4	107	133	1226	3301	0	949	R_PARALOG
gi_513197168_ref_XP_004936657.1_	Boli_TR115799_c0_g1	58.92	869	338	14	6	855	929	3292	0	758	R_PARALOG
gi_45382479_ref_NP_990696.1_	Boli_TR115804_c0_g1	58.23	79	33	0	79	133	2	238	2e-23	108	R_ORTHOLOG
gi_513210609_ref_XP_001231971.3_	Boli_TR115804_c0_g1	57.89	76	32	0	132	133	2	229	2e-23	108	R_PARALOG
gi_118405198_ref_NP_001072946.1_	Boli_TR115807_c0_g1	81.55	103	19	0	1	103	113	421	6e-40	161	R_PARALOG
gi_513193955_ref_XP_001234233.2_	Boli_TR115807_c0_g1	70.91	110	32	1	344	453	110	421	4e-39	161	R_PARALOG
gi_225784823_ref_NP_001139605.1_	Boli_TR115812_c0_g1	56.91	188	76	2	7	189	3	566	3e-53	207	R_ORTHOLOG
gi_57525053_ref_NP_001006163.1_	Boli_TR115825_c0_g1	85.18	452	38	1	1	423	146	1501	0	751	R_ORTHOLOG
gi_363728307_ref_XP_416491.3_	Boli_TR115828_c2_g1	50	298	148	2	571	867	176	1066	1e-82	284	R_PARALOG
gi_513174312_ref_XP_419364.4_	Boli_TR115837_c0_g1	59.63	161	51	4	1091	1237	1119	1568	1e-63	163	R_PARALOG
gi_513174315_ref_XP_004940244.1_	Boli_TR115837_c0_g1	59.63	161	51	4	1131	1277	1119	1568	4e-64	165	R_PARALOG
gi_461496499_ref_NP_001264104.1_	Boli_TR115859_c0_g1	69.29	254	78	1	1	133	89	835	2e-66	251	R_ORTHOLOG
gi_363743834_ref_XP_003642929.1_	Boli_TR115862_c0_g1	52.43	370	155	2	6	354	698	1807	4e-77	286	R_PARALOG
gi_50761104_ref_XP_418233.1_	Boli_TR115862_c0_g1	52.69	372	155	2	1	351	692	1807	4e-79	293	R_PARALOG
gi_513229560_ref_XP_004937382.1_	Boli_TR115862_c0_g1	90.86	372	15	1	6	133	698	1813	3e-151	533	R_PARALOG
gi_513229564_ref_XP_424768.3_	Boli_TR115862_c0_g1	90.91	374	15	1	1	133	692	1813	2e-153	540	R_ORTHOLOG
gi_118100145_ref_XP_415798.2_	Boli_TR115876_c1_g1	77.59	174	37	3	1	133	3	509	6e-72	269	R_ORTHOLOG
gi_118100145_ref_XP_415798.2_	Boli_TR115876_c3_g1	79.38	160	33	0	166	325	1	480	1e-69	261	R_PARALOG
gi_513210670_ref_XP_001233041.2_	Boli_TR115876_c3_g1	53.24	139	65	0	161	299	1	417	4e-37	153	R_PARALOG
gi_60302750_ref_NP_001012568.1_	Boli_TR115878_c0_g2	97.92	96	2	0	159	254	1908	2195	2e-41	167	R_ORTHOLOG
gi_513214156_ref_XP_423912.3_	Boli_TR115881_c0_g1	57.64	144	59	1	15	156	29	460	1e-45	182	R_PARALOG
gi_513214156_ref_XP_423912.3_	Boli_TR115881_c0_g2	51.35	444	198	4	15	133	29	1360	8e-131	465	R_ORTHOLOG
gi_363729420_ref_XP_424124.3_	Boli_TR115882_c0_g1	66.48	182	53	3	1251	1424	485	1015	6e-76	166	R_PARALOG
gi_513179265_ref_XP_004935878.1_	Boli_TR115902_c0_g1	60.19	211	84	2	49	259	228	752	1e-67	254	R_PARALOG
gi_513179268_ref_XP_003641117.2_	Boli_TR115902_c0_g1	70.56	180	53	1	49	228	228	752	4e-73	273	R_PARALOG
gi_71894959_ref_NP_001026031.1_	Boli_TR115902_c0_g1	79.7	266	46	3	1	133	228	1025	1e-114	410	R_ORTHOLOG
gi_71896151_ref_NP_001026188.1_	Boli_TR115902_c0_g1	57.53	259	110	3	44	302	228	974	2e-81	301	R_PARALOG
gi_513177445_ref_XP_004940333.1_	Boli_TR115909_c0_g1	53.1	725	330	13	64	133	124	2205	7e-160	563	r_ORTHOLOG
gi_513177448_ref_XP_003641081.2_	Boli_TR115909_c0_g1	53.1	725	330	13	63	133	124	2205	3e-159	560	PARALOG
gi_513177451_ref_XP_004940334.1_	Boli_TR115909_c0_g1	53.1	725	330	13	59	133	124	2205	2e-158	558	PARALOG
gi_113206122_ref_NP_001038131.1_	Boli_TR115923_c0_g1	52.83	159	75	1	1	133	528	992	1e-41	167	R_PARALOG
gi_113206142_ref_NP_001038143.1_	Boli_TR115923_c0_g1	73.25	157	42	1	1	133	525	992	5e-61	231	R_ORTHOLOG
gi_513239645_ref_XP_003643868.2_	Boli_TR115923_c0_g1	55.56	108	48	0	25	133	525	848	2e-29	126	R_PARALOG
gi_513187176_ref_XP_004941617.1_	Boli_TR115963_c0_g1	71.47	361	95	3	4	133	360	1436	6e-144	509	R_UNRESOLVED
gi_513187179_ref_XP_426420.4_	Boli_TR115963_c0_g1	71.47	361	95	3	4	133	360	1436	6e-144	509	R_UNRESOLVED
gi_118104290_ref_XP_429172.2_	Boli_TR115964_c0_g1	67.05	88	29	1	117	133	2763	3023	1e-22	104	r_ORTHOLOG
gi_513231629_ref_XP_004949398.1_	Boli_TR115964_c0_g1	67.05	88	29	1	133	147	2763	3023	2e-22	104	PARALOG
gi_513229111_ref_XP_424788.4_	Boli_TR115986_c0_g3	86.05	86	12	0	133	179	1126	1383	1e-38	159	R_ORTHOLOG
gi_363744408_ref_XP_003643040.1_	Boli_TR115994_c1_g1	62.7	126	47	1	941	1066	58	432	2e-42	173	R_PARALOG
gi_513197622_ref_XP_422410.3_	Boli_TR115994_c1_g1	53.12	128	59	2	922	1048	22	396	5e-36	152	R_PARALOG
gi_513230068_ref_XP_004949137.1_	Boli_TR115994_c1_g1	62.7	126	47	1	941	1066	58	432	2e-42	173	R_PARALOG
gi_513230071_ref_XP_004949138.1_	Boli_TR115994_c1_g1	62.7	126	47	1	903	1028	58	432	2e-42	173	PARALOG
gi_513200031_ref_XP_004943568.1_	Boli_TR116007_c0_g1	59.6	198	79	1	1	133	725	1318	2e-67	253	PARALOG
gi_513200035_ref_XP_004943569.1_	Boli_TR116007_c0_g1	59.79	194	78	0	1	133	737	1318	1e-67	254	PARALOG
gi_56605928_ref_NP_001008467.1_	Boli_TR116025_c0_g1	97.44	117	3	0	69	185	598	948	6e-99	235	R_ORTHOLOG
gi_215490072_ref_NP_001135912.1_	Boli_TR116026_c1_g2	70.32	347	103	2	187	533	126	1022	8e-135	479	R_PARALOG
gi_513223744_ref_XP_004948411.1_	Boli_TR116026_c1_g2	83.91	261	42	0	162	422	240	1022	6e-134	476	R_PARALOG
gi_513223747_ref_XP_004948412.1_	Boli_TR116026_c1_g2	83.91	261	42	0	162	422	240	1022	6e-134	476	R_PARALOG
gi_513223750_ref_XP_004948413.1_	Boli_TR116026_c1_g2	70.19	359	107	2	162	520	90	1022	7e-138	489	R_PARALOG
gi_513223753_ref_XP_003642744.2_	Boli_TR116026_c1_g2	68.51	362	114	3	162	523	84	1022	3e-134	477	R_PARALOG
gi_513223738_ref_XP_004948409.1_	Boli_TR116026_c1_g3	80.19	308	61	0	162	469	165	1088	1e-151	535	PARALOG
gi_513223744_ref_XP_004948411.1_	Boli_TR116026_c1_g3	80.19	308	61	0	162	469	165	1088	1e-151	535	PARALOG
gi_513223747_ref_XP_004948412.1_	Boli_TR116026_c1_g3	80.19	308	61	0	162	469	165	1088	1e-151	535	PARALOG
gi_513223750_ref_XP_004948413.1_	Boli_TR116026_c1_g3	80.19	308	61	0	162	469	165	1088	5e-150	530	PARALOG
gi_513223756_ref_XP_004948414.1_	Boli_TR116026_c1_g3	80.19	308	61	0	162	469	165	1088	1e-151	535	PARALOG
gi_513223738_ref_XP_004948409.1_	Boli_TR116026_c1_g4	83.91	261	42	0	162	422	168	950	9e-137	486	R_PARALOG
gi_513223744_ref_XP_004948411.1_	Boli_TR116026_c1_g4	83.91	261	42	0	162	422	168	950	1e-136	486	R_PARALOG
gi_513223747_ref_XP_004948412.1_	Boli_TR116026_c1_g4	83.91	261	42	0	162	422	168	950	1e-136	485	R_PARALOG
gi_513223750_ref_XP_004948413.1_	Boli_TR116026_c1_g4	83.91	261	42	0	162	422	168	950	4e-136	483	R_PARALOG
gi_513223756_ref_XP_004948414.1_	Boli_TR116026_c1_g4	83.91	261	42	0	162	422	168	950	8e-137	486	R_PARALOG
gi_513220964_ref_XP_004947752.1_	Boli_TR116030_c0_g2	92.86	84	6	0	491	574	2	253	7e-43	174	R_PARALOG
gi_513220966_ref_XP_004947753.1_	Boli_TR116030_c0_g2	92.86	84	6	0	491	574	2	253	7e-43	174	R_PARALOG
gi_513220968_ref_XP_004947754.1_	Boli_TR116030_c0_g2	92.86	84	6	0	446	529	2	253	6e-43	174	R_PARALOG
gi_513220972_ref_XP_004947756.1_	Boli_TR116030_c0_g2	92.86	84	6	0	430	513	2	253	6e-43	174	PARALOG
gi_513220974_ref_XP_004947757.1_	Boli_TR116030_c0_g2	92.86	84	6	0	357	440	2	253	5e-43	174	PARALOG
gi_363733721_ref_XP_003641283.1_	Boli_TR116034_c0_g1	65.06	249	87	1	44	292	817	1554	1e-94	344	R_PARALOG
gi_50731117_ref_XP_417174.1_	Boli_TR116034_c0_g1	85.04	234	35	1	1	133	823	1512	1e-114	410	R_ORTHOLOG
gi_513184160_ref_XP_004936090.1_	Boli_TR116034_c0_g1	65.59	247	85	1	56	302	817	1548	1e-94	344	R_PARALOG
gi_513184164_ref_XP_004936091.1_	Boli_TR116034_c0_g1	64.8	250	88	2	44	293	817	1554	3e-93	340	R_PARALOG
gi_513184172_ref_XP_004936093.1_	Boli_TR116034_c0_g1	64.8	250	88	2	17	266	817	1554	8e-92	335	R_PARALOG
gi_363729126_ref_XP_003640596.1_	Boli_TR116042_c0_g1	58.17	404	168	5	39	133	1	1173	3e-130	464	R_PARALOG
gi_50746119_ref_XP_420364.1_	Boli_TR116042_c0_g1	82.5	400	70	1	12	411	1	1197	0	675	R_PARALOG
gi_513164836_ref_XP_004938665.1_	Boli_TR116042_c0_g1	58.17	404	168	5	39	133	1	1173	3e-130	464	R_PARALOG
gi_50746119_ref_XP_420364.1_	Boli_TR116042_c1_g1	77.87	461	101	2	133	398	4	1362	0	695	R_ORTHOLOG
gi_363735536_ref_XP_421609.3_	Boli_TR116047_c1_g1	74.66	659	165	3	1	133	2	1972	0	912	PARALOG
gi_513190957_ref_XP_004942127.1_	Boli_TR116047_c1_g1	74.66	659	165	3	1	133	2	1972	0	912	PARALOG
gi_513190960_ref_XP_004942128.1_	Boli_TR116047_c1_g1	78.07	488	107	1	1	488	515	1972	0	765	R_PARALOG
gi_513190963_ref_XP_004942129.1_	Boli_TR116047_c1_g1	76.32	397	94	0	1	397	782	1972	4e-177	621	R_PARALOG
gi_513220737_ref_XP_424402.3_	Boli_TR116047_c1_g1	62.24	474	152	7	1	447	560	1972	1e-157	557	R_PARALOG
gi_71896997_ref_NP_001025905.1_	Boli_TR116052_c0_g1	74.28	381	98	1	27	407	1078	2196	3e-148	523	R_ORTHOLOG
gi_71897079_ref_NP_001025882.1_	Boli_TR116056_c0_g1	83.33	60	10	0	133	301	2107	2286	1e-22	105	R_ORTHOLOG
gi_313760684_ref_NP_001186525.1_	Boli_TR116064_c0_g1	78.31	189	41	2	133	456	350	898	5e-73	274	R_ORTHOLOG
gi_71896289_ref_NP_001025556.1_	Boli_TR116071_c0_g1	74.53	534	107	6	1	505	191	1765	0	795	R_ORTHOLOG
gi_118088382_ref_XP_419682.2_	Boli_TR116074_c0_g1	65.46	304	95	3	35	133	135	1043	3e-102	370	R_ORTHOLOG
gi_119331086_ref_NP_001073194.1_	Boli_TR116078_c0_g1	58.66	629	249	8	1	618	2385	4247	0	689	R_PARALOG
gi_513194813_ref_XP_004942945.1_	Boli_TR116078_c0_g1	86.64	614	82	1	1	133	2379	4217	0	1043	R_UNRESOLVED
gi_513194816_ref_XP_422075.3_	Boli_TR116078_c0_g1	86.64	614	82	1	1	133	2379	4217	0	1043	R_UNRESOLVED
gi_513225787_ref_XP_004948591.1_	Boli_TR116078_c0_g1	62.46	666	238	9	2	133	2385	4262	0	765	R_PARALOG
gi_513225790_ref_XP_418076.3_	Boli_TR116078_c0_g1	63.18	660	231	9	5	133	2385	4244	0	766	R_PARALOG
gi_113206154_ref_NP_001038150.1_	Boli_TR116082_c0_g1	89.79	284	27	1	1	133	152	1003	5e-138	488	R_ORTHOLOG
gi_113206172_ref_NP_001038160.1_	Boli_TR116082_c0_g1	74.66	296	66	6	1	133	152	1003	1e-112	404	R_PARALOG
gi_363734985_ref_XP_003641490.1_	Boli_TR116082_c0_g1	54.37	252	112	1	31	279	101	856	7e-70	264	R_PARALOG
gi_45383428_ref_NP_989695.1_	Boli_TR116082_c0_g1	63.38	213	78	2	51	263	128	748	4e-71	266	R_PARALOG
gi_45384516_ref_NP_990325.1_	Boli_TR116082_c0_g1	61.99	221	73	2	1	210	152	802	2e-71	267	R_PARALOG
gi_363730878_ref_XP_425931.3_	Boli_TR116094_c0_g1	64.05	242	87	1	11	133	149	766	9e-77	285	PARALOG
gi_513172615_ref_XP_004940002.1_	Boli_TR116094_c0_g1	64.05	242	87	1	11	133	149	766	3e-79	293	PARALOG
gi_118083807_ref_XP_416715.2_	Boli_TR116101_c0_g1	97.66	512	12	0	1204	1715	2	1537	0	1019	R_PARALOG
gi_513162751_ref_XP_004934588.1_	Boli_TR116101_c0_g1	97.66	512	12	0	1199	1710	2	1537	0	1019	R_PARALOG
gi_513179151_ref_XP_004935853.1_	Boli_TR116101_c0_g1	77.93	512	113	0	1229	1740	2	1537	0	828	R_PARALOG
gi_513179154_ref_XP_419989.4_	Boli_TR116101_c0_g1	77.93	512	113	0	1229	1740	2	1537	0	828	R_PARALOG
gi_513179159_ref_XP_004935854.1_	Boli_TR116101_c0_g1	77.93	512	113	0	992	1503	2	1537	0	820	R_PARALOG
gi_45383117_ref_NP_989860.1_	Boli_TR116102_c0_g1	60.76	367	144	3	1	367	416	1465	2e-122	437	R_PARALOG
gi_45383119_ref_NP_989861.1_	Boli_TR116102_c0_g1	61.52	356	133	3	1	352	419	1465	1e-122	438	R_PARALOG
gi_45383123_ref_NP_989859.1_	Boli_TR116102_c0_g1	72.24	353	98	1	1	133	416	1465	3e-144	509	R_ORTHOLOG
gi_71895881_ref_NP_001026711.1_	Boli_TR116103_c0_g1	99	200	2	0	1	133	278	877	2e-104	376	R_ORTHOLOG
gi_57529271_ref_NP_001006270.1_	Boli_TR116107_c1_g1	60.29	350	139	6	1	350	183	1190	1e-78	291	R_ORTHOLOG
gi_45384014_ref_NP_990602.1_	Boli_TR116114_c0_g1	90.61	511	47	3	1	133	1705	3228	0	833	R_ORTHOLOG
gi_45384020_ref_NP_990601.1_	Boli_TR116114_c0_g1	60.38	424	149	13	3	407	1969	3219	7e-116	416	R_PARALOG
gi_45384030_ref_NP_990604.1_	Boli_TR116114_c0_g1	62.26	522	182	14	3	509	1705	3219	2e-142	504	R_PARALOG
gi_45384036_ref_NP_990603.1_	Boli_TR116114_c0_g1	60.59	510	179	12	1	488	1720	3231	3e-136	484	R_PARALOG
gi_60302718_ref_NP_001012551.1_	Boli_TR116116_c0_g1	90.47	535	51	0	1	133	602	2206	0	900	R_ORTHOLOG
gi_45382643_ref_NP_990045.1_	Boli_TR116126_c0_g1	58.33	180	70	3	32	206	1112	1651	8e-53	205	R_PARALOG
gi_61098220_ref_NP_001012785.1_	Boli_TR116126_c0_g1	89.18	194	21	0	21	133	1082	1663	3e-94	342	R_ORTHOLOG
gi_47604918_ref_NP_001001305.1_	Boli_TR116131_c0_g2	67.87	221	71	1	1	221	267	926	1e-37	154	R_ORTHOLOG
gi_50746515_ref_XP_420531.1_	Boli_TR116147_c0_g1	82.2	264	47	0	39	133	599	1390	2e-123	440	R_PARALOG
gi_513182821_ref_XP_004941138.1_	Boli_TR116147_c0_g1	81.82	231	39	1	61	133	722	1414	1e-107	388	R_PARALOG
gi_513182824_ref_XP_004941139.1_	Boli_TR116147_c0_g1	80.88	272	49	1	61	133	599	1414	9e-127	451	R_ORTHOLOG
gi_513182832_ref_XP_004941141.1_	Boli_TR116147_c0_g1	83.69	233	38	0	10	133	722	1420	2e-111	400	R_PARALOG
gi_513182835_ref_XP_004941142.1_	Boli_TR116147_c0_g1	83.69	233	38	0	10	133	722	1420	2e-111	400	R_PARALOG
gi_50807015_ref_XP_428889.1_	Boli_TR116148_c0_g1	60.08	253	90	2	282	523	6	764	2e-76	285	R_PARALOG
gi_513158778_ref_XP_004937715.1_	Boli_TR116148_c0_g1	75.49	253	58	2	274	522	6	764	2e-95	348	R_PARALOG
gi_513158781_ref_XP_416173.3_	Boli_TR116148_c0_g1	75.49	253	58	2	274	522	6	764	2e-95	348	R_PARALOG
gi_363727528_ref_XP_425426.3_	Boli_TR116161_c0_g1	76.29	738	173	2	133	171	793	3006	0	1213	R_PARALOG
gi_363743217_ref_XP_003642793.1_	Boli_TR116161_c0_g1	90.14	740	72	1	133	174	787	3006	0	1410	R_ORTHOLOG
gi_513158000_ref_XP_004937573.1_	Boli_TR116161_c0_g1	76.1	728	172	2	133	171	823	3006	0	1198	R_PARALOG
gi_513205847_ref_XP_004944775.1_	Boli_TR116161_c0_g1	72.01	743	207	3	133	188	787	3006	0	1145	R_PARALOG
gi_513225151_ref_XP_004935102.1_	Boli_TR116161_c0_g1	83.92	740	71	2	133	174	787	3006	0	1285	R_PARALOG
gi_61098234_ref_NP_001012790.1_	Boli_TR116163_c0_g1	85.89	475	59	2	2	468	2402	3817	0	766	R_ORTHOLOG
gi_45382097_ref_NP_990090.1_	Boli_TR116197_c0_g1	89.52	105	10	1	1	104	29	343	4e-41	167	R_PARALOG
gi_45382097_ref_NP_990090.1_	Boli_TR116197_c0_g2	88.57	105	11	1	1	104	29	343	9e-41	166	R_PARALOG
gi_45382097_ref_NP_990090.1_	Boli_TR116197_c1_g1	90.52	232	22	1	110	133	904	1593	2e-110	397	R_ORTHOLOG
gi_513165070_ref_XP_003640606.2_	Boli_TR116197_c1_g1	60.15	266	76	6	20	133	904	1593	2e-70	264	R_PARALOG
gi_513182241_ref_XP_004941028.1_	Boli_TR116197_c1_g1	89.93	139	14	0	1	133	910	1326	1e-65	246	R_PARALOG
gi_47575889_ref_NP_001001201.1_	Boli_TR116198_c0_g1	73.56	87	23	0	24	133	1184	1444	6e-33	139	R_ORTHOLOG
gi_46048744_ref_NP_996757.1_	Boli_TR116204_c0_g1	63.68	961	328	9	3760	4699	3	2822	0	1141	R_PARALOG
gi_513175708_ref_XP_419553.4_	Boli_TR116204_c0_g1	87.77	940	113	1	3858	4795	3	2822	0	1628	R_PARALOG
gi_513237339_ref_XP_004950437.1_	Boli_TR116204_c0_g1	73.24	71	19	0	1	133	480	692	6e-30	128	R_PARALOG
gi_513240234_ref_XP_004950947.1_	Boli_TR116204_c0_g1	79.5	200	41	1	29	228	2253	2822	2e-91	334	R_PARALOG
gi_513240237_ref_XP_004950948.1_	Boli_TR116204_c0_g1	83.68	190	31	0	29	218	2253	2822	6e-94	342	R_PARALOG
gi_45383702_ref_NP_989542.1_	Boli_TR116208_c0_g1	85.22	203	30	0	22	224	862	1470	5e-96	348	R_ORTHOLOG
gi_45382451_ref_NP_990224.1_	Boli_TR116209_c0_g1	70.19	104	31	1	138	241	2404	2697	2e-33	140	R_PARALOG
gi_45382501_ref_NP_990242.1_	Boli_TR116209_c0_g1	80	90	18	0	132	221	2401	2670	7e-35	145	R_PARALOG
gi_46395474_ref_NP_997060.1_	Boli_TR116209_c0_g1	87.23	94	12	1	91	184	2425	2703	4e-40	162	PARALOG
gi_299473793_ref_NP_001177406.1_	Boli_TR116211_c0_g1	69.38	787	238	3	428	1211	664	3015	0	1178	R_PARALOG
gi_513183134_ref_XP_004941198.1_	Boli_TR116211_c0_g1	57.36	788	332	8	454	1237	673	3009	0	961	R_PARALOG
gi_513183137_ref_XP_004941199.1_	Boli_TR116211_c0_g1	57.43	787	331	7	454	1236	673	3009	0	965	R_PARALOG
gi_513183140_ref_XP_004941200.1_	Boli_TR116211_c0_g1	57.36	788	332	8	449	1232	673	3009	0	960	R_PARALOG
gi_513183146_ref_XP_004941202.1_	Boli_TR116211_c0_g1	57.36	788	332	8	427	1210	673	3009	0	960	R_PARALOG
gi_119331086_ref_NP_001073194.1_	Boli_TR116213_c1_g1	77.94	603	131	5	19	133	999	2795	0	922	R_ORTHOLOG
gi_513194813_ref_XP_004942945.1_	Boli_TR116213_c1_g1	61.54	598	219	11	24	610	1008	2762	0	686	R_PARALOG
gi_513194816_ref_XP_422075.3_	Boli_TR116213_c1_g1	61.54	598	219	11	24	610	1008	2762	0	686	R_PARALOG
gi_513225787_ref_XP_004948591.1_	Boli_TR116213_c1_g1	63.58	593	207	5	72	655	1002	2759	0	710	R_PARALOG
gi_513225790_ref_XP_418076.3_	Boli_TR116213_c1_g1	63.58	593	207	5	69	652	1002	2759	0	710	R_PARALOG
gi_513174539_ref_XP_004935295.1_	Boli_TR116215_c0_g1	59.38	160	63	1	18	133	287	766	3e-58	193	R_ORTHOLOG
gi_513174544_ref_XP_004935296.1_	Boli_TR116215_c0_g1	57.79	154	63	1	18	133	287	748	1e-43	174	R_PARALOG
gi_513174547_ref_XP_004935297.1_	Boli_TR116215_c0_g1	59.06	149	59	1	18	133	287	733	1e-43	174	R_PARALOG
gi_363741780_ref_XP_001234392.2_	Boli_TR116224_c0_g1	64.15	212	75	2	4	133	533	1165	2e-72	270	R_ORTHOLOG
gi_513172399_ref_XP_429743.4_	Boli_TR116224_c0_g1	50.42	236	116	3	125	133	467	1162	2e-63	241	R_PARALOG
gi_363728025_ref_XP_416426.3_	Boli_TR116225_c0_g1	80.72	363	70	1	1	133	3364	4443	0	648	R_ORTHOLOG
gi_513224518_ref_XP_424313.4_	Boli_TR116225_c0_g1	59.89	354	141	2	57	409	3370	4416	2e-131	468	R_PARALOG
gi_50748456_ref_XP_421253.1_	Boli_TR116233_c0_g1	75.39	191	42	2	1	186	622	1194	3e-65	153	R_ORTHOLOG
gi_363735880_ref_XP_421912.3_	Boli_TR116236_c0_g1	100	658	0	0	133	644	524	2497	0	1357	R_ORTHOLOG
gi_513193399_ref_XP_004942646.1_	Boli_TR116236_c0_g1	100	606	0	0	133	644	680	2497	0	1246	R_PARALOG
gi_513193404_ref_XP_004942647.1_	Boli_TR116236_c0_g1	84.89	139	19	1	2	133	5773	6189	2e-53	206	R_PARALOG
gi_357593606_ref_NP_001239535.1_	Boli_TR116237_c0_g1	80	275	55	0	52	133	572	1396	8e-115	412	R_ORTHOLOG
gi_50751616_ref_XP_422480.1_	Boli_TR116237_c0_g1	61.57	255	98	0	32	286	632	1396	6e-86	315	R_PARALOG
gi_513198090_ref_XP_004936853.1_	Boli_TR116237_c0_g1	64.19	229	82	0	15	243	710	1396	9e-81	298	R_PARALOG
gi_363745004_ref_XP_003643170.1_	Boli_TR116243_c2_g1	50.97	310	143	9	1	301	113	1012	4e-75	280	R_PARALOG
gi_363730668_ref_XP_003640847.1_	Boli_TR116248_c0_g1	93.31	359	22	3	1	133	143	1216	0	664	R_ORTHOLOG
gi_513171672_ref_XP_004939771.1_	Boli_TR116248_c0_g1	85.03	394	57	4	1	133	143	1216	0	652	R_PARALOG
gi_513171677_ref_XP_004939772.1_	Boli_TR116248_c0_g1	84.89	397	58	4	1	133	143	1225	0	645	R_PARALOG
gi_513171681_ref_XP_004939773.1_	Boli_TR116248_c0_g1	79.67	359	22	4	1	133	143	1216	1e-154	544	R_PARALOG
gi_513200975_ref_XP_004943771.1_	Boli_TR116282_c0_g1	96.11	283	11	0	116	133	650	1498	1e-149	528	R_PARALOG
gi_513200978_ref_XP_413740.3_	Boli_TR116282_c0_g1	95.87	315	13	0	116	133	650	1594	4e-167	586	R_ORTHOLOG
gi_513236044_ref_XP_003643415.2_	Boli_TR116282_c0_g1	82.28	316	54	1	26	133	647	1594	1e-141	501	R_PARALOG
gi_347921845_ref_NP_001231667.1_	Boli_TR116287_c0_g1	62.11	190	71	1	47	133	238	807	1e-55	214	R_ORTHOLOG
gi_312176425_ref_NP_001185904.1_	Boli_TR116288_c0_g1	94.28	822	47	1	133	262	982	3402	0	1602	R_ORTHOLOG
gi_429836845_ref_NP_001258852.1_	Boli_TR116288_c0_g1	77.76	823	182	2	133	251	982	3405	0	1353	R_PARALOG
gi_313851080_ref_NP_001186597.1_	Boli_TR116292_c0_g1	80.17	237	47	0	1	237	166	876	9e-93	338	R_ORTHOLOG
gi_513200432_ref_XP_003641839.2_	Boli_TR116293_c0_g1	53.36	253	110	5	1	245	183	926	1e-63	243	R_PARALOG
gi_118094515_ref_XP_001234081.1_	Boli_TR116296_c1_g1	58.77	405	109	8	1	347	257	1441	5e-135	381	R_ORTHOLOG
gi_363737061_ref_XP_426693.3_	Boli_TR116298_c0_g1	51.7	648	307	6	43	133	183	2108	0	712	R_ORTHOLOG
gi_513174240_ref_XP_419314.4_	Boli_TR116300_c0_g1	83.08	65	11	0	1252	1316	749	943	2e-29	130	R_PARALOG
gi_513187400_ref_XP_426424.4_	Boli_TR116301_c1_g2	52.69	446	208	5	32	133	76	1404	2e-129	461	R_UNRESOLVED
gi_118091536_ref_XP_421101.2_	Boli_TR116301_c1_g3	52.73	330	154	3	71	133	418	1401	1e-96	352	R_PARALOG
gi_513187400_ref_XP_426424.4_	Boli_TR116301_c1_g3	52.69	446	208	5	32	133	76	1404	2e-129	461	R_UNRESOLVED
gi_513199646_ref_XP_426708.3_	Boli_TR116301_c2_g2	53.28	381	175	2	58	435	1969	3105	3e-119	427	R_PARALOG
gi_513199648_ref_XP_001233445.2_	Boli_TR116301_c2_g2	51.83	382	180	2	111	488	1969	3105	3e-116	417	R_PARALOG
gi_513200435_ref_XP_426707.4_	Boli_TR116301_c2_g2	50.37	401	196	3	58	455	1969	3105	3e-113	407	R_PARALOG
gi_363737682_ref_XP_413775.3_	Boli_TR116305_c0_g1	72.44	254	65	4	5	133	106	852	6e-103	372	R_PARALOG
gi_363737684_ref_XP_003641887.1_	Boli_TR116305_c0_g1	69.08	249	44	1	5	133	106	852	7e-97	351	R_PARALOG
gi_513201211_ref_XP_004943819.1_	Boli_TR116305_c0_g1	72.73	253	64	3	5	133	106	852	3e-104	376	R_ORTHOLOG
gi_163915347_ref_NP_001106638.1_	Boli_TR116306_c1_g1	86.82	349	46	0	44	133	753	1799	3e-169	593	R_ORTHOLOG
gi_67514599_ref_NP_001020005.1_	Boli_TR116306_c1_g1	54.1	305	137	4	15	316	756	1646	5e-87	319	R_PARALOG
gi_71895761_ref_NP_001026689.1_	Boli_TR116306_c1_g1	55.01	349	155	6	9	355	744	1691	7e-98	355	R_PARALOG
gi_71896409_ref_NP_001025516.1_	Boli_TR116306_c1_g1	54.49	312	140	5	31	340	756	1664	1e-86	318	R_PARALOG
gi_50745027_ref_XP_419950.1_	Boli_TR116309_c0_g1	80.64	687	133	1	1	133	601	2655	0	1096	R_ORTHOLOG
gi_513178924_ref_XP_004935813.1_	Boli_TR116309_c0_g1	77.29	687	130	2	1	133	601	2655	0	1033	R_PARALOG
gi_513178927_ref_XP_004935814.1_	Boli_TR116309_c0_g1	74.38	687	126	2	1	133	601	2655	0	986	R_PARALOG
gi_363740214_ref_XP_001233994.2_	Boli_TR116310_c0_g1	84.89	523	69	3	98	133	316	1884	0	855	R_ORTHOLOG
gi_513188936_ref_XP_423367.4_	Boli_TR116310_c0_g1	62.45	546	191	8	155	686	325	1884	9e-174	609	R_PARALOG
gi_45382455_ref_NP_990700.1_	Boli_TR116312_c0_g1	80.33	244	43	2	1	239	117	839	2e-108	390	R_ORTHOLOG
gi_296090734_ref_NP_001171686.1_	Boli_TR116317_c0_g1	57.46	134	57	1	22	133	190	588	2e-30	129	R_PARALOG
gi_363728409_ref_XP_003640502.1_	Boli_TR116317_c0_g1	59.42	138	56	1	15	133	178	588	1e-34	144	R_UNRESOLVED
gi_50729588_ref_XP_416576.1_	Boli_TR116317_c0_g1	59.42	138	56	1	15	133	178	588	1e-34	144	R_UNRESOLVED
gi_513161636_ref_XP_004938267.1_	Boli_TR116317_c0_g1	59.42	138	56	1	15	133	178	588	1e-34	144	R_UNRESOLVED
gi_478431105_ref_NP_001264543.1_	Boli_TR116320_c0_g2	78.49	93	20	1	1	93	213	479	9e-24	107	R_ORTHOLOG
gi_256017155_ref_NP_990007.2_	Boli_TR116324_c0_g1	64.66	266	88	6	1	133	268	1059	3e-71	266	R_ORTHOLOG
gi_45382933_ref_NP_989945.1_	Boli_TR116324_c0_g1	54.46	224	93	6	1	133	268	915	3e-49	193	R_PARALOG
gi_513181130_ref_XP_420293.3_	Boli_TR116324_c0_g1	54.91	224	92	6	1	133	268	915	3e-48	190	R_PARALOG
gi_226437575_ref_NP_001139804.1_	Boli_TR116325_c2_g2	78.99	257	53	2	2	133	156	923	6e-113	405	R_ORTHOLOG
gi_45384244_ref_NP_990385.1_	Boli_TR116326_c0_g1	50.37	268	132	3	114	380	174	971	1e-72	271	R_PARALOG
gi_118090474_ref_XP_420692.2_	Boli_TR116329_c0_g1	69.5	341	81	2	25	342	1970	2992	3e-144	509	R_PARALOG
gi_57530159_ref_NP_001006435.1_	Boli_TR116329_c0_g1	83.86	347	34	1	4	133	1967	3007	4e-174	608	R_ORTHOLOG
gi_410025480_ref_NP_001258541.1_	Boli_TR116333_c0_g1	71.2	125	36	0	1	133	1068	1442	1e-44	176	R_ORTHOLOG
gi_118101676_ref_XP_001232935.1_	Boli_TR116339_c0_g1	92.42	501	38	0	1	133	108	1610	0	868	R_ORTHOLOG
gi_513213871_ref_XP_004946292.1_	Boli_TR116342_c0_g2	53.16	380	173	4	329	703	3	1139	2e-111	403	R_PARALOG
gi_513213875_ref_XP_004946293.1_	Boli_TR116342_c0_g2	53.16	380	173	4	329	703	3	1139	2e-111	403	R_PARALOG
gi_513213878_ref_XP_004946294.1_	Boli_TR116342_c0_g2	53.16	380	173	4	328	702	3	1139	2e-111	403	R_PARALOG
gi_513213881_ref_XP_004946295.1_	Boli_TR116342_c0_g2	53.16	380	173	4	329	703	3	1139	2e-111	403	R_PARALOG
gi_513213888_ref_XP_004946296.1_	Boli_TR116342_c0_g2	53.16	380	173	4	329	703	3	1139	2e-111	403	PARALOG
gi_57529969_ref_NP_001006477.1_	Boli_TR116353_c0_g1	95.14	288	14	0	1	133	1203	2066	5e-149	525	R_ORTHOLOG
gi_513192591_ref_XP_003641550.2_	Boli_TR116361_c1_g1	50	180	81	3	145	315	2634	3170	4e-40	167	R_PARALOG
gi_45383814_ref_NP_989482.1_	Boli_TR116364_c1_g1	52.12	259	118	3	9	261	331	1107	7e-67	252	R_PARALOG
gi_94400842_ref_NP_989647.3_	Boli_TR116364_c1_g1	53.26	261	119	2	4	261	346	1107	7e-67	252	PARALOG
gi_50745246_ref_XP_420039.1_	Boli_TR116370_c0_g3	82.88	111	19	0	10	120	1	333	2e-40	165	R_PARALOG
gi_311771569_ref_NP_001185681.1_	Boli_TR116376_c0_g1	66.48	364	113	3	20	374	217	1305	2e-128	457	R_ORTHOLOG
gi_363744008_ref_XP_424746.3_	Boli_TR116383_c1_g1	86.23	167	23	0	141	307	402	902	5e-84	309	R_ORTHOLOG
gi_313760531_ref_NP_001186410.1_	Boli_TR116386_c0_g1	98.77	81	1	0	71	133	1115	1357	4e-56	169	PARALOG
gi_513235009_ref_XP_004950035.1_	Boli_TR116394_c0_g1	73.83	363	95	0	29	391	602	1690	2e-157	553	R_ORTHOLOG
gi_118084366_ref_XP_416933.2_	Boli_TR116425_c0_g1	65.82	471	158	6	67	534	535	1893	3e-117	421	R_ORTHOLOG
gi_118092065_ref_XP_001234724.1_	Boli_TR116427_c0_g1	70.73	574	168	1	19	592	281	1996	0	814	R_ORTHOLOG
gi_56119068_ref_NP_001007835.1_	Boli_TR116436_c0_g1	77.59	116	26	0	115	133	276	623	3e-46	183	R_ORTHOLOG
gi_261490820_ref_NP_001159798.1_	Boli_TR116439_c0_g1	70.12	164	49	0	1	164	360	851	3e-61	232	R_PARALOG
gi_513221658_ref_XP_423739.3_	Boli_TR116439_c0_g1	68.75	144	45	0	136	279	423	854	2e-56	218	R_PARALOG
gi_513221661_ref_XP_004947925.1_	Boli_TR116439_c0_g1	65.64	163	56	0	136	298	366	854	9e-61	232	R_PARALOG
gi_71895031_ref_NP_001026397.1_	Boli_TR116439_c0_g1	73.03	178	48	0	26	203	360	893	3e-72	269	R_PARALOG
gi_513170303_ref_XP_426033.4_	Boli_TR11643_c0_g1	75.73	206	50	0	133	627	1	618	1e-85	317	R_UNRESOLVED
gi_513170306_ref_XP_004939668.1_	Boli_TR11643_c0_g1	75.73	206	50	0	133	627	1	618	1e-85	317	R_UNRESOLVED
gi_513170309_ref_XP_004939669.1_	Boli_TR11643_c0_g1	75.61	205	50	0	133	627	1	615	1e-84	313	R_PARALOG
gi_513170312_ref_XP_004939670.1_	Boli_TR11643_c0_g1	75.24	206	51	0	133	627	1	618	2e-84	313	R_PARALOG
gi_513221235_ref_XP_004947828.1_	Boli_TR11643_c0_g1	58.25	206	86	0	680	885	1	618	1e-63	243	R_PARALOG
gi_513168592_ref_XP_001235521.3_	Boli_TR116470_c1_g1	67.02	382	126	1	4	385	156	1298	2e-153	540	R_ORTHOLOG
gi_363727988_ref_XP_003640447.1_	Boli_TR116472_c0_g1	64.77	88	31	0	11	98	34	297	5e-31	135	R_PARALOG
gi_513160022_ref_XP_004937958.1_	Boli_TR116472_c0_g1	59.09	88	34	1	11	96	34	297	9e-26	118	R_PARALOG
gi_363727988_ref_XP_003640447.1_	Boli_TR116472_c0_g2	70.97	310	90	1	11	320	370	1293	3e-134	478	R_PARALOG
gi_513160022_ref_XP_004937958.1_	Boli_TR116472_c0_g2	69.35	310	93	2	11	318	370	1293	3e-129	462	R_PARALOG
gi_513186281_ref_XP_004941436.1_	Boli_TR116472_c0_g2	89.11	257	28	0	9	265	370	1140	2e-139	496	PARALOG
gi_513186284_ref_XP_003641366.2_	Boli_TR116472_c0_g2	89.11	257	28	0	9	265	370	1140	2e-139	496	R_PARALOG
gi_513186287_ref_XP_004941437.1_	Boli_TR116472_c0_g2	89.11	257	28	0	9	265	370	1140	2e-139	496	R_PARALOG
gi_513178637_ref_XP_001233701.3_	Boli_TR116474_c0_g1	82.88	292	50	0	133	232	672	1547	2e-123	441	R_ORTHOLOG
gi_356460975_ref_NP_001239073.1_	Boli_TR116480_c0_g1	71.76	131	37	0	18	148	144	536	2e-49	192	R_ORTHOLOG
gi_57530297_ref_NP_001006408.1_	Boli_TR116487_c0_g1	91.3	161	14	0	1	133	667	1149	1e-80	296	R_ORTHOLOG
gi_71895847_ref_NP_001026704.1_	Boli_TR116487_c0_g1	77.07	157	36	0	6	133	667	1137	2e-70	262	R_PARALOG
gi_61098334_ref_NP_001012828.1_	Boli_TR116492_c0_g1	96.71	152	5	0	1	133	2222	2677	5e-78	287	R_ORTHOLOG
gi_513164194_ref_XP_416895.2_	Boli_TR116492_c1_g2	71.11	90	26	0	27	116	321	590	2e-34	142	R_ORTHOLOG
gi_513182238_ref_XP_420424.4_	Boli_TR116497_c0_g1	79.64	673	135	4	377	1047	690	2681	0	1108	R_ORTHOLOG
gi_513222399_ref_XP_004948154.1_	Boli_TR116498_c0_g2	72.9	107	29	0	5	133	95	415	8e-35	149	PARALOG
gi_513222402_ref_XP_004948155.1_	Boli_TR116498_c0_g2	72.9	107	29	0	5	133	95	415	8e-35	149	R_UNRESOLVED
gi_513222404_ref_XP_004948156.1_	Boli_TR116498_c0_g2	72.9	107	29	0	5	133	95	415	8e-35	149	PARALOG
gi_513222406_ref_XP_004948157.1_	Boli_TR116498_c0_g2	72.9	107	29	0	5	133	95	415	6e-34	145	PARALOG
gi_513222408_ref_XP_004948158.1_	Boli_TR116498_c0_g2	72.9	107	29	0	5	133	95	415	9e-35	148	PARALOG
gi_513222410_ref_XP_004948159.1_	Boli_TR116498_c0_g2	72.9	107	29	0	5	133	95	415	7e-35	149	R_UNRESOLVED
gi_513222414_ref_XP_004948161.1_	Boli_TR116498_c0_g2	72.9	107	29	0	5	133	95	415	6e-35	149	PARALOG
gi_482677655_ref_NP_001264801.1_	Boli_TR116516_c1_g1	77.11	83	19	0	44	126	142	390	1e-31	134	R_ORTHOLOG
gi_118090176_ref_XP_420548.2_	Boli_TR116518_c0_g2	85.44	618	89	3	1	133	448	2295	0	1123	R_UNRESOLVED
gi_513182921_ref_XP_004941158.1_	Boli_TR116518_c0_g2	85.44	618	89	3	1	133	448	2295	0	1123	R_UNRESOLVED
gi_513182926_ref_XP_004941159.1_	Boli_TR116518_c0_g2	84.77	512	77	3	1	133	766	2295	0	918	R_PARALOG
gi_71894949_ref_NP_001026033.1_	Boli_TR116522_c0_g2	60.74	326	127	3	1	325	205	1140	3e-96	350	R_PARALOG
gi_71896588_ref_NP_001026176.1_	Boli_TR116522_c0_g2	81.75	263	47	1	1	133	205	993	5e-111	399	R_ORTHOLOG
gi_513212811_ref_XP_004946003.1_	Boli_TR116524_c0_g1	85.4	404	59	0	133	596	1474	2685	0	725	R_UNRESOLVED
gi_513212817_ref_XP_004946005.1_	Boli_TR116524_c0_g1	85.4	404	59	0	133	572	1474	2685	0	721	PARALOG
gi_513212820_ref_XP_003642352.2_	Boli_TR116524_c0_g1	85.4	404	59	0	133	572	1474	2685	0	721	PARALOG
gi_513212824_ref_XP_004946006.1_	Boli_TR116524_c0_g1	85.4	404	59	0	133	570	1474	2685	0	725	R_UNRESOLVED
gi_513212836_ref_XP_004946010.1_	Boli_TR116524_c0_g1	85.4	404	59	0	133	397	1474	2685	0	723	PARALOG
gi_513212817_ref_XP_004946005.1_	Boli_TR116524_c0_g2	88.94	235	26	0	87	321	2	706	3e-126	451	R_PARALOG
gi_513212820_ref_XP_003642352.2_	Boli_TR116524_c0_g2	88.94	235	26	0	87	321	2	706	3e-126	451	R_PARALOG
gi_513212827_ref_XP_004946007.1_	Boli_TR116524_c0_g2	88.94	235	26	0	122	356	2	706	2e-129	462	PARALOG
gi_513212830_ref_XP_004946008.1_	Boli_TR116524_c0_g2	88.94	235	26	0	122	356	2	706	3e-129	461	PARALOG
gi_513212833_ref_XP_004946009.1_	Boli_TR116524_c0_g2	88.94	235	26	0	122	356	2	706	5e-128	457	PARALOG
gi_513185405_ref_XP_004936330.1_	Boli_TR116529_c0_g1	82.95	522	88	1	1	521	964	2529	0	874	R_ORTHOLOG
gi_319655689_ref_NP_001001291.2_	Boli_TR116535_c0_g1	75.43	175	40	3	1	133	754	1275	8e-66	247	R_ORTHOLOG
gi_513209012_ref_XP_001232213.3_	Boli_TR116536_c0_g1	73.12	279	75	0	5	283	57	893	3e-118	423	R_ORTHOLOG
gi_50752327_ref_XP_422738.1_	Boli_TR116543_c0_g1	56.56	320	135	4	89	404	984	1940	9e-111	399	R_PARALOG
gi_513199597_ref_XP_004943426.1_	Boli_TR116543_c0_g1	56.56	320	135	4	103	418	984	1940	1e-110	399	R_PARALOG
gi_513199599_ref_XP_004943427.1_	Boli_TR116543_c0_g1	56.56	320	135	4	102	417	984	1940	6e-111	399	R_PARALOG
gi_118102268_ref_XP_419263.2_	Boli_TR116544_c0_g1	93.07	231	7	1	1	222	246	938	1e-126	451	R_PARALOG
gi_118102270_ref_XP_001232616.1_	Boli_TR116544_c0_g1	93.07	231	7	1	1	222	246	938	4e-127	452	R_PARALOG
gi_513224063_ref_XP_004934852.1_	Boli_TR116544_c0_g1	93.07	231	7	1	1	222	246	938	4e-127	453	R_PARALOG
gi_513224066_ref_XP_004934853.1_	Boli_TR116544_c0_g1	93.07	231	7	1	1	222	246	938	9e-127	451	R_PARALOG
gi_57525343_ref_NP_001006227.1_	Boli_TR116544_c0_g1	85.02	227	25	1	4	221	258	938	3e-115	413	R_PARALOG
gi_212549673_ref_NP_001131123.1_	Boli_TR116546_c0_g1	84.13	189	30	0	1	189	1798	2364	2e-83	306	R_ORTHOLOG
gi_118082878_ref_XP_425482.2_	Boli_TR116547_c0_g1	97.26	146	4	0	1	146	1086	1523	8e-81	298	PARALOG
gi_363740818_ref_XP_003642390.1_	Boli_TR116547_c0_g1	63.01	146	54	2	5	150	1098	1523	4e-50	196	R_PARALOG
gi_45382807_ref_NP_989991.1_	Boli_TR116547_c0_g1	81.51	146	26	1	1	145	1086	1523	4e-67	253	R_PARALOG
gi_45383846_ref_NP_989463.1_	Boli_TR116547_c0_g1	63.01	146	54	2	5	150	1098	1523	4e-50	196	R_PARALOG
gi_513159415_ref_XP_004937832.1_	Boli_TR116547_c0_g1	97.56	123	3	0	1	123	1155	1523	3e-67	253	R_PARALOG
gi_118088751_ref_XP_419843.2_	Boli_TR116562_c0_g1	86.39	147	20	0	1	147	269	709	7e-76	283	R_PARALOG
gi_513178088_ref_XP_004940448.1_	Boli_TR116562_c0_g1	81.52	92	17	0	2	93	434	709	1e-42	173	R_PARALOG
gi_118088751_ref_XP_419843.2_	Boli_TR116562_c0_g2	84.52	588	91	1	1	133	269	2029	0	1051	R_ORTHOLOG
gi_513178088_ref_XP_004940448.1_	Boli_TR116562_c0_g2	83.49	533	88	1	2	133	434	2029	0	942	R_PARALOG
gi_513209588_ref_XP_428970.3_	Boli_TR116565_c0_g1	53.2	297	136	1	18	133	387	1277	2e-88	324	R_PARALOG
gi_513213950_ref_XP_004946307.1_	Boli_TR116565_c0_g1	66.24	311	98	1	1	133	318	1250	2e-117	420	R_UNRESOLVED
gi_513213953_ref_XP_428957.4_	Boli_TR116565_c0_g1	66.24	311	98	1	1	133	318	1250	2e-117	420	R_UNRESOLVED
gi_346644721_ref_NP_990303.2_	Boli_TR116566_c1_g1	75.69	144	35	0	1	133	343	774	2e-61	233	R_ORTHOLOG
gi_513167110_ref_XP_003640717.2_	Boli_TR116579_c1_g1	60.83	314	122	3	1	313	532	1440	9e-96	350	R_PARALOG
gi_513237420_ref_XP_004950452.1_	Boli_TR116579_c1_g1	85.53	159	23	1	1	133	865	1335	3e-71	265	PARALOG
gi_118089024_ref_XP_419953.2_	Boli_TR116581_c0_g1	54.5	222	74	1	5	133	330	995	2e-50	196	R_ORTHOLOG
gi_513178958_ref_XP_004935819.1_	Boli_TR116581_c0_g1	59.26	162	66	0	5	133	330	815	1e-42	171	R_PARALOG
gi_513159229_ref_XP_001233037.3_	Boli_TR116588_c1_g1	51.95	641	278	10	104	133	1196	3091	0	648	R_ORTHOLOG
gi_513185690_ref_XP_424259.4_	Boli_TR116588_c1_g1	52.12	566	260	7	145	699	1304	2881	3e-166	584	R_PARALOG
gi_513159229_ref_XP_001233037.3_	Boli_TR116588_c1_g3	54.04	544	234	8	104	631	4	1608	2e-170	598	R_PARALOG
gi_513185690_ref_XP_424259.4_	Boli_TR116588_c1_g3	57.73	466	189	5	145	602	4	1398	4e-155	547	R_PARALOG
gi_513216886_ref_XP_415929.3_	Boli_TR116593_c3_g1	73.4	188	50	1	108	295	181	696	1e-73	277	PARALOG
gi_513216889_ref_XP_004946878.1_	Boli_TR116593_c3_g1	73.4	188	50	1	108	295	181	696	9e-74	277	PARALOG
gi_513216892_ref_XP_004946879.1_	Boli_TR116593_c3_g1	74.43	176	45	1	1	176	217	696	7e-69	261	R_PARALOG
gi_513216895_ref_XP_004946880.1_	Boli_TR116593_c3_g1	74.43	176	45	1	1	176	217	696	7e-69	261	R_PARALOG
gi_363730539_ref_XP_419006.3_	Boli_TR116596_c0_g1	68.95	1871	570	5	133	2765	686	6295	0	2670	R_PARALOG
gi_363731544_ref_XP_003640994.1_	Boli_TR116596_c0_g1	68.48	1875	577	8	133	2813	686	6304	0	2672	R_PARALOG
gi_513171368_ref_XP_003640837.2_	Boli_TR116596_c0_g1	84.16	1875	297	1	133	2789	686	6307	0	3268	R_ORTHOLOG
gi_113206092_ref_NP_001038120.1_	Boli_TR116604_c0_g1	79.01	543	97	2	1	133	565	2187	0	888	R_ORTHOLOG
gi_381388755_ref_NP_001244245.1_	Boli_TR116604_c0_g1	56.91	499	215	0	29	133	652	2148	5e-175	612	R_PARALOG
gi_86129426_ref_NP_001034344.1_	Boli_TR116610_c0_g1	97.68	302	6	1	79	379	3162	4067	0	593	R_ORTHOLOG
gi_363742803_ref_XP_001236830.2_	Boli_TR116611_c0_g1	87.65	170	21	0	1	133	996	1505	2e-86	316	R_PARALOG
gi_45382185_ref_NP_990129.1_	Boli_TR116611_c0_g1	90.43	533	48	3	1	133	597	2180	0	966	R_ORTHOLOG
gi_513236378_ref_XP_003643453.2_	Boli_TR116611_c0_g1	93.53	139	6	1	1	133	1548	1964	3e-71	265	R_PARALOG
gi_513236995_ref_XP_004950368.1_	Boli_TR116611_c0_g1	79.29	140	29	1	1	133	1548	1886	6e-58	221	R_PARALOG
gi_513236998_ref_XP_427278.3_	Boli_TR116611_c0_g1	98.23	113	2	0	1	133	1548	1886	2e-59	226	R_PARALOG
gi_118083286_ref_XP_416490.2_	Boli_TR116614_c0_g1	62.82	390	145	0	241	630	845	2014	2e-159	561	R_PARALOG
gi_513177407_ref_XP_419762.4_	Boli_TR116614_c0_g1	68.04	388	124	0	52	439	845	2008	8e-165	578	R_PARALOG
gi_513221049_ref_XP_417735.3_	Boli_TR116614_c0_g1	80.66	393	76	0	57	449	845	2023	0	679	PARALOG
gi_363744583_ref_XP_003643082.1_	Boli_TR116622_c0_g1	70.47	403	118	5	1	402	31	1122	1e-117	422	R_PARALOG
gi_363744585_ref_XP_003643083.1_	Boli_TR116622_c0_g1	69.98	403	120	4	1	402	31	1122	4e-120	431	R_PARALOG
gi_363744589_ref_XP_003643085.1_	Boli_TR116622_c0_g1	71.79	390	106	5	1	386	31	1122	6e-120	430	R_PARALOG
gi_45383652_ref_NP_989568.1_	Boli_TR116622_c0_g1	86.63	404	54	2	1	404	31	1143	2e-151	534	R_PARALOG
gi_513230839_ref_XP_004949238.1_	Boli_TR116622_c0_g1	68.28	413	130	4	1	412	31	1122	1e-118	426	R_PARALOG
gi_363734887_ref_XP_421467.3_	Boli_TR116623_c0_g1	83.49	212	35	1	133	151	262	894	1e-143	348	r_ORTHOLOG
gi_513190041_ref_XP_004936568.1_	Boli_TR116623_c0_g1	83.49	212	35	1	133	141	262	894	2e-142	347	PARALOG
gi_513190044_ref_XP_004936569.1_	Boli_TR116623_c0_g1	80.14	146	29	0	133	151	457	894	1e-108	237	R_PARALOG
gi_363734887_ref_XP_421467.3_	Boli_TR116623_c0_g2	89.55	67	7	1	296	362	262	459	1e-27	122	R_PARALOG
gi_513190041_ref_XP_004936568.1_	Boli_TR116623_c0_g2	89.55	67	7	1	286	352	262	459	1e-27	122	R_PARALOG
gi_363740672_ref_XP_415634.3_	Boli_TR116626_c1_g1	84.31	408	55	2	1	399	42	1265	0	682	R_PARALOG
gi_45384242_ref_NP_990384.1_	Boli_TR116626_c1_g1	69.02	326	101	1	10	133	45	938	1e-131	468	R_PARALOG
gi_513213510_ref_XP_004946199.1_	Boli_TR116626_c1_g1	83.73	418	59	2	1	409	42	1295	0	696	R_PARALOG
gi_513227030_ref_XP_004948829.1_	Boli_TR116626_c1_g1	58.28	290	121	1	40	329	48	911	3e-101	367	R_PARALOG
gi_54020700_ref_NP_989708.2_	Boli_TR116626_c1_g1	93.06	418	27	1	1	133	42	1295	0	770	R_ORTHOLOG
gi_363728020_ref_XP_416423.3_	Boli_TR116627_c0_g1	59.56	136	55	1	1	136	142	531	4e-32	135	R_PARALOG
gi_513224531_ref_XP_003642788.2_	Boli_TR116627_c0_g1	59.8	102	41	0	17	133	247	552	3e-25	112	PARALOG
gi_310832417_ref_NP_001185597.1_	Boli_TR116636_c0_g1	79.67	123	25	0	56	133	185	553	2e-52	202	R_ORTHOLOG
gi_513179894_ref_XP_420169.2_	Boli_TR116636_c0_g1	60.27	146	58	2	114	133	137	553	1e-42	171	R_PARALOG
gi_71897183_ref_NP_001026574.1_	Boli_TR116643_c0_g2	73.47	147	39	1	1	147	103	537	7e-50	194	R_ORTHOLOG
gi_513160474_ref_XP_004938052.1_	Boli_TR116658_c0_g1	79.76	84	17	0	1	133	886	1137	3e-24	109	R_UNRESOLVED
gi_513160477_ref_XP_004938053.1_	Boli_TR116658_c0_g1	79.76	84	17	0	1	133	886	1137	3e-24	109	R_UNRESOLVED
gi_513160480_ref_XP_004938054.1_	Boli_TR116658_c0_g1	79.76	84	17	0	1	133	886	1137	3e-24	109	R_UNRESOLVED
gi_326633233_ref_NP_001192026.1_	Boli_TR116659_c0_g1	88.19	144	17	0	1	144	51	482	1e-69	259	R_PARALOG
gi_71896083_ref_NP_001026189.1_	Boli_TR116659_c0_g1	92.36	144	10	1	1	133	51	482	2e-71	266	R_ORTHOLOG
gi_513197821_ref_XP_003641736.2_	Boli_TR116662_c0_g1	70.65	644	176	10	1	133	1955	3832	0	882	R_ORTHOLOG
gi_513228613_ref_XP_004937191.1_	Boli_TR116662_c0_g1	52.44	532	246	10	11	535	2363	3832	3e-133	474	R_PARALOG
gi_513228616_ref_XP_427433.4_	Boli_TR116662_c0_g1	56.02	498	202	10	11	491	2363	3832	2e-137	488	R_PARALOG
gi_513194062_ref_XP_001234658.3_	Boli_TR116663_c0_g1	60.85	235	87	7	1	133	247	909	5e-58	223	PARALOG
gi_71894965_ref_NP_001026386.1_	Boli_TR116676_c0_g1	82.96	135	23	0	96	230	28	432	8e-64	241	R_PARALOG
gi_363729662_ref_XP_418603.3_	Boli_TR116677_c1_g1	78.65	192	40	1	111	301	234	809	2e-72	274	R_PARALOG
gi_513168003_ref_XP_004939283.1_	Boli_TR116677_c1_g1	78.65	192	40	1	159	349	234	809	2e-72	273	R_PARALOG
gi_513168014_ref_XP_004939286.1_	Boli_TR116677_c1_g1	81.62	185	33	1	27	210	255	809	2e-73	277	R_PARALOG
gi_513168024_ref_XP_004939289.1_	Boli_TR116677_c1_g1	78.65	192	40	1	159	349	234	809	5e-72	272	R_PARALOG
gi_513168030_ref_XP_004939291.1_	Boli_TR116677_c1_g1	78.65	192	40	1	111	301	234	809	3e-72	273	PARALOG
gi_118083484_ref_XP_001233579.1_	Boli_TR116681_c1_g1	69.8	298	90	0	61	133	32	925	3e-129	460	PARALOG
gi_513161497_ref_XP_004938242.1_	Boli_TR116681_c1_g1	70.27	296	88	0	87	133	38	925	8e-129	458	PARALOG
gi_513161500_ref_XP_004938243.1_	Boli_TR116681_c1_g1	70.27	296	88	0	87	133	38	925	8e-129	458	PARALOG
gi_513161503_ref_XP_004938244.1_	Boli_TR116681_c1_g1	70.27	296	88	0	87	133	38	925	8e-129	458	PARALOG
gi_513161506_ref_XP_004938245.1_	Boli_TR116681_c1_g1	70.27	296	88	0	87	133	38	925	8e-129	458	PARALOG
gi_513161509_ref_XP_004938246.1_	Boli_TR116681_c1_g1	70.27	296	88	0	87	133	38	925	8e-129	458	PARALOG
gi_45382499_ref_NP_990240.1_	Boli_TR116685_c0_g1	87.1	186	24	0	1	186	194	751	3e-92	335	R_PARALOG
gi_45382667_ref_NP_990035.1_	Boli_TR116685_c0_g1	95.85	193	8	0	1	193	194	772	8e-106	380	R_PARALOG
gi_71143154_ref_NP_001025020.1_	Boli_TR116685_c0_g1	92.23	193	15	0	1	193	194	772	3e-102	369	R_PARALOG
gi_118092152_ref_XP_426462.2_	Boli_TR116688_c0_g1	65.52	145	50	0	571	715	715	1149	2e-45	182	R_PARALOG
gi_513188879_ref_XP_004941964.1_	Boli_TR116688_c0_g1	60.4	149	53	1	590	732	751	1197	3e-44	179	R_PARALOG
gi_513188882_ref_XP_004941965.1_	Boli_TR116688_c0_g1	65.41	133	46	0	571	703	751	1149	5e-42	171	R_PARALOG
gi_513188885_ref_XP_004941966.1_	Boli_TR116688_c0_g1	60.87	161	57	1	590	744	715	1197	5e-48	191	R_PARALOG
gi_158508529_ref_NP_001103457.1_	Boli_TR116690_c0_g1	84.74	380	58	1	133	210	201	1262	2e-174	610	R_ORTHOLOG
gi_60302848_ref_NP_001012617.1_	Boli_TR116690_c0_g1	84.98	293	44	1	13	133	462	1262	2e-127	454	R_PARALOG
gi_461496448_ref_NP_001264080.1_	Boli_TR116694_c0_g1	50.57	174	84	4	33	133	293	808	1e-44	177	R_ORTHOLOG
gi_513182734_ref_XP_003641229.2_	Boli_TR116696_c0_g1	52.68	112	53	0	6	133	669	1004	6e-28	124	R_UNRESOLVED
gi_513182738_ref_XP_004941128.1_	Boli_TR116696_c0_g1	52.68	112	53	0	6	133	669	1004	6e-28	124	R_UNRESOLVED
gi_45382643_ref_NP_990045.1_	Boli_TR116700_c0_g1	94.66	206	11	0	1	133	1456	2073	4e-108	388	R_ORTHOLOG
gi_61098220_ref_NP_001012785.1_	Boli_TR116700_c0_g1	58.52	176	73	3	31	206	1549	2061	1e-52	204	R_PARALOG
gi_45382077_ref_NP_990082.1_	Boli_TR116713_c1_g1	94.01	584	34	1	1	133	244	1995	0	825	R_ORTHOLOG
gi_45382429_ref_NP_990216.1_	Boli_TR116713_c1_g1	74.4	586	149	2	1	585	244	1995	0	701	R_PARALOG
gi_363743665_ref_XP_423726.3_	Boli_TR116715_c0_g1	60	315	116	6	133	513	772	1695	9e-82	191	R_PARALOG
gi_513226796_ref_XP_004948787.1_	Boli_TR116715_c0_g1	64.44	329	113	5	133	535	724	1695	2e-86	202	PARALOG
gi_513226799_ref_XP_004948788.1_	Boli_TR116715_c0_g1	65.53	322	107	5	133	522	745	1695	2e-86	208	PARALOG
gi_513226802_ref_XP_004948789.1_	Boli_TR116715_c0_g1	64.44	329	113	5	133	442	724	1695	7e-84	196	PARALOG
gi_513226814_ref_XP_004948791.1_	Boli_TR116715_c0_g1	60	315	116	6	133	437	772	1695	9e-80	186	R_PARALOG
gi_363737806_ref_XP_413886.3_	Boli_TR116719_c0_g1	52.18	458	213	5	65	516	658	2019	3e-138	491	R_PARALOG
gi_513231250_ref_XP_413968.4_	Boli_TR116719_c0_g1	66.27	593	194	11	23	609	658	2343	0	749	R_PARALOG
gi_513231254_ref_XP_004949323.1_	Boli_TR116719_c0_g1	65.26	593	194	12	23	603	658	2343	0	729	R_PARALOG
gi_363742570_ref_XP_003642654.1_	Boli_TR116729_c1_g1	98.16	705	13	0	1	133	75	2189	0	1382	R_UNRESOLVED
gi_513221999_ref_XP_004948009.1_	Boli_TR116729_c1_g1	97.97	591	12	0	1	133	75	1847	0	1172	R_PARALOG
gi_513222001_ref_XP_004948010.1_	Boli_TR116729_c1_g1	97.85	698	15	0	1	133	75	2168	0	1374	R_PARALOG
gi_513222003_ref_XP_004948011.1_	Boli_TR116729_c1_g1	97.97	591	12	0	1	133	75	1847	0	1168	R_PARALOG
gi_513222005_ref_XP_004948012.1_	Boli_TR116729_c1_g1	98.16	705	13	0	1	133	75	2189	0	1382	R_UNRESOLVED
gi_487442308_ref_NP_001074344.2_	Boli_TR116730_c0_g3	76.74	288	46	4	1	133	12	875	3e-121	432	R_PARALOG
gi_487442401_ref_NP_001264968.1_	Boli_TR116730_c0_g3	82.95	264	39	2	1	133	90	875	1e-121	434	R_ORTHOLOG
gi_513235662_ref_XP_004950147.1_	Boli_TR116730_c0_g3	93.16	190	13	0	15	133	306	875	6e-102	368	R_PARALOG
gi_45383536_ref_NP_989633.1_	Boli_TR116738_c0_g1	72.65	446	115	4	5	133	126	1448	2e-174	610	R_ORTHOLOG
gi_45383794_ref_NP_989494.1_	Boli_TR116738_c0_g1	65.56	450	145	7	29	468	210	1487	3e-154	543	R_PARALOG
gi_118099409_ref_XP_415418.2_	Boli_TR116747_c0_g1	74.33	374	95	1	133	286	141	1262	7e-167	586	R_ORTHOLOG
gi_513212968_ref_XP_004946036.1_	Boli_TR116747_c0_g1	64.17	374	93	2	133	286	141	1262	9e-140	496	R_PARALOG
gi_513212971_ref_XP_004946037.1_	Boli_TR116747_c0_g1	74.33	300	76	1	46	133	363	1262	3e-133	469	R_PARALOG
gi_57530282_ref_NP_001006409.1_	Boli_TR116752_c0_g1	81.4	242	44	1	1	241	200	925	5e-115	412	R_ORTHOLOG
gi_513236319_ref_XP_003643447.2_	Boli_TR116757_c0_g1	76.44	191	45	0	27	133	2522	3094	6e-85	311	R_ORTHOLOG
gi_513236940_ref_XP_424208.3_	Boli_TR116757_c0_g1	55.46	119	52	1	165	282	2522	2878	1e-29	129	R_PARALOG
gi_50759447_ref_XP_417650.1_	Boli_TR116766_c0_g1	58.51	94	39	0	133	154	1	282	9e-28	122	R_PARALOG
gi_513220166_ref_XP_004947571.1_	Boli_TR116766_c0_g1	58.51	94	39	0	133	154	1	282	9e-28	122	R_PARALOG
gi_513220170_ref_XP_004947572.1_	Boli_TR116766_c0_g1	58.51	94	39	0	133	154	1	282	9e-28	122	R_PARALOG
gi_513220176_ref_XP_417649.2_	Boli_TR116766_c0_g1	67.02	94	31	0	133	157	1	282	5e-33	140	R_ORTHOLOG
gi_513220176_ref_XP_417649.2_	Boli_TR116766_c0_g2	68.35	79	25	0	157	235	1	237	1e-26	118	R_PARALOG
gi_71894957_ref_NP_001026030.1_	Boli_TR116771_c0_g1	82.19	365	65	1	4	133	98	1189	9e-158	555	R_ORTHOLOG
gi_71895987_ref_NP_001026194.1_	Boli_TR116771_c0_g1	51.32	341	154	6	36	364	170	1189	4e-86	316	R_PARALOG
gi_475504692_ref_NP_001264294.1_	Boli_TR116773_c0_g1	68.9	209	65	1	1	133	16	624	6e-77	285	R_PARALOG
gi_475504773_ref_NP_001264295.1_	Boli_TR116773_c0_g1	70.94	203	59	0	1	133	16	624	2e-78	290	R_ORTHOLOG
gi_513201584_ref_XP_413842.4_	Boli_TR116782_c0_g1	59.18	561	222	6	6	133	30	1712	2e-141	501	R_ORTHOLOG
gi_118083136_ref_XP_416442.2_	Boli_TR116784_c0_g1	89.93	139	14	0	1	139	79	495	5e-57	218	R_ORTHOLOG
gi_363739984_ref_XP_423207.3_	Boli_TR116791_c0_g2	60.26	302	117	4	45	343	347	1246	8e-102	369	R_PARALOG
gi_143771645_ref_NP_001006557.3_	Boli_TR116806_c0_g1	85.63	167	24	0	33	133	132	632	5e-86	315	R_ORTHOLOG
gi_513170854_ref_XP_004939763.1_	Boli_TR116813_c0_g1	80.51	554	108	0	237	790	2	1663	0	878	R_PARALOG
gi_513170857_ref_XP_001231541.3_	Boli_TR116813_c0_g1	80.32	554	108	1	237	789	2	1663	0	871	R_PARALOG
gi_47551319_ref_NP_999838.1_	Boli_TR116813_c1_g1	83.31	659	110	0	130	133	519	2495	0	1076	R_ORTHOLOG
gi_48976113_ref_NP_001001758.1_	Boli_TR116813_c1_g1	72.05	662	185	1	129	790	519	2495	0	929	R_PARALOG
gi_513170854_ref_XP_004939763.1_	Boli_TR116813_c1_g1	72.16	661	184	1	130	790	522	2495	0	941	R_PARALOG
gi_513170857_ref_XP_001231541.3_	Boli_TR116813_c1_g1	72.16	661	183	2	130	789	522	2495	0	937	R_PARALOG
gi_513170893_ref_XP_004939770.1_	Boli_TR116813_c1_g1	61.85	658	251	1	130	787	531	2495	0	779	R_PARALOG
gi_478431009_ref_NP_001264492.1_	Boli_TR116817_c0_g1	52.67	131	61	1	2	131	1311	1703	9e-28	120	R_ORTHOLOG
gi_513226173_ref_XP_423806.4_	Boli_TR116827_c0_g1	71.91	299	81	6	391	686	890	1771	2e-140	281	R_ORTHOLOG
gi_363737709_ref_XP_001232678.2_	Boli_TR116829_c0_g1	63.01	611	199	9	66	133	325	2142	8e-92	336	R_PARALOG
gi_513201377_ref_XP_004943850.1_	Boli_TR116829_c0_g1	62.66	616	203	9	66	133	325	2142	3e-92	338	PARALOG
gi_513201382_ref_XP_004943851.1_	Boli_TR116829_c0_g1	63.67	611	194	9	66	133	325	2142	3e-92	338	PARALOG
gi_118405200_ref_NP_001072949.1_	Boli_TR116831_c0_g1	97.61	377	9	1	1	377	118	1245	0	769	R_PARALOG
gi_45384010_ref_NP_990503.1_	Boli_TR116831_c0_g1	98.4	376	6	0	1	376	118	1245	0	780	R_PARALOG
gi_50803534_ref_XP_424279.1_	Boli_TR116831_c0_g1	96.02	377	15	1	1	377	118	1245	0	766	R_PARALOG
gi_71894831_ref_NP_001026234.1_	Boli_TR116831_c0_g1	97.08	377	11	1	1	377	118	1245	0	766	R_PARALOG
gi_71895043_ref_NP_001026400.1_	Boli_TR116831_c0_g1	97.35	377	10	1	1	377	118	1245	0	771	R_PARALOG
gi_71894943_ref_NP_001026382.1_	Boli_TR116832_c0_g2	67.92	452	143	2	1	450	2889	4244	4e-161	566	R_ORTHOLOG
gi_70609883_ref_NP_001020475.1_	Boli_TR116833_c0_g1	58.16	141	58	2	1	140	964	1362	3e-73	159	R_ORTHOLOG
gi_363728970_ref_XP_001234361.2_	Boli_TR116844_c0_g1	67.14	140	46	0	13	133	359	778	9e-54	207	R_ORTHOLOG
gi_363728972_ref_XP_003640576.1_	Boli_TR116844_c0_g1	73.73	118	31	0	12	133	425	778	5e-49	191	R_PARALOG
gi_513164328_ref_XP_004938572.1_	Boli_TR116844_c0_g1	65.07	146	51	1	13	133	359	778	7e-53	204	R_PARALOG
gi_363740997_ref_XP_420127.3_	Boli_TR116850_c0_g1	71.95	1394	357	10	1	133	1319	5425	0	1947	R_PARALOG
gi_513214899_ref_XP_004946429.1_	Boli_TR116850_c0_g1	72.95	1375	338	9	1	133	1319	5425	0	1959	R_ORTHOLOG
gi_513214902_ref_XP_004946430.1_	Boli_TR116850_c0_g1	70.44	1394	352	11	1	133	1319	5425	0	1888	R_PARALOG
gi_45383015_ref_NP_989916.1_	Boli_TR116851_c0_g1	78.31	189	41	0	1	133	97	663	1e-81	300	R_ORTHOLOG
gi_363743367_ref_XP_003642829.1_	Boli_TR116859_c0_g1	76.9	342	78	1	1	133	315	1340	3e-154	543	R_ORTHOLOG
gi_513225831_ref_XP_004948600.1_	Boli_TR116859_c0_g1	70.44	318	93	2	133	170	471	1340	2e-126	451	R_PARALOG
gi_513225834_ref_XP_004948601.1_	Boli_TR116859_c0_g1	68.05	385	122	3	1	133	315	1340	8e-146	515	R_PARALOG
gi_513225837_ref_XP_004948602.1_	Boli_TR116859_c0_g1	68.05	385	122	3	1	133	315	1340	8e-146	515	R_PARALOG
gi_513225840_ref_XP_004948603.1_	Boli_TR116859_c0_g1	71.08	370	106	2	1	133	315	1340	5e-150	529	R_PARALOG
gi_363739181_ref_XP_414632.3_	Boli_TR116860_c0_g1	64.51	865	282	9	1	133	401	2980	0	1051	PARALOG
gi_513207290_ref_XP_004945053.1_	Boli_TR116860_c0_g1	64.36	867	284	9	3	133	395	2980	0	1050	PARALOG
gi_513207295_ref_XP_004945054.1_	Boli_TR116860_c0_g1	62.08	865	262	8	3	133	395	2980	0	1005	R_PARALOG
gi_55741620_ref_NP_001006195.1_	Boli_TR116872_c0_g1	78.81	151	32	0	548	698	638	1090	1e-64	246	R_PARALOG
gi_55741620_ref_NP_001006195.1_	Boli_TR116872_c0_g2	76.57	700	162	4	1	133	638	2686	0	1016	R_ORTHOLOG
gi_118098137_ref_XP_414946.2_	Boli_TR116888_c0_g1	96.43	56	2	0	514	569	1	168	2e-24	112	R_PARALOG
gi_363739492_ref_XP_003642182.1_	Boli_TR116888_c0_g1	96.43	56	2	0	489	544	1	168	2e-24	112	R_PARALOG
gi_513208987_ref_XP_004945415.1_	Boli_TR116888_c0_g1	96.43	56	2	0	527	582	1	168	1e-24	113	R_PARALOG
gi_513208994_ref_XP_004945416.1_	Boli_TR116888_c0_g1	96.43	56	2	0	455	510	1	168	4e-24	111	R_PARALOG
gi_513208997_ref_XP_004945417.1_	Boli_TR116888_c0_g1	96.43	56	2	0	454	509	1	168	5e-24	111	R_PARALOG
gi_118098137_ref_XP_414946.2_	Boli_TR116888_c0_g2	88.39	517	60	0	1	133	120	1670	0	912	R_ORTHOLOG
gi_363739492_ref_XP_003642182.1_	Boli_TR116888_c0_g2	83.56	517	60	1	1	133	120	1670	0	850	R_PARALOG
gi_513208987_ref_XP_004945415.1_	Boli_TR116888_c0_g2	86.23	530	73	1	1	133	120	1670	0	902	R_PARALOG
gi_513208994_ref_XP_004945416.1_	Boli_TR116888_c0_g2	89.23	455	49	0	4	133	306	1670	0	806	R_PARALOG
gi_513208997_ref_XP_004945417.1_	Boli_TR116888_c0_g2	89.45	455	48	0	3	133	306	1670	0	808	R_PARALOG
gi_57529469_ref_NP_001006574.1_	Boli_TR116891_c0_g1	82.49	417	72	1	1	416	167	1417	0	677	R_ORTHOLOG
gi_158819067_ref_NP_001103648.1_	Boli_TR116898_c1_g1	56.92	195	84	2	76	270	598	1119	9e-55	212	R_PARALOG
gi_513181596_ref_XP_003641125.2_	Boli_TR116898_c1_g1	85.8	176	25	1	26	201	547	1062	3e-73	273	R_PARALOG
gi_71896129_ref_NP_001026755.1_	Boli_TR116898_c1_g1	68.91	386	101	11	1	133	43	1128	3e-113	407	R_ORTHOLOG
gi_113206120_ref_NP_001038133.1_	Boli_TR116902_c0_g1	60.54	185	62	2	16	133	541	1095	6e-44	175	R_ORTHOLOG
gi_513167900_ref_XP_004939263.1_	Boli_TR116904_c0_g1	74.44	626	134	4	1	133	1184	3058	7e-180	629	R_ORTHOLOG
gi_513167903_ref_XP_004939264.1_	Boli_TR116904_c0_g1	74.14	580	125	3	34	133	1184	2920	2e-168	590	R_PARALOG
gi_513167906_ref_XP_004939265.1_	Boli_TR116904_c0_g1	73.84	604	133	3	1	133	1250	3058	6e-167	586	R_PARALOG
gi_513167913_ref_XP_004939267.1_	Boli_TR116904_c0_g1	73.84	474	100	1	28	133	1184	2605	3e-131	467	R_PARALOG
gi_513167916_ref_XP_004939268.1_	Boli_TR116904_c0_g1	74.34	495	103	1	1	133	1184	2668	1e-136	485	R_PARALOG
gi_513201032_ref_XP_004943784.1_	Boli_TR116905_c0_g2	57.97	276	116	0	174	449	1	828	5e-85	313	R_PARALOG
gi_513201035_ref_XP_004943785.1_	Boli_TR116905_c0_g2	57.97	276	116	0	174	449	1	828	5e-85	313	R_PARALOG
gi_513201038_ref_XP_004943786.1_	Boli_TR116905_c0_g2	57.97	276	116	0	161	436	1	828	6e-86	316	R_PARALOG
gi_513201044_ref_XP_004943788.1_	Boli_TR116905_c0_g2	57.97	276	116	0	174	449	1	828	5e-85	313	R_PARALOG
gi_513226962_ref_XP_004948820.1_	Boli_TR116905_c0_g2	82.8	279	48	1	206	484	1	834	6e-119	426	PARALOG
gi_52138703_ref_NP_001004403.1_	Boli_TR116907_c0_g1	57.54	252	102	5	19	133	1033	1782	3e-60	230	R_ORTHOLOG
gi_513166846_ref_XP_004939048.1_	Boli_TR116909_c0_g1	68.96	335	104	0	1	133	36	1040	1e-142	504	R_ORTHOLOG
gi_513166849_ref_XP_424082.4_	Boli_TR116909_c0_g1	70.07	284	85	0	1	133	36	887	8e-120	428	R_PARALOG
gi_513199407_ref_XP_003641802.2_	Boli_TR116909_c0_g1	56.71	328	141	1	33	359	54	1037	9e-110	395	R_PARALOG
gi_513238660_ref_XP_004950684.1_	Boli_TR116909_c0_g1	68.29	246	78	0	43	133	303	1040	3e-102	369	R_PARALOG
gi_50759728_ref_XP_417753.1_	Boli_TR116915_c0_g1	65.96	285	65	1	1	133	81	935	5e-75	279	PARALOG
gi_513221152_ref_XP_004947807.1_	Boli_TR116915_c0_g1	69.87	239	72	0	1	133	219	935	5e-81	299	PARALOG
gi_479277995_ref_NP_001264665.1_	Boli_TR116923_c0_g1	57.94	233	96	2	1	133	181	879	2e-74	277	R_ORTHOLOG
gi_513165733_ref_XP_004938825.1_	Boli_TR116926_c0_g1	77.78	90	20	0	67	133	323	592	1e-34	144	r_ORTHOLOG
gi_513165736_ref_XP_417119.3_	Boli_TR116926_c0_g1	77.78	90	20	0	52	133	323	592	3e-34	142	PARALOG
gi_478247091_ref_NP_001264480.1_	Boli_TR116931_c0_g1	59.47	264	77	3	1	234	1247	2038	3e-85	313	R_PARALOG
gi_61098220_ref_NP_001012785.1_	Boli_TR116933_c0_g1	60.1	193	71	3	10	196	1023	1598	1e-60	231	R_PARALOG
gi_118097734_ref_XP_425229.2_	Boli_TR116934_c0_g2	69.05	252	78	1	1	133	387	1133	8e-87	318	R_ORTHOLOG
gi_363747012_ref_XP_001231599.2_	Boli_TR116934_c0_g2	57.26	124	43	3	28	141	705	1076	1e-30	132	R_PARALOG
gi_60302862_ref_NP_001012630.1_	Boli_TR116934_c0_g2	59.09	110	41	2	47	152	711	1040	3e-27	120	R_PARALOG
gi_45383528_ref_NP_989638.1_	Boli_TR116939_c0_g1	97.37	418	11	0	1	133	1172	2425	0	840	R_ORTHOLOG
gi_50732241_ref_XP_418544.1_	Boli_TR116939_c0_g1	90.19	418	41	0	1	133	1172	2425	0	790	R_PARALOG
gi_513167613_ref_XP_004939206.1_	Boli_TR116939_c0_g1	89.91	317	32	0	1	133	1475	2425	1e-167	587	R_PARALOG
gi_118103703_ref_XP_001232405.1_	Boli_TR116958_c0_g1	79.27	193	40	0	16	133	489	1067	2e-91	325	PARALOG
gi_513228851_ref_XP_004937239.1_	Boli_TR116958_c0_g1	79.27	193	40	0	19	133	489	1067	1e-91	325	R_UNRESOLVED
gi_513228854_ref_XP_004937240.1_	Boli_TR116958_c0_g1	79.27	193	40	0	19	133	489	1067	1e-91	325	R_UNRESOLVED
gi_513228857_ref_XP_004937241.1_	Boli_TR116958_c0_g1	79.27	193	40	0	19	133	489	1067	1e-91	325	R_UNRESOLVED
gi_513228862_ref_XP_004937242.1_	Boli_TR116958_c0_g1	79.27	193	40	0	16	133	489	1067	2e-91	325	R_UNRESOLVED
gi_513228865_ref_XP_004937243.1_	Boli_TR116958_c0_g1	79.27	193	40	0	16	133	489	1067	2e-91	325	R_UNRESOLVED
gi_513228868_ref_XP_004937244.1_	Boli_TR116958_c0_g1	79.27	193	40	0	6	133	489	1067	4e-89	325	PARALOG
gi_363743351_ref_XP_425834.3_	Boli_TR116968_c0_g1	56.31	309	135	0	89	133	165	1091	2e-94	344	R_PARALOG
gi_513225674_ref_XP_004948568.1_	Boli_TR116968_c0_g1	56.31	309	135	0	89	133	165	1091	2e-94	344	R_PARALOG
gi_57525333_ref_NP_001006225.1_	Boli_TR116968_c0_g1	99.31	433	3	0	1	133	120	1418	0	853	R_ORTHOLOG
gi_45382561_ref_NP_990559.1_	Boli_TR116971_c0_g1	58.06	186	78	0	3	188	591	1148	4e-57	219	R_PARALOG
gi_50741401_ref_XP_419573.1_	Boli_TR116971_c0_g1	97.25	218	6	0	1	133	522	1175	4e-119	425	R_ORTHOLOG
gi_513175851_ref_XP_004935543.1_	Boli_TR116971_c0_g1	93.81	226	14	1	1	133	522	1175	6e-118	421	R_PARALOG
gi_513175854_ref_XP_004935544.1_	Boli_TR116971_c0_g1	96.23	212	8	0	14	133	522	1157	1e-114	410	R_PARALOG
gi_61098298_ref_NP_001012814.1_	Boli_TR116971_c0_g1	59.81	209	83	1	8	215	522	1148	9e-69	258	R_PARALOG
gi_71896335_ref_NP_001026100.1_	Boli_TR116978_c1_g1	96.92	195	6	0	2	133	62	646	1e-64	244	PARALOG
gi_118089312_ref_XP_001231925.1_	Boli_TR116985_c0_g1	87.56	201	25	0	6	133	460	1062	3e-103	372	R_PARALOG
gi_513180094_ref_XP_004940625.1_	Boli_TR116985_c0_g1	82.65	219	38	1	6	133	415	1062	8e-104	374	R_ORTHOLOG
gi_56605932_ref_NP_001008466.1_	Boli_TR116985_c0_g1	64	200	71	1	30	228	415	1014	5e-74	275	R_PARALOG
gi_118088359_ref_XP_419667.2_	Boli_TR116993_c0_g1	72.39	373	97	2	8	374	150	1268	4e-160	562	R_ORTHOLOG
gi_513217567_ref_XP_004947035.1_	Boli_TR116994_c0_g1	79.21	606	126	0	1	133	3668	5485	0	1063	R_ORTHOLOG
gi_513217570_ref_XP_417342.4_	Boli_TR116994_c0_g1	77.54	619	139	1	1	133	3668	5485	0	1053	R_PARALOG
gi_513198981_ref_XP_004937044.1_	Boli_TR116999_c0_g2	52.45	143	67	1	17	158	2991	3419	8e-30	130	PARALOG
gi_513216226_ref_XP_004946721.1_	Boli_TR117002_c0_g1	94.44	180	10	0	71	250	3	542	7e-81	299	R_PARALOG
gi_513216229_ref_XP_004946722.1_	Boli_TR117002_c0_g1	94.44	180	10	0	71	250	3	542	7e-81	299	R_PARALOG
gi_513216232_ref_XP_004946723.1_	Boli_TR117002_c0_g1	94.44	180	10	0	71	250	3	542	7e-81	299	R_PARALOG
gi_513216235_ref_XP_004946724.1_	Boli_TR117002_c0_g1	94.44	180	10	0	71	250	3	542	7e-81	299	R_PARALOG
gi_513216238_ref_XP_004946725.1_	Boli_TR117002_c0_g1	94.44	180	10	0	71	250	3	542	7e-81	299	R_PARALOG
gi_513233559_ref_XP_001235955.3_	Boli_TR117010_c0_g1	54.55	308	129	2	102	133	137	1060	1e-95	348	R_PARALOG
gi_57529302_ref_NP_001006276.1_	Boli_TR117013_c0_g1	89.89	356	36	0	1	133	57	1124	0	653	R_ORTHOLOG
gi_118101856_ref_XP_417855.2_	Boli_TR117014_c0_g2	56.76	222	94	1	133	285	81	746	2e-71	268	R_ORTHOLOG
gi_513222011_ref_XP_004948014.1_	Boli_TR117014_c0_g2	51.01	247	119	2	133	285	81	746	5e-67	254	R_PARALOG
gi_513222013_ref_XP_004948015.1_	Boli_TR117014_c0_g2	58.99	139	55	1	133	285	81	497	2e-45	182	R_PARALOG
gi_71895241_ref_NP_001026436.1_	Boli_TR117017_c0_g1	94.92	531	27	0	1	531	186	1778	0	970	R_ORTHOLOG
gi_71896883_ref_NP_001026473.1_	Boli_TR117020_c0_g1	61.84	228	83	4	1	224	132	794	2e-70	263	R_ORTHOLOG
gi_71895335_ref_NP_001025782.1_	Boli_TR117025_c0_g1	88.2	322	38	1	6	327	96	1049	9e-171	598	R_ORTHOLOG
gi_46048838_ref_NP_990277.1_	Boli_TR117031_c1_g1	56.74	178	63	5	1	164	317	850	2e-42	170	R_PARALOG
gi_49170072_ref_NP_989584.1_	Boli_TR117031_c1_g1	82.35	187	33	1	1	133	317	871	2e-76	283	R_ORTHOLOG
gi_118099187_ref_XP_415533.2_	Boli_TR117040_c0_g1	85.96	577	81	0	234	810	482	2212	0	977	R_ORTHOLOG
gi_487441215_ref_NP_001264942.1_	Boli_TR117046_c0_g1	52.02	198	95	2	4	133	60	509	3e-43	173	R_PARALOG
gi_487441217_ref_NP_001264943.1_	Boli_TR117046_c0_g1	52.28	197	94	1	4	133	60	509	2e-44	177	R_ORTHOLOG
gi_118095189_ref_XP_422748.2_	Boli_TR117048_c0_g1	90.17	234	23	1	1	133	70	762	2e-117	420	R_ORTHOLOG
gi_363737181_ref_XP_003641810.1_	Boli_TR117048_c0_g1	88.99	227	25	1	1	133	70	741	8e-112	401	R_PARALOG
gi_513199632_ref_XP_004943437.1_	Boli_TR117048_c0_g1	90.54	222	21	1	1	133	70	726	5e-116	415	R_PARALOG
gi_513199640_ref_XP_004943441.1_	Boli_TR117048_c0_g1	89.52	229	24	1	14	133	85	762	4e-115	412	R_PARALOG
gi_513199642_ref_XP_004943442.1_	Boli_TR117048_c0_g1	88.99	227	25	1	1	133	70	741	8e-112	401	R_PARALOG
gi_349732149_ref_NP_001231841.1_	Boli_TR117049_c0_g1	86.38	756	103	0	15	770	52	2319	0	1362	R_ORTHOLOG
gi_513182565_ref_XP_420485.4_	Boli_TR117063_c0_g1	74.92	307	77	0	440	746	434	1354	1e-137	489	R_ORTHOLOG
gi_482845615_ref_NP_001264826.1_	Boli_TR117065_c0_g1	77.71	314	70	1	1	314	569	1501	1e-127	454	R_ORTHOLOG
gi_396578164_ref_NP_001257540.1_	Boli_TR117070_c0_g1	54.08	490	186	9	133	289	1976	3319	1e-154	433	R_PARALOG
gi_396578166_ref_NP_001257541.1_	Boli_TR117070_c0_g1	55.1	490	179	9	133	289	1976	3319	8e-159	447	R_PARALOG
gi_83721953_ref_NP_001032919.1_	Boli_TR117070_c0_g1	59.8	490	189	8	133	289	1976	3319	3e-176	505	R_ORTHOLOG
gi_363736585_ref_XP_422417.3_	Boli_TR117071_c0_g1	87.36	443	56	1	1	133	128	1450	0	719	R_PARALOG
gi_513197684_ref_XP_004936772.1_	Boli_TR117071_c0_g1	87.16	444	57	1	24	133	125	1450	0	722	R_ORTHOLOG
gi_513197687_ref_XP_004936773.1_	Boli_TR117071_c0_g1	87.36	443	56	1	1	133	128	1450	0	719	R_PARALOG
gi_313760647_ref_NP_001186510.1_	Boli_TR117072_c0_g1	54.44	417	185	6	4	415	477	1646	9e-121	432	R_PARALOG
gi_45382839_ref_NP_990834.1_	Boli_TR117072_c0_g1	76.65	394	92	3	1	133	477	1646	9e-175	611	R_ORTHOLOG
gi_513195711_ref_XP_422042.4_	Boli_TR117072_c0_g1	66.42	265	85	2	1	133	864	1646	1e-97	354	R_PARALOG
gi_513166449_ref_XP_004938966.1_	Boli_TR117076_c0_g1	89	200	22	0	596	795	7	606	2e-100	365	PARALOG
gi_513166456_ref_XP_004938968.1_	Boli_TR117076_c0_g1	89	200	22	0	590	789	7	606	3e-100	365	PARALOG
gi_513166459_ref_XP_004938969.1_	Boli_TR117076_c0_g1	89	200	22	0	574	773	7	606	2e-99	362	PARALOG
gi_513166462_ref_XP_004938970.1_	Boli_TR117076_c0_g1	89	200	22	0	569	768	7	606	1e-100	366	PARALOG
gi_513166468_ref_XP_004938972.1_	Boli_TR117076_c0_g1	89	200	22	0	563	762	7	606	2e-100	365	PARALOG
gi_513166434_ref_XP_004938962.1_	Boli_TR117076_c0_g2	91.76	182	15	0	711	892	7	552	2e-94	345	PARALOG
gi_513166446_ref_XP_004938965.1_	Boli_TR117076_c0_g2	91.76	182	15	0	659	840	7	552	6e-95	347	PARALOG
gi_513166456_ref_XP_004938968.1_	Boli_TR117076_c0_g2	77	200	46	1	590	789	7	552	4e-81	301	R_PARALOG
gi_513166459_ref_XP_004938969.1_	Boli_TR117076_c0_g2	77	200	46	1	574	773	7	552	4e-80	298	R_PARALOG
gi_513166468_ref_XP_004938972.1_	Boli_TR117076_c0_g2	77	200	46	1	563	762	7	552	2e-81	302	R_PARALOG
gi_513166475_ref_XP_004938974.1_	Boli_TR117076_c1_g1	89.06	128	14	0	458	585	6	389	7e-60	230	R_PARALOG
gi_513166478_ref_XP_004938975.1_	Boli_TR117076_c1_g1	89.06	128	14	0	239	366	6	389	6e-59	226	PARALOG
gi_363729735_ref_XP_003640693.1_	Boli_TR117082_c0_g1	50.51	99	48	1	16	133	146	442	7e-23	104	R_UNRESOLVED
gi_363729737_ref_XP_003640694.1_	Boli_TR117082_c0_g1	50.51	99	48	1	16	133	146	442	7e-23	104	R_UNRESOLVED
gi_513167294_ref_XP_004939144.1_	Boli_TR117082_c0_g1	50.51	99	48	1	16	133	146	442	7e-23	104	R_UNRESOLVED
gi_513167297_ref_XP_004939145.1_	Boli_TR117082_c0_g1	50.51	99	48	1	16	133	146	442	7e-23	104	R_UNRESOLVED
gi_118097631_ref_XP_414655.2_	Boli_TR117093_c0_g1	59.24	844	336	4	1	836	686	3205	0	969	R_PARALOG
gi_228008358_ref_NP_001153170.1_	Boli_TR117093_c0_g1	67.56	860	275	5	1	133	659	3205	0	1132	R_ORTHOLOG
gi_60302800_ref_NP_001012594.1_	Boli_TR117093_c0_g1	58	831	346	6	1	828	722	3205	0	939	R_PARALOG
gi_363737843_ref_XP_003641914.1_	Boli_TR117095_c0_g1	89.55	622	64	1	91	133	221	2086	0	1110	R_ORTHOLOG
gi_363744790_ref_XP_003643125.1_	Boli_TR117095_c0_g1	77.14	595	135	2	94	133	221	2002	0	930	R_PARALOG
gi_513202168_ref_XP_004944006.1_	Boli_TR117095_c0_g1	75.89	734	176	4	91	133	221	2086	0	1075	R_PARALOG
gi_513232190_ref_XP_004949517.1_	Boli_TR117095_c0_g1	77.14	595	135	2	94	133	221	2002	0	931	R_PARALOG
gi_513232195_ref_XP_004949518.1_	Boli_TR117095_c0_g1	77.4	593	133	2	10	133	227	2002	0	926	R_PARALOG
gi_513219329_ref_XP_004947400.1_	Boli_TR117098_c0_g1	80.63	315	60	1	53	133	432	1376	7e-150	529	R_PARALOG
gi_513219332_ref_XP_417533.4_	Boli_TR117098_c0_g1	78.35	351	75	2	53	133	339	1376	5e-157	552	R_PARALOG
[truncated: 65,880 more rows]

## Sheet: Boli_DRE_RBLASTX
Query	Target	%ID	Aln length	Mismatch	Gap-open count	Query Start	Query End	Target Start	Target End	e-value	bitscore	ASSIGNMENT
ENSDARG00000014472	Boli_TR100193_c0_g1	86.15	65	9	0	100	164	286	480	7e-28	121	R_PARALOG
ENSDARG00000031435	Boli_TR100360_c0_g1	65.88	85	29	1	21	105	107	355	8e-26	114	R_PARALOG
ENSDARG00000044125	Boli_TR100360_c0_g1	67.47	83	27	1	21	103	113	355	5e-24	108	R_PARALOG
ENSDARG00000044090	Boli_TR100558_c0_g1	79.73	74	15	0	394	467	58	279	1e-28	126	R_PARALOG
ENSDARG00000005161	Boli_TR100730_c0_g1	69.3	114	35	0	103	216	3	344	6e-40	164	R_PARALOG
ENSDARG00000012987	Boli_TR100730_c0_g1	68.42	114	36	0	103	216	3	344	1e-39	163	R_PARALOG
ENSDARG00000026723	Boli_TR101170_c0_g1	78.41	88	19	0	328	415	1	264	3e-29	128	R_PARALOG
ENSDARG00000040184	Boli_TR101170_c0_g1	81.82	88	16	0	327	414	1	264	6e-30	130	R_PARALOG
ENSDARG00000013250	Boli_TR101193_c0_g1	92.75	69	5	0	339	407	4	210	3e-38	147	R_PARALOG
ENSDARG00000075385	Boli_TR101193_c0_g1	69.57	69	21	0	78	146	4	210	6e-27	111	R_PARALOG
ENSDARG00000086782	Boli_TR101278_c0_g1	54.12	85	39	0	124	208	50	304	3e-22	103	PARALOG
ENSDARG00000043746	Boli_TR1012_c0_g1	86.26	131	18	0	932	1062	5	397	6e-63	241	R_PARALOG
ENSDARG00000062693	Boli_TR1012_c0_g1	82.58	132	23	0	920	1051	2	397	6e-61	235	R_PARALOG
ENSDARG00000089043	Boli_TR102048_c0_g1	80	105	21	0	13	117	3	317	1e-45	182	PARALOG
ENSDARG00000060207	Boli_TR102363_c0_g1	86.9	84	11	0	243	326	1	252	1e-37	156	R_PARALOG
ENSDARG00000001559	Boli_TR103241_c0_g1	58.02	131	55	0	313	1135	61	453	9e-46	174	R_PARALOG
ENSDARG00000077905	Boli_TR103241_c0_g1	54.2	131	60	0	313	900	61	453	7e-44	164	R_PARALOG
ENSDARG00000077920	Boli_TR103241_c0_g1	58.02	131	55	0	313	1134	61	453	3e-47	175	R_ORTHOLOG
ENSDARG00000043746	Boli_TR103271_c0_g1	65.74	216	74	0	12	227	455	1102	1e-83	311	R_PARALOG
ENSDARG00000062693	Boli_TR103271_c0_g1	65.14	218	76	0	10	227	449	1102	5e-85	315	PARALOG
ENSDARG00000030125	Boli_TR103339_c0_g1	89.74	78	8	0	40	313	304	537	5e-33	140	R_PARALOG
ENSDARG00000041345	Boli_TR103339_c0_g1	68.92	148	35	3	1	313	94	537	1e-46	185	R_ORTHOLOG
ENSDARG00000058598	Boli_TR103339_c0_g1	82.76	87	15	0	82	313	277	537	6e-33	140	R_PARALOG
ENSDARG00000039666	Boli_TR103388_c0_g1	62.22	135	51	0	147	281	1	405	5e-50	196	R_PARALOG
ENSDARG00000039669	Boli_TR103388_c0_g1	60	135	54	0	157	291	1	405	3e-46	184	R_PARALOG
ENSDARG00000042661	Boli_TR103388_c0_g1	61.48	135	52	0	183	317	1	405	2e-47	188	R_PARALOG
ENSDARG00000011175	Boli_TR103450_c0_g1	55.87	247	104	3	6	247	34	765	2e-60	230	R_PARALOG
ENSDARG00000007320	Boli_TR103503_c0_g1	52.74	201	95	0	45	245	124	726	4e-54	209	R_PARALOG
ENSDARG00000086671	Boli_TR103513_c0_g1	80.26	152	28	1	270	419	3	458	1e-64	247	R_PARALOG
ENSDARG00000015676	Boli_TR103559_c0_g1	65.16	244	85	1	15	258	2	730	1e-94	345	R_PARALOG
ENSDARG00000051783	Boli_TR103567_c0_g1	78.12	160	33	2	159	316	3	479	7e-57	219	R_PARALOG
ENSDARG00000043848	Boli_TR103668_c0_g1	78.33	120	26	0	35	154	3	362	6e-42	167	R_PARALOG
ENSDARG00000092003	Boli_TR103668_c0_g1	54.31	116	50	1	114	226	6	353	8e-28	122	R_PARALOG
ENSDARG00000004592	Boli_TR103725_c0_g1	76.25	80	19	0	133	212	6	245	7e-28	123	R_PARALOG
ENSDARG00000045383	Boli_TR103725_c0_g1	72.15	79	22	0	106	184	9	245	2e-26	119	R_PARALOG
ENSDARG00000074671	Boli_TR103785_c0_g1	50.78	384	179	6	57	430	331	1476	5e-103	373	R_PARALOG
ENSDARG00000069438	Boli_TR103790_c0_g1	74.16	89	22	1	1	88	6	272	4e-34	144	R_PARALOG
ENSDARG00000013649	Boli_TR103936_c0_g1	67.91	215	69	1	313	371	7	645	1e-88	327	R_ORTHOLOG
ENSDARG00000087112	Boli_TR103966_c0_g1	54.72	159	72	0	113	313	648	1124	8e-46	182	PARALOG
ENSDARG00000019353	Boli_TR103976_c0_g1	57.8	109	34	2	6	102	2	328	2e-23	107	R_PARALOG
ENSDARG00000091471	Boli_TR104115_c0_g1	61.36	88	34	0	39	126	1	264	4e-29	129	PARALOG
ENSDARG00000041811	Boli_TR104307_c0_g1	89.74	117	11	1	1	116	6	356	7e-32	134	R_PARALOG
ENSDARG00000041699	Boli_TR104364_c0_g1	52.66	207	98	0	556	762	3	623	5e-64	244	R_PARALOG
ENSDARG00000017658	Boli_TR104399_c0_g1	55.09	167	75	0	194	313	1	501	1e-58	225	R_ORTHOLOG
ENSDARG00000043848	Boli_TR104600_c0_g1	61	100	39	0	53	152	2	301	5e-25	112	R_PARALOG
ENSDARG00000075024	Boli_TR10460_c0_g2	65.44	136	47	0	28	313	3	410	6e-44	177	PARALOG
ENSDARG00000074684	Boli_TR104633_c0_g1	51.09	137	67	0	159	295	10	420	8e-41	167	R_PARALOG
ENSDARG00000010244	Boli_TR104784_c0_g1	81	100	18	1	19	313	11	310	7e-31	131	PARALOG
ENSDARG00000070437	Boli_TR104784_c0_g1	98.06	103	2	0	31	133	2	310	9e-45	177	R_PARALOG
ENSDARG00000013695	Boli_TR104941_c0_g1	59.05	210	86	0	5	214	81	710	3e-73	273	R_PARALOG
ENSDARG00000016213	Boli_TR104941_c0_g1	66.35	211	71	0	1	211	78	710	1e-82	305	R_PARALOG
ENSDARG00000028048	Boli_TR104941_c0_g1	59.52	210	85	0	6	215	81	710	3e-73	273	R_PARALOG
ENSDARG00000052620	Boli_TR104941_c0_g1	76.3	211	50	0	1	313	78	710	6e-92	335	R_ORTHOLOG
ENSDARG00000088025	Boli_TR104941_c0_g1	75.83	211	51	0	1	313	78	710	2e-91	334	R_PARALOG
ENSDARG00000045403	Boli_TR104943_c0_g1	59.28	167	68	1	16	182	1	498	3e-49	193	R_PARALOG
ENSDARG00000039185	Boli_TR105072_c0_g1	71.88	96	27	0	46	141	51	338	1e-34	144	R_PARALOG
ENSDARG00000045611	Boli_TR105072_c0_g1	71.88	96	27	0	42	137	51	338	2e-34	144	R_PARALOG
ENSDARG00000059832	Boli_TR105120_c0_g1	60.26	151	56	4	95	241	5	448	1e-44	180	R_PARALOG
ENSDARG00000062086	Boli_TR105271_c0_g1	64.96	117	41	0	221	337	6	356	1e-28	127	PARALOG
ENSDARG00000062477	Boli_TR105271_c0_g1	56.78	118	50	1	313	640	3	356	5e-27	122	PARALOG
ENSDARG00000073948	Boli_TR10532_c0_g1	67.9	81	26	0	25	313	16	258	2e-25	112	R_UNRESOLVED
ENSDARG00000091616	Boli_TR10532_c0_g1	63.75	80	29	0	25	313	16	255	2e-23	106	R_PARALOG
ENSDARG00000073948	Boli_TR10532_c0_g2	67.9	81	26	0	25	313	16	258	2e-25	112	R_UNRESOLVED
ENSDARG00000091616	Boli_TR10532_c0_g2	63.75	80	29	0	25	313	16	255	2e-23	106	R_PARALOG
ENSDARG00000061277	Boli_TR105384_c0_g1	53.48	187	76	4	302	313	95	640	2e-36	152	R_PARALOG
ENSDARG00000068166	Boli_TR105384_c0_g1	58.38	185	67	3	313	700	95	640	3e-46	186	R_PARALOG
ENSDARG00000075362	Boli_TR105384_c0_g1	69.57	184	45	2	313	752	95	646	3e-57	222	PARALOG
ENSDARG00000014123	Boli_TR105402_c0_g1	58.66	387	158	3	182	566	2	1156	2e-136	484	R_PARALOG
ENSDARG00000031048	Boli_TR105402_c0_g1	60.47	387	151	3	169	553	2	1156	5e-139	493	PARALOG
ENSDARG00000008275	Boli_TR105427_c0_g1	51.35	259	126	0	44	302	309	1085	7e-76	283	R_PARALOG
ENSDARG00000009978	Boli_TR105456_c0_g1	54.02	87	40	0	7	313	100	360	2e-22	103	R_ORTHOLOG
ENSDARG00000003931	Boli_TR105509_c0_g1	54.08	98	45	0	316	413	2	295	1e-23	109	R_PARALOG
ENSDARG00000069583	Boli_TR105509_c0_g1	55.1	98	44	0	331	428	2	295	1e-22	106	R_PARALOG
ENSDARG00000021595	Boli_TR105625_c0_g1	71.79	78	22	0	134	211	93	326	4e-28	123	R_PARALOG
ENSDARG00000045023	Boli_TR105625_c0_g1	61.45	83	32	0	144	226	84	332	4e-28	123	R_PARALOG
ENSDARG00000078998	Boli_TR105625_c0_g1	68.63	102	32	1	136	237	96	392	1e-35	147	PARALOG
ENSDARG00000002764	Boli_TR105635_c0_g1	77.06	109	25	0	175	313	3	329	3e-49	194	R_ORTHOLOG
ENSDARG00000040492	Boli_TR105637_c0_g1	63.64	88	32	0	703	790	1	264	3e-23	109	R_PARALOG
ENSDARG00000042221	Boli_TR105637_c0_g1	60.23	88	35	0	747	834	1	264	4e-21	102	R_PARALOG
ENSDARG00000014652	Boli_TR105671_c0_g1	74.74	190	48	1	1	190	3	569	6e-81	300	R_PARALOG
ENSDARG00000061901	Boli_TR105671_c0_g1	62.71	177	64	1	13	187	30	560	7e-59	227	R_PARALOG
ENSDARG00000076835	Boli_TR105671_c0_g1	66.47	173	58	0	5	177	36	554	8e-64	243	R_PARALOG
ENSDARG00000039641	Boli_TR105680_c0_g1	95.86	145	6	0	1	313	11	445	2e-48	189	R_ORTHOLOG
ENSDARG00000008784	Boli_TR105686_c0_g1	56.74	178	76	1	806	982	3	536	3e-57	222	PARALOG
ENSDARG00000040310	Boli_TR105686_c0_g1	57.3	178	75	1	830	1006	3	536	7e-56	218	R_PARALOG
ENSDARG00000014763	Boli_TR105721_c0_g1	87.08	178	23	0	1	178	97	630	2e-85	312	R_PARALOG
ENSDARG00000016393	Boli_TR105721_c0_g1	86.11	180	25	0	1	180	91	630	8e-86	314	R_PARALOG
ENSDARG00000036998	Boli_TR105721_c0_g1	86.11	180	25	0	1	180	91	630	1e-84	310	R_PARALOG
ENSDARG00000069438	Boli_TR10572_c0_g1	77.71	350	78	2	85	313	1	1032	5e-160	563	R_ORTHOLOG
ENSDARG00000069438	Boli_TR10572_c1_g1	53.6	125	55	2	437	558	190	555	7e-30	130	R_PARALOG
ENSDARG00000060631	Boli_TR10573_c0_g1	91.77	316	26	0	58	313	3	950	5e-172	603	R_ORTHOLOG
ENSDARG00000041754	Boli_TR10578_c0_g1	70.54	129	38	1	166	294	17	400	2e-43	174	R_PARALOG
ENSDARG00000041754	Boli_TR10578_c1_g1	72.02	168	47	2	2	169	5	502	4e-65	246	R_PARALOG
ENSDARG00000053485	Boli_TR105847_c0_g1	84.21	76	12	0	77	152	1	228	8e-34	142	R_PARALOG
ENSDARG00000006891	Boli_TR105967_c0_g1	64.36	275	98	2	78	313	1	807	4e-102	370	R_ORTHOLOG
ENSDARG00000026084	Boli_TR105967_c0_g1	55.19	270	121	0	79	348	1	810	2e-88	325	R_PARALOG
ENSDARG00000074415	Boli_TR10601_c0_g1	69.74	76	23	0	178	253	1	228	2e-24	111	R_PARALOG
ENSDARG00000092987	Boli_TR10601_c0_g1	86.96	69	9	0	198	266	1	207	9e-26	115	PARALOG
ENSDARG00000023797	Boli_TR106040_c0_g1	63.59	206	75	0	6	211	1	618	2e-76	283	R_PARALOG
ENSDARG00000089493	Boli_TR106040_c0_g1	63.01	219	81	1	10	228	1	651	3e-83	307	R_PARALOG
ENSDARG00000007576	Boli_TR106054_c0_g1	55.65	115	47	2	21	131	3	347	3e-28	123	R_PARALOG
ENSDARG00000016793	Boli_TR106054_c0_g1	59.26	108	41	1	11	115	3	326	1e-30	131	PARALOG
ENSDARG00000027734	Boli_TR106158_c0_g1	90.62	64	6	0	118	181	5	196	8e-24	109	R_PARALOG
ENSDARG00000056160	Boli_TR106183_c0_g1	82.89	76	13	0	267	342	1	228	1e-28	126	R_PARALOG
ENSDARG00000052816	Boli_TR106195_c0_g1	63.96	111	40	1	238	348	1	330	1e-34	145	R_PARALOG
ENSDARG00000068724	Boli_TR106195_c0_g1	66.36	110	37	0	252	361	1	330	2e-39	162	R_PARALOG
ENSDARG00000053912	Boli_TR106243_c0_g1	76.92	117	26	1	80	195	111	461	5e-43	173	R_PARALOG
ENSDARG00000053912	Boli_TR106243_c0_g2	68.42	114	35	1	80	192	111	452	6e-36	149	R_PARALOG
ENSDARG00000079665	Boli_TR106337_c0_g1	53.38	148	61	5	156	295	1	438	5e-36	152	R_PARALOG
ENSDARG00000088842	Boli_TR106356_c0_g1	96.61	59	2	0	84	142	3	179	3e-30	129	PARALOG
ENSDARG00000058734	Boli_TR106377_c0_g1	62.94	197	73	0	1	197	61	651	7e-74	275	R_PARALOG
ENSDARG00000077577	Boli_TR106463_c0_g1	69.51	82	24	1	320	400	336	581	7e-23	107	R_ORTHOLOG
ENSDARG00000004736	Boli_TR106464_c0_g1	87.67	73	9	0	20	92	210	428	5e-34	142	R_PARALOG
ENSDARG00000010096	Boli_TR106529_c0_g1	75.23	444	108	4	119	313	153	1460	1e-174	612	R_PARALOG
ENSDARG00000026218	Boli_TR106529_c0_g1	77.63	438	91	3	107	313	153	1460	9e-179	625	R_PARALOG
ENSDARG00000043148	Boli_TR106529_c0_g1	78.08	438	89	3	107	313	153	1460	0	639	R_ORTHOLOG
ENSDARG00000028163	Boli_TR106740_c0_g1	55.17	87	38	1	313	487	1	261	1e-23	110	R_PARALOG
ENSDARG00000053831	Boli_TR106740_c0_g1	66.67	87	29	0	120	313	1	261	6e-30	130	R_PARALOG
ENSDARG00000055388	Boli_TR106740_c0_g1	70.11	87	26	0	161	313	1	261	3e-31	134	R_ORTHOLOG
ENSDARG00000001912	Boli_TR106750_c0_g1	58.94	302	123	6	118	313	1050	1835	3e-93	340	R_ORTHOLOG
ENSDARG00000035820	Boli_TR106750_c0_g1	52.04	269	125	6	117	381	1056	1835	2e-69	261	R_PARALOG
ENSDARG00000038363	Boli_TR106750_c0_g1	50.92	273	122	6	3	313	1056	1835	1e-67	254	R_PARALOG
ENSDARG00000054191	Boli_TR106823_c0_g1	89.16	83	9	0	40	122	2	250	1e-35	149	R_PARALOG
ENSDARG00000059773	Boli_TR106876_c0_g1	52.87	174	68	6	442	601	22	531	2e-25	117	R_PARALOG
ENSDARG00000003151	Boli_TR106960_c0_g1	67.28	162	51	3	4	163	57	533	1e-47	186	R_PARALOG
ENSDARG00000027984	Boli_TR106990_c0_g1	51.98	202	96	2	13	213	6	605	8e-56	215	R_PARALOG
ENSDARG00000014017	Boli_TR106994_c0_g1	73.47	98	26	0	292	389	1	294	2e-45	182	R_PARALOG
ENSDARG00000010316	Boli_TR107055_c0_g1	60.87	92	33	1	386	474	2	277	8e-30	130	R_PARALOG
ENSDARG00000078034	Boli_TR107091_c0_g1	65.77	222	76	0	49	313	1524	2189	2e-82	304	R_ORTHOLOG
ENSDARG00000041960	Boli_TR107131_c0_g1	50	130	65	0	313	338	3	392	3e-32	138	R_ORTHOLOG
ENSDARG00000087625	Boli_TR107131_c0_g1	50.78	128	63	0	313	321	3	386	1e-30	132	R_PARALOG
ENSDARG00000007430	Boli_TR107133_c0_g1	84.46	251	39	4	116	313	1233	1946	3e-121	433	R_ORTHOLOG
ENSDARG00000088563	Boli_TR107133_c0_g1	78.57	112	22	2	1	313	1233	1568	1e-42	170	R_PARALOG
ENSDARG00000033466	Boli_TR107194_c0_g1	71.3	108	31	0	92	199	1	324	2e-39	160	R_PARALOG
ENSDARG00000045408	Boli_TR107194_c0_g1	77.78	108	24	0	91	198	1	324	1e-42	171	R_PARALOG
ENSDARG00000058394	Boli_TR107194_c0_g1	70.09	107	32	0	93	199	1	321	5e-36	149	R_PARALOG
ENSDARG00000079805	Boli_TR107194_c0_g1	71.03	107	31	0	93	199	1	321	4e-38	156	R_PARALOG
ENSDARG00000059792	Boli_TR10729_c0_g1	52.26	155	64	3	313	347	1	456	8e-36	151	R_ORTHOLOG
ENSDARG00000017983	Boli_TR107332_c0_g1	50.68	148	73	0	1	148	74	517	7e-35	146	R_ORTHOLOG
ENSDARG00000001968	Boli_TR107567_c0_g1	53.48	460	211	6	1	457	1	1305	2e-139	496	R_PARALOG
ENSDARG00000036012	Boli_TR107567_c0_g1	59.45	439	177	3	1	438	1	1305	2e-158	557	R_PARALOG
ENSDARG00000076562	Boli_TR107567_c0_g1	71	438	127	2	1	438	1	1305	0	658	R_PARALOG
ENSDARG00000031150	Boli_TR107623_c0_g1	53.56	407	184	4	9	313	606	1823	4e-133	473	R_ORTHOLOG
ENSDARG00000097572	Boli_TR107635_c1_g1	86.82	296	39	0	30	325	6	893	3e-162	570	R_PARALOG
ENSDARG00000088753	Boli_TR107734_c0_g1	67.12	219	69	1	15	313	437	1093	1e-73	275	R_ORTHOLOG
ENSDARG00000010745	Boli_TR107799_c0_g1	55.61	410	179	5	4	410	140	1324	2e-113	407	R_PARALOG
ENSDARG00000023921	Boli_TR107799_c0_g1	55.5	409	179	5	4	409	140	1324	2e-112	404	R_PARALOG
ENSDARG00000030972	Boli_TR107799_c0_g1	67.33	404	126	3	1	313	137	1333	3e-151	533	R_ORTHOLOG
ENSDARG00000051762	Boli_TR107799_c0_g1	56.89	399	141	4	1	368	137	1330	1e-115	415	R_PARALOG
ENSDARG00000056160	Boli_TR107884_c0_g1	55.31	537	234	3	23	553	76	1686	3e-151	534	R_PARALOG
ENSDARG00000090489	Boli_TR107948_c0_g1	64.52	155	55	0	1	155	144	608	1e-53	207	R_ORTHOLOG
ENSDARG00000077514	Boli_TR10800_c0_g1	70.04	554	159	2	9	313	3	1661	0	799	R_ORTHOLOG
ENSDARG00000035832	Boli_TR108036_c0_g1	56.12	98	40	3	1	313	442	735	2e-23	106	R_PARALOG
ENSDARG00000036222	Boli_TR108036_c0_g1	53.06	98	44	2	1	96	442	735	8e-23	104	R_PARALOG
ENSDARG00000053449	Boli_TR108036_c0_g1	64.29	98	34	1	1	313	442	735	5e-33	138	R_ORTHOLOG
ENSDARG00000015314	Boli_TR108127_c0_g1	93.3	224	15	0	1	224	1039	1710	2e-74	276	R_ORTHOLOG
ENSDARG00000056085	Boli_TR108170_c0_g1	94.22	225	13	0	1	225	25	699	3e-126	449	R_ORTHOLOG
ENSDARG00000012388	Boli_TR108271_c0_g1	50.88	171	81	1	4	313	103	615	7e-44	174	R_ORTHOLOG
ENSDARG00000022509	Boli_TR108271_c0_g1	53.28	137	64	0	41	177	103	513	1e-39	160	R_PARALOG
ENSDARG00000032970	Boli_TR108271_c0_g1	50.6	166	78	2	8	169	100	597	5e-42	168	R_PARALOG
[truncated: 48,165 more rows]

## Sheet: Boli_Human_RBLASTX
Query	Target	%ID	Aln length	Mismatch	Gap-open count	Query Start	Query End	Target Start	Target End	e-value	bitscore	ASSIGNMENT
[truncated: 113,143 more rows]

[truncated: 3 more sheets: Boli_Latcha_RBLASTX, Boli_MMU_RBLASTX, Boli_Xenopus_RBLASTX]
