# Supplementary material for: Using transcriptomics to enable a plethodontid salamander (Bolitoglossa ramosi) for limb regeneration research
Source: BMC Genomics. 2018 Sep 25;19:704. doi: 10.1186/s12864-018-5076-0 (PMC6157048; doi:10.1186/s12864-018-5076-0)
Supplement: Supplementary file 8 — Output from the BLASTp alignments of the Bolitoglossa ramosi predicted ORFs against TreeFam, PFAM and UniRef90 databases. (XLSX 73915 kb) [file 12864_2018_5076_MOESM8_ESM.xlsx]

## Sheet: TreeFam
queryID	subjectId	percIdentity	alnLength	mismatch	gapOpen	queryStart	queryEnd	subjectStart	subjectEnd	eVal	bitScore
Boli_TR103554_c0_g1	TF105852	95.52	67	3	0	66	266	1	67	2e-30	132
Boli_TR103600_c0_g1	TF343358	64.94	271	94	4	5	814	4	267	1e-98	361
Boli_TR104678_c0_g1	TF339222	66.18	68	19	3	2	193	41	107	8e-14	77.4
Boli_TR104920_c0_g1	TF313984	100	134	0	0	4	405	524	657	1e-75	282
Boli_TR105090_c0_g1	TF329796	64.66	365	120	1	36	1103	5	369	1e-138	495
Boli_TR107124_c0_g1	TF353495	36.64	232	139	5	2	673	87	302	4e-30	133
Boli_TR107415_c0_g1	TF351158	95.24	42	2	0	102	227	439	480	6e-17	87.8
Boli_TR107616_c0_g1	TF338109	30.97	155	94	8	815	1240	41	183	2e-06	56.2
Boli_TR107786_c0_g1	TF344015	73.53	68	18	2	669	872	1	66	2e-19	99.4
Boli_TR108127_c0_g1	TF315275	97.36	227	6	0	1039	1719	28	254	1e-123	446
Boli_TR108170_c0_g1	TF314078	98.67	225	3	0	25	699	1	225	6e-130	466
Boli_TR108481_c0_g1	TF324184	60.95	420	148	8	369	1580	134	550	3e-133	478
Boli_TR108720_c0_g1	TF338129	30.37	135	92	4	496	894	99	223	1e-06	56.2
Boli_TR108830_c0_g1	TF105763	86.81	326	43	1	277	1254	9	333	1e-156	555
Boli_TR109384_c1_g1	TF354299	58.14	602	250	3	1	1800	30	630	0	753
Boli_TR109485_c0_g1	TF323731	84.53	472	64	3	171	1559	8	479	0	822
Boli_TR109490_c0_g1	TF314481	100	87	0	0	98	358	28	114	4e-45	181
Boli_TR109619_c0_g1	TF333439	55.87	213	90	1	157	783	15	227	3e-64	247
Boli_TR109738_c0_g1	TF334829	35.28	326	202	11	103	1053	2	313	4e-44	181
Boli_TR109820_c0_g1	TF314411	81.74	230	40	1	74	757	1	230	5e-104	379
Boli_TR109860_c0_g1	TF335735	61.84	207	76	2	4	615	98	304	1e-63	245
Boli_TR109966_c0_g1	TF338067	26.67	240	154	6	1293	1946	12	246	2e-09	67.4
Boli_TR110068_c0_g1	TF325415	87.67	219	27	2	600	1256	19	235	7e-105	384
Boli_TR110182_c0_g1	TF330998	62.48	701	255	8	363	2441	1	698	0	811
Boli_TR110326_c0_g2	TF342260	40.91	66	38	2	185	379	186	250	4e-06	52.8
Boli_TR110343_c0_g1	TF337064	52.78	108	48	2	5	319	37	143	1e-20	100
Boli_TR110393_c0_g1	TF325606	93.44	122	8	0	308	673	8	129	2e-57	224
Boli_TR110485_c0_g1	TF330763	69.49	390	114	5	67	1221	4	386	4e-145	518
Boli_TR110502_c0_g1	TF328518	81.14	700	132	0	249	2348	1	700	0	1223
Boli_TR110623_c0_g1	TF314841	97.65	170	3	1	219	725	1	170	6e-91	337
Boli_TR110950_c0_g1	TF328560	62.55	486	179	3	98	1546	1	485	2e-171	604
Boli_TR110994_c0_g1	TF101122	98.15	162	3	0	236	721	1	162	3e-91	338
Boli_TR111176_c0_g1	TF313507	84.95	432	65	0	476	1771	1	432	0	740
Boli_TR111220_c0_g1	TF300284	66.25	80	27	0	581	820	6	85	1e-28	130
Boli_TR111289_c0_g1	TF352715	62.14	103	39	1	406	714	14	114	2e-31	137
Boli_TR111333_c0_g1	TF315152	67.41	135	42	2	85	483	1	134	2e-47	189
Boli_TR111356_c0_g1	TF334840	23.11	212	157	5	70	687	126	319	3e-07	58.9
Boli_TR111372_c0_g1	TF106197	97.44	39	1	0	596	712	377	415	2e-14	81.6
Boli_TR111409_c0_g1	TF315055	92.86	238	17	0	891	1604	7	244	2e-123	445
Boli_TR111422_c0_g1	TF352743	49.2	311	158	0	211	1143	4	314	4e-86	321
Boli_TR111494_c0_g1	TF351910	46.02	930	453	12	364	3006	12	935	0	736
Boli_TR111528_c0_g1	TF329225	64.39	132	47	1	36	431	12	142	3e-44	181
Boli_TR111612_c0_g1	TF105986	76.1	272	65	1	1088	1903	1	271	5e-116	421
Boli_TR111710_c0_g1	TF342652	71.17	111	32	0	258	590	5	115	1e-46	189
Boli_TR111761_c1_g1	4169_Boli_TREEFAM_PROT	33.75	80	46	2	79	297	367	442	1e-05	50.4
Boli_TR111836_c0_g1	TF338215	33.68	95	63	1	748	1032	63	153	2e-07	59.7
Boli_TR112205_c0_g1	TF352729	66.81	226	74	2	918	1592	1	225	3e-83	311
Boli_TR112259_c0_g1	TF323911	68.75	208	64	2	1008	1628	1	207	5e-79	297
Boli_TR112315_c0_g1	TF323487	76.13	574	133	8	450	2159	133	696	0	878
Boli_TR112488_c0_g1	TF337946	50	146	69	1	2	427	294	439	9e-33	142
Boli_TR112498_c0_g1	TF300176	96.45	197	7	0	599	1189	32	228	5e-102	374
Boli_TR112789_c0_g1	TF329443	46.5	329	175	3	387	1370	31	357	2e-79	299
Boli_TR112854_c0_g1	TF101120	92.42	211	14	1	324	950	1	211	1e-108	395
Boli_TR112858_c1_g1	TF330749	45.86	133	67	2	623	1006	6	134	4e-28	128
Boli_TR112946_c0_g1	TF314328	84.13	208	33	0	155	778	5	212	3e-101	370
Boli_TR112948_c0_g1	TF101152	74.19	31	8	0	71	163	660	690	6e-07	54.7
Boli_TR113003_c1_g1	TF350473	80.09	844	167	1	599	3127	1	844	0	1434
Boli_TR113085_c0_g1	TF354220	81.15	695	131	0	2187	4271	17	711	0	1150
Boli_TR113190_c0_g1	TF318925	72.96	355	92	3	655	1707	1	353	5e-147	523
Boli_TR113430_c0_g1	TF331719	62.15	177	67	1	71	601	11	154	1e-52	209
Boli_TR113432_c0_g1	TF323644	63.5	200	73	0	165	764	77	276	1e-73	279
Boli_TR113481_c0_g1	TF300744	77.37	358	81	0	218	1291	11	368	9e-165	582
Boli_TR113586_c0_g1	TF319927	42.25	284	156	4	278	1105	190	473	1e-55	219
Boli_TR113607_c0_g1	TF331644	66.37	342	115	2	434	1459	8	344	5e-118	427
Boli_TR113614_c0_g1	TF329293	61.21	232	85	3	698	1378	3	228	4e-76	287
Boli_TR113735_c0_g1	TF331103	55.76	330	137	8	325	1287	25	345	5e-89	330
Boli_TR113781_c0_g1	TF336022	54.76	210	94	3	417	1043	21	225	2e-57	226
Boli_TR113814_c0_g1	TF323267	87.88	132	16	0	51	446	1	132	9e-60	233
Boli_TR113896_c0_g1	TF327090	52.83	547	235	9	203	1774	1	543	7e-149	530
Boli_TR113936_c0_g1	TF324875	72.61	157	43	0	300	770	31	187	2e-60	234
Boli_TR113953_c0_g1	TF331261	65.54	560	187	8	329	1990	1	553	0	698
Boli_TR114114_c0_g2	TF337421	26.92	338	187	10	259	1092	1	336	5e-13	78.2
Boli_TR114158_c0_g1	TF105637	68.66	134	41	2	142	540	1	133	1e-46	189
Boli_TR114163_c0_g1	TF333069	70.63	126	36	1	62	436	1	126	3e-43	177
Boli_TR114289_c0_g1	TF330767	51.3	154	74	5	153	611	1	143	8e-31	137
Boli_TR114467_c0_g3	TF105167	82.33	215	38	0	362	1006	7	221	2e-98	361
Boli_TR114539_c0_g1	TF105250	58.47	313	129	4	189	1124	1	308	3e-99	364
Boli_TR114574_c1_g1	TF337416	29.14	350	241	14	299	1327	4	274	9e-17	92
Boli_TR114611_c1_g1	TF329080	78.79	99	21	0	92	388	31	129	1e-40	169
Boli_TR114620_c0_g1	TF335878	56.96	158	66	1	220	687	1	158	1e-47	192
Boli_TR114656_c0_g1	TF324505	85.67	719	100	5	1213	3360	1	717	0	1274
Boli_TR114684_c0_g1	TF338065	31.28	195	116	8	620	1150	18	202	6e-14	81.3
Boli_TR114771_c0_g1	TF343386	63.06	111	32	1	220	525	9	119	3e-33	144
Boli_TR114835_c0_g1	TF313180	60.28	141	56	0	417	839	88	228	1e-75	186
Boli_TR114862_c0_g1	TF325112	59.28	690	273	1	125	2170	206	895	0	793
Boli_TR114874_c0_g1	TF313962	93.44	244	16	0	451	1182	1	244	5e-131	471
Boli_TR114877_c0_g1	TF315076	88.59	149	17	0	222	668	101	249	1e-72	276
Boli_TR114907_c0_g1	TF312858	64.94	271	95	0	736	1548	1	271	2e-104	382
Boli_TR114973_c0_g1	TF333181	73.4	94	25	0	148	429	2	95	5e-37	156
Boli_TR114980_c0_g1	TF330764	74.67	75	19	0	248	472	7	81	3e-24	115
Boli_TR114998_c0_g1	TF329466	58.43	166	69	2	197	694	1	157	7e-47	189
Boli_TR115034_c0_g1	TF341125	57.69	52	22	0	132	287	50	101	7e-08	60.5
Boli_TR115104_c0_g1	TF314703	61.96	92	35	0	854	1129	9	100	1e-25	120
Boli_TR115158_c0_g2	TF328903	50	102	51	0	4	309	39	140	3e-27	122
Boli_TR115202_c0_g1	TF332483	56.27	526	222	5	171	1724	1	521	1e-170	603
Boli_TR115216_c0_g1	TF337006	63.86	83	30	0	312	560	26	108	1e-22	110
Boli_TR115230_c0_g1	TF332941	64.29	42	15	0	662	787	192	233	3e-07	58.9
Boli_TR115254_c0_g1	TF330844	46.75	708	364	11	783	2867	6	692	9e-160	566
Boli_TR115379_c0_g1	TF314669	73.21	209	55	1	778	1401	3	211	2e-86	322
Boli_TR115427_c0_g1	TF313928	85.19	108	16	0	105	428	3	110	2e-46	189
Boli_TR115478_c0_g1	TF313252	79.02	143	30	1	146	574	10	151	3e-56	221
Boli_TR115521_c0_g1	TF333399	65.19	135	45	1	996	1394	1	135	5e-41	171
Boli_TR115556_c0_g2	TF317044	27.32	183	128	4	796	1329	227	399	2e-05	52.8
Boli_TR115605_c1_g1	TF350857	70.05	955	258	11	620	3400	1	940	0	1385
Boli_TR115671_c0_g1	TF313388	79.88	164	33	0	203	694	11	174	1e-76	288
Boli_TR115706_c0_g3	TF313681	61.06	452	163	4	813	2129	1	451	2e-153	545
Boli_TR115754_c0_g1	TF333072	62.69	193	66	3	1739	2299	11	203	8e-59	231
Boli_TR115768_c0_g1	TF323573	60.46	306	116	4	685	1587	1	303	3e-102	375
Boli_TR115825_c0_g1	TF101146	85.84	452	64	1	146	1501	3	425	0	759
Boli_TR115937_c0_g1	TF300078	86.7	233	30	3	226	921	8	236	3e-111	404
Boli_TR116011_c0_g1	TF354018	31.82	110	74	2	1367	1693	80	188	6e-11	71.6
Boli_TR116025_c0_g1	TF105446	99.15	117	1	0	598	948	69	185	2e-99	241
Boli_TR116052_c0_g1	TF324724	75.91	386	86	2	1081	2217	18	403	7e-167	590
Boli_TR116071_c0_g1	TF324695	74.53	534	127	6	191	1765	1	505	0	808
Boli_TR116103_c0_g1	TF101127	91.96	224	18	1	206	877	48	269	8e-111	404
Boli_TR116118_c0_g2	TF343591	67.84	171	55	0	462	974	1	171	1e-67	260
Boli_TR116129_c0_g1	TF315598	74.9	255	63	1	149	910	6	260	1e-104	382
Boli_TR116296_c1_g1	TF331898	58.77	405	157	8	257	1441	4	350	7e-154	429
Boli_TR116309_c0_g1	TF105808	80.64	687	131	1	601	2655	1	687	0	1148
Boli_TR116312_c0_g1	TF323606	84.84	244	34	1	117	839	1	244	6e-120	433
Boli_TR116320_c0_g2	TF338557	80.65	93	14	1	213	479	1	93	2e-32	142
Boli_TR116339_c0_g1	TF315227	92.42	501	38	0	108	1610	1	501	0	964
Boli_TR116371_c0_g1	TF339389	69.44	72	22	0	256	471	66	137	9e-22	107
Boli_TR116383_c1_g1	TF354255	90.42	167	16	0	402	902	146	312	2e-147	313
Boli_TR116390_c0_g1	TF323332	91.78	535	42	1	271	1869	76	610	0	1009
Boli_TR116394_c0_g1	TF315054	75.62	443	107	3	599	1924	6	444	0	674
Boli_TR116447_c0_g1	TF333866	59.12	274	111	3	335	1153	1	271	1e-93	345
Boli_TR116466_c0_g1	TF330716	64.41	59	21	0	421	597	14	72	3e-15	85.1
Boli_TR116480_c0_g1	TF105839	72	150	42	1	87	536	1	149	2e-59	230
Boli_TR116516_c1_g1	TF300221	80.49	82	16	0	145	390	45	126	2e-33	142
Boli_TR116535_c0_g1	TF332804	77.97	177	38	3	748	1275	1	174	9e-74	280
Boli_TR116536_c0_g1	TF326322	79.34	271	56	0	81	893	8	278	3e-122	440
Boli_TR116546_c0_g1	TF324296	81.55	206	37	2	1783	2397	9	213	2e-90	336
Boli_TR116643_c0_g2	TF332621	79.31	145	30	0	103	537	1	145	1e-65	252
Boli_TR116658_c0_g1	TF300251	88.51	87	10	0	877	1137	1	87	5e-38	160
Boli_TR116683_c0_g1	TF335880	56.67	120	49	5	183	533	4	118	2e-28	129
Boli_TR116690_c0_g1	TF324716	90.96	354	32	0	201	1262	210	563	0	677
Boli_TR116752_c0_g1	TF314415	87.45	231	29	1	200	892	1	230	7e-138	429
Boli_TR116773_c0_g1	TF324098	75.86	203	49	0	16	624	1	203	2e-86	322
Boli_TR116817_c0_g1	TF329423	59.54	131	53	0	1296	1688	5	135	1e-35	154
Boli_TR116827_c0_g1	TF329663	71.33	300	80	6	890	1771	400	696	0	447
Boli_TR116832_c0_g2	TF102014	69.03	452	140	2	2889	4244	1	450	1e-172	610
Boli_TR116844_c0_g1	TF336161	73.72	137	36	1	368	778	12	147	1e-57	225
Boli_TR116850_c0_g1	TF314852	72.61	1380	353	10	1319	5383	3	1348	0	2026
Boli_TR116873_c0_g1	TF336889	61.8	89	34	0	206	472	1	89	4e-29	130
Boli_TR116875_c0_g1	TF327069	58.49	212	85	1	101	727	1	212	3e-65	251
Boli_TR116979_c0_g1	TF338049	33.62	116	69	3	297	620	633	741	3e-08	62
Boli_TR116999_c0_g2	TF330044	47.03	825	414	12	1110	3515	56	841	0	693
Boli_TR117012_c0_g1	TF314315	66.42	137	34	1	2	376	4	140	1e-43	177
Boli_TR117017_c0_g1	TF313016	94.73	531	28	0	186	1778	1	531	0	1012
Boli_TR117025_c0_g1	TF314069	90.68	322	30	0	84	1049	1	322	4e-177	623
Boli_TR117040_c0_g1	TF105442	85.71	588	84	1	482	2245	234	820	0	1004
Boli_TR117049_c0_g1	TF342917	86.42	773	102	2	10	2319	3	775	0	1350
Boli_TR117069_c0_g1	TF105862	53.02	298	103	2	46	828	1	297	7e-85	315
Boli_TR117071_c0_g1	TF354261	86.21	464	61	1	128	1510	1	464	0	807
Boli_TR117082_c0_g1	TF320422	58.4	125	52	0	143	517	1	125	7e-36	152
Boli_TR117098_c0_g1	TF329579	87.39	333	42	0	339	1337	8	340	4e-166	587
Boli_TR117099_c0_g1	TF323392	81.93	332	60	1	532	1527	68	392	2e-156	555
Boli_TR117100_c0_g1	TF329474	37.63	295	179	10	328	1197	1	265	6e-35	151
Boli_TR117102_c0_g1	TF333298	79.84	124	25	0	2424	2795	1	124	2e-50	203
Boli_TR117109_c0_g1	TF337660	30.66	212	92	7	709	1179	26	227	2e-09	66.2
Boli_TR117183_c0_g1	TF330766	57.14	119	45	3	968	1306	5	122	1e-24	117
Boli_TR117202_c0_g1	TF324672	81.44	361	54	3	119	1162	8	368	3e-156	555
Boli_TR117212_c0_g1	TF315452	71.15	655	176	7	2216	4141	1	653	0	922
Boli_TR117237_c0_g2	TF105471	69.32	176	54	0	174	701	1	176	1e-63	246
Boli_TR117245_c0_g1	TF313881	69.23	117	36	1	149	499	8	123	2e-42	174
Boli_TR117253_c1_g2	TF328497	67.24	290	93	4	92	955	1	283	2e-105	385
Boli_TR117277_c2_g1	TF105738	99.5	402	2	0	70	1275	1	402	0	805
Boli_TR117278_c0_g1	TF328412	75.12	800	186	3	55	2415	17	816	0	1245
Boli_TR117279_c0_g1	TF314656	76.71	146	33	1	525	959	42	187	8e-72	239
Boli_TR117296_c1_g1	TF324702	84.46	148	23	0	146	589	1	148	2e-68	261
Boli_TR117301_c0_g1	TF338423	33.62	235	146	5	676	1350	2	230	5e-21	104
Boli_TR117304_c3_g1	TF343343	54.42	520	228	4	198	1730	1	519	1e-164	582
Boli_TR117324_c0_g1	TF328567	46.62	311	163	5	447	1370	2	299	3e-66	254
Boli_TR117328_c0_g1	TF330730	69.35	62	18	1	242	424	26	87	3e-17	91.7
Boli_TR117331_c0_g1	TF313903	77.01	87	20	0	186	446	1	87	1e-34	147
Boli_TR117339_c0_g1	TF333786	57.5	160	68	1	105	584	8	166	8e-51	203
Boli_TR117357_c0_g1	TF351255	41.16	294	131	8	1522	2277	4	296	4e-48	195
Boli_TR117378_c0_g2	TF325472	55.63	719	309	7	382	2508	72	770	0	727
Boli_TR117433_c0_g1	TF326556	96.91	97	3	0	307	597	2	98	3e-46	186
Boli_TR117435_c0_g1	TF323340	72.8	125	32	2	84	452	2	125	7e-39	164
Boli_TR117437_c0_g1	TF329053	58.74	206	83	2	1423	2034	64	269	3e-62	242
Boli_TR117464_c0_g1	TF106154	71.12	367	106	1	242	1342	21	384	4e-152	541
Boli_TR117465_c1_g3	TF331492	86.34	227	28	3	3357	4028	1	226	2e-106	390
Boli_TR117470_c0_g1	TF329913	68.86	334	95	5	550	1524	1	331	7e-136	486
Boli_TR117478_c0_g1	TF328851	56.37	204	81	2	1045	1632	1	204	4e-62	241
Boli_TR117527_c0_g1	TF328578	62.7	126	46	1	151	525	2	127	5e-37	156
Boli_TR117630_c0_g1	TF323372	78.37	453	98	1	1487	2845	1	452	0	778
Boli_TR117640_c0_g2	TF313919	73.7	308	80	1	122	1042	51	358	2e-132	474
Boli_TR117658_c0_g1	TF338101	33.48	221	138	6	150	785	31	248	2e-18	96.7
Boli_TR117668_c0_g1	TF330787	67.15	615	195	4	537	2360	1	615	0	856
Boli_TR117672_c0_g1	TF314273	81.08	37	7	0	519	629	312	348	4e-08	61.6
Boli_TR117705_c0_g1	TF106109	69.81	540	155	4	115	1710	1	533	0	754
Boli_TR117719_c0_g1	TF328951	63.81	105	38	0	460	774	5	109	1e-34	150
Boli_TR117751_c0_g2	TF314347	69.38	405	124	0	358	1572	75	479	4e-164	580
Boli_TR117769_c0_g1	TF338508	45.53	481	159	16	200	1333	1	480	4e-89	331
Boli_TR117783_c0_g1	TF313044	82.45	359	63	4	351	1427	7	360	1e-164	582
Boli_TR117789_c0_g1	TF352224	90	160	16	0	687	1166	2	161	9e-83	310
Boli_TR117793_c0_g2	TF101084	82	200	36	0	612	1211	1	200	2e-90	335
Boli_TR117828_c0_g1	TF101082	68.56	388	119	3	536	1690	150	536	0	546
Boli_TR117887_c0_g1	TF313560	47.66	128	67	0	1	384	287	414	5e-31	137
Boli_TR117912_c0_g1	TF323466	73.07	895	239	5	141	2819	1	870	0	1264
Boli_TR117972_c0_g1	TF339789	40.43	94	47	3	1321	1575	8	92	7e-09	65.1
Boli_TR117978_c0_g1	TF319633	74.55	389	99	0	341	1507	1	389	0	613
Boli_TR117983_c0_g1	TF324725	55.23	1204	519	16	142	3693	5	1188	0	1240
Boli_TR117993_c0_g1	TF313949	65.04	226	78	1	829	1503	48	273	6e-80	300
Boli_TR118000_c0_g1	TF313469	75.74	338	78	4	99	1100	10	345	4e-151	537
Boli_TR118014_c0_g1	TF330985	80.63	253	49	0	592	1350	1	253	2e-113	412
Boli_TR118021_c0_g1	TF330816	38.25	536	297	12	1306	2811	277	806	5e-78	296
Boli_TR118044_c0_g1	TF344277	68.01	272	87	1	123	938	1	269	4e-104	380
Boli_TR118055_c0_g1	TF354214	67.41	451	147	1	505	1857	1	436	2e-178	629
Boli_TR118060_c5_g1	TF353991	38.82	85	51	3	138	389	9	84	4e-07	58.9
Boli_TR118073_c0_g1	TF315092	74.82	139	35	0	485	901	147	285	9e-55	216
Boli_TR118077_c0_g1	TF324643	84.97	153	22	2	152	607	1	152	3e-65	253
Boli_TR118094_c0_g1	TF313662	79.14	187	39	0	333	893	1	187	9e-79	297
Boli_TR118103_c0_g1	TF101075	55	120	52	1	101	454	1	120	1e-30	135
Boli_TR118114_c0_g1	TF328687	60.29	1370	544	3	61	4170	3754	5106	0	1692
Boli_TR118115_c0_g1	TF335914	74.67	75	19	0	581	805	1	75	2e-29	132
Boli_TR118117_c0_g1	TF338300	81.27	363	68	0	382	1470	24	386	1e-174	615
Boli_TR118159_c0_g1	TF323886	64.62	277	97	6	597	1424	4	265	6e-86	320
Boli_TR118198_c0_g1	TF105393	88	200	24	0	1046	1645	1	200	8e-95	350
Boli_TR118251_c0_g1	TF314805	77.05	305	70	0	991	1905	24	328	1e-143	513
Boli_TR118279_c2_g2	TF328786	69.27	436	115	5	733	1983	1	435	1e-175	619
Boli_TR118304_c0_g1	TF338173	47.99	323	165	4	383	1342	1	314	1e-80	302
Boli_TR118320_c0_g1	TF106462	70.88	364	104	2	337	1422	4	364	7e-151	536
Boli_TR118326_c0_g1	TF323379	74.24	524	135	0	186	1757	7	530	0	811
Boli_TR118345_c0_g1	TF323773	50.2	255	80	3	70	693	5	259	1e-59	232
Boli_TR118431_c0_g1	TF315057	66.43	566	187	2	413	2101	1	566	0	770
Boli_TR118435_c0_g1	TF353429	38.59	666	393	14	1771	3720	136	752	2e-111	406
Boli_TR118445_c1_g2	TF332558	50	288	135	7	324	1160	14	284	3e-62	241
Boli_TR118465_c0_g1	TF332311	49.29	140	71	3	313	732	102	234	2e-27	124
Boli_TR118481_c0_g1	TF338339	41.96	112	65	4	288	623	33	136	3e-13	78.6
Boli_TR118497_c0_g1	TF323711	92.81	445	31	1	303	1634	1	445	0	824
Boli_TR118499_c0_g1	TF323652	88.54	192	22	1	81	656	23	213	5e-92	341
Boli_TR118501_c4_g1	TF105922	75.3	417	103	0	166	1416	43	459	0	674
Boli_TR118509_c0_g1	TF332955	43.22	664	353	12	1633	3552	4	657	6e-130	468
Boli_TR118567_c0_g3	TF101232	81.55	759	100	2	362	2518	5	763	0	1258
Boli_TR118591_c0_g1	TF106116	54.4	193	86	4	183	755	1	181	1e-51	205
Boli_TR118603_c0_g1	TF300294	65.57	122	42	0	450	815	1	122	2e-42	175
Boli_TR118624_c0_g1	TF351261	86.49	37	5	0	102	212	7	43	4e-11	69.7
Boli_TR118627_c1_g1	TF337677	30.27	261	181	8	830	1609	7	237	4e-21	105
Boli_TR118645_c0_g1	TF103048	75.66	530	101	2	180	1685	1	530	0	797
Boli_TR118654_c0_g1	TF333221	52.06	267	127	1	427	1224	21	287	1e-78	296
Boli_TR118662_c0_g1	TF327010	54.49	345	157	1	70	1104	1	344	3e-104	380
Boli_TR118698_c0_g1	TF324185	67.43	307	100	0	144	1064	19	325	2e-118	427
Boli_TR118699_c0_g1	TF329809	66.03	262	89	0	727	1512	3	264	2e-106	389
Boli_TR118727_c0_g1	TF332239	85.97	734	103	0	1136	3337	1	734	0	1296
Boli_TR118738_c1_g1	TF105615	66.24	311	104	1	922	1851	7	317	6e-109	397
Boli_TR118740_c0_g1	TF336306	52.38	147	63	4	135	554	1	145	8e-34	145
Boli_TR118746_c0_g1	TF332816	65.14	479	151	6	656	2044	2	479	1e-169	599
Boli_TR118747_c0_g1	TF106272	41.76	1025	550	21	1781	4714	2	979	0	729
Boli_TR118759_c2_g1	TF331057	54.33	208	87	5	773	1372	163	364	5e-94	189
Boli_TR118778_c1_g3	TF105958	73.1	145	39	0	169	603	1	145	4e-58	227
Boli_TR118782_c0_g1	TF325625	90.12	172	15	1	812	1321	229	400	1e-106	323
Boli_TR118786_c0_g1	TF331377	58.1	463	173	9	129	1454	1	444	3e-138	494
Boli_TR118789_c0_g2	TF313884	66.45	307	93	2	283	1173	5	311	5e-111	403
Boli_TR118807_c0_g1	TF331160	57.49	167	68	2	1205	1696	1	167	1e-78	191
Boli_TR118848_c0_g1	TF314359	87.57	185	23	0	1433	1987	1	185	6e-91	337
Boli_TR118854_c0_g1	TF314108	82.81	256	44	0	2319	3086	1	256	2e-124	449
Boli_TR118862_c0_g1	TF332136	71.72	244	60	5	501	1205	9	248	3e-93	345
Boli_TR118891_c0_g1	TF329594	55.69	422	172	9	27	1247	1	396	1e-116	423
Boli_TR118894_c0_g1	TF313724	76.42	123	29	0	860	1228	339	461	6e-53	211
Boli_TR118902_c0_g1	TF330808	82.69	283	48	2	490	1335	1	282	6e-131	471
Boli_TR118907_c0_g1	TF313837	61.86	388	148	0	492	1655	5	392	1e-146	522
Boli_TR118909_c0_g1	TF106113	67.16	268	88	0	189	992	1	268	1e-100	369
Boli_TR118925_c0_g1	TF101147	96.33	409	15	1	96	1322	4	410	0	771
Boli_TR118929_c1_g1	TF315021	73.91	161	42	0	460	942	2	162	7e-73	253
Boli_TR118937_c0_g1	TF105998	79.45	623	126	2	273	2135	17	639	0	990
Boli_TR118942_c0_g1	TF101036	86.27	306	39	2	513	1421	1	306	8e-149	530
Boli_TR118944_c0_g1	TF324569	75.24	638	141	8	237	2099	1	631	0	961
Boli_TR118955_c0_g1	TF320841	92.27	220	17	0	127	786	11	230	3e-114	414
Boli_TR118962_c0_g1	TF324044	75.14	543	132	3	1881	3500	52	594	0	841
Boli_TR118964_c0_g1	TF328627	63.51	296	107	4	792	1676	1	291	4e-94	348
Boli_TR118975_c0_g2	TF319795	49.89	449	198	7	583	1848	1	448	7e-115	417
Boli_TR118976_c0_g2	TF314523	84.9	384	58	0	749	1900	3	386	0	658
Boli_TR118982_c0_g1	TF323546	75	504	119	4	373	1863	158	659	0	741
Boli_TR118983_c0_g1	TF332017	32.94	686	448	18	60	2081	1065	1654	2e-72	276
Boli_TR118985_c6_g1	TF324383	58.33	60	25	1	207	386	33	90	2e-09	64.3
Boli_TR118990_c0_g1	TF324880	67.81	292	92	2	42	911	2	253	4e-105	385
Boli_TR119002_c0_g1	TF336053	34.97	326	180	10	259	1140	1	318	6e-37	158
Boli_TR119008_c0_g1	TF331084	58.89	557	216	4	374	2005	17	569	3e-172	608
Boli_TR119029_c1_g1	TF105686	97.87	47	1	0	2256	2396	519	565	1e-18	97.8
Boli_TR119030_c0_g1	TF330804	41.99	181	86	8	358	843	23	178	1e-18	97.4
Boli_TR119062_c0_g1	TF353643	65.86	290	99	1	453	1322	152	440	6e-109	396
Boli_TR119066_c0_g2	TF105628	61.86	215	81	1	277	918	53	267	5e-72	273
Boli_TR119078_c1_g1	TF105990	72.66	512	139	1	1138	2670	27	538	0	774
Boli_TR119101_c0_g1	TF323258	61.04	154	60	0	319	780	1	154	1e-52	211
Boli_TR119107_c0_g1	TF313189	72.35	633	166	6	221	2092	1	631	0	883
Boli_TR119131_c0_g1	TF313040	75	252	63	1	568	1323	7	256	4e-112	407
Boli_TR119135_c2_g3	TF329710	74.35	230	59	1	288	977	1	229	2e-95	351
Boli_TR119144_c0_g1	TF105980	84.16	423	66	2	779	2044	52	471	0	681
Boli_TR119145_c0_g1	TF330747	45.34	161	54	1	178	558	1	161	5e-31	138
Boli_TR119154_c0_g1	TF343868	68.27	375	119	0	228	1352	31	405	2e-152	541
Boli_TR119156_c0_g1	TF325007	72.93	133	36	0	1757	2155	1	133	4e-50	202
Boli_TR119159_c0_g1	TF335695	54.51	233	96	6	536	1204	1	219	2e-58	230
Boli_TR119162_c0_g2	TF106237	83.57	1832	299	2	274	5763	7	1837	0	3167
Boli_TR119168_c8_g7	TF321258	74.96	587	141	4	62	1804	42	621	0	903
Boli_TR119179_c1_g2	TF300253	77.42	62	14	0	79	264	8	69	2e-21	103
Boli_TR119192_c0_g2	TF101241	82.99	147	25	0	182	622	40	186	2e-80	268
Boli_TR119210_c3_g2	TF330773	82.05	39	7	0	47	163	1	39	2e-11	70.9
Boli_TR119221_c0_g1	TF105170	89.61	558	58	0	1284	2957	1	558	0	1023
Boli_TR119235_c0_g1	TF333013	58.7	138	57	1	57	470	34	170	3e-36	154
Boli_TR119261_c0_g1	TF314592	90.92	650	59	0	123	2072	1	650	0	1222
Boli_TR119266_c0_g1	TF313906	82.01	139	25	0	1275	1691	4	142	3e-58	229
Boli_TR119291_c0_g1	TF105847	91.73	387	32	0	210	1370	1	387	0	756
Boli_TR119296_c0_g1	TF330780	32.67	502	287	14	224	1576	36	525	1e-52	209
Boli_TR119303_c1_g1	TF313137	83.61	183	30	0	233	781	1	183	7e-88	326
Boli_TR119307_c0_g1	TF328501	61.11	324	94	1	143	1018	1	324	2e-118	428
Boli_TR119326_c0_g1	TF333259	68.62	188	59	1	944	1507	1	187	9e-69	263
Boli_TR119340_c0_g2	TF323626	62.99	308	114	0	939	1862	551	858	7e-109	391
Boli_TR119361_c0_g1	TF353117	68.18	66	21	0	469	666	74	139	5e-23	111
Boli_TR119365_c0_g1	TF325020	70.24	410	117	1	710	1924	1	410	5e-174	613
Boli_TR119387_c0_g1	TF328455	57.42	256	102	3	68	814	7	259	7e-75	283
Boli_TR119391_c0_g2	TF330925	72.92	48	13	0	496	639	77	124	1e-21	72.4
Boli_TR119401_c0_g1	TF300274	72.34	94	26	0	39	320	1	94	1e-35	150
Boli_TR119409_c0_g4	TF105642	82.58	551	94	1	6426	8072	7	557	0	912
Boli_TR119413_c0_g1	TF352593	78.68	821	164	4	129	2558	1	821	0	1352
Boli_TR119424_c0_g1	TF317705	60.32	247	98	1	382	1122	167	412	6e-83	311
Boli_TR119448_c1_g1	TF324760	75	64	16	0	494	685	131	194	4e-23	110
Boli_TR119457_c6_g1	TF312959	68.5	454	142	3	169	1527	59	509	3e-178	627
Boli_TR119480_c0_g2	TF323880	71.22	205	59	0	215	829	19	223	3e-76	288
Boli_TR119493_c0_g1	TF336291	42.68	164	80	4	409	858	9	172	1e-22	109
Boli_TR119531_c0_g3	TF353270	47.19	1085	546	16	287	3460	37	1107	0	920
Boli_TR119532_c0_g1	TF105845	70.85	247	72	1	194	934	1	243	1e-97	359
Boli_TR119544_c2_g2	TF314363	61.47	353	125	4	1423	2448	7	356	2e-117	426
Boli_TR119556_c2_g2	TF329190	67.44	43	14	0	142	270	1054	1096	2e-08	59.7
Boli_TR119565_c0_g1	TF105620	70.37	594	168	4	199	1956	20	610	0	838
Boli_TR119569_c0_g1	TF313548	86.8	303	40	0	318	1226	130	432	9e-151	535
Boli_TR119572_c0_g1	TF105172	88.63	2243	246	3	1127	7828	1	2243	0	4045
Boli_TR119573_c0_g1	TF337860	30.59	559	379	20	203	1852	3	446	1e-45	187
Boli_TR119596_c0_g1	TF333436	59.46	111	45	1	188	520	1	110	1e-30	135
Boli_TR119633_c0_g1	2874_Boli_TREEFAM_PROT	38.27	81	36	3	5	205	604	673	9e-05	47.4
Boli_TR119634_c1_g1	TF106139	64.14	145	52	0	313	747	33	177	2e-49	199
Boli_TR119639_c0_g1	TF352405	90.91	341	31	0	1787	2809	1	341	0	649
Boli_TR119643_c0_g1	TF336097	56.73	104	45	0	48	359	23	126	2e-25	119
Boli_TR119646_c0_g1	TF314842	69.1	576	176	4	36	1757	5	576	0	821
Boli_TR119650_c0_g1	TF329067	65.41	318	105	4	1505	2443	47	363	3e-130	405
Boli_TR119652_c0_g1	TF323809	49.26	337	157	3	246	1214	52	382	2e-78	295
Boli_TR119657_c1_g1	TF314085	60.27	365	145	0	74	1168	9	373	3e-133	477
Boli_TR119665_c1_g1	TF105726	61.83	689	248	9	285	2306	23	702	0	864
Boli_TR119671_c0_g1	TF332568	66.19	139	47	1	224	640	1	138	2e-45	186
Boli_TR119677_c0_g1	TF331372	66.59	458	152	1	407	1777	228	685	1e-168	595
Boli_TR119693_c0_g1	TF333058	81.4	43	8	0	431	559	117	159	1e-12	77.8
Boli_TR119701_c0_g1	TF323788	79.63	162	32	2	1229	1711	1	161	6e-63	244
Boli_TR119711_c0_g1	TF105943	80.92	262	50	0	202	987	1	262	1e-124	449
Boli_TR119728_c0_g1	TF330864	68.27	104	33	0	138	449	135	238	2e-40	166
Boli_TR119753_c0_g1	TF315129	88.51	235	27	0	848	1552	3	237	1e-123	446
Boli_TR119756_c0_g1	TF324680	68.23	299	93	2	1694	2584	1	294	1e-114	416
Boli_TR119759_c0_g1	TF338591	31.18	170	117	3	306	815	1	142	5e-11	71.2
Boli_TR119781_c1_g1	TF331546	65.07	209	73	1	236	862	1	208	1e-73	278
Boli_TR119796_c0_g1	TF323535	73.04	382	95	4	261	1382	1	380	2e-150	535
Boli_TR119805_c1_g6	TF106491	84.8	125	19	0	143	517	11	135	2e-54	214
Boli_TR119839_c4_g1	TF105955	81.81	896	157	6	120	2789	1	887	0	1458
Boli_TR119863_c1_g1	TF105323	65.58	215	74	0	1757	2401	5	219	2e-82	310
Boli_TR119888_c0_g1	TF324229	61.93	641	236	4	134	2032	1	640	0	801
Boli_TR119939_c0_g1	TF300111	81.09	238	45	1	220	933	1	237	3e-107	391
Boli_TR119968_c1_g4	TF330784	76.92	52	12	0	456	611	1	52	1e-14	83.2
Boli_TR119976_c0_g1	TF315384	54.93	355	151	5	390	1427	1	353	6e-108	393
Boli_TR119979_c0_g1	TF352888	89.19	185	19	1	74	625	6	190	2e-91	338
Boli_TR119996_c2_g1	TF336153	58.82	187	74	3	546	1097	116	300	8e-51	205
Boli_TR120003_c0_g1	TF333528	58.59	710	287	5	55	2163	1	709	0	824
Boli_TR120020_c0_g1	TF354203	69.04	197	58	1	913	1494	1	197	3e-75	285
Boli_TR120027_c0_g2	TF334725	47.37	228	119	4	155	835	18	238	3e-51	204
Boli_TR120029_c0_g2	TF329095	65.47	918	294	14	1786	4470	1	910	0	1129
Boli_TR120031_c0_g1	TF331673	47.24	597	300	13	808	2553	115	707	1e-142	510
Boli_TR120037_c0_g3	TF336075	36.31	179	99	6	594	1085	54	231	7e-18	94.7
Boli_TR120061_c2_g1	TF332111	66.32	95	32	0	1383	1667	1	95	5e-33	145
Boli_TR120075_c0_g1	TF106396	65.87	920	306	8	180	2915	2	918	0	1184
Boli_TR120096_c0_g1	TF331382	62.76	341	127	0	817	1839	1	341	1e-124	449
Boli_TR120102_c0_g1	TF324375	57	407	169	7	657	1859	458	849	3e-120	435
Boli_TR120105_c0_g1	TF313865	93.39	121	8	0	86	448	39	159	3e-61	237
Boli_TR120113_c0_g1	TF351064	84.64	358	55	0	773	1846	335	692	0	645
Boli_TR120114_c0_g1	TF354165	64.29	98	35	0	378	671	17	114	2e-31	138
Boli_TR120118_c0_g1	TF300671	75.18	556	135	4	187	1845	35	584	0	848
Boli_TR120170_c0_g1	TF331445	65.8	193	66	1	162	740	7	197	2e-72	275
Boli_TR120181_c2_g2	TF329452	45.96	322	160	5	192	1115	19	337	1e-67	259
Boli_TR120182_c0_g1	TF333083	39.46	261	158	6	507	1289	7	251	2e-38	162
Boli_TR120183_c0_g1	TF300014	92.49	253	19	0	563	1321	23	275	1e-137	492
Boli_TR120184_c0_g2	TF332126	63.16	228	83	2	307	987	1	227	3e-77	290
Boli_TR120192_c0_g2	TF300106	78.6	215	46	0	226	870	7	221	5e-98	360
Boli_TR120221_c2_g1	TF314049	65.38	52	18	0	149	304	27	78	1e-25	80.5
Boli_TR120244_c0_g1	TF105689	81.36	692	126	1	111	2177	18	709	0	1169
Boli_TR120262_c3_g1	TF321001	78.95	152	32	0	365	820	121	272	3e-66	253
Boli_TR120294_c1_g3	TF320375	60.06	348	136	5	755	1789	2	344	2e-111	405
Boli_TR120294_c1_g5	TF324421	86.9	252	33	1	727	1482	20	270	1e-122	442
Boli_TR120300_c1_g2	TF337030	58.57	963	387	12	108	2960	2	937	0	1090
Boli_TR120328_c0_g2	TF337068	33.33	96	64	2	428	715	138	222	3e-07	58.5
Boli_TR120349_c0_g2	TF106346	70.22	272	77	1	187	990	35	306	2e-108	396
Boli_TR120357_c0_g1	TF330811	39.86	276	154	6	216	1007	1	273	2e-49	199
Boli_TR120361_c0_g1	TF105754	74.08	1200	303	4	240	3815	1	1199	0	1801
Boli_TR120366_c0_g1	TF353082	73.44	1423	374	4	20	4276	12	1432	0	2136
Boli_TR120372_c3_g1	TF313713	70.23	309	85	4	568	1473	13	320	6e-118	427
Boli_TR120373_c0_g2	TF338619	65.81	117	34	3	633	965	6	122	4e-32	140
Boli_TR120374_c0_g1	TF331239	46.12	863	453	10	143	2695	1	854	0	724
Boli_TR120375_c1_g1	TF315987	70.53	906	255	11	2112	4793	4	879	0	1254
Boli_TR120387_c0_g2	TF328386	94.59	74	4	0	233	454	1	74	2e-32	143
Boli_TR120388_c0_g1	TF324684	56.22	386	167	2	51	1202	1	385	3e-121	438
Boli_TR120405_c0_g1	TF323326	71.4	465	101	10	217	1515	22	484	8e-170	600
Boli_TR120411_c0_g1	TF323595	65.35	127	44	0	67	447	62	188	3e-45	182
Boli_TR120412_c0_g1	TF314525	74.21	667	165	2	804	2783	229	893	0	972
Boli_TR120414_c0_g1	TF105901	81.51	292	50	1	103	966	1	292	7e-138	493
Boli_TR120427_c6_g1	TF336086	38.91	717	402	21	1207	3249	1	683	2e-101	374
Boli_TR120429_c1_g2	TF324246	70.73	550	157	2	212	1849	65	613	0	795
Boli_TR120448_c1_g1	TF323669	48.64	590	297	7	917	2668	1	569	5e-154	547
Boli_TR120452_c0_g1	TF325369	78.29	327	62	3	1088	2041	1	327	6e-150	533
Boli_TR120456_c0_g1	TF324478	52.63	114	50	2	474	803	24	134	4e-24	114
Boli_TR120458_c0_g1	TF300210	60	135	54	1	125	529	8	141	1e-41	171
Boli_TR120469_c0_g1	TF106124	83.77	308	50	0	67	990	1	308	5e-150	533
Boli_TR120472_c0_g1	TF350489	45.75	1001	484	18	335	3160	12	1001	0	742
Boli_TR120506_c0_g1	TF314999	78.66	314	66	1	3042	3980	290	603	0	526
Boli_TR120507_c0_g1	TF329480	95.65	230	10	0	1580	2269	1	230	1e-126	457
Boli_TR120510_c0_g1	TF323514	83.82	136	22	0	433	840	1	136	8e-62	241
Boli_TR120528_c0_g1	TF324840	60.05	408	158	5	1425	2633	23	428	2e-130	469
Boli_TR120533_c0_g1	TF329506	71.1	173	45	1	432	935	3	175	1e-63	246
Boli_TR120544_c1_g1	TF314603	78.85	208	44	0	1806	2429	8	215	5e-95	344
Boli_TR120556_c0_g1	TF331201	57.55	384	161	2	278	1423	1	378	2e-132	475
Boli_TR120569_c0_g2	TF340362	31.06	132	90	4	331	723	14	136	1e-07	59.3
Boli_TR120570_c1_g2	TF331865	69.56	703	139	8	49	1932	18	716	0	912
Boli_TR120589_c1_g1	TF314052	81.12	196	37	0	587	1174	65	260	1e-88	329
Boli_TR120599_c0_g1	TF313132	79.55	44	9	0	72	203	25	68	7e-15	80.9
Boli_TR120605_c0_g1	TF352239	68.03	441	141	0	472	1794	98	538	0	654
Boli_TR120608_c0_g1	TF300546	83.62	1850	296	5	324	5852	1	1850	0	3098
Boli_TR120609_c3_g6	TF336993	52.41	145	69	0	322	756	1	145	2e-30	136
Boli_TR120613_c1_g1	TF105624	88.42	259	30	0	147	923	1	259	4e-136	487
Boli_TR120654_c3_g4	TF333977	40.43	653	383	5	213	2153	4	640	2e-137	492
Boli_TR120654_c4_g1	TF328441	67.7	161	52	1	2267	2749	1	140	3e-54	216
Boli_TR120659_c0_g1	TF325413	54.7	362	164	2	857	1942	1	357	3e-107	392
Boli_TR120670_c0_g1	TF331893	57.84	453	166	10	150	1433	16	466	9e-126	453
Boli_TR120672_c0_g1	TF324415	78.18	55	12	0	1340	1504	5	59	3e-15	86.3
Boli_TR120673_c0_g1	TF336947	40.63	790	449	9	557	2866	78	787	2e-143	513
Boli_TR120688_c1_g1	TF332722	88.15	135	16	0	809	1213	2	136	3e-67	258
Boli_TR120689_c0_g1	TF331575	72.62	252	69	0	237	992	7	258	9e-106	387
Boli_TR120697_c0_g1	TF329688	56.25	144	62	1	58	486	1	144	5e-37	155
Boli_TR120703_c0_g1	TF324353	53.74	562	237	6	145	1761	29	588	9e-177	605
Boli_TR120704_c0_g1	TF101150	79.38	194	40	0	178	759	2	195	3e-85	318
Boli_TR120722_c0_g1	TF327014	76.15	239	57	1	2124	2840	1	238	7e-107	391
Boli_TR120730_c1_g1	TF314927	73.15	257	61	3	253	999	17	272	9e-100	367
Boli_TR120741_c2_g1	TF323631	78.85	227	48	0	1979	2659	1	227	5e-99	365
Boli_TR120742_c0_g1	TF328650	71.9	669	188	5	154	2160	2	657	0	964
Boli_TR120755_c0_g1	TF323574	75.4	313	77	0	118	1056	5	317	6e-135	483
Boli_TR120780_c0_g1	TF334260	69.83	421	126	1	800	2059	5	425	2e-180	635
Boli_TR120783_c0_g1	TF336215	57.3	356	143	5	70	1110	1	354	1e-110	404
Boli_TR120795_c2_g1	TF314919	66.03	209	71	1	129	755	7	214	2e-75	285
Boli_TR120799_c0_g1	TF315073	61.72	465	174	2	713	2095	39	503	1e-171	606
Boli_TR120822_c0_g1	TF324330	81.03	311	55	1	76	996	38	348	8e-148	525
Boli_TR120827_c0_g1	TF353700	57.69	78	33	1	115	348	1	63	3e-18	92
Boli_TR120841_c0_g1	TF313583	69.79	96	29	0	1173	1460	106	201	4e-34	148
Boli_TR120873_c0_g1	TF102012	72.51	211	58	1	34	666	1	210	2e-75	286
Boli_TR120890_c0_g1	TF332784	58.82	170	70	0	368	877	1	170	5e-59	231
Boli_TR120903_c0_g1	TF333571	33.52	528	337	8	442	1983	23	541	9e-79	297
Boli_TR120907_c0_g1	TF332551	68.48	165	52	0	101	595	1	165	2e-64	248
Boli_TR120916_c0_g1	TF336091	86.15	65	9	0	380	574	4	68	3e-24	116
Boli_TR120942_c0_g2	TF323823	72.88	118	32	1	431	784	25	141	4e-43	178
Boli_TR120951_c2_g1	TF103006	55.28	483	196	11	133	1521	3	465	5e-125	451
Boli_TR120964_c0_g1	TF314023	80.58	103	20	1	249	557	1	102	2e-43	180
Boli_TR120968_c0_g1	TF326005	75	172	42	1	76	588	3	174	1e-69	265
Boli_TR120972_c0_g1	TF320386	82.61	92	16	0	368	643	15	106	1e-41	165
Boli_TR120978_c0_g1	TF314637	74.87	199	50	0	1321	1917	69	267	3e-98	311
Boli_TR120991_c0_g1	TF314606	76.47	34	8	0	1432	1533	240	273	3e-07	57.8
Boli_TR120991_c1_g3	TF316701	62.18	238	79	1	84	764	1	238	2e-81	304
Boli_TR120994_c1_g2	TF328597	74.78	115	29	0	198	542	1	115	3e-42	176
Boli_TR121004_c0_g1	TF314569	67.39	647	202	4	207	2120	1	642	0	856
Boli_TR121008_c0_g3	TF332204	47.3	74	36	2	1270	1482	219	284	1e-08	63.5
Boli_TR121012_c0_g1	TF333319	44.15	299	143	7	297	1121	1	295	9e-56	220
Boli_TR121015_c0_g1	TF320686	64.48	397	134	6	128	1297	18	412	2e-138	494
Boli_TR121020_c0_g1	TF105715	79.51	693	142	2	205	2283	19	708	0	1123
Boli_TR121022_c0_g1	TF336515	75.39	447	110	1	1409	2749	10	454	0	741
Boli_TR121029_c0_g1	TF314503	75.74	338	82	0	161	1174	1	338	2e-151	537
Boli_TR121039_c0_g1	TF313636	57.2	271	111	2	1239	2036	3	271	7e-85	317
Boli_TR121048_c0_g1	TF323232	63.41	358	131	2	321	1394	23	373	1e-127	460
Boli_TR121050_c0_g1	TF324818	64.89	450	146	4	107	1420	1	448	7e-166	587
Boli_TR121060_c0_g3	TF313257	69.4	464	133	4	100	1464	6	468	0	676
Boli_TR121071_c2_g1	TF328876	76.21	227	52	2	283	957	1	226	5e-89	330
Boli_TR121077_c0_g1	TF336170	54.13	436	195	8	740	2032	1	429	2e-115	419
Boli_TR121124_c1_g2	TF335676	75.08	305	72	4	1717	2619	3	306	3e-124	448
Boli_TR121161_c0_g1	TF329078	85.11	47	7	0	231	371	1	47	3e-22	87.8
Boli_TR121165_c0_g1	TF333430	30.25	400	256	13	268	1398	5	343	1e-30	136
Boli_TR121184_c4_g1	TF332548	72.58	62	16	1	396	578	46	107	2e-26	92
Boli_TR121197_c0_g1	TF314580	83.23	155	26	0	140	604	1	155	7e-72	272
Boli_TR121214_c0_g1	TF329047	42.09	506	238	8	279	1631	16	504	1e-88	329
Boli_TR121217_c2_g1	TF313501	71.2	316	91	0	400	1347	1	316	2e-130	468
Boli_TR121221_c0_g1	TF313111	72.62	84	23	0	1942	2193	47	130	1e-32	144
Boli_TR121230_c0_g1	TF323196	74.64	280	71	0	475	1314	39	318	1e-119	432
Boli_TR121262_c2_g2	TF338464	22.22	234	170	4	553	1218	8	233	2e-09	66.2
Boli_TR121276_c0_g1	TF323482	78.62	290	62	0	77	946	1	290	1e-131	472
Boli_TR121278_c1_g1	TF105967	83.12	314	53	1	428	1369	17	328	1e-152	543
Boli_TR121299_c0_g3	TF314121	66.76	364	117	2	1212	2291	97	460	8e-161	508
Boli_TR121318_c0_g1	TF101237	83.07	254	43	0	3	764	1	254	8e-127	455
Boli_TR121323_c0_g1	TF331402	47.3	945	420	14	250	2850	49	988	0	776
Boli_TR121325_c1_g2	TF336981	63.11	206	76	0	1167	1784	1	206	1e-73	280
Boli_TR121333_c1_g1	TF314403	55	360	162	1	945	2024	1	357	6e-117	424
Boli_TR121344_c0_g1	TF103053	90.78	206	18	1	350	964	26	231	4e-107	390
Boli_TR121348_c1_g2	TF332226	69.08	304	82	5	1910	2785	10	308	1e-112	410
Boli_TR121366_c1_g1	TF106175	92.86	112	8	0	2	337	62	173	8e-60	231
Boli_TR121369_c4_g4	TF329369	65.51	374	129	0	178	1299	1	374	3e-141	504
Boli_TR121387_c0_g1	TF338349	27.38	431	309	12	374	1654	1	409	2e-32	143
Boli_TR121399_c0_g1	TF338536	26.84	708	421	21	270	2102	7	690	2e-52	209
Boli_TR121415_c2_g1	TF330740	63.13	198	71	2	312	899	7	202	6e-62	241
Boli_TR121433_c0_g1	TF336337	43.73	510	238	15	215	1597	1	494	4e-87	325
Boli_TR121450_c0_g1	TF101203	65.9	349	119	1	273	1319	1	342	2e-130	469
Boli_TR121456_c3_g3	TF316508	65.57	212	73	0	771	1406	5	216	3e-80	301
Boli_TR121456_c3_g5	TF314290	79.01	262	55	1	1034	1819	1	261	6e-114	414
Boli_TR121458_c5_g1	TF332785	55.65	115	40	3	3611	3922	237	348	6e-22	109
Boli_TR121466_c0_g1	TF328871	54.42	419	180	6	181	1404	103	512	6e-119	430
Boli_TR121467_c6_g1	TF314697	86.6	388	51	1	620	1780	2	389	0	683
Boli_TR121467_c8_g1	TF101508	75.67	485	110	3	472	1902	11	495	0	700
Boli_TR121470_c0_g1	TF324506	70.27	296	83	1	883	1755	2	297	9e-117	423
Boli_TR121494_c0_g1	TF314949	72.67	172	47	0	189	704	1	172	5e-63	245
Boli_TR121501_c1_g1	TF105872	87.97	291	35	0	281	1153	1	291	1e-151	540
Boli_TR121522_c0_g1	TF315167	54.09	281	129	1	798	1640	1	280	1e-79	300
Boli_TR121523_c0_g1	TF326954	49.86	361	124	8	764	1675	19	367	6e-82	308
Boli_TR121545_c0_g1	TF314162	83.63	556	91	0	1431	3098	7	562	0	964
Boli_TR121552_c0_g1	TF320884	38.46	169	87	5	192	647	1	164	3e-20	100
Boli_TR121555_c0_g1	TF338577	52.29	109	52	3	160	486	13	113	7e-21	101
Boli_TR121566_c0_g1	TF337361	43.51	285	148	7	187	1002	11	284	1e-50	204
Boli_TR121569_c0_g1	TF328443	43.29	656	350	12	140	2041	8	637	4e-143	511
Boli_TR121570_c0_g2	TF336031	69.7	33	10	0	180	278	93	125	4e-06	52
Boli_TR121578_c0_g1	TF328823	66.33	98	33	1	201	494	1	95	2e-23	114
Boli_TR121579_c0_g1	TF329607	49.25	731	334	14	354	2435	1	716	2e-176	622
Boli_TR121591_c0_g6	TF314180	91.89	148	12	1	142	585	1	147	6e-76	285
Boli_TR121592_c6_g1	TF335541	49.38	320	160	1	511	1464	8	327	2e-88	329
Boli_TR121605_c1_g1	TF315059	70.97	186	54	0	965	1522	46	231	3e-79	298
Boli_TR121639_c0_g1	TF323529	80	135	27	0	2711	3115	50	184	2e-58	230
Boli_TR121642_c0_g1	TF313972	80.11	352	69	1	1013	2065	1	352	0	585
Boli_TR121646_c2_g1	TF332515	73.24	142	38	1	193	618	1	139	4e-51	206
Boli_TR121654_c0_g1	TF332524	53.47	202	93	1	102	704	1	202	6e-54	215
Boli_TR121656_c0_g2	TF328673	71.79	280	79	0	466	1305	1	280	2e-127	459
Boli_TR121657_c0_g1	TF317309	65.24	466	158	5	1743	3128	1	461	1e-165	586
Boli_TR121667_c0_g1	TF334018	58.6	628	243	9	3757	5589	1	623	0	725
Boli_TR121705_c0_g1	TF321211	82.92	322	51	4	2225	3178	185	477	1e-142	510
Boli_TR121710_c2_g5	TF314282	86.16	448	60	1	234	1571	1	448	0	788
Boli_TR121713_c0_g1	TF313306	94.25	87	5	0	1490	1750	1	87	9e-44	181
Boli_TR121729_c1_g1	TF314974	46.39	789	408	12	593	2914	20	784	0	675
Boli_TR121730_c1_g1	TF314825	92.56	121	9	0	203	565	673	793	3e-58	227
Boli_TR121736_c0_g4	TF314786	58.97	312	128	1	786	1721	23	332	2e-98	362
Boli_TR121740_c0_g1	TF337736	50	344	145	12	237	1187	35	371	4e-81	304
Boli_TR121744_c0_g1	TF315000	80.31	381	75	0	613	1755	190	570	0	612
Boli_TR121750_c1_g1	TF105772	78.51	349	75	0	2319	3365	86	434	9e-159	563
Boli_TR121775_c2_g1	TF328914	72.57	1101	291	5	207	3476	14	1092	0	1516
Boli_TR121783_c0_g2	TF338208	40.4	99	59	0	564	860	4	102	7e-11	70.5
Boli_TR121804_c8_g1	TF340010	25.75	299	219	12	233	1120	1	246	2e-08	64.3
Boli_TR121813_c0_g1	TF315191	70.22	863	236	5	881	3406	1	862	0	1209
Boli_TR121816_c0_g1	TF312991	91.92	1151	93	1	2778	6230	2	1151	0	2097
Boli_TR121822_c0_g1	TF323338	76.95	347	45	4	418	1353	1	346	4e-141	506
Boli_TR121825_c0_g1	TF323483	74.92	606	152	0	1994	3811	1	606	0	951
Boli_TR121846_c0_g1	TF313012	75.71	984	234	4	839	3775	15	996	0	1521
Boli_TR121856_c2_g1	TF343373	55.04	129	56	2	53	433	1	120	1e-28	129
Boli_TR121869_c0_g1	TF105815	88.53	706	81	0	210	2327	1	706	0	1296
Boli_TR121871_c3_g3	TF324739	80.31	1209	218	7	293	3859	1	1207	0	1929
Boli_TR121872_c0_g1	TF328666	78.16	206	45	0	2358	2975	3	208	2e-90	336
Boli_TR121878_c0_g1	TF336307	27.38	252	172	9	599	1321	29	268	1e-14	83.6
Boli_TR121883_c0_g1	TF332754	94.55	110	6	0	357	686	1	110	4e-51	204
Boli_TR121903_c0_g1	TF328465	60.06	323	125	4	735	1691	1	320	5e-104	380
Boli_TR121921_c0_g1	TF337165	47.13	592	282	14	538	2220	1	544	2e-138	495
Boli_TR121925_c0_g1	TF300603	84.56	259	40	0	331	1107	258	516	2e-124	447
Boli_TR121933_c0_g1	TF313304	60.5	238	85	2	1606	2292	8	245	2e-79	299
Boli_TR121937_c0_g1	TF324407	61.65	472	165	5	2289	3656	1	470	9e-168	593
Boli_TR121943_c0_g1	TF105243	71.28	94	27	0	56	337	1	94	9e-42	149
Boli_TR121944_c2_g3	TF105639	80.16	1764	340	14	434	5695	281	2033	0	2769
Boli_TR121962_c0_g1	TF329112	49.83	1206	564	23	1394	4888	523	1692	0	1026
Boli_TR121973_c2_g1	TF338644	34.38	954	569	33	11	2701	1	844	2e-98	363
Boli_TR121989_c0_g1	TF317482	74.24	198	50	1	176	766	1	198	5e-76	288
Boli_TR121997_c0_g1	TF328926	77.17	1511	303	14	424	4830	6	1512	0	2382
Boli_TR122011_c0_g1	TF354319	60.91	197	66	5	628	1185	1	193	7e-55	217
Boli_TR122032_c0_g1	TF313392	41.94	93	52	2	141	413	398	487	7e-08	57.8
Boli_TR122037_c0_g1	TF105892	84.73	681	103	1	3407	5446	21	701	0	1191
Boli_TR122046_c0_g1	TF328488	54.66	1083	486	8	2002	5235	11	1082	0	1190
Boli_TR122057_c0_g1	TF336221	46.76	216	110	5	114	746	63	267	7e-39	162
Boli_TR122058_c3_g1	TF105249	89.72	467	47	1	17	1414	1	467	0	868
Boli_TR122066_c0_g1	TF323255	65.05	475	159	4	144	1547	2	464	0	640
Boli_TR122085_c0_g2	TF314250	91.99	674	54	0	147	2168	266	939	0	1251
Boli_TR122086_c1_g1	TF330945	47.72	417	205	6	384	1595	2	404	2e-101	372
Boli_TR122137_c0_g1	TF323518	76.12	695	158	8	250	2310	8	671	0	1024
Boli_TR122142_c0_g1	TF326403	66.45	1523	498	10	152	4681	2	1517	0	1997
Boli_TR122148_c0_g1	TF314024	71.69	272	63	4	2577	3350	106	377	2e-98	363
Boli_TR122149_c2_g1	TF314423	63.23	835	258	9	178	2535	1	828	0	1031
Boli_TR122150_c0_g2	TF329011	80.16	368	73	0	464	1567	4	371	4e-180	634
Boli_TR122178_c1_g1	TF105829	96.63	178	6	0	1757	2290	1	178	1e-96	356
Boli_TR122188_c0_g1	TF331622	90.2	204	20	0	150	761	1	204	1e-105	387
Boli_TR122198_c0_g1	TF300529	82.59	316	55	0	649	1596	125	440	3e-155	551
Boli_TR122204_c0_g1	TF324638	74.05	131	34	0	487	879	82	212	2e-79	204
Boli_TR122206_c0_g1	TF328740	59.18	1568	590	33	242	4795	497	2036	0	1652
Boli_TR122236_c0_g1	TF325704	51.24	201	94	2	1721	2311	48	245	2e-55	209
Boli_TR122242_c0_g1	TF332391	75.16	157	39	0	2299	2769	4	160	1e-66	257
Boli_TR122247_c1_g1	TF105783	70.06	531	159	1	1491	3083	1	529	0	750
Boli_TR122252_c1_g2	TF314788	66.77	331	109	2	931	1920	268	597	1e-130	470
Boli_TR122258_c0_g1	TF101506	93.24	207	14	0	189	809	88	294	4e-106	386
Boli_TR122259_c0_g1	TF300601	84.57	1024	158	2	63	3134	1	1018	0	1759
Boli_TR122274_c3_g5	TF315082	76.63	291	64	2	32	892	10	299	2e-124	449
Boli_TR122279_c3_g2	TF333299	61.67	180	67	3	459	992	1	177	4e-55	218
Boli_TR122279_c3_g3	TF329642	53.04	181	67	1	94	582	24	204	6e-46	185
Boli_TR122289_c0_g1	TF313536	63	300	108	4	122	1012	1	298	3e-106	388
Boli_TR122307_c5_g1	TF323541	68.75	48	15	0	161	304	130	177	5e-12	75.1
Boli_TR122323_c2_g1	TF354323	77.35	468	106	0	1748	3151	12	479	0	772
Boli_TR122325_c0_g2	TF314853	69.02	439	134	3	163	1473	19	456	0	637
Boli_TR122329_c0_g1	TF336441	51.78	450	209	7	101	1426	1	442	8e-111	404
Boli_TR122340_c0_g1	TF328735	38.49	569	334	10	276	1934	1	519	4e-94	348
Boli_TR122341_c0_g1	TF323455	61.95	862	307	16	985	3507	3	830	0	990
Boli_TR122342_c0_g1	TF313671	87.25	251	32	0	78	830	1	251	6e-129	462
Boli_TR122351_c0_g1	TF331828	70.36	560	166	2	640	2319	10	567	0	812
Boli_TR122358_c1_g1	TF326851	80.65	217	41	1	1263	1910	196	412	1e-140	338
Boli_TR122360_c0_g1	TF105823	82.32	198	35	0	3903	4496	33	230	3e-88	330
Boli_TR122422_c2_g1	TF337313	41.36	220	116	7	1760	2380	31	241	4e-33	145
Boli_TR122440_c0_g1	TF329325	70.64	327	96	0	171	1151	1	327	2e-144	515
Boli_TR122442_c0_g2	TF314626	44.64	112	62	2	146	481	1	103	2e-15	84
Boli_TR122455_c0_g1	TF318049	72.84	162	44	1	823	1308	15	175	1e-59	233
Boli_TR122472_c5_g2	TF300271	66.67	108	36	0	143	466	6	113	3e-38	160
Boli_TR122473_c0_g1	TF101221	58.05	441	180	7	224	1531	7	418	6e-133	478
Boli_TR122475_c1_g1	TF329230	68.75	240	72	3	202	912	11	249	8e-90	333
Boli_TR122476_c0_g1	TF106117	84.32	778	121	2	129	2459	1	775	0	1373
Boli_TR122486_c0_g2	TF333217	42.65	204	109	2	219	806	2	205	8e-45	184
Boli_TR122488_c2_g2	TF313243	83.03	271	46	0	468	1280	149	419	1e-151	459
Boli_TR122506_c1_g1	TF331350	51.04	480	203	15	4	1347	5	479	6e-109	397
Boli_TR122506_c2_g1	TF336149	42.67	225	121	3	494	1144	241	456	8e-38	160
Boli_TR122544_c0_g2	TF335999	39.47	565	328	11	72	1724	4	560	3e-97	358
Boli_TR122559_c1_g1	TF329319	77.47	253	57	1	1025	1783	6	257	1e-112	409
Boli_TR122567_c0_g3	TF329393	54.24	472	216	1	144	1559	26	494	2e-139	498
Boli_TR122570_c0_g1	TF335526	42.49	852	437	20	482	2878	84	910	2e-163	579
Boli_TR122571_c0_g1	TF313566	52.39	712	336	9	63	2189	1	684	0	677
Boli_TR122573_c0_g1	TF105917	79.15	307	56	4	216	1112	1	306	2e-138	495
Boli_TR122574_c0_g1	TF324600	79.2	226	47	0	1321	1998	113	338	6e-136	382
Boli_TR122578_c0_g2	TF324581	62.24	339	128	1	669	1685	1	337	7e-123	444
Boli_TR122593_c2_g1	TF323519	82.91	199	34	0	162	758	1	199	2e-89	331
Boli_TR122598_c0_g1	TF101068	49.12	114	57	4	2914	3252	1	105	1e-15	88.2
Boli_TR122606_c2_g1	TF323245	88.61	518	56	1	99	1643	1	518	0	946
Boli_TR122609_c0_g1	TF326855	86.61	127	17	0	326	706	1	127	6e-60	235
Boli_TR122625_c0_g1	TF333134	88.48	460	53	0	2311	3690	43	502	0	858
Boli_TR122634_c0_g1	TF315215	79.59	245	50	0	171	905	34	278	1e-129	396
Boli_TR122635_c0_g1	TF105373	75	316	72	6	96	1022	16	327	2e-127	458
Boli_TR122682_c2_g1	TF329125	89.93	437	42	1	225	1529	10	446	0	799
Boli_TR122691_c6_g4	TF352510	59.4	399	159	2	1216	2403	2	400	9e-132	473
Boli_TR122694_c0_g2	TF335829	36.78	503	310	11	159	1643	25	472	3e-73	279
Boli_TR122712_c0_g1	TF314976	53.74	1669	719	25	16	4863	1	1645	0	1650
Boli_TR122722_c0_g1	TF314194	95.18	166	8	0	729	1226	17	182	6e-91	337
Boli_TR122743_c0_g1	TF326264	69.07	291	90	2	385	1257	5	287	1e-110	402
Boli_TR122754_c0_g1	TF328433	75.44	285	69	3	159	1010	48	329	2e-113	411
Boli_TR122762_c0_g1	TF105006	48.87	221	100	10	526	1149	1	208	2e-36	155
Boli_TR122764_c0_g1	TF324245	76.51	430	100	1	1749	3035	1	430	0	703
Boli_TR122780_c0_g1	TF315156	84.06	207	33	0	128	748	6	212	6e-102	373
Boli_TR122793_c0_g2	TF313343	68.4	462	146	0	131	1516	4	465	0	677
Boli_TR122808_c2_g1	TF338225	36.22	127	80	2	1058	1435	36	161	2e-15	86.7
Boli_TR122817_c0_g1	TF314018	56.16	203	88	6	1041	1646	2	188	4e-49	198
Boli_TR122823_c3_g2	TF324336	73.29	992	264	3	120	3092	8	991	0	1481
Boli_TR122827_c0_g1	TF329126	75.63	238	58	0	779	1492	7	244	6e-107	390
Boli_TR122831_c0_g1	TF335992	63.44	93	33	2	35	310	35	125	4e-28	128
Boli_TR122848_c0_g1	TF324859	86.79	53	7	0	1786	1944	106	158	2e-18	97.1
Boli_TR122865_c0_g1	TF313872	65.45	492	164	3	153	1610	21	506	0	706
Boli_TR122874_c0_g2	TF313032	88.68	53	6	0	1824	1982	79	131	6e-20	102
Boli_TR122876_c0_g1	TF354334	51.35	222	105	1	129	785	31	252	3e-56	221
Boli_TR122878_c0_g1	TF300881	91.2	250	22	0	916	1665	1	250	3e-126	454
Boli_TR122892_c1_g2	TF323931	65.06	352	110	5	706	1722	1	350	2e-120	435
Boli_TR122900_c2_g5	TF323300	66.18	340	107	2	683	1678	21	360	5e-132	474
Boli_TR122913_c1_g1	TF336952	39.94	318	189	7	694	1641	9	316	5e-49	199
Boli_TR122914_c0_g4	TF336206	49.52	628	308	15	404	2260	16	547	7e-147	524
Boli_TR122922_c3_g1	TF337642	39.73	219	117	6	1499	2110	48	240	2e-28	130
Boli_TR122924_c2_g2	TF329745	72.75	444	118	2	147	1469	1	443	0	656
Boli_TR122935_c0_g3	TF324462	75.24	210	52	0	165	794	1	210	4e-94	349
Boli_TR122941_c1_g1	TF315114	76.81	69	16	0	233	439	3	71	1e-24	115
Boli_TR122943_c0_g1	TF106432	72.63	811	206	7	1634	4018	1	800	0	1162
Boli_TR122949_c0_g1	TF105143	77.13	223	48	2	124	783	1	222	4e-98	362
Boli_TR123010_c0_g1	TF324190	82.59	1534	259	7	488	5065	90	1603	0	2585
Boli_TR123017_c2_g1	TF313224	81.4	43	8	0	292	420	79	121	7e-13	74.3
Boli_TR123023_c1_g2	TF314996	76.92	39	9	0	412	528	1	39	5e-12	72.4
Boli_TR123024_c0_g1	TF101070	40.34	295	169	10	110	973	9	274	2e-39	166
Boli_TR123027_c1_g1	TF314779	58.47	826	338	9	3214	5676	40	822	0	978
Boli_TR123030_c0_g1	TF312963	90.32	1240	54	6	2913	6434	1	1237	0	2197
Boli_TR123083_c1_g1	TF332555	34.59	847	467	30	126	2405	1	748	3e-86	322
Boli_TR123084_c0_g1	TF106105	87.23	955	120	1	270	3128	6	960	0	1637
Boli_TR123086_c0_g1	TF335960	35.23	298	189	9	268	1149	32	304	2e-32	143
Boli_TR123091_c0_g1	TF315013	84.48	715	111	0	560	2704	1	715	0	1241
Boli_TR123102_c2_g1	TF314589	73.29	423	111	4	313	1575	17	426	2e-171	604
Boli_TR123109_c0_g1	TF312979	70.57	615	177	3	421	2253	1	613	0	918
Boli_TR123123_c0_g1	TF354095	39.07	215	131	0	285	929	1	215	5e-33	145
Boli_TR123126_c0_g1	TF313177	74.43	610	156	2	30	1859	2	605	0	936
Boli_TR123128_c0_g1	TF105982	61.02	177	69	0	2214	2744	2	178	2e-54	217
Boli_TR123131_c0_g1	TF332957	31.2	391	266	7	118	1281	6	344	2e-53	214
Boli_TR123140_c2_g2	TF324442	62.7	252	94	1	71	826	1	251	7e-85	317
Boli_TR123151_c0_g1	TF325792	65.47	750	257	4	204	2447	6	753	0	964
Boli_TR123175_c0_g1	TF105893	72.36	521	142	4	626	2182	1	515	0	775
Boli_TR123181_c1_g1	TF324339	84.65	228	35	1	1632	2315	1	227	4e-101	371
Boli_TR123182_c0_g3	TF323730	57.67	378	159	1	111	1241	1	378	9e-124	446
Boli_TR123183_c0_g1	TF323910	64.68	235	83	0	38	742	1	235	4e-83	312
Boli_TR123185_c0_g1	TF105433	74.85	326	80	1	839	1810	1	326	6e-138	493
Boli_TR123186_c0_g1	TF323565	84.55	997	154	1	70	3060	1	986	0	1673
Boli_TR123200_c0_g1	TF338333	48.53	68	35	1	163	366	10	76	1e-09	63.5
Boli_TR123208_c0_g2	TF336885	27.94	204	140	8	60	650	1136	1315	4e-05	50.1
Boli_TR123215_c0_g1	TF337294	59.47	190	77	1	392	961	3	186	2e-63	246
Boli_TR123242_c0_g1	TF314077	76.56	401	87	1	2155	3336	41	441	7e-175	617
Boli_TR123243_c0_g1	TF314000	60.28	282	94	6	32	823	101	378	1e-81	305
Boli_TR123250_c0_g1	TF323637	71.7	53	15	0	95	253	165	217	8e-18	92
Boli_TR123251_c1_g2	TF323810	69.88	166	48	2	909	1400	1	164	4e-60	234
Boli_TR123263_c0_g1	TF332128	56.35	1434	571	39	206	4342	69	1452	0	1471
Boli_TR123264_c0_g1	TF319889	73.36	274	68	1	1121	1927	1	274	1e-118	429
Boli_TR123274_c1_g1	TF328882	70.54	224	66	0	339	1010	3	226	7e-85	317
Boli_TR123303_c0_g1	TF105896	67.78	419	117	7	2544	3746	1	399	0	541
Boli_TR123305_c0_g1	TF352875	54.65	538	243	2	711	2321	1	536	2e-169	598
Boli_TR123312_c0_g1	TF103035	59.72	144	58	1	2046	2477	1	114	2e-40	170
Boli_TR123316_c0_g1	TF324429	47.28	184	93	8	113	652	36	198	8e-28	126
Boli_TR123318_c0_g1	TF313046	67.13	429	141	0	699	1985	2	430	8e-171	603
Boli_TR123323_c0_g1	TF314806	86.11	144	20	0	521	952	76	219	2e-124	265
Boli_TR123331_c0_g1	TF314448	77.72	534	116	2	368	1960	63	591	0	830
Boli_TR123333_c0_g2	TF328918	64.67	150	53	0	339	788	97	246	2e-85	214
Boli_TR123337_c0_g1	TF300783	80.68	678	131	0	513	2546	22	699	0	1181
Boli_TR123343_c0_g1	TF105466	94.09	186	11	0	2142	2699	1	186	2e-97	359
Boli_TR123345_c1_g1	TF324466	63.73	102	37	1	36	341	1	101	4e-33	144
Boli_TR123348_c0_g1	TF324310	46.9	113	60	1	1810	2148	208	319	3e-18	96.7
Boli_TR123376_c0_g1	TF326215	53.98	226	104	0	152	829	1	226	3e-65	250
Boli_TR123409_c1_g1	TF328609	45.65	230	125	1	337	1026	3	231	1e-55	220
Boli_TR123410_c0_g1	TF314553	60.52	309	121	1	1594	2517	9	317	3e-106	389
Boli_TR123415_c0_g1	TF324676	58.75	257	106	0	1059	1829	34	290	4e-83	312
Boli_TR123420_c0_g1	TF328571	54.94	901	402	5	473	3163	9	907	0	996
Boli_TR123438_c0_g1	TF350393	46.61	560	266	11	748	2328	100	647	1e-128	463
Boli_TR123439_c0_g3	TF329693	87.23	188	24	0	3645	4208	2	189	8e-93	345
Boli_TR123441_c0_g1	TF337953	70.45	176	51	1	126	650	1	176	3e-70	268
Boli_TR123442_c1_g1	TF336259	49.16	596	282	9	317	2041	1	589	4e-154	548
Boli_TR123449_c0_g1	TF323308	69.5	141	43	0	105	527	1	141	4e-54	215
Boli_TR123465_c0_g1	TF323303	82.66	323	54	2	1863	2825	1	322	1e-166	590
Boli_TR123466_c0_g1	TF332998	48.04	358	183	4	297	1361	7	363	6e-85	317
Boli_TR123467_c0_g1	TF313083	43.31	411	221	8	107	1303	5	408	1e-80	302
Boli_TR123468_c0_g2	TF314535	67.32	153	50	0	758	1216	1	153	7e-54	213
Boli_TR123480_c0_g1	TF332573	69.03	155	45	1	624	1079	1	155	2e-58	229
Boli_TR123482_c0_g1	TF351884	63.96	591	212	2	533	2302	6	595	0	766
Boli_TR123491_c1_g1	TF323264	78.51	1252	261	12	1046	4777	2	1225	0	1951
Boli_TR123492_c0_g1	TF332678	70.05	1279	380	8	220	4047	1	1272	0	1769
Boli_TR123508_c0_g2	TF313673	66.58	398	133	3	232	1425	1	346	9e-150	533
Boli_TR123519_c0_g3	TF105937	84.46	251	39	0	50	802	22	272	2e-119	431
Boli_TR123524_c0_g2	TF324790	55.03	169	75	1	100	603	57	225	5e-50	199
Boli_TR123530_c0_g1	TF315986	66.22	299	99	1	183	1073	1	299	2e-109	398
Boli_TR123549_c0_g1	TF313186	75.82	273	66	0	605	1423	1	273	2e-115	418
Boli_TR123550_c0_g1	TF332050	65.86	457	152	4	527	1885	38	490	4e-172	607
Boli_TR123561_c0_g1	TF105319	45.61	114	22	1	280	501	1	114	3e-18	92.8
Boli_TR123579_c1_g1	TF332348	44.96	129	71	0	1443	1829	324	452	1e-23	114
Boli_TR123585_c0_g1	TF328583	77.14	70	16	0	151	360	1	70	3e-22	109
Boli_TR123590_c0_g2	TF106148	88.57	315	36	0	1393	2337	59	373	0	572
Boli_TR123593_c0_g1	TF318328	80.67	119	22	1	303	656	1	119	7e-47	190
Boli_TR123594_c0_g1	TF323199	89.56	297	31	0	1153	2043	1	297	2e-153	545
Boli_TR123599_c0_g1	TF105781	70.61	490	139	2	1893	3347	1	490	0	713
Boli_TR123621_c0_g2	TF313544	78.13	599	125	4	2601	4379	18	615	0	952
Boli_TR123624_c2_g2	TF101033	74.62	532	134	2	271	1863	53	582	0	781
Boli_TR123639_c1_g1	TF329212	84.64	267	37	3	1066	1854	124	386	2e-125	454
Boli_TR123641_c1_g1	TF354064	53.85	143	66	1	820	1248	2	135	1e-37	159
Boli_TR123653_c1_g2	TF103043	96.67	150	5	0	146	595	1	150	1e-79	298
Boli_TR123672_c0_g1	TF105610	85.24	210	30	2	225	851	2	210	6e-100	366
Boli_TR123673_c0_g1	TF328925	47.82	1445	725	32	140	4387	10	1345	0	1147
Boli_TR123678_c0_g1	TF325540	68.84	292	90	2	3248	4120	1	291	6e-116	422
Boli_TR123710_c0_g2	TF319577	81.95	133	24	0	31	429	5	137	1e-54	214
Boli_TR123719_c1_g3	TF324216	67.55	490	157	4	278	1741	6	476	0	668
Boli_TR123727_c0_g1	TF335828	55.02	229	88	4	736	1377	6	231	7e-64	247
Boli_TR123729_c0_g1	TF336538	57.53	405	166	10	2691	3887	24	417	3e-109	399
Boli_TR123743_c0_g1	TF332657	44.23	581	317	8	3342	5063	239	811	6e-131	472
Boli_TR123746_c2_g1	TF314312	71.94	196	53	1	266	847	53	248	4e-80	300
Boli_TR123764_c3_g1	TF350447	58.69	472	179	7	61	1428	1	460	3e-145	517
Boli_TR123767_c0_g1	TF323934	78.42	139	21	1	100	489	12	150	5e-55	219
Boli_TR123772_c4_g1	TF318817	54.9	102	46	0	822	1127	697	798	2e-26	122
Boli_TR123773_c0_g1	TF350933	69.56	910	273	5	1021	3738	1	904	0	1319
Boli_TR123775_c0_g2	TF105895	63.16	114	40	1	335	670	15	128	5e-35	149
Boli_TR123783_c1_g1	TF329609	87.85	288	35	0	448	1311	59	346	3e-164	551
Boli_TR123794_c0_g1	TF314988	84.95	392	59	0	391	1566	1	392	0	705
Boli_TR123798_c0_g1	TF300065	66.34	205	69	1	512	1126	76	279	1e-71	273
Boli_TR123807_c0_g1	TF330719	61.74	115	44	2	122	466	1	111	3e-27	127
Boli_TR123808_c1_g1	TF324374	57.34	715	296	9	419	2536	2	699	0	777
Boli_TR123815_c0_g1	TF103050	76.42	632	148	2	134	2026	123	753	0	973
Boli_TR123825_c0_g1	TF320627	92.14	725	57	0	720	2894	1	725	0	1367
Boli_TR123831_c0_g1	TF351544	38.54	589	356	10	235	1983	683	1191	9e-98	362
Boli_TR123835_c1_g1	TF336369	51.81	498	226	9	1076	2527	1	491	3e-119	432
Boli_TR123837_c0_g1	TF324188	84.21	665	102	1	140	2125	1	665	0	1117
Boli_TR123847_c2_g1	TF313846	68.28	268	85	0	1556	2359	1	268	5e-107	391
Boli_TR123860_c0_g1	TF315025	66.02	206	70	1	181	798	9	213	2e-74	282
Boli_TR123863_c0_g1	TF314689	85.75	456	63	2	64	1425	2	457	0	776
Boli_TR123881_c0_g1	TF313089	68.84	276	86	1	2343	3170	20	290	1e-104	384
Boli_TR123886_c0_g1	TF326738	65.78	827	283	0	153	2633	6	832	0	1115
Boli_TR123892_c0_g1	TF328444	78.48	79	17	0	5021	5257	6	84	4e-25	120
Boli_TR123893_c2_g3	TF320813	61.01	631	239	5	13	1884	1	625	0	775
Boli_TR123895_c0_g1	TF331730	61.06	226	88	2	498	1175	1	223	7e-75	284
Boli_TR123905_c0_g1	TF333335	68.17	333	104	2	3176	4168	12	343	2e-124	449
Boli_TR123907_c5_g1	TF314828	80.6	201	39	0	648	1250	107	307	6e-131	346
Boli_TR123914_c0_g1	TF328612	68.13	91	29	0	304	576	14	104	1e-29	131
Boli_TR123940_c2_g1	TF105959	90	30	3	0	125	214	1	30	5e-08	59.7
Boli_TR123964_c3_g1	TF300379	89.85	591	60	0	3084	4856	1	591	0	1100
Boli_TR123965_c1_g2	TF300081	91.3	161	14	0	321	803	20	180	1e-82	310
Boli_TR123966_c0_g1	TF314687	57.76	509	213	2	1902	3422	1	509	4e-170	601
Boli_TR123972_c1_g1	TF105274	75.29	344	56	6	115	1059	1	338	1e-135	486
Boli_TR123980_c0_g1	TF328380	74.24	66	17	2	68	265	1	64	1e-29	100
Boli_TR123989_c1_g1	TF337855	42.57	498	262	13	289	1710	2	483	1e-84	317
Boli_TR123994_c1_g2	TF351120	34.92	315	197	8	256	1176	6	305	5e-43	179
Boli_TR123996_c0_g1	TF300535	87.79	1179	142	1	398	3928	2	1180	0	2111
Boli_TR124004_c0_g1	TF328807	52.89	881	389	12	108	2672	1	873	0	859
Boli_TR124007_c0_g1	TF316804	70.42	426	126	1	1314	2591	24	448	9e-172	606
Boli_TR124010_c0_g2	TF323878	82.05	39	7	0	432	548	181	219	1e-13	77.8
Boli_TR124012_c0_g1	TF300636	88.28	1084	125	2	1599	4844	1	1083	0	1894
Boli_TR124015_c0_g1	TF323449	64.44	613	216	4	193	2025	1	606	0	785
Boli_TR124038_c0_g1	TF314487	77.01	361	83	0	37	1119	1	361	5e-171	605
Boli_TR124059_c0_g1	TF315161	47.57	206	79	3	2629	3159	1	206	4e-40	169
Boli_TR124068_c0_g1	TF332230	53.03	594	266	10	625	2367	1	580	5e-158	560
Boli_TR124070_c0_g1	TF324074	91.92	879	71	1	696	3332	2	878	0	1680
Boli_TR124085_c3_g1	TF323615	88.47	642	70	2	178	2091	6	647	0	1141
Boli_TR124097_c1_g1	TF105698	64.37	870	307	6	533	3133	1	854	0	1132
Boli_TR124100_c0_g1	TF337318	30.92	152	102	2	423	869	16	167	2e-13	79
Boli_TR124105_c0_g1	TF323798	53.81	236	109	5	146	853	1	231	1e-55	219
Boli_TR124105_c0_g2	TF329445	50	1088	534	15	99	3332	66	1130	0	1024
Boli_TR124108_c1_g2	TF320816	53.01	847	377	17	70	2547	15	845	0	760
Boli_TR124126_c0_g1	TF333208	38.85	399	207	8	2375	3460	60	457	5e-70	269
Boli_TR124135_c0_g1	TF323819	79.17	480	100	0	54	1493	1	480	0	765
Boli_TR124144_c0_g1	TF313643	72.47	523	144	0	175	1743	2	524	0	795
Boli_TR124175_c0_g1	TF354277	76.75	357	83	0	445	1515	2	358	1e-156	556
Boli_TR124176_c0_g2	TF328541	88.24	306	34	2	2086	2997	1	306	1e-151	540
Boli_TR124191_c0_g1	TF314424	86.19	333	46	0	610	1608	31	363	5e-162	574
Boli_TR124216_c0_g1	TF105873	76.62	308	72	0	566	1489	48	355	5e-145	517
Boli_TR124228_c0_g1	TF105989	88.89	45	5	0	100	234	266	310	2e-17	89.7
Boli_TR124246_c1_g1	TF312882	55.52	317	126	4	70	975	12	327	2e-97	357
Boli_TR124253_c0_g1	TF334641	39.45	583	330	10	371	2050	1	543	2e-102	376
Boli_TR124261_c1_g1	TF330928	39.5	200	112	9	81	653	15	196	2e-18	95.1
Boli_TR124281_c0_g1	TF333326	62.66	932	341	8	572	3346	1	865	0	1133
Boli_TR124295_c2_g3	TF328591	58.02	243	98	4	390	1106	2	243	1e-75	286
Boli_TR124302_c0_g1	TF105702	85.13	908	133	3	676	3393	1	907	0	1595
Boli_TR124309_c3_g1	TF314478	72.97	296	80	0	209	1096	224	519	6e-132	473
Boli_TR124320_c0_g1	TF105966	71.12	748	210	2	1038	3263	36	781	0	1044
Boli_TR124338_c0_g1	TF105252	67.09	629	165	6	78	1838	6	628	0	828
Boli_TR124343_c0_g1	TF324580	89.08	229	25	1	6564	7250	1	227	9e-118	429
Boli_TR124351_c0_g1	TF332685	72.55	1071	288	10	224	3418	1	1056	0	1499
Boli_TR124367_c0_g1	TF105798	74.1	417	108	0	639	1889	45	461	0	668
Boli_TR124372_c1_g5	TF343850	52.63	95	44	2	1494	1775	17	110	4e-19	99
Boli_TR124373_c0_g1	TF300866	88.9	847	88	4	159	2681	12	857	0	1520
Boli_TR124375_c0_g1	TF315064	78.18	275	59	1	313	1134	1	275	2e-124	449
Boli_TR124379_c3_g1	TF314071	63.76	149	54	0	505	951	114	262	5e-50	200
Boli_TR124385_c0_g1	TF323277	57.34	218	81	2	281	898	48	265	4e-70	265
Boli_TR124400_c0_g1	TF330996	65.9	692	223	5	3879	5915	188	878	0	911
Boli_TR124414_c0_g1	TF328894	89.96	508	51	0	411	1934	1	508	0	905
Boli_TR124425_c0_g1	TF105983	55.48	310	129	5	150	1052	28	330	2e-93	346
Boli_TR124442_c0_g1	TF333242	53.7	365	160	4	47	1114	1	364	4e-104	382
Boli_TR124443_c1_g1	TF106103	67.55	453	143	1	1975	3321	16	468	4e-176	621
Boli_TR124454_c0_g1	TF101224	88.99	736	79	2	809	3010	1	734	0	1329
Boli_TR124468_c0_g1	TF328592	44.11	1179	632	22	220	3675	25	1140	0	842
Boli_TR124470_c0_g1	TF336575	37.14	210	131	4	104	730	1	192	3e-26	121
Boli_TR124471_c0_g1	TF332999	93.33	75	5	0	2683	2907	1	75	4e-33	146
Boli_TR124478_c0_g1	TF332562	43.97	448	240	3	1089	2399	1	448	5e-105	384
Boli_TR124480_c1_g1	TF324352	67	100	33	0	94	393	14	113	4e-31	138
Boli_TR124484_c0_g1	TF313830	84.6	630	93	4	53	1930	2	628	0	1107
Boli_TR124489_c0_g1	TF312828	74.24	330	85	0	5896	6885	1	330	2e-151	540
Boli_TR124497_c1_g2	TF320485	73.81	420	110	0	171	1430	1	420	0	643
Boli_TR124520_c0_g2	TF324163	94.92	1379	68	2	166	4296	14	1392	0	2673
Boli_TR124524_c4_g1	TF105891	86.27	925	127	0	192	2966	1	925	0	1622
Boli_TR124536_c0_g1	TF351057	71.5	214	57	1	2444	3073	1	214	5e-86	322
Boli_TR124537_c0_g3	TF317466	67.7	514	164	5	489	2024	1	508	0	664
Boli_TR124540_c2_g1	TF352344	71.18	288	83	2	948	1811	2	263	1e-124	449
Boli_TR124541_c0_g2	TF314654	66.93	127	39	4	55	426	1	126	3e-38	162
Boli_TR124546_c0_g1	TF331989	74.63	205	52	1	426	1040	1	202	2e-82	309
Boli_TR124553_c1_g1	TF335879	50	148	69	2	222	650	1	148	2e-29	132
Boli_TR124556_c0_g1	TF105611	77.03	418	91	2	450	1688	1	418	0	677
Boli_TR124557_c0_g1	TF106115	83.14	433	72	1	178	1473	14	446	0	774
Boli_TR124561_c3_g1	TF314732	61.96	418	159	1	718	1971	122	538	6e-179	523
Boli_TR124568_c0_g1	TF313056	75	484	117	3	124	1563	10	491	0	741
Boli_TR124574_c0_g1	TF329795	68.89	225	70	0	9	683	1	225	2e-91	340
Boli_TR124578_c2_g1	TF314751	83.23	620	104	0	1776	3635	74	693	0	1043
Boli_TR124580_c0_g1	TF319446	58.76	177	69	1	4378	4896	11	187	2e-53	214
Boli_TR124600_c1_g2	TF344110	71.31	251	72	1	203	955	3	252	6e-97	358
Boli_TR124604_c0_g1	TF312823	72.46	69	19	1	100	306	1	62	3e-23	108
Boli_TR124610_c0_g1	TF332850	61.74	311	116	5	890	1813	4	308	5e-93	344
Boli_TR124615_c1_g2	TF331746	57.41	54	23	0	645	806	161	214	5e-10	68.2
Boli_TR124616_c0_g2	TF324139	78.95	133	28	1	429	827	38	169	2e-50	201
Boli_TR124629_c2_g1	TF314404	96.24	505	19	0	226	1740	1	505	0	987
Boli_TR124629_c3_g4	TF300273	89.8	49	5	0	401	547	35	83	1e-19	99
Boli_TR124646_c0_g1	TF331431	49.59	615	306	6	143	1975	10	608	3e-161	571
Boli_TR124671_c1_g1	TF331050	68.15	807	249	5	146	2542	1	801	0	1070
Boli_TR124677_c0_g1	TF105456	46.45	1098	542	17	426	3581	5	1078	0	870
Boli_TR124678_c0_g1	TF331108	38.04	723	430	19	193	2307	1	652	6e-101	372
Boli_TR124695_c1_g1	TF331670	53.27	428	171	10	785	1981	4	419	4e-114	414
Boli_TR124704_c0_g1	TF300435	75.71	420	100	2	217	1470	478	896	0	636
Boli_TR124717_c0_g1	TF314150	54.01	1657	697	35	209	4984	4	1628	0	1616
Boli_TR124721_c0_g1	TF320091	92.92	113	8	0	1147	1485	4	116	1e-53	213
Boli_TR124723_c3_g2	TF336902	50.47	107	52	2	1761	2078	1	103	4e-18	96.3
Boli_TR124749_c0_g1	TF328425	73.75	160	42	1	4649	5128	7	163	2e-64	251
Boli_TR124759_c0_g2	TF335504	52.38	252	120	1	1336	2091	104	346	3e-62	242
Boli_TR124764_c0_g1	TF314400	76.88	532	115	4	309	1880	1	532	0	847
Boli_TR124768_c0_g1	TF331539	72.77	191	50	1	373	939	1	191	1e-82	311
Boli_TR124778_c0_g1	TF105949	72.94	255	66	4	49	804	1	246	3e-93	343
Boli_TR124805_c0_g2	TF106127	54.73	676	267	6	826	2736	13	687	0	750
Boli_TR124819_c1_g1	TF313236	82.96	722	123	0	113	2278	1	722	0	1220
Boli_TR124825_c2_g1	TF329177	60.83	623	242	2	238	2100	1	623	0	773
Boli_TR124826_c0_g1	TF317963	57.72	149	63	0	241	687	1	149	3e-47	192
Boli_TR124835_c0_g2	TF314772	67.61	460	149	2	1052	2431	6	438	0	674
Boli_TR124848_c0_g1	TF318988	64.6	161	49	1	1113	1571	2	162	4e-50	201
Boli_TR124849_c0_g2	TF105908	85.58	1498	202	7	2338	6789	1	1467	0	2532
Boli_TR124863_c0_g1	TF314451	85.32	293	42	2	68	943	176	441	9e-145	516
Boli_TR124896_c1_g1	TF332263	67.64	720	225	9	546	2681	329	1035	0	975
Boli_TR124904_c5_g1	TF101092	66.03	574	194	4	893	2611	19	581	0	755
Boli_TR124907_c1_g1	TF332945	39.18	365	180	8	205	1173	17	369	1e-54	217
Boli_TR124925_c0_g2	TF318389	69.58	286	84	2	277	1125	1	284	4e-116	421
Boli_TR124938_c1_g1	TF313708	55.1	441	198	3	176	1498	1	430	3e-139	499
Boli_TR124952_c0_g1	TF329763	72.7	315	84	4	217	1155	7	318	2e-128	462
Boli_TR124962_c0_g1	TF337571	27.48	404	270	9	237	1379	11	398	2e-27	126
Boli_TR124986_c0_g3	TF331544	33.23	1300	704	47	547	3954	1	1257	1e-126	457
Boli_TR124987_c1_g1	TF351270	66.29	789	249	8	470	2785	1	786	0	1044
Boli_TR124989_c0_g1	TF318578	66.22	148	50	0	1024	1467	17	164	2e-54	216
Boli_TR124991_c1_g1	TF103011	64.51	586	206	3	1975	3726	1	580	0	753
Boli_TR125014_c0_g1	TF105690	72.71	568	155	0	750	2453	9	576	0	879
Boli_TR125034_c0_g1	TF337899	68.53	251	78	1	2433	3182	142	392	3e-96	356
Boli_TR125043_c1_g1	TF324668	67.06	85	28	0	175	429	1	85	5e-26	120
Boli_TR125062_c6_g1	TF339494	57.69	78	33	2	1542	1775	1	66	1e-14	84
Boli_TR125089_c0_g1	TF313364	91.86	221	18	0	275	937	1	221	5e-114	415
Boli_TR125091_c1_g1	TF320024	74.78	452	114	0	166	1521	23	474	0	739
Boli_TR125099_c0_g1	TF333279	55.6	750	295	8	60	2195	72	809	0	773
Boli_TR125107_c0_g1	TF101090	61.47	981	338	14	457	3279	1	975	0	1110
Boli_TR125120_c0_g1	TF315119	72.73	132	36	0	149	544	3	134	2e-52	209
Boli_TR125135_c0_g1	TF103001	75.51	1482	353	12	229	4644	2	1463	0	2234
Boli_TR125137_c0_g1	TF314294	92.39	92	7	0	62	337	315	406	8e-44	177
Boli_TR125141_c0_g1	TF105762	87.34	79	10	0	1	237	26	104	3e-36	152
Boli_TR125155_c0_g1	TF101163	68.64	1151	354	3	140	3571	1	1150	0	1612
Boli_TR125193_c0_g1	TF313161	48.56	871	444	14	2	2602	51	902	0	782
Boli_TR125216_c0_g3	TF101072	58.76	2357	937	32	5084	12049	762	3100	0	2578
Boli_TR125279_c0_g1	TF321400	88.09	277	33	0	2152	2982	1	277	0	508
Boli_TR125284_c0_g1	TF316770	58.47	236	98	1	2786	3493	2	233	2e-77	293
Boli_TR125285_c1_g1	TF323932	63.71	926	332	7	287	3052	1	918	0	1152
Boli_TR125304_c1_g1	TF313524	75.29	170	42	0	1557	2066	9	178	6e-69	264
Boli_TR125306_c0_g1	TF105312	72.94	303	82	1	388	1296	1	302	1e-128	463
Boli_TR125309_c6_g1	TF106407	82.29	175	31	0	404	928	1	175	8e-86	319
Boli_TR125327_c1_g2	TF323780	77.59	174	38	1	597	1115	1	174	2e-75	285
Boli_TR125338_c0_g2	TF324587	80.96	457	79	4	1195	2541	1	452	0	746
Boli_TR125341_c0_g1	TF323852	79.34	121	25	0	142	504	1	121	3e-47	194
Boli_TR125346_c2_g2	TF324839	57.06	333	133	4	2338	3306	29	358	8e-90	334
Boli_TR125347_c1_g1	TF329714	61.43	140	54	1	135	554	224	362	6e-41	172
Boli_TR125353_c0_g1	TF105918	79.73	296	60	0	33	920	3	298	5e-139	498
Boli_TR125370_c0_g2	TF314184	82.93	369	63	0	2845	3951	1	369	7e-174	614
Boli_TR125377_c0_g1	TF335997	49.29	140	71	1	1600	2019	1	136	2e-28	130
Boli_TR125380_c0_g1	TF320419	84.16	101	16	1	421	723	2	100	2e-40	169
Boli_TR125391_c4_g1	TF324076	89.86	355	36	1	688	1752	89	441	0	644
Boli_TR125392_c0_g1	TF329246	58.97	563	230	5	502	2187	19	574	0	725
Boli_TR125401_c0_g1	TF344096	44.33	203	112	5	307	912	20	214	1e-36	156
Boli_TR125411_c1_g1	TF314727	63.16	76	28	0	1284	1511	1	76	8e-23	110
Boli_TR125418_c0_g1	TF318976	83.58	67	11	0	5	205	175	241	3e-28	125
Boli_TR125426_c1_g1	TF105536	72.11	190	49	3	194	751	13	201	5e-67	259
Boli_TR125434_c0_g1	TF314428	59.2	174	71	3	777	1298	320	485	4e-52	207
Boli_TR125454_c1_g1	TF328940	37.92	1242	771	9	177	3902	65	1245	0	854
Boli_TR125459_c0_g1	TF334213	38.13	716	420	18	1595	3673	1	658	2e-103	380
Boli_TR125460_c0_g1	TF314392	65.67	871	296	12	105	2708	4	841	0	1099
Boli_TR125464_c0_g1	TF105746	73.64	387	102	1	652	1812	37	422	1e-168	596
Boli_TR125502_c0_g1	TF300204	70.95	809	232	4	5496	7913	1	808	0	1176
Boli_TR125516_c0_g1	TF314819	84.44	45	7	0	1721	1855	274	318	7e-16	88.2
Boli_TR125532_c0_g1	TF328575	84.46	708	110	3	1142	3265	1	659	0	1196
Boli_TR125576_c1_g1	TF106281	59.19	1262	512	12	2563	6339	1	1244	0	1444
Boli_TR125582_c0_g1	TF329535	60.47	43	17	0	59	187	2478	2520	4e-08	58.5
Boli_TR125589_c0_g1	TF314758	74.76	737	144	1	34	2118	71	807	0	1136
Boli_TR125596_c0_g1	TF328861	60.74	163	62	2	240	722	4	166	1e-47	193
Boli_TR125599_c0_g2	TF324420	70.59	102	30	0	2023	2328	6	107	5e-36	155
Boli_TR125601_c1_g2	TF300191	84.62	78	12	0	1414	1647	64	141	6e-32	141
Boli_TR125606_c0_g1	TF324853	52.94	102	48	1	177	482	11	111	1e-22	107
Boli_TR125608_c0_g1	TF330947	49.67	304	143	5	1150	2031	43	339	3e-94	310
Boli_TR125625_c0_g2	TF335747	61.96	184	70	1	2460	3011	1	183	4e-58	229
Boli_TR125628_c0_g1	TF101531	68.56	986	273	19	971	3817	7	987	0	1279
Boli_TR125635_c0_g3	TF324329	72.22	216	60	1	170	817	282	494	2e-93	345
Boli_TR125652_c0_g1	TF300333	73.84	1013	262	1	248	3277	19	1031	0	1569
Boli_TR125653_c0_g1	TF105242	64.49	276	92	1	131	940	2	277	1e-96	357
Boli_TR125661_c0_g1	TF102021	50.48	313	150	5	295	1218	14	323	9e-73	276
Boli_TR125666_c0_g1	TF324222	50.62	729	333	9	186	2291	8	727	0	657
Boli_TR125687_c0_g1	TF328750	59.73	586	231	3	41	1783	8	588	0	702
Boli_TR125699_c0_g2	TF336288	45.67	208	111	2	396	1013	8	212	8e-46	188
Boli_TR125712_c1_g1	TF331708	80.62	418	81	1	147	1400	1	417	0	718
Boli_TR125734_c0_g1	TF335604	57.34	361	154	3	3115	4197	1	352	6e-117	425
Boli_TR125737_c0_g1	TF319468	73.22	743	197	6	742	2964	1	735	0	1018
Boli_TR125742_c0_g1	TF315090	74.47	329	76	5	187	1149	1	329	2e-137	493
Boli_TR125762_c0_g1	TF336851	55.6	250	104	6	147	875	108	345	1e-61	241
Boli_TR125768_c1_g1	TF330880	65.15	947	325	11	1374	4199	1	932	0	1178
Boli_TR125780_c0_g1	TF333391	55.03	318	140	8	520	1464	1	303	1e-86	323
Boli_TR125803_c0_g1	TF324742	66.08	398	133	3	589	1776	1	396	2e-148	529
Boli_TR125809_c0_g2	TF300609	72.44	820	225	2	584	3040	105	923	0	1221
Boli_TR125827_c0_g2	TF332914	58.6	285	117	2	100	951	1	264	6e-94	346
Boli_TR125830_c0_g1	TF332064	76.13	155	36	3	1311	1772	1	152	1e-65	253
Boli_TR125833_c4_g1	TF106133	59.18	147	60	1	605	1045	3	144	4e-41	172
Boli_TR125835_c0_g1	TF300180	57.63	118	50	0	343	696	35	152	4e-32	141
Boli_TR125839_c0_g1	TF338350	36.41	217	127	7	1803	2420	65	245	8e-25	119
Boli_TR125843_c0_g1	TF331553	82.69	208	36	1	1730	2353	1	207	1e-95	353
Boli_TR125845_c1_g2	TF335955	46.61	339	159	10	591	1541	1	336	8e-65	250
Boli_TR125897_c6_g1	TF314889	74.66	521	132	1	43	1605	1	518	0	801
Boli_TR125900_c0_g2	TF315151	92.72	151	11	0	1637	2089	1	151	2e-77	293
Boli_TR125924_c1_g1	TF105311	74.36	156	40	0	1262	1729	39	194	5e-63	244
Boli_TR125935_c0_g1	TF323479	68.29	473	150	0	722	2140	1	473	0	660
Boli_TR125940_c0_g1	TF331130	52.9	915	319	34	1088	3496	1	885	0	766
Boli_TR125944_c0_g1	TF324912	73.07	921	241	4	2102	4843	1	920	0	1391
Boli_TR125956_c0_g1	TF106159	94.34	53	3	0	66	224	163	215	1e-21	103
Boli_TR125966_c0_g1	TF328774	40.79	755	433	16	341	2563	1	712	1e-134	484
Boli_TR125978_c1_g1	TF335867	41.09	718	405	12	69	2168	91	797	1e-146	523
Boli_TR125992_c0_g1	TF324259	77.01	896	201	3	156	2828	80	974	0	1402
Boli_TR125992_c0_g2	TF352294	76.35	148	34	1	3393	3833	124	271	7e-100	255
Boli_TR125994_c0_g1	TF332216	55.99	584	252	4	1314	3050	352	933	0	639
Boli_TR126009_c0_g1	TF313084	49.02	102	46	3	1857	2144	348	446	9e-15	84.7
Boli_TR126025_c0_g1	TF105409	67.8	323	80	4	196	1092	22	343	1e-113	411
Boli_TR126041_c0_g1	TF336235	64.33	356	116	2	3656	4690	12	367	1e-131	474
Boli_TR126054_c0_g1	TF314565	56.23	955	417	8	1065	3926	7	922	0	1094
Boli_TR126060_c0_g1	TF336906	53.33	90	38	3	287	544	1	89	2e-16	89
Boli_TR126062_c0_g1	TF324072	59.28	474	188	6	1798	3204	12	472	9e-153	543
Boli_TR126086_c0_g1	TF333138	74.19	399	98	1	653	1834	16	414	0	637
Boli_TR126093_c1_g1	TF300230	56.33	158	54	4	4672	5100	3	160	2e-41	174
Boli_TR126126_c0_g1	TF333301	41.06	850	468	25	153	2603	1	806	1e-137	493
Boli_TR126135_c0_g1	TF324755	71.95	303	82	1	535	1434	1	303	1e-123	446
Boli_TR126137_c0_g1	TF324367	88.51	731	83	1	1322	3511	242	972	0	1314
Boli_TR126139_c0_g1	TF332749	50.79	191	93	2	824	1393	30	217	5e-50	202
Boli_TR126144_c0_g1	TF314903	66.83	1046	347	2	163	3300	82	1124	0	1409
Boli_TR126146_c0_g1	TF313217	71.95	738	203	3	212	2413	1	736	0	1071
Boli_TR126149_c3_g1	TF332092	63.01	146	53	2	263	697	16	160	9e-52	198
Boli_TR126159_c0_g1	TF352582	66.91	417	137	2	3216	4463	28	443	5e-162	575
Boli_TR126167_c1_g1	TF313702	86.32	212	29	0	114	749	1	212	8e-99	364
Boli_TR126169_c0_g3	TF313832	63.67	501	179	4	97	1590	1	496	1e-173	613
Boli_TR126211_c0_g1	TF101103	46.3	784	402	13	1029	3323	1	772	0	640
Boli_TR126219_c0_g1	TF103054	93.02	1390	97	0	215	4384	1	1390	0	2623
Boli_TR126224_c0_g1	TF329234	53.11	819	376	8	604	3036	50	864	0	788
Boli_TR126229_c0_g1	TF351136	50.8	624	291	10	411	2234	3	613	6e-164	581
Boli_TR126230_c0_g2	TF313330	57.35	945	400	11	135	2960	5	865	0	1010
Boli_TR126238_c0_g1	TF300063	77.64	331	74	0	2069	3061	7	337	4e-156	555
Boli_TR126245_c2_g3	TF350386	29.31	116	80	2	3	344	42	152	7e-05	47.8
Boli_TR126247_c0_g1	TF329791	80.23	1669	303	4	252	5177	1	1668	0	2960
Boli_TR126251_c0_g1	TF314337	75.74	441	106	1	13	1332	1	441	0	708
Boli_TR126254_c2_g1	TF352785	80.55	1136	195	4	73	3402	3	1130	0	1849
Boli_TR126264_c2_g3	TF315157	79.38	160	33	0	282	761	1	160	1e-68	262
Boli_TR126272_c0_g1	TF324792	61.54	312	120	3	371	1306	96	402	4e-106	389
Boli_TR126273_c1_g1	TF106421	64.04	431	153	1	193	1479	6	436	4e-163	578
Boli_TR126283_c0_g1	TF331813	48.83	512	261	7	1082	2614	1	435	8e-127	457
Boli_TR126285_c0_g2	TF105673	67.81	845	264	7	85	2595	1	839	0	1163
Boli_TR126317_c0_g1	TF316616	75.44	1018	235	9	426	3434	4	1015	0	1534
Boli_TR126318_c0_g2	TF328824	53.33	285	125	5	323	1153	7	280	7e-76	288
Boli_TR126322_c0_g1	TF312901	79.08	1353	279	1	2343	6389	401	1753	0	2229
Boli_TR126328_c0_g1	TF314441	90.59	340	32	0	3816	4835	1	340	4e-179	632
Boli_TR126329_c0_g1	TF317729	59.59	975	354	13	363	3167	1	965	0	1097
Boli_TR126331_c0_g5	TF336046	44.71	85	47	0	1548	1802	116	200	6e-14	81.6
Boli_TR126339_c1_g1	TF323827	68.39	155	49	0	2606	3070	1	155	3e-53	213
Boli_TR126350_c2_g1	TF313210	61.59	466	151	10	3605	4918	1	451	3e-145	519
Boli_TR126351_c0_g1	TF328445	35.54	1013	602	20	398	3283	1	982	1e-159	566
Boli_TR126362_c0_g1	TF106469	48.7	926	456	18	286	3006	1	912	0	790
Boli_TR126369_c0_g1	TF331183	66.1	882	292	7	3554	6178	8	879	0	1143
Boli_TR126401_c0_g2	TF316311	71.05	76	15	1	40	246	3	78	1e-19	97.8
Boli_TR126412_c0_g1	TF336021	68.53	340	101	8	1488	2489	36	367	2e-110	402
Boli_TR126413_c1_g1	TF315047	85.49	972	139	2	69	2978	1	971	0	1642
Boli_TR126419_c0_g1	TF314643	87.3	693	83	2	217	2280	1	692	0	1245
Boli_TR126422_c0_g1	TF350286	59.63	753	262	16	1239	3371	1	719	0	820
Boli_TR126427_c0_g1	TF335742	38.99	731	399	15	211	2262	21	715	1e-130	470
Boli_TR126440_c2_g1	TF328636	52.34	235	109	4	2468	3163	8	236	1e-57	228
Boli_TR126446_c0_g1	TF328403	70.19	161	48	0	235	717	4	164	1e-60	237
Boli_TR126448_c0_g4	TF105163	48.92	231	115	4	387	1070	8	229	1e-56	224
Boli_TR126468_c0_g1	TF324483	50	84	41	2	6	254	471	552	9e-13	73.9
Boli_TR126477_c0_g2	TF323909	65.86	290	98	3	4	870	19	303	3e-107	390
Boli_TR126482_c0_g1	TF101137	57.52	758	310	9	545	2782	2	753	0	861
Boli_TR126485_c0_g1	TF329557	32.49	631	412	9	1783	3633	28	613	1e-79	301
Boli_TR126497_c2_g1	TF327203	57.42	627	261	7	27	1889	1	622	0	689
Boli_TR126507_c1_g1	TF105925	65.46	304	77	10	193	1020	2	289	1e-94	350
Boli_TR126524_c0_g1	TF336079	37.23	274	163	7	5383	6177	3	264	6e-34	150
Boli_TR126531_c0_g1	TF332137	32.11	788	504	19	7171	9441	448	1213	3e-90	338
Boli_TR126542_c0_g1	TF324093	79.65	172	34	1	3230	3742	94	265	2e-72	277
Boli_TR126547_c5_g2	TF334697	47.92	530	246	13	1768	3267	6	509	4e-117	426
Boli_TR126559_c0_g1	TF333963	47.83	851	434	5	137	2659	1	844	0	743
Boli_TR126564_c0_g1	TF300079	74.24	330	85	0	199	1188	1	330	6e-140	499
Boli_TR126567_c0_g2	TF315188	74.46	560	142	1	206	1882	23	582	0	858
Boli_TR126582_c0_g2	TF335794	33.68	95	57	2	331	597	1	91	2e-07	57.8
Boli_TR126587_c0_g1	TF314977	73.96	288	70	3	102	950	1	288	2e-117	425
Boli_TR126589_c0_g1	TF339976	32.91	316	194	8	3691	4584	1	296	3e-30	137
Boli_TR126604_c0_g1	TF335737	34.38	160	93	5	407	850	14	165	4e-13	79.7
Boli_TR126610_c0_g1	TF315519	89.89	534	54	1	3028	4629	1	533	0	968
Boli_TR126637_c0_g1	TF335976	48.33	120	61	1	255	611	6	125	1e-24	117
Boli_TR126645_c0_g2	TF351573	68.69	642	201	0	334	2259	566	1207	0	935
Boli_TR126649_c0_g1	TF105778	82.25	1414	249	5	78	4313	2	1411	0	2317
Boli_TR126661_c0_g2	TF329063	48.63	401	157	10	552	1607	16	412	4e-88	328
Boli_TR126666_c0_g1	TF105388	69.21	773	238	4	172	2490	1	760	0	1027
Boli_TR126675_c0_g1	TF314249	72.86	597	162	2	90	1880	3	597	0	894
Boli_TR126676_c1_g1	TF330786	42.27	388	223	5	645	1805	15	361	6e-94	348
Boli_TR126681_c0_g1	TF300848	84.2	386	61	1	2813	3970	11	392	0	669
Boli_TR126684_c0_g1	TF332788	47.17	1043	516	24	158	3181	1	1016	0	823
Boli_TR126701_c0_g1	TF106238	52.91	206	86	2	98	682	3	208	4e-59	229
Boli_TR126721_c0_g2	TF351959	47.68	581	301	4	184	1917	5	581	8e-158	561
Boli_TR126722_c0_g1	TF105003	85.17	735	105	3	2363	4555	1	734	0	1235
Boli_TR126753_c0_g1	TF312852	51.61	1271	532	16	599	4162	240	1489	0	1192
Boli_TR126755_c0_g1	TF332939	40.91	1601	903	37	340	5013	4	1529	0	1009
Boli_TR126774_c0_g1	TF332421	71	500	140	5	115	1599	210	700	0	679
Boli_TR126788_c0_g2	TF329331	50	740	334	19	77	2188	1	731	3e-175	619
Boli_TR126789_c0_g1	TF332210	57.51	1165	480	16	567	4016	1	1162	0	1207
Boli_TR126790_c0_g1	TF323873	61.3	478	180	4	2138	3556	1	472	4e-167	591
Boli_TR126822_c0_g1	TF314641	80.14	428	82	3	3	1277	417	838	0	689
Boli_TR126826_c1_g1	TF332947	65.12	129	41	1	34	408	1	129	7e-36	155
Boli_TR126883_c1_g1	TF323431	78.14	1148	251	6	1265	4708	1	1051	0	1748
Boli_TR126885_c0_g1	TF335748	36.23	276	167	5	2174	2974	4	221	5e-30	136
Boli_TR126888_c1_g2	TF354253	91.44	292	25	0	153	1028	29	320	1e-155	552
Boli_TR126894_c0_g1	TF313821	67.64	584	189	2	3399	5150	1	577	0	779
Boli_TR126906_c0_g1	TF333384	62.37	93	31	2	215	481	1	91	3e-23	111
Boli_TR126929_c2_g1	TF324529	74.17	1053	264	7	826	3960	1	1045	0	1523
Boli_TR126934_c1_g1	TF330433	25	148	111	3	2133	2576	55	182	7e-05	52.4
Boli_TR126946_c0_g1	TF324186	64.94	790	269	6	86	2431	1	783	0	959
Boli_TR126951_c0_g3	TF324579	82.8	407	70	0	149	1369	1	407	0	687
Boli_TR126954_c0_g1	TF330866	43.81	194	105	6	45	614	1	185	3e-33	143
Boli_TR126964_c0_g1	TF324443	46.31	149	73	4	281	706	1	142	6e-22	106
Boli_TR126965_c10_g2	TF323863	77.32	97	22	0	158	448	1	97	2e-35	155
Boli_TR126984_c2_g1	TF324083	77.02	483	111	1	45	1493	114	595	0	766
Boli_TR126985_c0_g2	TF328442	58.65	520	215	6	731	2290	16	498	2e-167	592
Boli_TR127002_c0_g1	TF335463	88.64	132	15	0	200	595	34	165	1e-65	251
Boli_TR127017_c0_g1	TF323508	64.87	2223	769	14	133	6765	1	2208	0	2798
Boli_TR127040_c0_g4	TF314770	85.39	267	39	0	151	951	120	386	3e-125	451
Boli_TR127047_c5_g1	TF323442	66.5	585	196	0	351	2105	1	585	0	830
Boli_TR127065_c0_g1	TF330884	50.73	1500	699	19	2168	6547	1	1464	0	1312
Boli_TR127077_c0_g1	TF324977	63.69	358	118	3	1357	2394	215	572	2e-125	452
Boli_TR127111_c4_g1	TF336039	57.54	179	75	1	2329	2862	4	182	1e-52	211
Boli_TR127133_c0_g1	TF335729	42.36	288	162	4	465	1316	25	311	3e-51	205
Boli_TR127135_c0_g1	TF105931	76.54	439	92	3	54	1337	1	433	0	705
Boli_TR127149_c0_g2	TF300437	75.9	751	166	4	847	3054	10	760	0	1208
Boli_TR127154_c3_g3	TF330769	62.82	78	29	0	64	297	4	81	1e-23	109
Boli_TR127160_c1_g1	TF105617	83.33	258	43	0	2921	3694	1	258	3e-122	442
Boli_TR127161_c0_g1	TF337563	44.86	2033	991	43	564	6272	1	2016	0	1477
Boli_TR127181_c0_g1	TF319713	60.66	1932	754	11	25	5802	1	1919	0	2256
Boli_TR127182_c0_g1	TF101182	67.43	3104	1000	15	2759	12037	1	3061	0	4176
Boli_TR127184_c1_g2	TF324582	51.4	642	312	3	2077	4002	1	632	0	665
Boli_TR127204_c1_g2	TF329303	82.93	82	14	0	149	394	1	82	8e-32	140
Boli_TR127207_c0_g1	TF314080	67.81	494	155	4	728	2197	1	491	0	674
Boli_TR127209_c0_g1	TF315194	91.15	452	40	0	361	1716	1	452	0	876
Boli_TR127223_c0_g1	TF300018	77.17	346	79	0	162	1199	2	347	3e-170	601
Boli_TR127251_c0_g1	TF324548	88.84	484	45	2	3334	4758	1	484	0	892
Boli_TR127270_c0_g1	TF315071	60.77	311	122	2	259	1191	2	308	8e-105	383
Boli_TR127279_c0_g1	TF314789	57.21	222	93	5	293	952	13	228	2e-58	230
Boli_TR127303_c0_g1	TF300689	69.92	133	40	0	2078	2476	582	714	1e-50	204
Boli_TR127310_c0_g1	TF328614	85.71	91	13	0	1550	1822	1	91	3e-37	159
Boli_TR127346_c0_g1	TF323794	51.94	206	95	3	7	612	4	208	1e-54	216
Boli_TR127354_c0_g2	TF317035	65.66	495	165	7	2917	4386	1	487	0	638
Boli_TR127365_c0_g1	TF335690	42.69	520	295	10	968	2518	4	485	4e-110	402
Boli_TR127389_c0_g2	TF106428	69.47	678	207	0	1793	3826	2	679	0	927
Boli_TR127394_c0_g1	TF314212	78.2	789	162	6	163	2499	1	786	0	1244
Boli_TR127399_c0_g1	TF333205	70.49	349	98	3	280	1311	26	373	3e-134	481
Boli_TR127420_c0_g1	TF330815	48.64	220	101	4	165	788	6	222	5e-48	195
Boli_TR127435_c0_g1	TF332142	66.41	262	86	3	60	839	1	261	2e-90	337
Boli_TR127437_c2_g3	TF324128	67.65	34	11	0	2779	2880	118	151	7e-05	52.8
Boli_TR127445_c2_g1	TF332971	58.09	136	55	1	445	846	14	149	6e-36	153
Boli_TR127445_c4_g1	TF330893	59.14	1319	505	12	1780	5634	1	1311	0	1493
Boli_TR127448_c0_g1	TF314286	66.72	1782	589	7	784	6117	1	1770	0	2356
Boli_TR127452_c0_g1	TF344178	60.86	327	125	2	4032	5003	37	361	4e-120	436
Boli_TR127474_c0_g1	TF332087	37.11	477	279	12	2336	3703	1	445	2e-65	254
Boli_TR127487_c0_g1	TF350445	72.81	434	116	5	237	1532	1	377	2e-164	581
Boli_TR127504_c0_g1	TF337179	40.67	300	141	11	419	1207	27	304	1e-38	164
Boli_TR127528_c1_g1	TF323549	76.09	184	42	1	279	824	1	184	6e-72	274
Boli_TR127541_c0_g2	TF324404	51.78	338	156	7	3751	4743	5	328	2e-80	304
Boli_TR127545_c0_g1	TF335866	37.35	1261	787	19	5729	9502	1	1168	0	764
Boli_TR127564_c0_g1	TF314526	79.25	559	107	3	1021	2670	7	564	0	865
Boli_TR127592_c0_g1	TF332578	46.69	679	346	16	122	2110	34	682	1e-147	527
Boli_TR127596_c0_g1	TF334740	54.88	1733	720	22	155	5167	12	1710	0	1731
Boli_TR127600_c0_g1	TF314383	69.23	416	127	1	3800	5044	9	424	7e-175	618
Boli_TR127624_c1_g1	TF328617	67.5	40	13	0	8	127	88	127	5e-09	61.6
Boli_TR127625_c0_g2	TF328546	54.51	576	256	7	1852	3561	242	798	7e-168	594
Boli_TR127642_c0_g1	TF333911	59.38	256	103	3	413	1177	1	240	2e-79	300
Boli_TR127644_c0_g1	TF354298	67.35	343	109	1	3338	4357	1	343	3e-135	486
Boli_TR127645_c0_g1	TF338678	33.96	374	237	13	421	1512	1	306	8e-33	145
Boli_TR127658_c0_g1	TF315155	75.93	241	56	4	107	823	1	237	5e-103	376
Boli_TR127681_c0_g3	TF332943	57.47	174	72	1	185	700	15	188	1e-45	186
Boli_TR127682_c0_g1	TF105905	76.83	341	74	3	2329	3336	1	341	2e-140	503
Boli_TR127688_c0_g2	TF105703	95.27	973	46	1	313	3231	1	972	0	1895
Boli_TR127696_c0_g1	TF105629	75.58	172	42	2	211	726	2	165	6e-74	281
Boli_TR127709_c0_g3	TF300306	91.37	742	64	3	710	2935	1	732	0	1405
Boli_TR127711_c1_g1	TF315084	84.46	579	88	1	2513	4243	1	579	0	1003
Boli_TR127729_c0_g2	TF313415	74.83	290	72	1	1286	2152	4	293	7e-127	457
Boli_TR127734_c0_g1	TF300772	91.67	888	72	5	193	2850	1	884	0	1620
Boli_TR127781_c2_g1	TF313323	76.8	582	126	8	294	2012	6	557	0	835
Boli_TR127795_c0_g1	TF312851	63.18	421	154	2	73	1332	20	435	7e-149	531
Boli_TR127800_c1_g1	TF331635	46.86	796	403	19	420	2747	8	789	0	674
Boli_TR127804_c2_g2	TF352627	56	225	98	1	2426	3097	10	234	1e-70	259
Boli_TR127848_c0_g1	TF323227	79.27	1341	276	5	148	4164	1	1327	0	2147
Boli_TR127858_c2_g1	TF325119	71.43	175	50	2	62	586	18	179	3e-71	269
Boli_TR127878_c0_g1	TF101214	60	405	151	5	3957	5138	5	408	2e-128	464
Boli_TR127879_c1_g2	TF315236	78.86	246	52	0	137	874	1	246	5e-115	418
Boli_TR127885_c2_g1	TF105786	88.42	311	36	1	243	1175	8	317	3e-163	577
Boli_TR127898_c0_g1	TF313577	86.99	246	32	0	4754	5491	1	246	6e-122	442
Boli_TR127909_c0_g1	TF324522	70.8	774	203	7	69	2321	1	774	0	1069
Boli_TR127927_c0_g1	TF313925	58.94	828	330	5	520	2973	1	816	0	944
Boli_TR127988_c2_g1	TF324431	54.95	364	164	3	188	1279	13	370	2e-111	406
Boli_TR127996_c0_g2	TF324118	93.9	574	31	1	134	1843	19	592	0	1087
Boli_TR127998_c2_g1	TF324809	79.18	783	157	6	1179	3509	5	781	0	1269
Boli_TR128003_c0_g1	TF105976	65.22	529	178	4	4084	5652	10	528	0	702
Boli_TR128013_c0_g1	TF335896	26.56	384	266	8	1749	2852	157	530	2e-27	128
Boli_TR128014_c0_g3	TF324726	53.3	546	251	3	269	1894	24	560	3e-168	595
Boli_TR128017_c0_g1	TF338371	74.19	31	8	0	1536	1628	56	86	2e-05	53.5
Boli_TR128028_c0_g1	TF332819	44.09	744	410	14	1485	3698	1	702	2e-148	530
Boli_TR128044_c0_g1	TF337334	25.21	365	201	13	3061	3939	8	358	6e-07	59.7
Boli_TR128051_c0_g2	TF105652	64.17	240	86	0	368	1087	2535	2774	4e-91	305
Boli_TR128063_c0_g1	TF329196	75.65	345	83	2	1	1032	130	471	4e-155	549
Boli_TR128064_c0_g2	TF333497	70.89	560	163	2	292	1971	12	569	0	832
Boli_TR128114_c0_g2	TF354245	85.14	74	11	0	61	282	106	179	1e-29	129
Boli_TR128116_c0_g1	TF314307	61.83	1357	505	13	7322	11353	1	1314	0	1696
Boli_TR128131_c0_g1	TF329116	57.76	419	171	3	1192	2430	14	427	2e-135	486
Boli_TR128133_c0_g1	TF316446	66.15	387	128	2	2956	4107	15	399	2e-145	520
Boli_TR128155_c0_g1	TF324526	69.1	466	144	0	119	1516	1	466	0	657
Boli_TR128168_c0_g1	TF105711	88.35	1279	147	1	146	3976	16	1294	0	2330
Boli_TR128185_c0_g1	TF320678	74.29	354	86	4	151	1197	1	351	2e-148	529
Boli_TR128200_c0_g1	TF333570	36.82	592	358	13	849	2576	35	612	1e-86	324
Boli_TR128245_c0_g1	TF343749	54.04	359	161	5	388	1452	2	351	1e-103	379
Boli_TR128248_c0_g1	TF333377	69.76	1822	538	14	714	6140	15	1758	0	2484
Boli_TR128250_c0_g1	TF330762	42.28	447	239	12	194	1477	2	417	8e-107	262
Boli_TR128273_c0_g1	TF332397	86.67	45	6	0	103	237	1	45	2e-14	79.7
Boli_TR128292_c0_g1	TF105970	60.85	539	194	5	4384	5949	1	536	7e-178	628
Boli_TR128304_c0_g1	TF105401	60.79	607	230	8	2204	4000	310	893	0	682
Boli_TR128307_c1_g1	TF314937	84.16	688	109	0	689	2752	36	723	0	1164
Boli_TR128309_c0_g1	TF323752	56.02	723	316	4	3428	5590	10	727	0	773
Boli_TR128312_c1_g1	TF331882	58.25	297	118	3	4291	5163	7	301	1e-88	332
Boli_TR128321_c1_g1	TF332335	63.83	94	34	0	263	544	100	193	2e-27	124
Boli_TR128327_c0_g1	TF314631	55.12	332	127	4	2241	3170	1	308	3e-94	349
Boli_TR128348_c0_g2	TF332319	44.13	383	207	4	46	1173	7	387	2e-86	323
Boli_TR128349_c0_g1	TF337397	30.99	484	285	12	249	1553	1	477	4e-42	177
Boli_TR128360_c0_g1	TF105913	76.47	170	38	2	72	575	52	219	3e-66	253
Boli_TR128365_c0_g1	TF332447	70.8	654	190	2	138	2096	19	669	0	966
Boli_TR128388_c1_g1	TF313589	69.16	334	103	0	2093	3094	35	368	2e-137	493
Boli_TR128388_c1_g2	TF315140	67.36	239	78	0	1	717	225	463	2e-94	347
Boli_TR128389_c1_g2	TF105820	62.5	184	69	1	572	1123	1	181	1e-58	229
Boli_TR128390_c1_g1	TF320455	55.26	38	17	0	21	134	2	39	3e-05	48.9
Boli_TR128412_c0_g1	TF333425	45.97	248	129	5	130	858	7	245	3e-52	207
Boli_TR128417_c0_g2	TF336302	36.9	252	151	5	2065	2796	24	268	9e-33	145
Boli_TR128426_c0_g1	TF313188	85.57	194	28	0	7074	7655	1	194	8e-98	362
Boli_TR128431_c0_g1	TF313855	79.47	190	39	0	5543	6112	16	205	3e-83	313
Boli_TR128435_c0_g1	TF338687	66.67	66	22	0	10	207	46	111	2e-15	86.7
Boli_TR128449_c1_g1	TF332100	62.26	257	91	4	2479	3231	4	255	1e-85	320
Boli_TR128456_c0_g3	TF334487	49.26	408	197	5	372	1565	1	401	1e-93	347
Boli_TR128503_c0_g1	TF314517	66.67	144	44	1	4642	5061	26	169	3e-47	194
Boli_TR128563_c1_g6	TF329023	79.87	298	60	2	124	1017	12	307	1e-127	460
Boli_TR128564_c2_g1	TF324615	56.42	179	77	3	3891	4424	45	215	3e-43	180
Boli_TR128601_c0_g4	TF331536	39.88	1447	745	37	394	4359	1	1409	0	798
Boli_TR128609_c3_g1	TF335932	53.82	288	125	5	1030	1869	1	284	8e-74	280
Boli_TR128611_c0_g1	TF101511	78.73	442	86	4	1	1302	55	495	0	708
Boli_TR128613_c0_g1	TF331219	72.73	55	15	0	1	165	136	190	2e-15	87.4
Boli_TR128624_c0_g1	TF323238	80.92	325	62	1	526	1500	17	339	3e-145	518
Boli_TR128646_c0_g1	TF341953	79.03	601	117	6	243	2018	1	594	0	961
Boli_TR128648_c3_g1	TF335782	48.47	163	84	0	169	657	1	163	7e-37	158
Boli_TR128648_c3_g2	TF329194	86.37	477	65	0	529	1959	1	477	0	858
Boli_TR128653_c0_g1	TF327254	59.64	612	232	4	452	2242	23	623	0	729
Boli_TR128660_c0_g1	TF332841	76.92	312	72	0	388	1323	1	312	2e-152	543
Boli_TR128685_c0_g2	TF105869	82.39	619	104	3	85	1926	1	618	0	1058
Boli_TR128711_c0_g2	TF105929	82	200	36	0	1886	2485	1	200	1e-88	330
Boli_TR128729_c4_g1	TF323537	68.21	563	177	3	577	2259	7	568	0	764
Boli_TR128732_c0_g1	TF332388	52.54	472	214	11	257	1642	1	459	6e-124	447
Boli_TR128742_c1_g2	TF313638	74.94	423	106	1	302	1570	1	422	0	637
Boli_TR128751_c0_g1	TF105926	79.4	432	86	3	4264	5550	3	432	0	690
Boli_TR128759_c1_g2	TF314511	74.86	358	87	2	1247	2311	1	358	9e-156	553
Boli_TR128781_c0_g1	TF331089	66.67	258	84	1	174	941	5	262	6e-98	360
Boli_TR128809_c1_g2	TF106392	86.58	365	46	1	494	1579	1	365	0	671
Boli_TR128852_c0_g2	TF329842	59.82	672	251	6	770	2728	7	676	0	786
Boli_TR128885_c3_g1	TF314056	72.19	489	134	2	268	1728	6	489	0	726
Boli_TR128915_c0_g1	TF300506	69.52	935	284	2	181	2982	40	971	0	1337
Boli_TR128967_c1_g1	TF323947	63.25	302	107	2	1491	2384	1	301	8e-103	377
Boli_TR129028_c1_g1	TF105864	69.03	268	53	2	354	1067	5	271	6e-102	375
Boli_TR129036_c0_g3	TF313219	74.01	377	98	0	1067	2197	16	392	2e-173	611
Boli_TR129041_c1_g4	TF315098	75.29	170	42	0	256	765	6	175	8e-67	255
Boli_TR129089_c0_g1	TF313277	58.03	355	140	3	69	1106	4	355	4e-112	408
Boli_TR129100_c0_g1	TF323789	49.59	2450	1156	53	266	7378	8	2350	0	2021
Boli_TR129130_c1_g4	TF332656	71.3	331	72	1	183	1106	113	443	6e-131	469
Boli_TR129132_c2_g1	TF332358	74.66	221	55	1	346	1005	1	221	4e-90	335
Boli_TR129143_c0_g2	TF312870	50.18	851	392	12	484	2940	1	822	0	757
Boli_TR129148_c0_g1	TF326309	76.67	433	98	3	75	1364	10	438	0	657
Boli_TR129195_c2_g1	TF323808	54.84	186	67	6	237	743	21	193	4e-37	160
Boli_TR129206_c5_g1	TF105992	79.89	184	37	0	1433	1984	1	184	5e-82	308
Boli_TR129217_c0_g1	TF318446	37.75	347	213	7	6274	7305	22	298	3e-52	211
Boli_TR129262_c0_g2	TF351911	69.54	371	99	7	226	1296	199	565	4e-130	468
Boli_TR129276_c1_g1	TF315838	79.61	662	135	1	7341	9326	1	661	0	1087
Boli_TR129287_c1_g2	TF328825	50.72	487	234	7	1813	3255	14	492	2e-132	477
Boli_TR129302_c1_g1	TF314302	71.99	307	81	2	1559	2464	1	307	9e-127	457
Boli_TR129309_c2_g3	TF329248	57.23	318	94	2	1536	2363	58	375	4e-99	365
Boli_TR129313_c3_g2	TF325597	66.99	309	102	0	120	1046	1	309	3e-120	436
Boli_TR129319_c1_g2	TF314234	93.04	431	30	0	545	1837	1	431	0	835
Boli_TR129355_c0_g1	TF338411	71.64	402	111	4	472	1668	1	394	1e-170	603
Boli_TR129360_c1_g1	TF300203	37.63	287	170	9	144	977	3	284	4e-39	164
Boli_TR129366_c2_g1	TF319664	84.06	251	39	3	206	955	1	239	1e-120	437
Boli_TR129444_c0_g1	TF323781	78.17	504	107	4	962	2464	1	501	0	824
Boli_TR129447_c2_g2	TF106304	41.86	129	73	2	262	642	13	141	3e-17	91.3
Boli_TR129455_c0_g1	TF329287	54.14	447	202	6	4405	5736	5	427	3e-123	446
Boli_TR129473_c0_g1	TF330967	61.58	367	141	1	67	1167	1	364	3e-135	486
Boli_TR129499_c1_g1	TF332517	49.76	412	199	12	3053	4264	1	362	4e-82	310
Boli_TR129540_c0_g2	TF329816	54.93	659	284	10	5334	7271	1	654	0	675
Boli_TR129561_c3_g1	TF338443	43.1	58	32	2	32	202	57	113	2e-05	49.7
Boli_TR129567_c1_g1	TF320445	82.61	69	12	0	53	259	2	70	9e-26	118
Boli_TR129602_c0_g1	TF331379	46.27	1193	630	8	3	3548	12	1198	0	975
Boli_TR129604_c2_g1	TF331257	80.44	409	74	1	4227	5435	1	409	0	644
Boli_TR129605_c0_g1	TF331080	56.42	179	78	0	342	878	64	242	7e-65	210
Boli_TR129606_c1_g1	TF332501	77.31	357	79	1	60	1124	1	357	2e-158	563
Boli_TR129612_c2_g1	TF336038	56.72	238	88	4	3162	3830	35	271	1e-64	252
Boli_TR129634_c0_g1	TF300031	79.06	320	60	1	6975	7913	5	324	1e-154	551
Boli_TR129646_c6_g1	TF315276	91.3	23	2	0	391	459	276	298	5e-05	48.9
Boli_TR129654_c0_g1	TF328424	41.43	2496	1427	37	732	8114	196	2590	0	1794
Boli_TR129693_c7_g1	TF313729	70.83	192	52	1	592	1155	33	224	1e-73	279
Boli_TR129705_c2_g1	TF333227	53.87	323	142	6	71	1018	11	324	4e-84	315
Boli_TR129747_c0_g2	TF105418	73.19	276	74	1	671	1498	6	278	9e-114	413
Boli_TR129757_c1_g2	TF323283	41.1	944	517	20	6	2720	7	914	0	640
Boli_TR129782_c1_g1	TF324673	55.33	150	67	1	4420	4869	1	149	1e-41	175
Boli_TR129793_c2_g1	TF329070	74.15	325	83	1	2251	3222	1	325	6e-139	498
Boli_TR129809_c0_g1	TF314780	72.21	457	123	5	135	1493	15	454	2e-178	628
Boli_TR129811_c2_g2	TF336898	35.14	111	66	4	262	576	1	106	7e-07	60.5
Boli_TR129839_c0_g1	TF314675	90.96	177	16	1	483	1013	1	174	1e-88	332
Boli_TR129881_c0_g1	TF314692	78.99	457	93	1	210	1571	1	457	0	716
Boli_TR129884_c0_g1	TF319523	58.36	281	115	3	94	930	4	279	1e-95	352
Boli_TR129893_c0_g2	TF332884	61.98	121	46	0	80	442	317	437	2e-38	161
Boli_TR129931_c0_g1	TF343573	31.94	72	49	0	40	255	579	650	3e-05	48.9
Boli_TR130664_c0_g1	TF337655	29.11	158	97	5	55	483	2	154	1e-09	64.3
Boli_TR130836_c0_g1	TF314471	86.89	122	16	0	7	372	98	219	2e-60	232
Boli_TR13091_c0_g1	TF335394	50.7	71	34	1	2	211	193	263	5e-17	76.6
Boli_TR132072_c0_g1	TF332015	43.4	53	30	0	59	217	496	548	7e-10	64.3
Boli_TR132106_c0_g1	TF336844	57.58	132	55	1	1	393	225	356	2e-37	156
Boli_TR133054_c0_g1	TF337630	38.78	49	30	0	91	237	443	491	4e-05	48.9
Boli_TR133605_c0_g1	TF334190	51	300	147	1	219	1118	38	335	4e-78	295
Boli_TR137772_c0_g1	TF336167	100	93	0	0	42	320	356	448	6e-50	197
Boli_TR138994_c0_g1	TF335506	67.57	111	35	1	47	376	73	183	1e-36	155
Boli_TR13907_c0_g1	TF105834	50.94	159	78	1	2	478	127	284	6e-44	177
Boli_TR139800_c0_g1	TF352389	54.81	104	47	0	304	615	9	112	4e-26	120
Boli_TR142285_c0_g1	TF338412	100	51	0	0	3	155	25	75	4e-24	111
Boli_TR142481_c0_g1	TF313157	33.05	118	76	5	82	426	51	163	5e-08	58.5
Boli_TR142809_c0_g1	TF335971	33.33	141	93	4	15	434	115	247	3e-11	68.9
Boli_TR148786_c0_g1	TF329653	60.74	405	159	1	123	1337	1	404	3e-140	500
Boli_TR14899_c0_g1	TF338646	36.64	131	83	2	1	393	429	557	3e-13	75.5
Boli_TR149477_c0_g1	TF314461	78.43	102	22	1	152	457	118	211	2e-36	152
Boli_TR150790_c0_g1	TF336601	77.55	49	11	0	116	262	742	790	3e-16	86.3
Boli_TR151013_c0_g1	TF335984	49.17	181	89	3	113	646	29	206	1e-38	162
Boli_TR152212_c0_g1	TF313953	61.7	47	18	0	205	345	14	60	7e-11	67.8
Boli_TR154207_c0_g1	TF337247	75.47	106	26	1	24	341	61	140	4e-33	141
Boli_TR155452_c0_g1	TF336990	51.22	123	40	2	42	350	1	123	4e-23	108
Boli_TR155713_c0_g1	TF316934	100	28	0	0	3	86	119	146	3e-07	55.8
Boli_TR155857_c0_g1	TF352039	91.74	109	9	0	1	327	357	465	3e-53	208
Boli_TR157186_c0_g1	TF313256	100	53	0	0	2	160	72	124	9e-24	110
Boli_TR157785_c0_g1	TF313753	47.27	55	29	0	2	166	4	58	5e-06	51.6
Boli_TR158405_c0_g1	TF331236	56.76	74	32	0	4	225	266	339	2e-22	106
Boli_TR158504_c0_g1	TF315223	73.42	79	21	1	3	239	330	406	3e-26	118
Boli_TR159700_c0_g1	TF335855	62	100	38	0	5	304	1	100	5e-31	135
Boli_TR160721_c0_g1	TF337694	40.3	67	40	2	146	346	17	81	5e-06	51.6
Boli_TR161122_c0_g1	TF338573	95.08	61	3	0	43	225	1	61	2e-24	112
Boli_TR16202_c0_g1	TF313043	98.05	154	3	0	23	484	1	154	4e-84	314
Boli_TR164606_c0_g1	TF106425	30.49	82	57	0	47	292	44	125	1e-05	50.4
Boli_TR165411_c0_g1	TF341753	100	129	0	0	165	551	60	188	2e-73	276
Boli_TR166451_c0_g1	TF352744	36.25	80	51	0	10	249	177	256	6e-12	71.2
Boli_TR174427_c0_g1	TF354266	52.44	82	37	1	2	241	289	370	1e-16	87
Boli_TR175643_c0_g1	TF341123	76.06	71	16	1	3	212	27	97	3e-25	115
Boli_TR175962_c0_g1	TF319012	47.83	46	23	1	291	425	619	664	9e-05	47.4
Boli_TR176034_c0_g1	TF343147	52.38	84	40	0	5	256	208	291	2e-18	92.8
Boli_TR176088_c0_g1	TF105234	60.31	131	33	3	2	337	372	502	8e-30	130
Boli_TR177509_c0_g1	TF337124	42.11	57	33	1	35	205	165	219	6e-06	51.2
Boli_TR17757_c0_g1	TF101032	71.25	1033	237	12	482	3400	1	1007	0	1428
Boli_TR17_c0_g1	TF328734	52.83	53	24	1	2	157	397	449	9e-08	57.4
Boli_TR181716_c0_g1	TF352164	38.68	106	61	2	6	311	325	430	5e-19	94.7
Boli_TR182236_c0_g1	TF329419	79.52	83	14	2	1	240	1229	1309	3e-30	132
Boli_TR182861_c0_g1	TF329723	45.7	186	99	3	153	704	5	188	1e-40	168
Boli_TR182948_c0_g1	TF314622	31.69	142	92	3	10	420	120	257	2e-14	79.7
Boli_TR183074_c0_g1	TF350673	28.84	215	144	7	154	771	279	474	4e-07	57.8
Boli_TR187774_c0_g1	TF314485	90.96	376	34	0	118	1245	1	376	0	721
Boli_TR188732_c0_g1	TF342045	98.88	89	1	0	186	452	79	167	2e-48	192
Boli_TR189616_c0_g1	TF351299	74.38	160	40	1	3	479	228	387	8e-64	244
Boli_TR190655_c0_g1	TF350509	29.81	104	73	2	70	381	10	96	2e-05	49.3
Boli_TR190707_c0_g1	TF333617	35	80	52	0	18	257	132	211	1e-07	57
Boli_TR190773_c0_g1	TF324729	42.31	104	60	1	129	440	310	412	6e-17	88.2
Boli_TR193117_c0_g1	TF342992	37.08	89	56	0	31	297	144	232	1e-09	63.5
Boli_TR194435_c0_g1	TF336969	51.65	91	42	2	468	734	123	206	2e-18	95.1
Boli_TR194576_c0_g1	TF333434	53.49	86	40	3	2	259	50	128	1e-13	77
Boli_TR199605_c0_g1	TF329273	52.38	126	60	1	61	438	214	337	1e-29	129
Boli_TR199710_c0_g1	TF330783	64.37	87	31	0	256	516	48	134	2e-24	113
Boli_TR200662_c0_g1	TF101231	95.71	70	3	0	18	227	253	322	2e-32	139
Boli_TR201891_c0_g1	TF351857	50	88	44	1	10	273	178	264	1e-16	86.7
Boli_TR203896_c0_g1	TF354271	50.57	87	43	0	2	262	452	538	2e-19	95.9
Boli_TR205421_c0_g1	TF338190	91.4	93	8	0	53	331	6	98	4e-41	168
Boli_TR205458_c0_g1	TF313623	100	78	0	0	1	234	172	249	7e-40	164
Boli_TR205534_c0_g1	TF341513	97.01	67	2	0	44	244	1	67	2e-32	139
Boli_TR206797_c0_g1	TF336197	42.86	77	43	2	2	229	33	97	1e-06	53.5
Boli_TR207160_c0_g1	TF336317	51.72	145	63	3	65	478	1	138	1e-29	130
Boli_TR207245_c0_g1	TF328347	53.24	139	65	0	1	417	101	239	5e-43	176
Boli_TR209786_c0_g1	TF106271	33.01	306	188	10	451	1317	115	404	2e-30	136
Boli_TR211229_c0_g1	TF342685	40.86	93	52	3	49	318	75	160	9e-05	47.4
Boli_TR211255_c0_g1	TF315390	51.96	102	49	0	1	306	26	127	7e-26	117
Boli_TR21200_c0_g1	TF337811	48.28	174	88	2	87	602	1	174	1e-36	154
Boli_TR212648_c0_g1	TF336209	50.39	127	50	4	467	808	5	130	5e-20	100
Boli_TR21339_c0_g1	TF336597	53.12	96	45	0	79	366	12	107	1e-23	112
Boli_TR213743_c0_g1	TF105383	79.39	131	27	0	3	395	179	309	2e-58	225
Boli_TR21783_c0_g1	TF326879	28.57	91	63	2	96	362	260	348	7e-05	47.8
Boli_TR217969_c0_g1	TF336688	39.05	105	46	3	42	302	21	122	4e-12	72.4
Boli_TR218236_c0_g1	TF338654	50.57	87	38	2	3	248	6	92	1e-14	80.5
Boli_TR21950_c0_g1	TF333929	29.17	168	115	3	632	1123	43	209	1e-10	70.1
Boli_TR220437_c0_g1	TF329160	60.61	33	13	1	138	236	53	82	4e-05	48.5
Boli_TR220447_c0_g1	TF327323	33.73	83	54	2	89	334	863	942	9e-05	47.4
Boli_TR22100_c0_g1	TF335927	44.44	279	149	5	899	1717	13	280	6e-52	207
Boli_TR221691_c0_g1	TF313183	98.92	93	1	0	2	280	488	580	5e-45	181
Boli_TR22394_c0_g1	TF331094	63.49	126	45	2	1	375	78	202	2e-35	150
Boli_TR224091_c0_g1	TF343697	27.61	134	94	4	2	394	47	175	2e-05	49.7
Boli_TR226069_c0_g1	TF336539	50.67	75	37	0	3	227	240	314	1e-12	74.3
Boli_TR226948_c0_g1	TF300755	32.94	85	57	0	59	313	628	712	4e-09	62
Boli_TR227217_c0_g1	TF315369	35.58	104	67	3	78	389	199	284	5e-05	48.1
Boli_TR227435_c0_g1	TF334897	42.62	61	35	2	6	188	25	81	4e-06	52
Boli_TR228710_c0_g1	TF330923	42.03	69	40	0	38	244	44	112	1e-08	60.5
Boli_TR229315_c0_g1	TF313587	100	81	0	0	1	243	23	103	4e-44	178
Boli_TR229555_c0_g1	TF323837	53.51	114	50	2	121	453	2	115	1e-29	130
Boli_TR22967_c0_g1	TF331140	72	75	21	0	648	872	271	345	6e-26	120
Boli_TR229908_c0_g1	TF336058	71.43	98	28	0	84	377	1	98	3e-34	145
Boli_TR22991_c0_g1	TF323920	94.96	139	7	0	153	569	1	139	2e-72	273
Boli_TR232227_c0_g1	TF328972	77.97	59	13	0	95	271	2	60	5e-19	94.7
Boli_TR233064_c0_g1	TF105663	40.79	76	42	2	184	402	34	108	2e-07	56.6
Boli_TR23590_c0_g1	TF300359	69.23	91	28	0	217	489	1	91	6e-28	125
Boli_TR239630_c0_g1	TF336164	30.46	151	93	4	5	421	418	556	7e-08	57.8
Boli_TR239985_c0_g1	TF326090	39.66	58	35	0	3	176	392	449	3e-06	52.4
Boli_TR240208_c0_g1	TF337787	53.97	63	29	0	2	190	238	300	6e-14	77.8
Boli_TR24029_c0_g1	TF324433	88.61	79	9	0	1298	1534	51	129	1e-33	147
Boli_TR243296_c0_g1	TF325870	66.25	80	27	0	2	241	79	158	3e-29	128
Boli_TR243788_c0_g1	TF105406	47.46	59	31	0	288	464	169	227	3e-09	63.2
Boli_TR245377_c0_g1	TF337317	93.41	91	0	1	3	257	107	197	2e-41	169
Boli_TR246213_c0_g1	TF331875	75.86	232	56	0	516	1211	1	232	3e-99	364
Boli_TR249655_c0_g1	TF352750	56.47	85	37	0	2	256	87	171	1e-21	103
Boli_TR253733_c0_g1	TF314305	87.3	63	8	0	105	293	121	183	1e-46	120
Boli_TR255129_c0_g1	TF344049	100	84	0	0	3	254	112	195	9e-43	173
Boli_TR255498_c0_g1	TF323700	31	100	68	2	11	307	45	134	6e-07	54.7
Boli_TR256177_c0_g1	TF333215	67.18	262	83	2	81	857	1	262	4e-104	380
Boli_TR256181_c0_g1	TF333356	62.65	166	62	0	3	500	25	190	4e-54	212
Boli_TR258003_c0_g1	TF329669	41.67	144	84	2	168	599	259	396	5e-22	106
Boli_TR258408_c0_g1	TF328936	94.44	36	2	0	94	201	575	610	3e-12	72.4
Boli_TR25853_c0_g1	TF333444	27.8	205	145	6	24	629	1	198	3e-13	77.8
Boli_TR259034_c0_g1	TF336070	41.51	106	62	3	344	661	164	262	1e-09	65.5
Boli_TR259164_c0_g1	TF300843	71.15	52	15	0	3	158	298	349	5e-14	78.2
Boli_TR259887_c0_g1	TF323584	29.32	133	88	4	27	407	11	138	1e-05	50.1
Boli_TR259996_c0_g1	TF323647	38.68	592	354	11	84	1832	1	581	5e-107	390
Boli_TR260141_c0_g1	TF105403	39.73	73	35	1	1	192	732	804	5e-06	51.6
Boli_TR260821_c0_g1	TF314863	83.58	67	11	0	1	201	339	405	3e-24	112
Boli_TR260848_c0_g1	TF324338	42.28	149	78	4	2	424	50	185	3e-18	92
Boli_TR261996_c0_g1	TF338414	100	94	0	0	77	358	1	94	5e-49	194
Boli_TR264328_c0_g1	TF333175	88.31	77	8	1	222	449	3	79	6e-32	137
Boli_TR264812_c0_g1	TF350608	33.65	104	69	3	63	374	97	183	7e-05	47.8
Boli_TR266479_c0_g1	TF343062	37.18	78	49	0	18	251	218	295	1e-05	50.1
Boli_TR267163_c0_g1	TF352774	38.32	107	66	2	82	402	648	735	2e-10	66.2
Boli_TR26902_c0_g1	TF332733	73.86	88	23	1	162	425	34	120	5e-33	142
Boli_TR269867_c0_g1	TF334372	28.57	140	97	4	7	417	81	218	5e-08	59.7
Boli_TR270153_c0_g1	TF336411	42.75	138	77	3	2	409	9	140	7e-20	98.2
Boli_TR270431_c0_g1	TF315045	100	78	0	0	3	236	101	178	7e-39	160
Boli_TR271563_c0_g1	TF331605	29.63	135	93	3	1	399	166	293	1e-05	50.4
Boli_TR27454_c0_g1	TF321332	60.87	46	18	0	463	600	299	344	3e-07	57
Boli_TR27635_c0_g1	TF326654	23.3	176	131	3	264	779	347	513	8e-05	49.7
Boli_TR276481_c0_g1	TF321031	93.94	33	2	0	55	153	71	103	6e-12	71.2
Boli_TR278124_c0_g1	TF315196	27.36	402	266	12	1246	2373	62	451	5e-30	135
Boli_TR278923_c0_g1	TF315558	27.44	317	224	7	60	992	128	438	3e-32	142
Boli_TR279575_c0_g1	TF329209	30.38	79	55	1	284	520	136	213	4e-05	49.7
Boli_TR280245_c0_g1	TF330924	44.58	83	44	2	25	267	35	113	1e-10	67
Boli_TR280999_c0_g1	TF337673	57.14	161	69	0	1	483	151	311	5e-52	204
Boli_TR281182_c0_g1	TF335848	58.33	60	25	0	2	181	109	168	1e-14	80.5
Boli_TR281901_c0_g1	TF332333	46.28	121	65	2	163	525	1	116	7e-18	92.4
Boli_TR282538_c0_g1	TF300832	37.05	421	255	7	118	1350	51	422	2e-77	291
Boli_TR282586_c0_g1	TF335786	60	45	18	0	32	166	424	468	2e-06	52.8
Boli_TR282702_c0_g1	TF329228	56.38	94	41	1	39	320	15	106	2e-25	115
Boli_TR283503_c0_g1	TF329278	39.47	76	46	0	8	235	784	859	1e-09	63.9
Boli_TR283751_c0_g1	TF106199	98.28	58	1	0	45	218	64	121	3e-26	118
Boli_TR284360_c0_g1	TF327685	53.12	64	30	0	8	199	330	393	1e-11	70.1
Boli_TR284780_c0_g1	TF350175	32.18	87	55	2	14	262	652	738	9e-05	47.4
Boli_TR285112_c0_g1	TF330935	40.88	137	81	2	43	453	39	163	8e-19	95.5
Boli_TR286740_c0_g1	TF315070	100	38	0	0	61	174	286	323	6e-15	81.3
Boli_TR28775_c0_g1	TF328873	33.33	150	95	5	100	534	328	466	3e-14	80.9
Boli_TR288848_c0_g1	TF339579	66.67	63	18	1	114	293	65	127	4e-15	81.6
Boli_TR289432_c0_g1	TF330756	55.84	77	33	3	1	228	61	129	8e-11	67.4
Boli_TR290366_c0_g1	TF332098	68.57	35	7	1	103	195	8	42	9e-08	57.4
Boli_TR296679_c0_g1	TF330940	32.76	58	39	0	131	304	26	83	4e-05	48.5
Boli_TR29710_c0_g1	TF338806	24.75	202	146	6	50	637	17	214	1e-11	73.9
Boli_TR297582_c0_g1	TF314419	100	86	0	0	3	260	1	86	4e-43	174
Boli_TR297996_c0_g1	TF331555	70.36	253	75	1	58	816	1	252	5e-107	390
Boli_TR30161_c0_g1	TF337394	33.94	109	66	4	62	370	7	113	2e-05	52.8
Boli_TR30217_c0_g1	TF314649	69	100	25	2	628	909	12	111	3e-28	127
Boli_TR302301_c0_g1	TF318871	49.21	63	32	1	1	189	130	190	4e-07	55.1
Boli_TR302347_c0_g1	TF314157	70.15	67	20	0	167	367	287	353	6e-22	104
Boli_TR302484_c0_g1	TF337495	38.69	274	160	3	69	866	50	313	3e-43	177
Boli_TR302567_c0_g1	TF351219	32.61	92	50	3	1	240	364	455	7e-05	47.8
Boli_TR30332_c0_g1	TF333329	69.76	658	198	2	1909	3879	3	659	0	943
Boli_TR305385_c0_g1	TF338232	100	58	0	0	60	233	1	58	2e-26	119
Boli_TR305438_c0_g1	TF329317	52	100	48	1	1	300	71	169	3e-26	119
Boli_TR305708_c0_g1	TF338736	100	77	0	0	3	233	153	229	1e-41	169
Boli_TR30760_c0_g1	TF329799	53.36	491	219	9	48	1490	1	478	7e-139	496
Boli_TR308221_c0_g1	TF343430	28.3	106	73	1	71	379	111	216	9e-05	47.4
Boli_TR308524_c0_g1	TF352905	74.12	85	22	0	1	255	465	549	2e-30	132
Boli_TR30886_c0_g1	TF331129	69.85	262	79	1	602	1387	1	256	5e-101	370
Boli_TR311913_c0_g1	TF325964	100	90	0	0	31	300	16	105	2e-46	185
Boli_TR312323_c0_g1	TF313588	50.82	61	30	1	3	185	182	238	4e-12	71.6
Boli_TR313016_c0_g1	TF342908	51.28	78	35	2	26	250	360	436	2e-10	66.2
Boli_TR31389_c0_g1	TF105601	96.43	336	12	0	151	1158	1	336	0	662
Boli_TR314740_c0_g1	TF336863	73.58	53	14	0	46	204	1	53	2e-15	83.2
Boli_TR31577_c0_g1	TF326223	66.24	234	73	7	5	688	32	257	1e-75	286
Boli_TR32443_c0_g1	TF350620	44.94	385	207	10	55	1194	133	497	3e-76	289
Boli_TR32640_c0_g1	TF329043	50	268	133	2	24	824	22	287	3e-68	260
Boli_TR32948_c0_g1	TF332565	57.89	266	107	7	130	912	1	256	1e-75	285
Boli_TR33099_c0_g1	TF329731	58.41	214	83	2	206	829	1	211	7e-68	259
Boli_TR33215_c0_g1	TF333385	61.11	54	18	1	44	196	1	54	9e-11	67.4
Boli_TR33920_c0_g1	TF343538	53.57	140	65	2	115	534	4	128	5e-35	149
Boli_TR34480_c0_g1	TF337225	31.8	217	140	3	34	660	86	296	2e-23	111
Boli_TR36983_c0_g1	10785_Boli_TREEFAM_PROT	28.83	163	109	4	195	662	333	492	6e-05	51.2
Boli_TR37926_c0_g1	TF351222	57.89	342	138	6	66	1073	3	343	1e-109	399
Boli_TR38528_c1_g1	TF325443	23.77	122	91	2	32	391	169	290	2e-05	50.1
Boli_TR39405_c0_g3	TF325726	26.11	180	130	4	139	669	503	677	2e-05	51.2
Boli_TR41533_c1_g1	6970_Boli_TREEFAM_PROT	40	60	33	2	7	177	324	383	7e-05	47.8
Boli_TR41583_c0_g1	TF350729	43.64	55	31	0	250	414	196	250	5e-05	48.1
Boli_TR4219_c0_g1	TF338338	64.1	39	14	0	256	372	81	119	1e-13	58.5
Boli_TR42615_c0_g1	TF336181	28.11	185	129	3	1	543	34	218	3e-08	62
Boli_TR45799_c0_g1	TF313812	58.08	198	82	1	4	594	4	201	1e-61	237
Boli_TR47947_c0_g1	TF315178	54.05	370	170	4	104	1213	16	376	2e-111	405
Boli_TR49305_c0_g1	TF338541	100	103	0	0	1	309	170	272	7e-51	200
Boli_TR51203_c0_g1	TF332961	54.42	147	58	3	299	712	32	178	1e-35	151
Boli_TR51662_c1_g1	TF332577	51.35	74	36	0	17	238	160	233	1e-14	80.1
Boli_TR54853_c0_g1	TF337038	30.71	127	87	4	193	570	1	103	8e-05	49.7
Boli_TR55462_c0_g1	TF105271	40.86	93	55	1	2	280	122	170	8e-12	70.9
Boli_TR55716_c0_g1	TF330934	50	52	26	0	137	292	45	96	2e-06	52.8
Boli_TR55998_c0_g1	TF327339	38.3	94	55	1	49	321	122	215	7e-05	47.8
Boli_TR56380_c0_g1	TF341052	79.61	103	19	1	60	362	1	103	6e-41	168
Boli_TR56411_c0_g1	TF332076	52.08	265	109	6	465	1205	1	247	2e-63	246
Boli_TR57065_c1_g1	TF336219	43.64	110	60	1	279	602	1	110	3e-16	87
Boli_TR57127_c0_g1	TF326858	55.5	209	85	8	63	665	12	207	3e-47	191
Boli_TR57604_c0_g1	TF333061	76.92	130	30	1	236	625	56	183	2e-57	224
Boli_TR58731_c0_g1	TF343725	56.2	258	109	4	8	769	7	259	9e-78	291
Boli_TR59045_c0_g1	TF323892	70.88	182	53	0	590	1135	86	267	1e-73	279
Boli_TR59117_c0_g1	TF332382	62.5	304	102	8	387	1262	1	302	8e-94	347
Boli_TR59593_c0_g1	TF337686	43.33	120	68	0	310	669	106	225	3e-22	107
Boli_TR60821_c0_g1	TF337013	42.17	83	48	0	217	465	11	93	2e-11	70.9
Boli_TR63453_c0_g2	TF316895	41.18	68	35	2	33	221	239	306	7e-05	47.8
Boli_TR63598_c0_g1	TF316112	86.82	1123	146	3	271	3633	1	1122	0	1988
Boli_TR64005_c0_g1	TF332457	64.89	225	79	0	933	1607	1	225	9e-83	310
Boli_TR64282_c0_g1	TF338778	51	100	49	0	519	818	162	261	5e-22	108
Boli_TR64453_c0_g2	TF329007	59.65	456	180	2	56	1411	8	463	4e-155	550
Boli_TR64699_c0_g1	TF320940	21.57	204	160	4	121	732	58	244	4e-05	50.4
Boli_TR65419_c0_g1	TF332579	37.67	454	278	11	112	1458	6	398	3e-67	259
Boli_TR65517_c0_g1	TF351089	42.7	178	101	1	1126	1656	241	418	3e-35	152
Boli_TR65811_c0_g1	TF105953	96.52	316	11	0	366	1313	1	316	7e-174	612
Boli_TR67456_c0_g1	TF337114	56.82	264	111	5	136	918	1	236	8e-72	273
Boli_TR67560_c0_g1	TF337842	38.17	186	108	5	489	1025	1	161	6e-26	120
Boli_TR67573_c0_g1	TF328853	60.87	184	72	0	1171	1722	10	193	4e-61	238
Boli_TR67594_c0_g1	TF351787	52.72	349	164	4	868	1911	1	346	2e-100	369
Boli_TR67643_c0_g1	TF324605	69.14	81	25	1	109	351	9	83	6e-23	110
Boli_TR67648_c0_g1	TF342661	31.98	172	114	4	548	1054	45	214	4e-16	88.6
Boli_TR68413_c0_g1	TF105034	75	56	14	0	195	362	1	56	2e-20	100
Boli_TR68470_c1_g1	TF106130	75.22	113	28	0	1408	1746	13	125	3e-45	186
Boli_TR68640_c0_g1	TF336453	23.18	302	202	10	65	880	138	420	2e-06	56.6
Boli_TR68857_c0_g1	TF316607	82.54	189	33	0	307	873	6	194	2e-89	331
Boli_TR69060_c0_g1	TF314187	76.7	339	77	2	697	1707	1	318	4e-152	541
Boli_TR69249_c0_g1	TF320659	74.31	109	28	0	123	449	1	109	5e-41	169
Boli_TR69407_c0_g1	TF314893	90.83	218	20	1	58	711	1	217	1e-113	411
Boli_TR69811_c0_g1	TF339864	46.75	77	40	2	302	529	59	132	4e-10	66.6
Boli_TR70159_c0_g1	TF353529	70.59	85	25	0	437	691	1	85	1e-29	132
Boli_TR70225_c0_g1	TF328372	30.97	549	349	8	535	2091	6	435	5e-58	228
Boli_TR70281_c0_g1	TF105284	49.71	175	82	2	508	1014	21	195	7e-41	171
Boli_TR70760_c0_g1	TF325986	27.67	159	110	4	507	968	161	316	2e-05	52.8
Boli_TR70818_c0_g1	TF351877	45.79	511	254	10	366	1829	35	538	4e-109	398
Boli_TR70967_c0_g1	TF325898	60.71	168	64	3	78	575	1	167	3e-53	210
Boli_TR71067_c0_g1	TF336002	46.25	80	43	0	3	242	97	176	4e-15	81.6
Boli_TR71118_c0_g1	TF105636	48.17	191	98	4	296	865	16	195	2e-47	192
Boli_TR71201_c0_g1	TF315096	93.98	133	8	0	177	575	1	133	8e-66	253
Boli_TR71421_c0_g1	TF106140	51.96	179	72	1	43	537	1	179	3e-39	164
Boli_TR71535_c1_g1	TF325769	81.6	326	60	0	76	1053	5	330	1e-162	575
Boli_TR71567_c0_g1	TF337661	61.75	183	70	0	31	579	1	183	2e-65	251
Boli_TR71592_c0_g1	TF329261	31.38	478	320	8	202	1611	1	471	4e-68	261
Boli_TR71729_c0_g1	TF338695	44.8	125	69	1	217	591	216	328	8e-23	111
Boli_TR71822_c0_g1	TF325272	30.49	82	57	0	41	286	422	503	7e-05	47.8
Boli_TR71835_c0_g1	TF314995	75.38	65	15	1	264	455	9	73	4e-22	105
Boli_TR71902_c0_g1	TF106160	85.42	624	63	3	277	2064	130	753	0	1083
Boli_TR71944_c0_g2	TF331428	70.81	579	167	5	661	2391	85	648	0	849
Boli_TR71974_c0_g1	TF315083	52.63	95	45	1	135	419	76	166	7e-22	105
Boli_TR72011_c0_g1	TF328451	82.65	98	17	0	269	562	19	116	3e-36	154
Boli_TR72027_c0_g1	TF320797	67.97	409	123	6	473	1675	1	407	6e-155	550
Boli_TR72061_c0_g1	TF314796	79.8	688	131	4	107	2146	4	665	0	1093
Boli_TR72170_c0_g1	TF101171	62.87	202	72	4	444	1040	14	214	2e-58	228
Boli_TR72201_c0_g1	TF329697	75.6	168	41	0	108	611	1	168	5e-70	266
Boli_TR72254_c0_g1	TF328421	31.89	254	139	10	655	1314	219	465	1e-16	90.1
Boli_TR72320_c0_g1	TF318914	30.19	106	62	4	337	618	125	228	5e-05	49.7
Boli_TR72377_c1_g1	TF106203	85.59	590	82	3	1619	3379	13	599	0	1002
Boli_TR72418_c0_g6	TF350202	26.97	152	111	5	109	564	85	219	4e-05	49.7
Boli_TR72510_c0_g1	TF335898	59.52	168	61	3	2757	3239	1	167	7e-44	182
Boli_TR72613_c0_g1	TF300185	88.89	180	20	0	1218	1757	1	180	1e-89	333
Boli_TR72725_c1_g1	TF332746	81.97	305	49	3	1626	2522	1	305	5e-138	494
Boli_TR72737_c0_g1	TF105036	72.94	85	23	1	627	881	1	83	2e-28	129
Boli_TR72896_c0_g1	TF326988	86.13	173	23	2	196	711	1	170	3e-77	290
Boli_TR72911_c0_g1	TF300149	86.19	181	25	0	131	673	1	181	2e-86	321
Boli_TR72913_c0_g1	TF106156	82.75	400	69	1	2275	3474	31	429	0	678
Boli_TR72921_c0_g1	TF331270	80.35	509	100	0	780	2306	426	934	0	827
Boli_TR73013_c0_g1	TF331912	55.17	406	170	4	308	1489	34	438	5e-111	404
Boli_TR73014_c0_g1	TF313997	47.57	206	108	1	10	627	1	168	2e-47	190
Boli_TR73077_c0_g1	TF354335	70.92	509	148	0	272	1798	1	509	0	760
Boli_TR73095_c0_g1	TF320558	82.57	436	76	0	638	1945	1	436	0	736
Boli_TR73142_c1_g1	TF312907	97.06	102	3	0	273	578	1	102	1e-49	197
Boli_TR73179_c0_g1	TF328595	61.58	367	98	5	328	1299	1	365	2e-119	432
Boli_TR73207_c0_g1	TF106114	88.91	541	59	1	210	1829	208	748	0	992
Boli_TR73210_c0_g1	TF101057	75.29	85	20	1	276	527	1	85	3e-27	124
Boli_TR73229_c1_g1	TF313563	77.26	299	62	2	159	1037	22	320	2e-133	479
Boli_TR73232_c0_g1	TF332198	58.92	465	189	2	453	1841	12	472	3e-154	548
Boli_TR73250_c0_g1	TF328500	52.66	376	172	5	48	1157	12	379	2e-100	368
Boli_TR73253_c0_g2	TF352142	38.79	330	167	14	593	1477	19	310	9e-40	167
Boli_TR73259_c0_g1	TF323635	79.74	311	63	2	1110	2042	30	329	5e-138	494
Boli_TR73423_c1_g1	TF324757	98.2	167	3	0	1722	2222	1	167	1e-91	340
Boli_TR73558_c0_g1	TF314414	68.55	442	139	0	208	1533	50	491	0	672
Boli_TR73567_c0_g1	TF105293	69.15	94	29	0	552	833	61	154	3e-29	133
Boli_TR73586_c0_g1	TF332962	47.54	183	95	5	197	742	1	161	6e-38	159
Boli_TR73831_c0_g1	TF325602	48.36	335	157	8	87	1043	11	334	3e-73	278
Boli_TR73881_c0_g1	TF330983	67.26	675	221	1	110	2134	1	674	0	890
Boli_TR73882_c0_g1	TF329086	56.75	252	95	2	11	724	68	319	4e-72	274
Boli_TR73919_c0_g1	TF323315	96.64	149	5	0	34	480	1	149	6e-78	293
Boli_TR73951_c0_g1	TF351613	80.16	247	48	4	1490	2227	1	243	2e-110	402
Boli_TR74013_c0_g1	TF314029	73.91	115	30	0	899	1243	10	124	1e-46	189
Boli_TR74027_c0_g1	TF101094	76.5	434	102	0	83	1384	1	434	0	676
Boli_TR74152_c0_g1	TF330965	74.06	347	87	4	692	1723	1	345	6e-140	501
Boli_TR74177_c0_g1	TF323728	89.58	307	32	0	54	974	6	312	2e-159	564
Boli_TR74209_c0_g1	TF300233	100	112	0	0	167	502	1	112	3e-59	231
Boli_TR74226_c0_g1	TF336860	47.86	117	61	0	276	626	7	123	2e-20	102
Boli_TR74229_c0_g1	TF328817	68.04	341	108	1	82	1101	1	341	8e-138	492
Boli_TR74263_c0_g1	TF321050	62.65	407	145	8	189	1388	3	393	2e-132	474
Boli_TR74284_c0_g1	TF328459	53.36	238	58	4	1	555	1	235	7e-56	219
Boli_TR74296_c0_g1	TF326913	68.17	333	103	2	380	1369	1	333	8e-137	489
Boli_TR74314_c0_g1	TF313497	94.89	313	16	0	635	1573	1	313	5e-177	624
Boli_TR74328_c0_g1	TF336135	33.25	382	230	7	5009	6079	9	379	2e-45	188
Boli_TR74334_c0_g1	TF312990	71.43	455	130	0	469	1833	18	472	0	694
Boli_TR74354_c0_g1	TF328436	69.62	599	174	11	367	2139	5	596	0	800
Boli_TR74381_c0_g1	TF332485	81.33	166	31	0	1005	1502	53	218	8e-76	286
Boli_TR74385_c0_g1	TF317496	66.67	57	19	0	236	406	63	119	2e-14	80.1
Boli_TR74404_c0_g1	TF314967	76.28	253	60	1	1701	2459	54	305	4e-111	405
Boli_TR74419_c0_g1	TF300128	100	146	0	0	1626	2063	1	146	4e-80	301
Boli_TR74426_c0_g1	TF333194	59.57	188	76	0	382	945	3	190	3e-62	242
Boli_TR74441_c0_g1	TF106356	83.94	193	31	0	525	1103	1	193	3e-92	341
Boli_TR74452_c0_g1	TF330765	64.88	168	59	0	88	591	1	168	4e-63	244
Boli_TR74453_c0_g1	TF300066	80.62	129	23	1	254	634	1	129	3e-55	219
Boli_TR74486_c0_g1	TF102047	39.33	178	106	4	1850	2377	4	176	2e-23	114
Boli_TR74494_c0_g1	TF329411	92.71	343	25	0	985	2013	1	343	1e-178	629
Boli_TR74526_c0_g1	TF323581	68.18	88	28	0	192	455	1	88	1e-26	122
Boli_TR74534_c0_g1	TF330807	44	75	42	1	194	418	1	74	7e-10	68.6
Boli_TR74539_c1_g1	TF105868	76.09	138	33	0	362	775	1	138	7e-55	216
Boli_TR74561_c0_g1	TF314083	67.89	109	35	0	436	762	132	240	8e-77	167
Boli_TR74617_c0_g1	TF331743	72.53	182	50	1	1213	1758	12	192	2e-73	279
Boli_TR74663_c0_g1	TF331923	85.02	267	40	1	100	900	3	268	2e-126	456
Boli_TR74664_c0_g1	TF313102	96.76	216	7	1	3	650	312	520	5e-120	434
Boli_TR74677_c0_g1	TF315374	54.07	172	78	2	157	669	29	199	1e-53	211
Boli_TR74688_c0_g1	TF333790	25.27	182	111	4	553	1023	24	197	6e-06	54.7
Boli_TR74734_c0_g1	TF333401	56.72	335	140	3	176	1165	3	335	1e-101	372
Boli_TR74752_c0_g1	TF323368	85.71	77	11	1	365	595	665	740	6e-30	134
Boli_TR74759_c0_g1	TF313480	82.49	177	31	0	505	1035	96	272	9e-107	321
Boli_TR74766_c0_g1	TF320363	49.86	347	153	6	1074	2051	216	553	2e-81	306
Boli_TR74784_c0_g1	TF105875	82.05	156	28	0	630	1097	1	156	4e-72	275
Boli_TR74880_c0_g1	TF321360	83.07	685	116	4	294	2348	32	709	0	1107
Boli_TR74893_c0_g1	TF323839	75.73	103	25	0	158	466	1	103	3e-36	156
Boli_TR74973_c0_g1	TF326952	41.09	202	115	3	310	903	1	190	5e-35	150
Boli_TR75000_c0_g1	TF331860	86.87	419	49	3	173	1411	1	419	0	767
Boli_TR75077_c0_g1	TF324320	74.83	584	145	3	1082	2827	1	579	0	884
Boli_TR75083_c0_g1	TF312935	69.01	71	22	0	153	365	53	123	9e-32	117
Boli_TR75091_c0_g1	TF103039	98.5	133	2	0	119	517	10	142	2e-67	258
Boli_TR75101_c0_g1	TF329267	44.83	87	48	1	1250	1510	286	342	4e-12	73.6
Boli_TR75136_c0_g1	TF300122	89.45	218	23	0	736	1389	1	218	3e-108	395
Boli_TR75154_c0_g1	TF342838	47.78	90	47	0	1472	1741	11	100	6e-17	92.4
Boli_TR75181_c0_g1	TF329219	67.27	495	162	1	140	1624	2	495	0	652
Boli_TR75200_c1_g1	TF314617	61.71	444	168	4	436	1761	1	441	1e-150	536
Boli_TR75203_c0_g3	TF331097	68.32	101	32	1	200	502	50	149	5e-36	152
Boli_TR75214_c0_g1	TF325677	61.44	153	53	3	104	544	1	152	2e-42	174
Boli_TR75253_c0_g2	TF323292	94.34	265	15	0	406	1200	1	265	1e-143	513
Boli_TR75291_c0_g1	TF318449	58.31	403	159	3	893	2074	15	414	3e-118	429
Boli_TR75302_c0_g1	TF323451	88.66	238	27	0	140	853	1	238	1e-123	445
Boli_TR75358_c0_g1	TF321334	69.62	372	88	8	327	1367	9	358	1e-137	493
Boli_TR75367_c0_g1	TF335586	58.37	221	72	8	2005	2607	1	204	1e-55	220
Boli_TR75373_c1_g1	TF335779	76.84	95	22	1	344	628	4	97	5e-39	163
Boli_TR75386_c0_g2	TF323434	77.25	523	119	3	240	1808	50	563	0	806
Boli_TR75388_c0_g1	TF329705	48.26	920	462	9	75	2792	7	920	0	852
Boli_TR75391_c0_g1	TF314467	67.69	229	74	0	749	1435	1	229	4e-87	324
Boli_TR75425_c0_g1	TF314962	87.63	97	12	0	96	386	9	105	6e-46	185
Boli_TR75430_c1_g1	TF336178	58.33	120	50	3	913	1272	4	117	1e-32	143
Boli_TR75448_c0_g1	TF101177	52.92	633	294	3	614	2500	3	634	0	673
Boli_TR75541_c0_g1	TF330933	57.39	176	75	1	257	784	228	402	2e-51	206
Boli_TR75557_c0_g1	TF321497	54	50	22	1	107	253	1	50	4e-06	52
Boli_TR75570_c0_g1	TF328616	45	140	64	3	55	435	7	138	3e-19	96.3
Boli_TR75571_c0_g1	TF300616	98.08	313	6	0	463	1401	1	313	7e-176	620
Boli_TR75594_c0_g1	TF324662	58.14	86	34	1	207	458	1	86	4e-21	104
Boli_TR75615_c0_g1	TF328811	45.38	119	64	2	937	1290	14	126	1e-20	103
Boli_TR75658_c0_g1	TF332720	72.57	113	29	5	793	1125	1	109	3e-32	142
Boli_TR75690_c1_g1	TF329504	58.01	662	277	3	151	2133	1	651	0	771
Boli_TR75722_c0_g1	TF300677	92.15	497	38	1	3372	4859	1	497	0	896
Boli_TR75758_c1_g1	TF328366	36.88	160	100	2	184	660	1	137	5e-20	101
Boli_TR75806_c0_g1	TF333198	35.43	223	131	2	107	736	1	223	5e-33	144
Boli_TR75823_c0_g1	TF314653	80.79	151	29	0	429	881	1	151	7e-65	250
Boli_TR75839_c0_g1	TF105558	100	170	0	0	337	846	1	170	5e-92	341
Boli_TR75849_c0_g1	TF101136	68.47	203	63	1	1391	1996	1	203	2e-71	273
Boli_TR75851_c0_g2	TF329263	88.29	205	24	0	458	1072	143	347	2e-122	373
Boli_TR75862_c0_g1	TF320418	79.39	131	27	1	236	628	1	128	2e-53	210
Boli_TR75873_c0_g2	TF336260	42.68	246	139	5	1366	2097	5	244	5e-47	191
Boli_TR75974_c0_g1	TF314632	81.16	69	13	0	264	470	41	109	2e-28	126
Boli_TR75984_c0_g1	TF315172	94.78	134	7	0	1155	1556	1	134	2e-65	253
Boli_TR75999_c0_g1	TF300880	98.39	186	3	0	484	1041	1	186	1e-102	375
Boli_TR76018_c0_g1	TF323786	89.59	317	33	0	388	1338	52	368	3e-165	585
Boli_TR76030_c0_g1	TF324690	40.43	188	101	2	195	725	1	188	3e-32	142
Boli_TR76032_c0_g1	TF105816	91.53	555	47	0	104	1768	66	620	0	1042
Boli_TR76055_c0_g1	TF332587	70.3	798	229	8	342	2711	1	792	0	1058
Boli_TR76071_c0_g1	TF329168	67.48	326	100	2	99	1058	5	330	1e-121	439
Boli_TR76103_c0_g2	TF337512	35.94	345	204	8	787	1770	19	291	2e-45	186
Boli_TR76105_c2_g1	TF315891	60.66	211	53	7	215	757	1	211	2e-60	236
Boli_TR76127_c0_g1	TF329813	35.16	492	316	6	215	1681	4	479	9e-70	268
Boli_TR76152_c0_g1	TF105477	85.85	106	15	0	203	520	98	203	8e-50	199
Boli_TR76169_c0_g2	TF336964	30.81	211	145	3	34	663	1	208	1e-20	103
Boli_TR76171_c0_g1	TF105678	59.83	717	279	11	227	2350	4	704	0	835
Boli_TR76205_c0_g1	TF324625	57.14	217	92	2	520	1167	2	214	1e-64	249
Boli_TR76240_c0_g1	TF317026	74.49	341	87	1	136	1158	4	343	4e-149	530
Boli_TR76286_c1_g1	TF314761	61.45	166	62	2	2608	3099	1	166	6e-56	222
Boli_TR76295_c1_g1	TF323215	74.65	426	106	2	333	1604	12	431	0	645
Boli_TR76298_c0_g1	TF338565	36.52	115	70	4	164	499	23	129	7e-10	65.9
Boli_TR76308_c0_g1	TF335767	46.71	152	80	3	77	529	30	177	3e-30	132
Boli_TR76312_c0_g1	TF324669	52.26	199	84	5	375	938	1	195	2e-51	205
Boli_TR76328_c0_g1	TF312914	80.11	176	35	0	287	814	3	178	1e-83	311
Boli_TR76343_c1_g1	TF331768	52.96	287	125	7	134	964	9	288	2e-74	281
Boli_TR76366_c0_g1	TF106347	70.74	188	55	1	378	941	1	187	4e-83	278
Boli_TR76375_c0_g1	TF320182	60.26	234	80	3	198	860	2	232	8e-69	263
Boli_TR76388_c1_g2	TF324647	49.52	208	105	3	2602	3225	5	194	9e-47	191
Boli_TR76397_c0_g1	TF338764	55.62	178	69	4	365	868	9	184	6e-45	183
Boli_TR76399_c0_g1	TF329156	45.12	164	88	3	53	538	1	157	9e-48	134
Boli_TR76421_c0_g1	TF314998	97.3	185	5	0	171	725	1	185	1e-96	355
Boli_TR76427_c0_g1	TF316778	82.22	90	16	0	169	438	1	90	2e-36	152
Boli_TR76432_c0_g1	TF105014	88.89	54	6	0	890	1051	480	533	2e-19	99
Boli_TR76441_c0_g1	TF101054	87.7	626	77	1	233	2110	1	623	0	1133
Boli_TR76476_c0_g1	TF323599	60.56	213	84	2	78	716	18	227	7e-74	281
Boli_TR76494_c0_g1	TF332993	65.22	345	118	2	60	1088	1	345	1e-122	443
Boli_TR76498_c0_g2	TF328983	67.14	426	132	5	780	2033	1	424	5e-158	560
Boli_TR76502_c0_g1	TF312878	77.96	431	95	0	81	1373	1	431	0	693
Boli_TR76509_c1_g1	TF324575	84.32	625	95	3	458	2323	1	624	0	1096
Boli_TR76518_c0_g2	TF314483	73.96	192	50	0	147	722	1	192	1e-78	296
Boli_TR76522_c1_g1	TF315154	51.25	281	127	3	234	1046	37	314	1e-75	286
Boli_TR76535_c0_g1	TF319494	77.74	521	116	0	231	1793	1	521	0	844
Boli_TR76544_c0_g3	TF340485	73.73	118	31	0	180	533	8	125	4e-48	192
Boli_TR76576_c0_g1	TF328761	66.93	127	42	0	1	381	1	127	8e-44	177
Boli_TR7657_c0_g1	TF300105	86.21	58	8	0	112	285	60	117	2e-30	108
Boli_TR76585_c0_g1	TF317676	76.9	342	79	0	281	1306	1	342	8e-154	545
Boli_TR76603_c0_g1	TF323869	94.83	58	3	0	75	248	49	106	7e-26	118
Boli_TR76646_c0_g1	TF354227	63.69	1132	405	11	1984	5361	2	1112	0	1390
Boli_TR76677_c0_g1	TF313829	93.45	351	22	1	1874	2923	1	351	0	693
Boli_TR76694_c0_g1	TF337383	42.47	146	84	5	440	877	9	144	3e-20	97.8
Boli_TR76705_c1_g1	TF320301	66.15	325	110	3	49	1023	1	307	1e-115	419
Boli_TR76707_c0_g1	TF300279	73.44	64	17	0	120	311	1	64	3e-18	92.8
Boli_TR76710_c0_g1	TF351788	57.11	401	164	7	167	1345	59	454	1e-117	427
Boli_TR76713_c0_g1	TF324877	53.85	104	48	2	1283	1594	59	156	1e-17	94
Boli_TR76718_c0_g1	TF313622	84.8	592	89	1	202	1974	1	592	0	1024
Boli_TR76724_c0_g1	TF337105	46.27	268	142	3	123	920	9	273	2e-65	252
Boli_TR76729_c0_g1	TF325318	68.58	226	71	0	67	744	10	235	4e-89	329
Boli_TR76747_c1_g1	TF314815	71.93	228	64	0	66	749	2	229	2e-89	331
Boli_TR76755_c0_g1	TF106353	69.59	148	45	3	219	662	14	158	1e-56	222
Boli_TR76759_c0_g1	TF333224	51.93	907	421	14	400	3075	9	896	0	825
Boli_TR76768_c0_g1	TF329645	64.75	729	257	2	569	2755	1	727	0	955
Boli_TR76782_c0_g1	TF313978	79.44	107	22	0	1791	2111	1	107	1e-43	180
Boli_TR76799_c0_g1	TF332448	68.48	165	51	2	2469	2960	50	212	6e-56	222
Boli_TR76815_c0_g1	TF352874	57.14	770	322	6	121	2406	8	764	0	868
Boli_TR76834_c1_g2	TF315163	91.36	324	28	1	106	1077	5	327	4e-169	597
Boli_TR76836_c0_g1	TF315102	74	50	13	1	66	215	34	82	1e-13	80.1
Boli_TR76854_c0_g1	TF353854	21.32	394	293	8	666	1796	167	547	4e-12	75.9
Boli_TR76857_c0_g1	TF332099	83.95	81	13	0	61	303	134	214	9e-34	147
Boli_TR76867_c0_g1	TF329426	74.43	524	134	2	890	2461	28	549	0	810
Boli_TR76876_c1_g1	TF330733	57.41	54	23	0	460	621	43	96	9e-11	69.3
Boli_TR76881_c0_g1	TF329296	56.08	576	244	7	157	1857	1	568	1e-167	592
Boli_TR76885_c1_g1	TF332748	70.06	157	43	1	1201	1659	1	157	2e-62	242
Boli_TR76886_c0_g1	TF324135	76.53	196	40	4	1867	2436	1	192	7e-78	294
Boli_TR76899_c0_g1	TF324445	59.09	374	141	6	346	1431	5	377	5e-112	407
Boli_TR76905_c0_g2	TF331763	67.92	212	67	2	313	945	129	337	6e-76	287
Boli_TR76916_c0_g1	TF325967	75.16	153	38	0	313	771	17	169	1e-65	252
Boli_TR76918_c0_g1	TF324614	55	120	45	1	786	1118	36	155	9e-33	143
Boli_TR76937_c1_g1	TF319992	58.67	196	78	1	718	1296	35	230	1e-61	239
Boli_TR76944_c0_g1	TF313788	68.42	171	54	1	170	682	1	164	1e-61	238
Boli_TR76949_c0_g1	TF352826	82.21	371	63	2	209	1312	4	373	2e-168	595
Boli_TR76952_c0_g1	TF324741	90.82	196	18	0	1080	1667	1	196	8e-102	373
Boli_TR76955_c0_g1	TF333280	75.68	222	54	1	316	981	1	219	2e-89	332
Boli_TR76961_c0_g1	TF101164	65.62	640	212	11	528	2423	1	623	0	780
Boli_TR76964_c0_g3	TF324841	55.86	222	98	2	600	1265	1	219	1e-68	263
Boli_TR76964_c0_g4	TF328731	79.21	630	118	8	1124	2974	1	627	0	962
Boli_TR76970_c0_g1	TF314723	56.76	111	48	0	109	441	7	117	2e-31	140
Boli_TR76973_c0_g1	TF331339	70.53	492	129	9	351	1778	1	480	0	655
Boli_TR76984_c0_g1	TF106504	63.71	474	149	10	230	1582	1	469	1e-154	549
Boli_TR76985_c5_g1	TF314371	81.42	253	46	1	139	894	53	305	4e-117	423
Boli_TR76987_c0_g1	TF106158	87.32	213	27	0	312	950	29	241	2e-103	378
Boli_TR76999_c0_g2	TF319745	66.67	144	48	0	155	586	3	146	6e-55	215
Boli_TR77000_c0_g1	TF338814	52.55	137	61	2	914	1312	84	220	1e-28	131
Boli_TR77007_c0_g1	TF323924	59	617	244	7	105	1928	1	603	0	724
Boli_TR77009_c0_g1	TF324467	55.32	235	99	3	883	1569	1	233	5e-60	234
Boli_TR77017_c0_g1	TF330249	79.84	248	50	1	314	1057	4	247	3e-109	397
Boli_TR77025_c3_g1	TF329448	47.17	600	312	15	209	1993	1	562	5e-141	504
Boli_TR77036_c0_g1	TF314173	87.48	607	76	1	1437	3257	7	608	0	1105
Boli_TR77037_c0_g1	TF105788	94.03	201	12	0	992	1594	1	201	1e-107	392
Boli_TR77042_c0_g3	TF332352	62.82	78	25	4	1274	1495	1	66	1e-19	100
Boli_TR77074_c0_g2	TF330739	43.82	89	50	0	160	426	125	213	4e-15	84
Boli_TR77099_c0_g1	TF101211	89.01	282	31	1	356	1201	1	280	3e-144	515
Boli_TR77121_c0_g1	TF338287	51.03	145	62	6	91	498	24	164	1e-25	118
Boli_TR77170_c1_g1	TF318118	87.67	73	9	0	542	760	100	172	1e-31	140
Boli_TR77176_c4_g2	TF106399	59.86	441	174	3	755	2068	38	476	1e-148	529
Boli_TR77198_c0_g1	TF105618	80.4	199	39	0	467	1063	117	315	2e-125	346
Boli_TR77220_c0_g2	TF106275	91.73	532	44	0	1515	3110	456	987	0	1009
Boli_TR77232_c0_g1	TF333025	59.52	168	67	1	274	774	50	217	3e-46	189
Boli_TR77233_c0_g1	TF313726	65.87	378	129	0	140	1273	21	398	2e-151	538
Boli_TR77307_c0_g1	TF315738	71.75	177	48	4	211	735	35	208	9e-69	263
Boli_TR77320_c0_g1	TF105971	87.72	171	21	0	141	653	1	171	2e-84	316
Boli_TR77343_c0_g1	TF325877	57.87	731	303	6	38	2215	1	727	0	813
Boli_TR77346_c1_g1	TF339636	27.28	1184	856	31	295	3831	5	926	4e-100	369
Boli_TR77347_c0_g1	TF330711	75.53	376	91	4	1218	2342	335	707	0	579
Boli_TR77366_c0_g1	TF332574	49.6	742	368	10	2669	4876	22	745	0	681
Boli_TR77367_c0_g1	TF331496	54.62	996	431	22	80	3004	1	940	0	991
Boli_TR77385_c0_g1	TF101170	57.56	172	73	2	464	979	169	334	7e-48	193
Boli_TR77386_c0_g1	TF336009	44.74	1417	764	24	1422	5615	406	1671	0	1069
Boli_TR77393_c0_g1	TF329650	65.13	347	119	1	532	1566	6	352	1e-135	486
Boli_TR77394_c2_g3	TF338048	38.1	84	51	3	5	253	43	120	1e-05	50.4
Boli_TR77416_c0_g1	TF350923	65.83	278	94	2	88	918	7	281	3e-112	408
Boli_TR77427_c1_g1	TF323848	96.65	209	7	0	301	927	319	527	1e-111	405
Boli_TR77445_c0_g1	TF315020	61.29	496	191	2	142	1626	1	473	1e-176	622
Boli_TR77474_c0_g1	TF101168	73.46	520	129	5	3672	5204	1	520	0	782
Boli_TR77483_c1_g1	TF300610	93.61	219	14	0	198	854	152	370	0	422
Boli_TR77485_c0_g1	TF324471	56.8	250	108	2	40	789	122	368	7e-109	303
Boli_TR77504_c3_g1	TF333216	75.1	261	64	2	344	1123	1	260	8e-119	430
Boli_TR77509_c0_g1	TF329610	76.78	547	110	7	294	1883	1	540	0	811
Boli_TR77510_c0_g1	TF323445	79.09	856	177	3	812	3373	60	913	0	1439
Boli_TR77512_c0_g1	TF323207	80	140	28	0	21	440	331	470	5e-63	245
Boli_TR77518_c0_g2	TF105607	66.15	449	151	2	218	1561	24	471	2e-179	632
Boli_TR77522_c0_g1	TF331506	76.13	532	126	4	1318	2910	1	521	0	813
Boli_TR77531_c0_g1	TF335892	44.97	169	86	4	292	777	11	176	3e-31	138
Boli_TR77548_c4_g1	TF313206	72.99	211	55	1	174	800	1	211	2e-82	308
Boli_TR77598_c0_g1	TF321354	34.21	114	72	1	340	672	193	306	8e-10	66.2
Boli_TR77603_c0_g1	TF314357	89.88	326	32	1	162	1136	1	326	1e-175	619
Boli_TR77625_c0_g1	TF101101	86.16	159	22	0	748	1224	1	159	1e-74	282
Boli_TR77626_c2_g1	TF313066	72.86	199	53	1	773	1366	48	246	2e-84	315
Boli_TR77653_c0_g1	TF105920	62.03	553	206	5	141	1787	1	542	0	701
Boli_TR77661_c0_g1	TF314898	89.71	418	43	0	267	1520	1	418	0	758
Boli_TR77661_c0_g2	TF343624	50	252	125	1	1114	1866	1	252	2e-66	256
Boli_TR77680_c0_g3	TF313042	58.67	392	162	7	110	1285	3	351	2e-118	429
Boli_TR77687_c0_g1	TF300246	67.37	285	93	0	75	929	1	285	1e-114	416
Boli_TR77696_c0_g2	TF353302	70.54	112	33	0	202	537	18	129	4e-40	167
Boli_TR77722_c0_g1	TF333320	67.32	153	47	1	185	634	1	153	7e-58	225
Boli_TR77728_c0_g1	TF313557	88.17	710	81	1	247	2367	41	750	0	1267
Boli_TR77762_c0_g1	TF332379	89.1	367	40	0	292	1392	1	367	0	674
Boli_TR77771_c0_g4	TF314698	65	40	14	0	4	123	108	147	1e-07	57.4
Boli_TR77785_c0_g1	TF314325	84.21	285	45	0	460	1314	12	296	1e-136	489
Boli_TR77786_c0_g1	TF101218	96.17	339	11	1	134	1144	1	339	0	638
Boli_TR77812_c0_g1	TF314158	72.46	345	95	0	99	1133	2	346	4e-150	533
Boli_TR77816_c1_g2	TF105733	86.21	29	4	0	1368	1454	296	324	3e-05	53.1
Boli_TR77835_c0_g1	TF324409	73.59	833	216	4	317	2803	1	826	0	1241
Boli_TR77873_c0_g1	TF335688	47.79	429	205	6	132	1361	1	429	2e-97	360
Boli_TR77883_c0_g1	TF106198	72.16	352	91	2	77	1111	39	388	6e-149	530
Boli_TR77923_c0_g1	TF314729	60.33	121	46	1	1005	1361	18	138	2e-35	152
Boli_TR77925_c0_g1	TF350163	80.61	717	139	3	2582	4732	1	703	0	1213
Boli_TR77939_c0_g1	TF337987	39.77	264	150	4	125	889	5	264	6e-50	199
Boli_TR77945_c0_g1	TF324867	62.59	139	48	1	160	564	13	151	2e-43	166
Boli_TR77950_c0_g1	TF324686	66.18	68	23	0	944	1147	54	121	2e-20	103
Boli_TR77963_c0_g1	TF335461	43.8	347	187	8	100	1116	10	345	1e-67	261
Boli_TR77989_c0_g2	TF334582	34.46	296	192	5	163	1044	295	571	1e-43	180
Boli_TR77992_c0_g1	TF101507	73.35	454	120	3	698	2056	1	451	0	677
Boli_TR78006_c0_g1	TF318482	74.95	483	115	10	582	2012	34	485	0	650
Boli_TR78020_c0_g1	TF106137	76.45	344	81	0	188	1219	11	354	4e-154	548
Boli_TR78030_c0_g1	TF103002	83.88	335	53	1	495	1496	1	335	2e-163	578
Boli_TR78041_c0_g1	TF320511	85.12	477	70	1	117	1544	4	480	0	816
Boli_TR78049_c0_g1	TF333321	66.44	292	97	1	616	1488	7	298	2e-114	416
Boli_TR78061_c1_g1	TF106200	92.31	143	11	0	67	495	3	145	9e-70	267
Boli_TR78065_c0_g1	TF319763	86.36	286	37	2	2711	3562	223	508	1e-141	507
Boli_TR78067_c0_g1	TF106183	78.69	305	65	1	182	1096	6	309	5e-143	510
Boli_TR78074_c0_g1	TF336310	41.53	118	69	1	275	628	2	118	7e-17	91.3
Boli_TR78082_c0_g1	TF328400	68.1	862	256	9	1993	4521	540	1400	0	1160
Boli_TR78099_c0_g1	TF314629	84.51	142	22	0	152	577	1	142	2e-64	247
Boli_TR78158_c0_g1	TF313467	84.12	529	77	4	377	1942	1	525	0	882
Boli_TR78162_c0_g1	TF314434	85.6	1514	210	8	1511	6028	2	1506	0	2576
Boli_TR78166_c0_g1	TF312974	69.02	184	57	0	21	572	1	184	6e-113	285
Boli_TR78196_c0_g1	TF324806	78.33	383	59	2	1	1077	1	337	3e-158	560
Boli_TR78198_c1_g1	TF314513	76.24	905	178	6	74	2677	1	903	0	1357
Boli_TR78200_c1_g3	TF315296	56.79	324	133	2	190	1140	755	1076	5e-99	363
Boli_TR78208_c0_g1	TF342975	34.23	260	136	10	182	856	167	421	1e-23	113
Boli_TR78226_c6_g1	TF313644	77.35	362	75	3	455	1519	1	335	2e-158	562
Boli_TR78234_c0_g1	TF331914	74.5	149	38	0	246	692	1	149	3e-59	233
Boli_TR78237_c0_g1	TF353119	91.43	35	3	0	4	108	1	35	5e-12	71.6
Boli_TR78249_c0_g1	TF105646	85.71	819	110	5	596	3031	8	822	0	1401
Boli_TR78269_c7_g1	TF329484	72.22	36	10	0	3	110	289	324	3e-06	56.2
Boli_TR78273_c0_g1	TF327469	57.69	1626	683	19	1283	6145	208	1671	0	1901
Boli_TR78287_c0_g2	TF105682	71.49	733	207	2	730	2922	1	732	0	1066
Boli_TR78311_c0_g2	TF300305	90.71	689	64	0	502	2568	140	828	0	1294
Boli_TR78351_c3_g5	TF338259	67.47	83	27	0	1824	2072	16	98	2e-22	110
Boli_TR78356_c0_g1	TF331574	71.37	234	61	3	525	1208	1	233	4e-90	334
Boli_TR78360_c0_g1	TF344050	64.31	325	114	1	80	1048	4	328	2e-122	441
Boli_TR78384_c0_g1	TF329255	63.7	146	53	0	206	643	17	162	6e-47	190
Boli_TR78385_c0_g1	TF105622	74.51	153	39	0	710	1168	185	337	4e-120	253
Boli_TR78391_c0_g3	TF316589	71.7	311	86	2	818	1744	14	323	6e-123	444
Boli_TR78396_c0_g1	TF323867	74.79	119	30	1	494	850	61	176	3e-41	172
Boli_TR78414_c0_g1	TF314022	87.04	1134	147	1	264	3665	1	1133	0	2042
Boli_TR78419_c0_g2	TF328778	60.34	179	71	0	1924	2460	1	179	2e-57	226
Boli_TR78448_c2_g1	TF314138	70.29	350	104	1	225	1274	56	404	3e-148	527
Boli_TR78452_c8_g1	TF333453	64.81	54	19	0	114	275	1	54	5e-12	76.3
Boli_TR78461_c1_g1	TF323290	72.84	313	83	4	1372	2304	269	579	5e-131	471
Boli_TR78473_c1_g3	TF350050	50	48	24	0	58	201	90	137	3e-05	48.9
Boli_TR78476_c0_g1	TF336203	29.87	154	98	5	119	550	7	155	8e-11	71.6
Boli_TR78499_c0_g1	TF313159	65.6	686	236	0	165	2222	1	686	0	938
Boli_TR78512_c4_g2	TF314953	73.91	46	12	0	136	273	136	181	4e-13	75.1
Boli_TR78526_c1_g1	TF314887	81.68	666	116	2	209	2188	169	834	0	1147
Boli_TR78541_c0_g1	TF333484	62	500	189	2	87	1583	2	500	1e-178	629
Boli_TR78556_c0_g1	TF315395	57.69	553	234	0	159	1817	4	556	0	681
Boli_TR78568_c1_g1	TF332325	70.19	161	42	1	65	529	4	164	7e-58	227
Boli_TR78572_c0_g1	TF336492	58.82	255	105	2	633	1397	24	271	6e-78	294
Boli_TR78587_c0_g1	TF315010	69.13	230	70	1	980	1666	92	321	2e-85	318
Boli_TR78603_c0_g1	TF333420	82.14	56	10	0	620	787	1	56	3e-20	101
Boli_TR78613_c3_g3	TF323566	70.77	195	53	3	1199	1771	7	199	5e-71	271
Boli_TR78618_c0_g1	TF105863	93.55	31	2	0	448	540	139	169	4e-08	60.1
Boli_TR78623_c0_g1	TF332853	62.72	279	98	4	1034	1852	9	285	1e-83	314
Boli_TR78629_c0_g1	TF329119	68.45	168	53	0	172	675	1	168	3e-63	246
Boli_TR78638_c0_g1	TF105248	65.61	189	65	1	64	630	1	186	2e-64	249
Boli_TR78671_c0_g1	TF315920	84.85	66	10	0	144	341	28	93	5e-24	114
Boli_TR78676_c2_g1	TF336037	60.22	181	67	3	1211	1738	75	249	3e-54	215
Boli_TR78681_c0_g1	TF101233	89.8	784	79	2	186	2534	1	783	0	1418
Boli_TR78697_c2_g1	TF324797	68.07	404	129	2	239	1450	150	504	2e-157	558
Boli_TR78707_c0_g1	TF328587	74.22	128	33	0	1424	1807	1	128	5e-54	214
Boli_TR78735_c1_g1	TF335741	39.39	358	185	9	300	1277	1	348	6e-48	194
Boli_TR78749_c0_g1	TF332301	80.67	419	81	0	1269	2525	1	419	0	698
Boli_TR78761_c4_g1	TF105623	85.32	293	43	0	70	948	1	293	1e-142	507
Boli_TR78764_c0_g1	TF329469	77.32	1208	270	8	3192	6803	30	1220	0	1899
Boli_TR78793_c0_g1	TF105957	80.3	132	26	0	2655	3050	20	151	6e-69	231
Boli_TR78798_c0_g1	TF300817	86.28	226	31	0	622	1299	147	372	3e-175	397
Boli_TR78803_c2_g1	TF324123	76.56	256	55	2	403	1155	1	235	2e-95	353
Boli_TR78803_c3_g1	TF314267	74.84	477	112	3	124	1530	22	496	0	740
Boli_TR78813_c1_g1	TF324125	63.93	377	136	1	129	1259	1	374	2e-134	481
Boli_TR78815_c0_g1	TF300075	69.66	145	44	0	491	925	14	158	6e-53	210
Boli_TR78817_c0_g1	TF331303	84.05	420	67	2	902	2161	1	414	0	709
Boli_TR78830_c1_g2	TF300656	75.7	465	113	0	60	1454	40	504	0	715
Boli_TR78846_c0_g1	TF300275	43.86	114	64	0	424	765	1	114	9e-17	89.7
Boli_TR78848_c0_g1	TF332536	73.97	146	38	0	1942	2379	5	150	1e-53	214
Boli_TR78855_c0_g1	TF313751	100	80	0	0	85	324	7	86	2e-38	162
Boli_TR78856_c0_g1	TF333171	82.25	614	107	1	224	2059	1	614	0	1068
Boli_TR78857_c0_g1	TF324453	71.61	398	112	2	80	1270	203	597	8e-168	592
Boli_TR78863_c1_g1	TF106355	58.81	318	131	3	177	1130	11	324	1e-102	375
Boli_TR78873_c0_g1	TF314934	60.85	235	91	1	81	782	26	260	3e-81	304
Boli_TR78889_c0_g1	TF314530	64.58	319	111	1	102	1052	1	319	7e-123	443
Boli_TR78891_c0_g1	TF323623	87.07	1036	132	3	4662	7763	29	1040	0	1823
Boli_TR78904_c0_g1	TF105795	88.97	426	47	1	2297	3574	1	425	0	773
Boli_TR78912_c0_g1	TF314527	90.7	559	52	0	131	1807	26	584	0	1004
Boli_TR78917_c0_g2	TF332810	84	250	40	0	159	908	8	257	1e-120	437
Boli_TR78941_c0_g1	TF331727	61.79	301	109	8	1803	2687	6	300	7e-89	331
Boli_TR78954_c0_g1	TF323854	78.86	577	109	6	141	1832	1	575	0	895
Boli_TR78958_c0_g1	TF101055	89.45	436	46	0	47	1354	12	447	0	798
Boli_TR78960_c0_g1	TF336320	47.78	203	106	1	119	727	50	244	3e-47	191
Boli_TR78966_c0_g1	TF101132	24.17	422	260	14	3177	4262	391	789	1e-12	79
Boli_TR78979_c0_g2	TF328994	75.66	341	83	0	240	1262	99	439	6e-156	553
Boli_TR78979_c1_g1	TF332084	51.59	252	111	7	11	733	4	244	2e-54	217
Boli_TR78983_c0_g1	TF323872	55.45	110	49	0	78	407	11	120	4e-32	140
Boli_TR78987_c0_g1	TF336239	36.97	725	414	17	1000	3045	1	688	8e-99	365
Boli_TR78993_c0_g1	TF331796	54.68	823	316	13	287	2584	110	912	0	808
Boli_TR78994_c0_g1	TF354322	71.58	190	54	0	543	1112	1	190	6e-75	283
Boli_TR79001_c0_g3	TF328406	54.32	162	74	1	52	537	7	166	1e-48	196
Boli_TR79002_c0_g1	TF320954	79.54	1261	249	4	1577	5332	10	1269	0	2051
Boli_TR79011_c1_g1	TF329703	63.88	371	132	3	130	1236	26	394	2e-132	474
Boli_TR79019_c1_g1	TF105420	55.76	902	370	13	307	2925	1	871	0	907
Boli_TR79021_c0_g1	TF105634	68.79	346	98	6	316	1323	5	349	2e-135	484
Boli_TR79054_c0_g1	TF336218	66.35	104	35	2	270	581	1	101	7e-26	120
Boli_TR79060_c2_g1	TF324412	69.5	518	158	0	90	1643	1	518	0	782
Boli_TR79061_c0_g1	TF314197	72.09	172	48	0	427	942	32	203	5e-67	258
Boli_TR79073_c0_g1	TF101234	76.7	910	198	6	1785	4472	11	919	0	1382
Boli_TR79076_c0_g1	TF325931	32.98	931	488	19	264	2648	11	912	8e-120	434
Boli_TR79080_c0_g1	TF105753	89.09	55	6	0	254	418	333	387	5e-25	115
Boli_TR79087_c1_g1	TF330736	62.65	656	228	7	235	2151	8	656	0	735
Boli_TR79090_c0_g1	TF319035	84.09	176	26	2	1414	1935	1	176	3e-77	292
Boli_TR79092_c0_g1	TF325664	61.5	587	155	7	245	1792	1	565	0	674
Boli_TR79118_c0_g1	TF329583	63.39	448	164	2	87	1430	71	515	2e-164	582
Boli_TR79122_c0_g1	TF338398	73.58	53	14	0	307	465	1	53	2e-15	84
Boli_TR79130_c0_g1	TF324737	88.19	1033	111	2	23	3088	60	1092	0	1790
Boli_TR79166_c0_g1	TF330936	38.42	177	108	4	978	1505	1	167	2e-23	113
Boli_TR79174_c0_g1	TF336549	64.42	312	110	1	127	1059	1	312	1e-120	435
Boli_TR79188_c0_g1	TF354231	89.47	57	6	0	436	606	83	139	9e-32	110
Boli_TR79202_c0_g1	TF313417	73.41	173	46	0	18	536	1	173	7e-68	259
Boli_TR79208_c0_g1	TF312926	77.22	259	59	0	339	1115	73	331	9e-144	409
Boli_TR79223_c0_g1	TF331359	54.92	295	87	5	1836	2582	1	283	4e-75	285
Boli_TR79260_c0_g1	TF328602	82.74	197	34	1	370	960	2	197	5e-104	379
Boli_TR79291_c0_g1	TF326826	71.01	169	49	4	1165	1671	1	150	9e-58	227
Boli_TR79325_c0_g1	TF332845	66.67	156	51	1	235	699	1	156	8e-58	227
Boli_TR79328_c1_g1	TF331107	47.65	468	215	6	201	1514	1	465	1e-104	382
Boli_TR79350_c1_g1	TF314813	60.95	379	144	4	94	1218	1	362	3e-130	468
Boli_TR79351_c1_g1	TF339572	56.36	55	18	1	572	718	70	124	2e-08	63.2
Boli_TR79362_c0_g1	TF328389	59.23	439	166	5	162	1439	1	438	2e-146	522
Boli_TR79367_c0_g1	TF314767	92.93	99	7	0	1029	1325	7	105	5e-44	181
Boli_TR79389_c0_g1	TF105013	64.02	681	239	9	1696	3720	16	690	0	795
Boli_TR79443_c0_g1	TF300139	100	142	0	0	2326	2751	1	142	3e-76	289
Boli_TR79453_c3_g2	TF323348	81.6	337	62	1	225	1235	1	336	7e-164	579
Boli_TR79454_c0_g1	TF319271	76.08	393	94	0	96	1274	1	393	0	645
Boli_TR79466_c0_g1	TF324454	54.38	1107	425	10	1683	4763	1	1106	0	1149
Boli_TR79467_c1_g1	TF324620	81.11	487	92	1	434	1894	96	581	0	804
Boli_TR79470_c0_g1	TF320158	58.94	660	264	5	80	2038	25	674	0	785
Boli_TR79471_c0_g1	TF329435	54.63	227	100	1	992	1663	7	233	6e-65	251
Boli_TR79488_c2_g1	TF316489	75.99	329	46	6	174	1061	1	325	6e-127	457
Boli_TR79499_c0_g1	TF317238	69.31	391	114	2	183	1337	18	404	8e-146	521
Boli_TR79502_c0_g1	TF313769	72.79	294	75	2	49	915	2	295	7e-124	448
Boli_TR79524_c2_g1	TF313108	69.75	367	111	3	109	1209	1	362	8e-152	540
Boli_TR79530_c0_g1	TF105019	83.41	416	69	0	9	1256	1	416	0	687
Boli_TR79535_c0_g2	TF106131	89.53	783	82	0	197	2545	1	783	0	1452
Boli_TR79546_c0_g1	TF314439	66.11	180	55	4	2797	3318	1	175	5e-56	222
Boli_TR79581_c1_g1	TF319640	71.74	499	140	5	978	2471	1	491	0	723
Boli_TR79582_c0_g1	TF313564	85.06	174	26	0	1092	1613	275	448	0	333
Boli_TR79584_c0_g1	TF317476	78.46	571	109	2	1225	2895	4	574	0	914
Boli_TR79590_c0_g1	TF314708	87.13	171	22	0	416	928	3	173	4e-81	303
Boli_TR79591_c1_g2	TF105462	92.93	184	13	0	115	666	1	184	1e-95	352
Boli_TR79594_c0_g1	TF336059	40.11	177	101	4	1611	2126	1	157	2e-23	114
Boli_TR79603_c0_g1	TF314683	77.66	470	102	2	1279	2679	1	467	0	757
Boli_TR79607_c2_g1	TF324424	80.47	927	180	1	203	2980	1	927	0	1638
Boli_TR79621_c0_g1	TF336280	29.42	1030	704	23	2273	5293	275	1192	1e-92	345
Boli_TR79631_c0_g1	TF321837	59.54	477	184	9	81	1484	3	467	4e-158	560
Boli_TR79632_c0_g1	TF332102	58.47	183	76	1	446	994	3	180	8e-54	213
Boli_TR79633_c1_g1	TF332088	42.39	552	295	14	2214	3800	11	549	8e-90	335
Boli_TR79635_c0_g1	TF106194	67.39	92	7	2	1837	2043	7	95	1e-22	110
Boli_TR79636_c0_g1	TF338442	30	210	114	6	988	1518	1	195	8e-10	67.8
Boli_TR79647_c0_g1	TF324215	67.19	448	147	2	894	2237	1	438	6e-180	633
Boli_TR79671_c0_g1	TF316152	62.46	301	113	2	856	1758	2	292	2e-103	379
Boli_TR79672_c0_g1	TF329470	50.81	1051	508	9	298	3423	24	1042	0	968
Boli_TR79674_c0_g1	TF331836	70.42	426	126	0	289	1566	1	426	0	659
Boli_TR79677_c0_g1	TF331695	97.17	318	9	0	297	1250	1	318	5e-178	629
Boli_TR79692_c1_g1	TF324733	65.05	309	101	2	72	977	1	303	6e-108	393
Boli_TR79695_c0_g1	TF105804	72.29	249	69	2	14	760	1	244	5e-96	353
Boli_TR79701_c0_g1	TF324508	80.77	364	68	2	260	1345	2	363	7e-172	607
Boli_TR79707_c0_g1	TF324608	83.63	171	28	0	101	613	3	173	3e-76	288
Boli_TR79710_c0_g1	TF328381	51.63	215	100	2	443	1075	29	243	2e-53	213
Boli_TR79724_c3_g2	TF106312	40.5	363	215	8	184	1269	17	243	4e-57	224
Boli_TR79726_c0_g1	TF332593	64.81	665	212	10	664	2592	3	628	0	853
Boli_TR79727_c3_g1	TF314396	89.9	416	41	3	97	1341	1	412	0	737
Boli_TR79730_c0_g1	TF313296	59.18	49	20	0	535	681	313	361	2e-07	58.2
Boli_TR79737_c0_g1	TF105561	63.22	416	152	4	255	1499	1	405	2e-149	532
Boli_TR79766_c0_g1	TF336281	33.52	176	114	7	173	691	59	223	3e-12	75.5
Boli_TR79779_c0_g1	TF314690	76.72	494	115	1	510	1991	4	494	0	780
Boli_TR79790_c0_g1	TF323699	53.06	588	273	4	575	2329	1	578	2e-175	619
Boli_TR79795_c0_g2	TF333388	47	217	113	2	1371	2015	9	222	2e-53	196
Boli_TR79806_c1_g1	TF331228	54.38	559	247	4	216	1868	1	555	2e-170	602
Boli_TR79824_c0_g2	TF323520	81.86	215	39	0	789	1433	7	221	1e-102	376
Boli_TR79834_c0_g1	TF329066	74.16	209	53	1	755	1378	124	332	2e-127	309
Boli_TR79839_c0_g1	TF300092	45.54	112	58	4	34	360	276	382	2e-16	87
Boli_TR79841_c0_g1	TF313433	58.07	353	145	3	91	1140	2	353	5e-113	410
[truncated: 85,360 more rows]

## Sheet: ORF_Blastp_UniRef90
queryID	subjectId	percIdentity	alnLength	mismatch	gapOpen	queryStart	queryEnd	subjectStart	subjectEnd	eVal	bitScore
lcl|TR100006_c0_g1_i1|m.1	A0A060XC41_ONCMY	40.51	79	47	0	2	80	273	351	1e-09	67.4
lcl|TR100006_c0_g1_i1|m.1	A7SIG9_NEMVE	34.57	81	50	2	2	79	170	250	5e-05	51.6
lcl|TR100006_c0_g1_i1|m.1	Q8MTJ3_SCHJA	34.92	63	41	0	2	64	9	71	7e-05	51.2
lcl|TR10010_c0_g2_i1|m.10	Q9YGS2_TAKRU	25.81	186	111	6	2	169	242	418	8e-06	54.3
lcl|TR10010_c0_g2_i1|m.10	W4XEC6_STRPU	24.55	167	120	3	4	169	57	218	8e-05	50.8
lcl|TR100145_c0_g1_i1|m.20	H3AT17_LATCH	36.54	104	66	0	1	104	100	203	1e-13	80.5
lcl|TR100145_c0_g1_i1|m.20	H3AYV0_LATCH	36.89	103	65	0	2	104	115	217	3e-13	79
lcl|TR100145_c0_g1_i1|m.20	F1QGU4_DANRE	45.78	83	45	0	22	104	188	270	4e-13	78.6
lcl|TR100145_c0_g1_i1|m.20	H3AKF2_LATCH	39.81	103	62	0	2	104	75	177	5e-13	78.2
lcl|TR100145_c0_g1_i1|m.20	H3A7K7_LATCH	37.5	104	65	0	1	104	79	182	1e-12	76.6
lcl|TR100149_c0_g1_i1|m.21	H2N1V0_ORYLA	27.32	183	133	0	1	183	22	204	2e-16	90.5
lcl|TR100149_c0_g1_i1|m.21	H2ZYE3_LATCH	30.24	205	136	2	6	207	64	264	3e-16	90.1
lcl|TR100149_c0_g1_i1|m.21	H3A8G1_LATCH	27.4	208	144	3	1	205	82	285	5e-16	89
lcl|TR100149_c0_g1_i1|m.21	H2ZUV6_LATCH	26.77	198	138	2	7	201	76	269	2e-15	87
lcl|TR100149_c0_g1_i1|m.21	H2ZZC0_LATCH	25.12	207	148	2	2	205	62	264	1e-14	84.7
lcl|TR100157_c0_g1_i1|m.23	F4PAD7_BATDJ	100	167	0	0	1	167	53	219	7e-98	360
lcl|TR100157_c0_g1_i1|m.23	E9BZM4_CAPO3	57.58	165	63	2	1	165	228	385	4e-55	218
lcl|TR100157_c0_g1_i1|m.23	U4LVH5_PYROM	60.61	165	57	3	1	164	153	310	1e-54	216
lcl|TR100157_c0_g1_i1|m.23	Q0V3Y8_PHANO	58.08	167	60	4	1	164	90	249	9e-54	213
lcl|TR100157_c0_g1_i1|m.23	U9UBA4_RHIID	57.4	169	65	4	1	167	144	307	1e-53	213
lcl|TR100168_c0_g1_i1|m.27	F4P028_BATDJ	100	148	0	0	1	148	456	603	5e-67	257
lcl|TR100168_c0_g1_i1|m.27	T2M7T6_HYDVU	42.22	135	68	2	12	146	327	451	2e-12	76.6
lcl|TR100168_c0_g1_i1|m.27	X1ZD67_CAPTE	42.03	138	66	4	3	138	302	427	9e-11	70.9
lcl|TR100168_c0_g1_i1|m.27	H3CLD4_TETNG	39.1	133	69	4	11	142	338	459	1e-10	70.5
lcl|TR100168_c0_g1_i1|m.27	S2K3Y2_MUCC1	35.62	146	86	2	1	139	384	528	4e-09	65.5
lcl|TR100171_c0_g1_i1|m.28	H3AG61_LATCH	36.59	82	49	1	21	99	81	162	2e-06	56.6
lcl|TR100171_c0_g1_i1|m.28	M3XKN4_LATCH	34.18	79	52	0	21	99	218	296	6e-06	54.7
lcl|TR100171_c0_g1_i1|m.28	U5EIT4_9DIPT	37.5	72	45	0	30	101	778	849	7e-06	54.7
lcl|TR100171_c0_g1_i1|m.28	H3AMK0_LATCH	35.44	79	51	0	21	99	165	243	8e-06	54.3
lcl|TR100171_c0_g1_i1|m.28	H3AGI1_LATCH	36.59	82	49	1	21	99	136	217	2e-05	52.8
lcl|TR100176_c0_g1_i1|m.29	F6Z2I2_XENTR	32	100	68	0	10	109	333	432	3e-09	65.9
lcl|TR100176_c0_g1_i1|m.29	F6ZGF6_HORSE	33.64	110	71	1	5	114	289	396	2e-08	63.2
lcl|TR100176_c0_g1_i1|m.29	K9J477_DESRO	32.76	116	77	1	1	116	376	490	3e-08	62.4
lcl|TR100176_c0_g1_i1|m.29	F7DMX8_XENTR	29.91	107	74	1	8	114	327	432	8e-08	60.8
lcl|TR100176_c0_g1_i1|m.29	O62658_CANFA	33.96	106	69	1	1	106	380	484	9e-08	60.8
lcl|TR10017_c0_g1_i1|m.31	G3NBE7_GASAC	83.65	104	17	0	1	104	691	794	1e-47	193
lcl|TR10017_c0_g1_i1|m.31	S7PUE8_MYOBR	86.67	105	11	2	1	104	353	455	3e-47	192
lcl|TR10017_c0_g1_i1|m.31	I3M328_SPETR	84.62	104	1	1	1	104	690	778	2e-46	189
lcl|TR10017_c0_g1_i1|m.31	H9GEA1_ANOCA	84.62	104	1	1	1	104	169	257	3e-46	188
lcl|TR10017_c0_g1_i1|m.31	F7EAI6_XENTR	84.62	104	1	1	1	104	233	321	3e-46	188
lcl|TR100193_c0_g1_i1|m.33	F4P8T7_BATDJ	99.34	152	1	0	1	152	106	257	1e-82	309
lcl|TR100193_c0_g1_i1|m.33	L8X949_THACA	89.4	151	16	0	2	152	87	237	6e-78	293
lcl|TR100193_c0_g1_i1|m.33	J3Q7V8_PUCT1	87.42	151	19	0	2	152	252	402	1e-75	286
lcl|TR100193_c0_g1_i1|m.33	M5BWW0_THACB	88.74	151	17	0	2	152	48	198	8e-75	283
lcl|TR100193_c0_g1_i1|m.33	T1J5V7_STRMM	84.11	151	24	0	2	152	348	498	3e-74	281
lcl|TR1001_c0_g1_i1|m.35	R4GD23_ANOCA	23.4	312	204	10	22	315	9	303	3e-07	61.6
lcl|TR1001_c0_g1_i1|m.35	R4G942_ANOCA	22.75	334	219	11	3	321	33	342	8e-06	56.6
lcl|TR1001_c0_g1_i1|m.35	L7MHN4_9ACAR	23.43	175	125	4	31	199	724	895	3e-05	54.7
lcl|TR100220_c0_g1_i1|m.38	F4P177_BATDJ	100	108	0	0	1	108	676	783	1e-38	163
lcl|TR100259_c0_g1_i1|m.45	F4NYQ5_BATDJ	99.12	114	1	0	1	114	14	127	2e-54	215
lcl|TR100259_c0_g1_i1|m.45	F0ZMD5_DICPU	47.62	105	53	1	9	113	25	127	4e-20	101
lcl|TR100259_c0_g1_i1|m.45	D3B4V5_POLPA	45.95	111	58	1	3	113	17	125	2e-19	99.4
lcl|TR100259_c0_g1_i1|m.45	F4Q264_DICFS	45.05	111	59	1	3	113	18	126	3e-18	95.9
lcl|TR100259_c0_g1_i1|m.45	F2E4H4_HORVD	44.14	111	60	1	3	113	17	125	8e-15	84
lcl|TR100279_c0_g1_i1|m.47	Q9YGS2_TAKRU	50.37	135	66	1	10	143	533	667	8e-26	120
lcl|TR100279_c0_g1_i1|m.47	M4AYF3_XIPMA	45.77	142	77	0	4	145	32	173	1e-23	113
lcl|TR100279_c0_g1_i1|m.47	W4YKK7_STRPU	41.43	140	82	0	3	142	12	151	2e-23	112
lcl|TR100279_c0_g1_i1|m.47	A0A060WX36_ONCMY	47.01	117	62	0	27	143	32	148	2e-22	109
lcl|TR100279_c0_g1_i1|m.47	A0A060ZHP7_ONCMY	41.84	141	82	0	3	143	1	141	5e-22	108
lcl|TR100286_c0_g1_i1|m.48	H3BXA0_TETNG	46.88	64	32	1	11	74	464	525	4e-08	62
lcl|TR100286_c0_g1_i1|m.48	K7E3S7_MONDO	32.88	73	49	0	1	73	383	455	1e-06	57.4
lcl|TR100286_c0_g1_i1|m.48	F9W9Y1_TRYCI	45.07	71	38	1	12	82	192	261	1e-06	57
lcl|TR100286_c0_g1_i1|m.48	K7E661_MONDO	32.88	73	49	0	1	73	545	617	1e-06	56.6
lcl|TR100286_c0_g1_i1|m.48	K7E1S9_MONDO	31.51	73	50	0	1	73	759	831	2e-06	56.2
lcl|TR100292_c0_g1_i1|m.50	M3W9C9_FELCA	94.68	94	5	0	1	94	107	200	4e-39	165
lcl|TR100292_c0_g1_i1|m.50	F6X127_CALJA	97.87	94	2	0	1	94	110	203	4e-38	161
lcl|TR100292_c0_g1_i1|m.50	F7DNP2_HORSE	94.68	94	5	0	1	94	57	150	1e-37	160
lcl|TR100292_c0_g1_i1|m.50	G1PFY3_MYOLU	94.68	94	5	0	1	94	110	203	1e-37	160
lcl|TR100292_c0_g1_i1|m.50	J9NRV4_CANFA	94.68	94	5	0	1	94	38	131	1e-36	156
lcl|TR100383_c0_g1_i1|m.67	F4P631_BATDJ	100	117	0	0	1	117	435	551	2e-42	175
lcl|TR100469_c0_g1_i1|m.78	Q9YGS2_TAKRU	41.67	108	63	0	1	108	581	688	2e-16	89.7
lcl|TR100469_c0_g1_i1|m.78	W4XNB2_STRPU	35.19	108	70	0	1	108	82	189	4e-16	88.2
lcl|TR100469_c0_g1_i1|m.78	A0A060ZHP7_ONCMY	38.89	108	66	0	1	108	55	162	7e-15	84.3
lcl|TR100469_c0_g1_i1|m.78	A0A060YWE8_ONCMY	37.96	108	67	0	1	108	34	141	2e-14	82.8
lcl|TR100469_c0_g1_i1|m.78	A0A060WX36_ONCMY	37.04	108	68	0	1	108	62	169	2e-14	82.8
lcl|TR100491_c0_g1_i1|m.82	M3XBL2_FELCA	66	100	34	0	1	100	852	951	4e-37	158
lcl|TR100491_c0_g1_i1|m.82	O18758_PIG	65	100	35	0	1	100	1087	1186	4e-37	158
lcl|TR100491_c0_g1_i1|m.82	P79927_XENLA	72.45	98	27	0	3	100	1133	1230	3e-34	148
lcl|TR100491_c0_g1_i1|m.82	F2FB39_BOVIN	65	100	35	0	1	100	1261	1360	7e-33	144
lcl|TR100491_c0_g1_i1|m.82	W5QFA8_SHEEP	65	100	35	0	1	100	1247	1346	1e-32	142
lcl|TR100498_c0_g1_i1|m.83	M3XLM6_LATCH	29.82	114	75	2	1	112	172	282	2e-07	59.7
lcl|TR100498_c0_g1_i1|m.83	R4G9N3_ANOCA	31.93	119	78	2	1	116	161	279	2e-07	59.3
lcl|TR100498_c0_g1_i1|m.83	H3B4U5_LATCH	32.14	112	75	1	1	112	199	309	4e-07	58.5
lcl|TR100498_c0_g1_i1|m.83	I3KZ65_ORENI	31.53	111	76	0	1	111	33	143	8e-07	57.4
lcl|TR100498_c0_g1_i1|m.83	I3KXZ1_ORENI	31.25	112	77	0	1	112	82	193	9e-07	57.4
lcl|TR10053_c0_g1_i1|m.88	R4GBQ9_ANOCA	36.09	133	83	1	5	137	33	163	5e-14	81.6
lcl|TR10053_c0_g1_i1|m.88	R4GDI4_ANOCA	34.07	135	87	1	3	137	43	175	4e-12	75.1
lcl|TR10053_c0_g1_i1|m.88	A0A023G6Y3_9ACAR	36.36	132	82	1	3	134	13	142	4e-12	75.1
lcl|TR10053_c0_g1_i1|m.88	W5NMM5_LEPOC	33.61	122	79	1	13	134	1	120	4e-11	72
lcl|TR10053_c0_g1_i1|m.88	W4XFH1_STRPU	31.88	138	91	2	3	140	130	264	4e-11	72
lcl|TR100549_c0_g1_i1|m.91	F4NRW1_BATDJ	100	140	0	0	3	142	271	410	6e-75	283
lcl|TR100549_c0_g1_i1|m.91	U9U4K9_RHIID	31.67	120	78	3	19	134	292	411	2e-11	72.8
lcl|TR100549_c0_g1_i1|m.91	A0CNL1_PARTE	26.32	133	92	3	8	140	274	400	3e-07	58.9
lcl|TR100549_c0_g1_i1|m.91	A0A024UKS7_9STRA	26.15	130	89	4	12	141	284	406	4e-07	58.5
lcl|TR100549_c0_g1_i1|m.91	A0A024GPZ9_9STRA	32.58	132	78	5	12	141	288	410	7e-07	57.8
lcl|TR100579_c0_g1_i1|m.97	Q9YGS2_TAKRU	44.21	95	53	0	3	97	585	679	1e-15	87
lcl|TR100579_c0_g1_i1|m.97	R4G973_ANOCA	44.09	93	52	0	1	93	94	186	2e-14	82.8
lcl|TR100579_c0_g1_i1|m.97	M4AYF3_XIPMA	43.16	95	54	0	3	97	89	183	4e-14	81.6
lcl|TR100579_c0_g1_i1|m.97	K7E7B6_ORNAN	48.48	99	50	1	2	100	52	149	1e-12	77
lcl|TR100579_c0_g1_i1|m.97	Q7T271_PAROL	47.25	91	48	0	3	93	573	663	5e-12	74.7
lcl|TR10064_c0_g1_i1|m.106	M3XGK1_LATCH	44.14	145	81	0	6	150	161	305	6e-29	131
lcl|TR10064_c0_g1_i1|m.106	M3XIH2_LATCH	44.83	145	80	0	6	150	282	426	7e-29	130
lcl|TR10064_c0_g1_i1|m.106	M3XIZ1_LATCH	43.45	145	82	0	6	150	130	274	2e-28	129
lcl|TR10064_c0_g1_i1|m.106	W4YWH6_STRPU	42.47	146	84	0	6	151	365	510	4e-28	128
lcl|TR10064_c0_g1_i1|m.106	M4AYF3_XIPMA	41.96	143	83	0	8	150	55	197	2e-27	125
lcl|TR100650_c0_g1_i1|m.107	F6QYZ1_XENTR	38.61	101	62	0	3	103	500	600	7e-14	81.3
lcl|TR100650_c0_g1_i1|m.107	U3KP57_RABIT	38.83	103	63	0	2	104	441	543	1e-13	80.5
lcl|TR100650_c0_g1_i1|m.107	F7DMX8_XENTR	39.13	92	56	0	13	104	392	483	1e-13	80.5
lcl|TR100650_c0_g1_i1|m.107	F7DMX8_XENTR	38.04	92	57	0	13	104	100	191	1e-12	77.4
lcl|TR100650_c0_g1_i1|m.107	I3KY86_ORENI	37.86	103	64	0	1	103	83	185	3e-13	79
lcl|TR100650_c0_g1_i1|m.107	Q1L835_BOVIN	36.89	103	65	0	2	104	440	542	3e-13	79
lcl|TR100689_c0_g1_i1|m.116	R4G9R2_ANOCA	44.23	104	58	0	19	122	31	134	6e-12	74.7
lcl|TR100689_c0_g1_i1|m.116	R4G9R2_ANOCA	39.5	119	72	0	4	122	72	190	2e-11	72.8
lcl|TR100689_c0_g1_i1|m.116	R4G9R2_ANOCA	37.82	119	74	0	4	122	128	246	3e-11	72
lcl|TR100689_c0_g1_i1|m.116	R4G9R2_ANOCA	38.53	109	67	0	4	112	240	348	4e-10	68.6
lcl|TR100689_c0_g1_i1|m.116	R4G9R2_ANOCA	38.66	119	73	0	4	122	44	162	4e-10	68.6
lcl|TR100689_c0_g1_i1|m.116	R4G9R2_ANOCA	34.45	119	78	0	4	122	156	274	6e-09	64.7
lcl|TR100689_c0_g1_i1|m.116	R4G9R2_ANOCA	36.44	118	75	0	5	122	213	330	9e-09	63.9
lcl|TR100689_c0_g1_i1|m.116	R4G9R2_ANOCA	44.32	88	49	0	35	122	19	106	1e-08	63.5
lcl|TR100689_c0_g1_i1|m.116	R4G9R2_ANOCA	35.29	119	77	0	4	122	184	302	2e-08	63.2
lcl|TR100689_c0_g1_i1|m.116	R4G9R2_ANOCA	34.45	119	78	0	4	122	100	218	9e-08	60.8
lcl|TR100689_c0_g1_i1|m.116	J9P8E4_CANFA	41.18	119	70	0	5	123	14	132	6e-10	67.8
lcl|TR100689_c0_g1_i1|m.116	J9P8E4_CANFA	38.98	118	72	0	5	122	70	187	3e-07	58.9
lcl|TR100689_c0_g1_i1|m.116	J9NWV9_CANFA	39.81	108	65	0	1	108	90	197	9e-08	60.8
lcl|TR100689_c0_g1_i1|m.116	H2P0E5_PONAB	36.89	122	77	0	2	123	73	194	2e-07	59.7
lcl|TR100689_c0_g1_i1|m.116	H2P0E5_PONAB	33.61	119	79	0	4	122	131	249	6e-05	51.6
lcl|TR100689_c0_g1_i1|m.116	S7MF66_MYOBR	35.29	119	77	0	5	123	14	132	3e-07	58.9
lcl|TR10068_c0_g1_i1|m.118	Q38C35_TRYB2	46.08	102	51	1	5	102	103	204	2e-18	96.3
lcl|TR10068_c0_g1_i1|m.118	A0A061J2P8_TRYRA	43.24	111	52	3	1	102	101	209	2e-18	95.9
lcl|TR10068_c0_g1_i1|m.118	Q4CU72_TRYCC	40.57	106	59	1	1	102	103	208	5e-17	91.7
lcl|TR10068_c0_g1_i1|m.118	G0U5K3_TRYVY	42.27	97	48	2	6	101	104	193	5e-12	75.1
lcl|TR10068_c0_g1_i1|m.118	W6KNS2_9TRYP	35.64	101	52	1	14	101	149	249	6e-09	64.7
lcl|TR100728_c0_g1_i1|m.122	A0A096LX15_POEFO	35.21	142	92	0	2	143	490	631	1e-23	113
lcl|TR100728_c0_g1_i1|m.122	A0A096LQF6_POEFO	37.5	144	89	1	1	143	257	400	1e-20	103
lcl|TR100728_c0_g1_i1|m.122	Q678G0_9VIRU	36.62	142	90	0	1	142	172	313	1e-20	103
lcl|TR100728_c0_g1_i1|m.122	O93520_ORYLA	37.5	144	87	2	2	143	493	635	5e-19	98.2
lcl|TR100728_c0_g1_i1|m.122	A0A060Z4P2_ONCMY	34.78	138	89	1	6	142	199	336	7e-19	97.4
lcl|TR100730_c0_g1_i1|m.123	F4PCF8_BATDJ	100	114	0	0	1	114	107	220	8e-57	223
lcl|TR100730_c0_g1_i1|m.123	E4RXT8_LEAB4	73.68	114	30	0	1	114	102	215	2e-43	179
lcl|TR100730_c0_g1_i1|m.123	C6W600_DYAFD	74.56	114	29	0	1	114	102	215	1e-42	176
lcl|TR100730_c0_g1_i1|m.123	K9LHF8_NEOFR	72.81	114	31	0	1	114	107	220	3e-42	175
lcl|TR100730_c0_g1_i1|m.123	A0A068RJX6_9FUNG	74.56	114	29	0	1	114	104	217	3e-42	175
lcl|TR100764_c0_g1_i1|m.129	F4P7Y8_BATDJ	100	103	0	0	1	103	856	958	8e-29	130
lcl|TR100782_c0_g1_i1|m.131	F4NRV3_BATDJ	100	140	0	0	1	140	1	140	8e-53	210
lcl|TR100807_c0_g1_i1|m.134	E7BKJ3_RHIDE	31.31	99	67	1	1	98	279	377	2e-05	52.8
lcl|TR100893_c0_g1_i1|m.149	J9KRV0_ACYPI	38.39	112	68	1	2	112	148	259	4e-13	78.6
lcl|TR100893_c0_g1_i1|m.149	A0A085LZY2_9BILA	36.19	105	67	0	9	113	1305	1409	1e-12	77
lcl|TR100893_c0_g1_i1|m.149	J9LQK2_ACYPI	35.96	114	72	1	1	113	114	227	2e-12	76.3
lcl|TR100893_c0_g1_i1|m.149	A0A085N9S9_9BILA	32.2	118	75	3	1	113	339	456	2e-12	76.3
lcl|TR100893_c0_g1_i1|m.149	W4XYQ2_STRPU	35.09	114	73	1	1	113	238	351	2e-12	76.3
lcl|TR1008_c0_g1_i1|m.150	G3I4Q4_CRIGR	42.86	56	32	0	47	102	272	327	4e-06	55.1
lcl|TR1008_c0_g1_i1|m.150	I3LQ14_PIG	32.67	101	49	3	1	95	283	370	2e-05	53.1
lcl|TR1008_c0_g1_i1|m.150	G1ST19_RABIT	38.6	57	35	0	46	102	325	381	2e-05	53.1
lcl|TR1008_c0_g1_i1|m.150	L5KI54_PTEAL	42.11	57	33	0	46	102	330	386	5e-05	51.6
lcl|TR100909_c0_g1_i1|m.152	F4P7S7_BATDJ	100	102	0	0	1	102	1208	1309	9e-58	226
lcl|TR100909_c0_g1_i1|m.152	A0A075B331_9FUNG	52.48	101	43	2	1	97	820	919	9e-22	107
lcl|TR100909_c0_g1_i1|m.152	F4NY91_BATDJ	53.41	88	41	0	1	88	443	530	1e-21	107
lcl|TR100909_c0_g1_i1|m.152	F4NTS3_BATDJ	51.72	87	42	0	1	87	483	569	9e-20	100
lcl|TR100909_c0_g1_i1|m.152	D8QTE9_SELML	49.51	103	45	2	1	97	680	781	2e-18	96.3
lcl|TR100941_c0_g1_i1|m.156	A0A060YWM3_ONCMY	34.65	101	63	2	15	115	61	158	2e-08	63.2
lcl|TR100941_c0_g1_i1|m.156	A0A060YLR9_ONCMY	39.76	83	47	2	15	97	34	113	4e-08	62
lcl|TR100941_c0_g1_i1|m.156	A0A060ZB88_ONCMY	35.64	101	62	2	15	115	30	127	1e-07	60.5
lcl|TR100941_c0_g1_i1|m.156	A0A060WLB3_ONCMY	36.14	83	50	2	15	97	74	153	2e-06	56.6
lcl|TR100941_c0_g1_i1|m.156	K7JSP3_NASVI	33.72	86	53	1	11	96	371	452	2e-06	56.6
lcl|TR100960_c0_g1_i1|m.160	F7DEQ2_XENTR	87.6	129	16	0	1	129	79	207	1e-60	236
lcl|TR100960_c0_g1_i1|m.160	L5L7K9_PTEAL	85.94	128	18	0	2	129	111	238	8e-60	233
lcl|TR100960_c0_g1_i1|m.160	G7PXQ4_MACFA	85.16	128	19	0	2	129	111	238	8e-60	233
lcl|TR100960_c0_g1_i1|m.160	L9L8S6_TUPCH	85.16	128	19	0	2	129	105	232	9e-60	233
lcl|TR100960_c0_g1_i1|m.160	M3Y7I1_MUSPF	85.16	128	19	0	2	129	105	232	1e-59	233
lcl|TR101048_c0_g1_i1|m.170	F4P5C8_BATDJ	99.08	109	1	0	1	109	107	215	1e-53	213
lcl|TR101048_c0_g1_i1|m.170	F4NYN4_BATDJ	68.81	109	34	0	1	109	99	207	9e-38	160
lcl|TR101048_c0_g1_i1|m.170	F4P8X6_BATDJ	69.23	104	32	0	1	104	43	146	3e-35	151
lcl|TR101048_c0_g1_i1|m.170	F4P0D7_BATDJ	66.35	104	35	0	1	104	100	203	6e-35	150
lcl|TR101048_c0_g1_i1|m.170	F4P8X7_BATDJ	68.27	104	33	0	1	104	74	177	8e-35	150
lcl|TR101054_c0_g1_i1|m.171	K7F1I4_PELSI	41.96	112	61	1	1	112	364	471	8e-18	94
lcl|TR101054_c0_g1_i1|m.171	K7EW86_PELSI	41.96	112	61	1	1	112	180	287	1e-17	93.2
lcl|TR101054_c0_g1_i1|m.171	K7EZW2_PELSI	41.96	112	61	1	1	112	422	529	1e-17	93.2
lcl|TR101054_c0_g1_i1|m.171	K7F0T0_PELSI	41.96	112	61	1	1	112	106	213	2e-17	92.8
lcl|TR101054_c0_g1_i1|m.171	K7EZ62_PELSI	44.64	112	58	2	1	112	106	213	4e-17	92
lcl|TR10106_c0_g1_i1|m.172	E7BKJ3_RHIDE	40.43	235	139	1	1	234	384	618	1e-43	181
lcl|TR10106_c0_g1_i1|m.172	E7F1U5_DANRE	39.22	232	140	1	1	231	794	1025	5e-40	169
lcl|TR10106_c0_g1_i1|m.172	H3AT21_LATCH	39.74	229	138	0	1	229	206	434	2e-39	167
lcl|TR10106_c0_g1_i1|m.172	Q9YGS2_TAKRU	42.48	226	130	0	1	226	533	758	3e-39	166
lcl|TR10106_c0_g1_i1|m.172	Q3LG55_DANRE	40.17	229	136	1	1	229	473	700	4e-39	166
lcl|TR101144_c0_g1_i1|m.178	A0A023F6W7_TRIIF	37.76	98	56	3	2	99	141	233	2e-07	60.1
lcl|TR101144_c0_g1_i1|m.178	A0A023F6X2_TRIIF	35.42	96	56	3	2	97	141	230	2e-07	59.7
lcl|TR101144_c0_g1_i1|m.178	D7F162_BOMMO	33.33	99	64	1	1	99	666	762	4e-07	58.5
lcl|TR101144_c0_g1_i1|m.178	H2ZZE9_LATCH	39.8	98	55	2	2	97	594	689	4e-07	58.5
lcl|TR101144_c0_g1_i1|m.178	W4YB77_STRPU	30.21	96	65	1	2	97	191	284	4e-07	58.5
lcl|TR101151_c0_g1_i1|m.179	A0A023F6D8_TRIIF	30.17	116	80	1	4	119	195	309	3e-09	65.5
lcl|TR101151_c0_g1_i1|m.179	A0A060YWM3_ONCMY	35.79	95	61	0	25	119	65	159	4e-08	62
lcl|TR101151_c0_g1_i1|m.179	A0A023F5J8_TRIIF	35.42	96	60	2	5	100	673	766	4e-08	62
lcl|TR101151_c0_g1_i1|m.179	A0A023F6P3_TRIIF	35.42	96	60	2	5	100	202	295	4e-08	62
lcl|TR101151_c0_g1_i1|m.179	A0A023F5E8_TRIIF	39.08	87	52	1	24	110	224	309	5e-08	61.6
lcl|TR101173_c0_g1_i1|m.181	F6YE38_MACMU	42.06	107	62	0	7	113	152	258	5e-19	98.2
lcl|TR101173_c0_g1_i1|m.181	A9L8X4_PAPAN	42.99	107	61	0	7	113	51	157	6e-19	97.8
lcl|TR101173_c0_g1_i1|m.181	W8CDN8_CERCA	41.12	107	63	0	7	113	471	577	1e-18	96.7
lcl|TR101173_c0_g1_i1|m.181	F6YLL4_XENTR	42.31	104	60	0	9	112	425	528	2e-18	95.9
lcl|TR101173_c0_g1_i1|m.181	K7E685_MONDO	43.56	101	57	0	7	107	162	262	3e-18	95.5
lcl|TR101182_c0_g1_i1|m.183	A0A060YWM3_ONCMY	37.33	75	46	1	4	78	35	108	2e-06	56.2
lcl|TR101182_c0_g1_i1|m.183	A0A060WLB3_ONCMY	38.67	75	45	1	4	78	48	121	2e-05	52.8
lcl|TR101229_c0_g1_i1|m.192	F4P9P5_BATDJ	94.2	138	0	1	1	130	96	233	2e-56	222
lcl|TR101229_c0_g1_i1|m.192	G0T060_RHOG2	71.32	129	37	0	1	129	102	230	1e-46	189
lcl|TR101229_c0_g1_i1|m.192	J6EUF2_TRIAS	72.87	129	35	0	1	129	121	249	2e-46	189
lcl|TR101229_c0_g1_i1|m.192	I4YD81_WALSC	72.09	129	36	0	1	129	101	229	3e-46	188
lcl|TR101229_c0_g1_i1|m.192	G4TFS5_PIRID	72.09	129	36	0	1	129	98	226	3e-45	185
lcl|TR101278_c0_g1_i1|m.196	H3A1M5_LATCH	54.46	101	46	0	1	101	112	212	3e-25	119
lcl|TR101278_c0_g1_i1|m.196	H3A1M4_LATCH	54.46	101	46	0	1	101	324	424	3e-25	119
lcl|TR101278_c0_g1_i1|m.196	H3A1M4_LATCH	44.55	101	56	0	1	101	111	211	2e-19	99.8
lcl|TR101278_c0_g1_i1|m.196	M3WT27_FELCA	48.51	101	52	0	1	101	113	213	2e-23	112
lcl|TR101278_c0_g1_i1|m.196	A0A091S7C4_NESNO	55.81	86	38	0	16	101	117	202	5e-23	111
lcl|TR101278_c0_g1_i1|m.196	R0LYU7_ANAPL	47.52	101	53	0	1	101	310	410	5e-23	111
lcl|TR101278_c0_g1_i1|m.196	R0LYU7_ANAPL	46.53	101	54	0	1	101	98	198	8e-21	103
lcl|TR10127_c0_g1_i1|m.197	Q91319_LITCT	83.94	137	22	0	1	137	1529	1665	2e-64	248
lcl|TR10127_c0_g1_i1|m.197	H3AR56_LATCH	82.86	140	24	0	1	140	220	359	1e-63	246
lcl|TR10127_c0_g1_i1|m.197	V8P777_OPHHA	82.09	134	24	0	1	134	1554	1687	3e-62	241
lcl|TR10127_c0_g1_i1|m.197	W5N4D0_LEPOC	81.43	140	26	0	1	140	1508	1647	2e-61	239
lcl|TR10127_c0_g1_i1|m.197	G1KRA0_ANOCA	82.09	134	24	0	1	134	1638	1771	2e-61	238
lcl|TR101281_c0_g1_i1|m.198	K9J477_DESRO	32.12	137	91	1	16	152	335	469	1e-07	60.8
lcl|TR101281_c0_g1_i1|m.198	A5Z0F6_PIG	29.3	157	93	4	12	152	318	472	1e-07	60.5
lcl|TR101281_c0_g1_i1|m.198	U3KP52_RABIT	33.33	126	78	3	30	152	224	346	3e-07	58.9
lcl|TR101281_c0_g1_i1|m.198	F7BY48_HORSE	33.33	105	68	1	48	152	357	459	7e-07	57.8
lcl|TR101281_c0_g1_i1|m.198	M3Z6Y7_MUSPF	32.74	113	71	2	43	152	211	321	2e-06	56.2
lcl|TR1012_c0_g1_i1|m.202	F6SYF6_MACMU	96.97	132	4	0	1	132	915	1046	5e-71	270
lcl|TR1012_c0_g1_i1|m.202	F1NLI2_CHICK	96.97	132	4	0	1	132	936	1067	6e-71	270
lcl|TR1012_c0_g1_i1|m.202	I3MPH5_SPETR	96.97	132	4	0	1	132	933	1064	1e-70	269
lcl|TR1012_c0_g1_i1|m.202	H9G1Z5_MACMU	96.97	132	4	0	1	132	544	675	1e-70	269
lcl|TR1012_c0_g1_i1|m.202	H2NLY0_PONAB	96.97	132	4	0	1	132	544	675	2e-70	268
lcl|TR101306_c0_g1_i1|m.203	C4XYV7_CLAL4	41.56	77	45	0	32	108	20	96	8e-10	67.4
lcl|TR101306_c0_g1_i1|m.203	S9TAJ7_9TRYP	35	80	52	0	32	111	28	107	2e-05	52.8
lcl|TR101350_c0_g1_i1|m.209	F6ZA20_XENTR	41	100	59	0	3	102	65	164	7e-13	77.8
lcl|TR101350_c0_g1_i1|m.209	F7CJQ9_XENTR	40	100	60	0	3	102	54	153	9e-12	73.9
lcl|TR101350_c0_g1_i1|m.209	F1QCH2_DANRE	41	100	59	0	3	102	57	156	1e-11	73.9
lcl|TR101350_c0_g1_i1|m.209	F6Q672_XENTR	38	100	62	0	2	101	54	153	1e-11	73.9
lcl|TR101350_c0_g1_i1|m.209	F1Q8R2_DANRE	36.27	102	65	0	1	102	55	156	5e-11	71.6
lcl|TR1013_c0_g1_i1|m.218	R4GCK8_ANOCA	44.26	183	85	4	6	187	48	214	1e-27	127
lcl|TR1013_c0_g1_i1|m.218	F6WEX9_XENTR	54.4	125	38	2	63	187	1	106	2e-25	120
lcl|TR1013_c0_g1_i1|m.218	V8NZT6_OPHHA	47.26	146	62	6	42	187	75	205	3e-20	102
lcl|TR1013_c0_g1_i1|m.218	I3K0R0_ORENI	43.85	130	52	4	62	186	47	160	4e-16	89
lcl|TR1013_c0_g1_i1|m.218	H2MU95_ORYLA	43.7	135	62	5	54	186	39	161	5e-16	88.6
lcl|TR1013_c0_g2_i1|m.220	R4GCK8_ANOCA	44.26	183	85	4	6	187	48	214	1e-27	127
lcl|TR1013_c0_g2_i1|m.220	F6WEX9_XENTR	54.4	125	38	2	63	187	1	106	2e-25	120
lcl|TR1013_c0_g2_i1|m.220	V8NZT6_OPHHA	47.26	146	62	6	42	187	75	205	3e-20	102
lcl|TR1013_c0_g2_i1|m.220	I3K0R0_ORENI	43.85	130	52	4	62	186	47	160	4e-16	89
lcl|TR1013_c0_g2_i1|m.220	H2MU95_ORYLA	43.7	135	62	5	54	186	39	161	5e-16	88.6
lcl|TR101469_c0_g1_i1|m.228	H2ZY53_LATCH	35.71	98	60	1	3	100	226	320	2e-07	59.3
lcl|TR101469_c0_g1_i1|m.228	H2ZXL2_LATCH	37	100	60	1	3	102	67	163	3e-06	55.5
lcl|TR101469_c0_g1_i1|m.228	H3A8A9_LATCH	32.39	71	48	0	32	102	79	149	6e-06	54.7
lcl|TR101469_c0_g1_i1|m.228	H3ALW6_LATCH	32.26	93	60	2	8	100	68	157	9e-06	54.3
lcl|TR101469_c0_g1_i1|m.228	E7EYS7_DANRE	28.44	109	69	2	1	100	33	141	1e-05	53.9
lcl|TR101500_c0_g1_i1|m.232	R4GCY5_ANOCA	50.48	105	52	0	3	107	155	259	4e-22	108
lcl|TR101500_c0_g1_i1|m.232	W4Y655_STRPU	49.04	104	53	0	5	108	251	354	5e-22	108
lcl|TR101500_c0_g1_i1|m.232	Q6IMM8_LYTVA	46.6	103	55	0	6	108	187	289	7e-22	107
lcl|TR101500_c0_g1_i1|m.232	W4XQ99_STRPU	44.34	106	59	0	3	108	637	742	1e-19	100
lcl|TR101500_c0_g1_i1|m.232	W4Z896_STRPU	43.4	106	60	0	3	108	522	627	4e-19	98.6
lcl|TR101504_c0_g1_i1|m.233	R4G942_ANOCA	28.68	129	86	1	2	130	27	149	1e-07	60.5
lcl|TR101504_c0_g1_i1|m.233	A0A023F6W6_TRIIF	33.08	130	83	2	1	130	252	377	2e-07	59.3
lcl|TR101504_c0_g1_i1|m.233	A0A023F6V0_TRIIF	34.33	134	79	4	1	131	252	379	3e-07	59.3
lcl|TR101504_c0_g1_i1|m.233	T1IQ89_STRMM	25.95	131	94	2	1	131	724	851	2e-06	56.2
lcl|TR101504_c0_g1_i1|m.233	A0A023F6W0_TRIIF	30.77	130	87	1	1	130	756	882	3e-06	55.8
lcl|TR101508_c0_g1_i1|m.234	W4Y3V6_STRPU	39.8	98	59	0	7	104	348	445	2e-12	76.3
lcl|TR101508_c0_g1_i1|m.234	M3XGP1_LATCH	42.42	99	57	0	1	99	172	270	3e-12	75.5
lcl|TR101508_c0_g1_i1|m.234	H3AT21_LATCH	42.71	96	55	0	7	102	315	410	9e-12	73.9
lcl|TR101508_c0_g1_i1|m.234	W4YD60_STRPU	39.8	98	59	0	7	104	271	368	3e-11	72.4
lcl|TR101508_c0_g1_i1|m.234	W4XKF3_STRPU	39.8	98	59	0	7	104	76	173	1e-10	70.5
lcl|TR101556_c0_g1_i1|m.242	F7AHT2_XENTR	38.52	122	75	0	12	133	15	136	6e-18	94.7
lcl|TR101556_c0_g1_i1|m.242	F6TKS4_XENTR	36.75	117	74	0	17	133	21	137	2e-17	92.8
lcl|TR101556_c0_g1_i1|m.242	F7A599_XENTR	38.46	117	72	0	17	133	20	136	9e-17	90.9
lcl|TR101556_c0_g1_i1|m.242	F6Y2Z0_XENTR	36.75	117	74	0	17	133	10	126	1e-16	90.5
lcl|TR101556_c0_g1_i1|m.242	F6U9B2_XENTR	38.84	121	74	0	13	133	16	136	1e-16	90.1
lcl|TR101710_c0_g1_i1|m.255	R7U7G3_CAPTE	34.74	95	60	1	11	105	178	270	5e-07	58.2
lcl|TR101710_c0_g1_i1|m.255	R4GA30_ANOCA	25.51	98	73	0	8	105	111	208	7e-07	57.8
lcl|TR101710_c0_g1_i1|m.255	W4Y5P5_STRPU	28.57	91	65	0	12	102	521	611	1e-06	57
lcl|TR101710_c0_g1_i1|m.255	R7T5V4_CAPTE	31.37	102	68	1	4	105	169	268	1e-05	53.5
lcl|TR101710_c0_g1_i1|m.255	H2MQ98_ORYLA	30.28	109	69	1	1	102	306	414	2e-05	53.1
lcl|TR101743_c0_g1_i1|m.259	W6L5C6_9TRYP	38.83	103	62	1	2	103	288	390	3e-17	92.4
lcl|TR101743_c0_g1_i1|m.259	W6KJB5_9TRYP	39.81	103	61	1	2	103	284	386	1e-16	90.1
lcl|TR101743_c0_g1_i1|m.259	G8YFB4_PICSO	40	85	51	0	19	103	308	392	1e-12	77
lcl|TR101743_c0_g1_i1|m.259	M2Y8P9_GALSU	40	75	45	0	28	102	412	486	6e-12	74.7
lcl|TR101743_c0_g1_i1|m.259	W9X246_9EURO	42.17	83	47	1	21	103	455	536	9e-12	73.9
lcl|TR101777_c0_g1_i1|m.263	W4YM95_STRPU	41.35	104	60	1	1	103	431	534	7e-13	77.8
lcl|TR101777_c0_g1_i1|m.263	W4Z4Y4_STRPU	41.35	104	60	1	1	103	442	545	1e-12	77
lcl|TR101777_c0_g1_i1|m.263	W4XYB0_STRPU	38.24	102	62	1	3	103	454	555	3e-12	75.5
lcl|TR101777_c0_g1_i1|m.263	M3XIZ1_LATCH	38.61	101	61	1	3	102	136	236	4e-12	75.1
lcl|TR101777_c0_g1_i1|m.263	M3XGK1_LATCH	38.61	101	61	1	3	102	167	267	6e-12	74.7
lcl|TR101790_c0_g1_i1|m.265	W4XXK2_STRPU	42.71	96	45	2	2	89	147	240	1e-10	70.1
lcl|TR101790_c0_g1_i1|m.265	W4XQA1_STRPU	40	90	49	1	15	99	120	209	3e-10	68.9
lcl|TR101790_c0_g1_i1|m.265	W4Z307_STRPU	43.66	71	40	0	20	90	415	485	6e-10	68.2
lcl|TR101790_c0_g1_i1|m.265	H2N088_ORYLA	37.86	103	59	1	2	99	390	492	9e-09	63.9
lcl|TR101790_c0_g1_i1|m.265	W5LUJ6_ASTMX	35.51	107	58	2	5	100	137	243	1e-08	63.9
lcl|TR101827_c0_g1_i1|m.270	K7EW86_PELSI	37.3	126	73	2	8	132	149	269	5e-15	85.1
lcl|TR101827_c0_g1_i1|m.270	K7F1I4_PELSI	37.3	126	73	2	8	132	333	453	5e-15	85.1
lcl|TR101827_c0_g1_i1|m.270	K7EZW2_PELSI	37.3	126	73	2	8	132	391	511	7e-15	84.3
lcl|TR101827_c0_g1_i1|m.270	K7F0T0_PELSI	37.3	126	73	2	8	132	75	195	2e-14	82.8
lcl|TR101827_c0_g1_i1|m.270	A0A060ZJN9_ONCMY	38.71	124	73	2	1	122	183	305	1e-13	80.5
lcl|TR101895_c0_g1_i1|m.275	A0A060XL99_ONCMY	29.41	119	73	2	11	123	1329	1442	5e-05	51.6
lcl|TR101895_c0_g1_i1|m.275	A0A087XBP5_POEFO	32.76	116	73	4	11	123	1567	1680	6e-05	51.2
lcl|TR10191_c1_g1_i1|m.276	H3AT20_LATCH	25.83	151	112	0	3	153	47	197	2e-15	86.3
lcl|TR10191_c1_g1_i1|m.276	M3XKN4_LATCH	27.15	151	110	0	3	153	103	253	3e-15	85.9
lcl|TR10191_c1_g1_i1|m.276	H3AMK0_LATCH	27.15	151	110	0	3	153	50	200	3e-15	85.9
lcl|TR10191_c1_g1_i1|m.276	H3AT21_LATCH	27.15	151	110	0	3	153	421	571	3e-15	85.5
lcl|TR10191_c1_g1_i1|m.276	H3A729_LATCH	28.47	144	103	0	3	146	24	167	5e-15	84.7
lcl|TR102015_c0_g1_i1|m.282	G3P8A5_GASAC	34.62	104	68	0	1	104	43	146	2e-08	62.8
lcl|TR102015_c0_g1_i1|m.282	Q5TLN1_ANGJA	34.62	104	68	0	1	104	766	869	4e-08	61.6
lcl|TR102015_c0_g1_i1|m.282	K7J6M2_NASVI	32.67	101	68	0	4	104	979	1079	5e-08	61.6
lcl|TR102015_c0_g1_i1|m.282	W5LUJ6_ASTMX	35.58	104	67	0	1	104	472	575	7e-08	61.2
lcl|TR102015_c0_g1_i1|m.282	W5LSK8_ASTMX	35.58	104	67	0	1	104	144	247	1e-07	60.5
lcl|TR102032_c0_g1_i1|m.285	K7JDQ6_NASVI	32.79	122	82	0	14	135	253	374	1e-12	77
lcl|TR102032_c0_g1_i1|m.285	A0A023F6P4_TRIIF	40.21	97	58	0	37	133	15	111	2e-12	76.3
lcl|TR102032_c0_g1_i1|m.285	A0A069DWF9_9HEMI	33.07	127	85	0	7	133	180	306	3e-12	75.5
lcl|TR102032_c0_g1_i1|m.285	A0A023F6R3_TRIIF	29.84	124	87	0	10	133	468	591	8e-12	74.3
lcl|TR102032_c0_g1_i1|m.285	X1X2E7_ACYPI	37.4	123	76	1	1	122	40	162	9e-12	73.9
lcl|TR10203_c0_g1_i1|m.288	H3AT21_LATCH	45.92	98	53	0	2	99	324	421	1e-12	77
lcl|TR10203_c0_g1_i1|m.288	M3XJY5_LATCH	45.92	98	53	0	2	99	6	103	3e-12	75.5
lcl|TR10203_c0_g1_i1|m.288	R4GCN6_ANOCA	46.99	83	43	1	13	95	60	141	1e-10	70.1
lcl|TR10203_c0_g1_i1|m.288	R4GAJ3_ANOCA	47.56	82	42	1	14	95	160	240	2e-10	69.3
lcl|TR10203_c0_g1_i1|m.288	R4GD80_ANOCA	48.19	83	42	1	13	95	175	256	3e-10	68.9
lcl|TR102048_c0_g1_i1|m.289	G3WUZ7_SARHA	99.05	105	1	0	1	105	15	119	2e-55	219
lcl|TR102048_c0_g1_i1|m.289	G3WUZ7_SARHA	34.38	96	50	3	2	87	122	214	3e-05	52.4
lcl|TR102048_c0_g1_i1|m.289	L8Y3X0_TUPCH	99.05	105	1	0	1	105	13	117	2e-55	218
lcl|TR102048_c0_g1_i1|m.289	L5MAU6_MYODS	98.1	105	2	0	1	105	13	117	4e-55	218
lcl|TR102048_c0_g1_i1|m.289	L5MAU6_MYODS	37.5	96	47	3	2	87	120	212	7e-06	54.3
lcl|TR102048_c0_g1_i1|m.289	F5H1Z8_HUMAN	99.05	105	1	0	1	105	13	117	1e-53	213
lcl|TR102048_c0_g1_i1|m.289	Q45KX7_BOVIN	99.05	105	1	0	1	105	10	114	1e-52	209
lcl|TR102117_c0_g1_i1|m.305	H3A8A9_LATCH	32.53	83	56	0	1	83	86	168	1e-09	66.6
lcl|TR102117_c0_g1_i1|m.305	F6W4X9_XENTR	32.29	96	65	0	1	96	996	1091	4e-09	65.5
lcl|TR102117_c0_g1_i1|m.305	E7FGD6_DANRE	33.33	87	54	2	6	90	195	279	2e-07	59.7
lcl|TR102117_c0_g1_i1|m.305	E7EYS7_DANRE	32.97	91	57	1	1	87	80	170	3e-07	59.3
lcl|TR102117_c0_g1_i1|m.305	H3ALW6_LATCH	28.74	87	62	0	1	87	96	182	6e-07	58.2
lcl|TR10211_c0_g1_i1|m.306	H3AGI1_LATCH	33.68	193	128	0	1	193	6	198	1e-23	114
lcl|TR10211_c0_g1_i1|m.306	M3XKN4_LATCH	34.55	191	125	0	1	191	85	275	4e-23	112
lcl|TR10211_c0_g1_i1|m.306	H3AT21_LATCH	34.03	191	126	0	1	191	403	593	2e-22	110
lcl|TR10211_c0_g1_i1|m.306	M3XH36_LATCH	32.99	197	124	2	1	193	6	198	3e-22	109
lcl|TR10211_c0_g1_i1|m.306	H3AMK0_LATCH	32.98	191	128	0	1	191	32	222	3e-22	109
lcl|TR10211_c0_g2_i1|m.307	H3AGI1_LATCH	33.16	193	129	0	1	193	6	198	2e-23	113
lcl|TR10211_c0_g2_i1|m.307	M3XKN4_LATCH	34.03	191	126	0	1	191	85	275	7e-23	111
lcl|TR10211_c0_g2_i1|m.307	H3AMK0_LATCH	32.46	191	129	0	1	191	32	222	5e-22	108
lcl|TR10211_c0_g2_i1|m.307	H3AT21_LATCH	33.51	191	127	0	1	191	403	593	5e-22	108
lcl|TR10211_c0_g2_i1|m.307	M3XH36_LATCH	31.61	193	132	0	1	193	6	198	7e-22	108
lcl|TR102219_c0_g1_i1|m.313	A0A023F6V0_TRIIF	35.16	91	57	1	6	96	220	308	2e-08	62.8
lcl|TR102219_c0_g1_i1|m.313	A0A060YLR9_ONCMY	38.39	112	59	2	3	105	34	144	3e-08	62.4
lcl|TR102219_c0_g1_i1|m.313	A0A023F6N7_TRIIF	34.41	93	59	1	3	95	218	308	8e-08	60.8
lcl|TR102219_c0_g1_i1|m.313	A7SDI1_NEMVE	32.93	82	55	0	1	82	531	612	9e-08	60.8
lcl|TR102219_c0_g1_i1|m.313	A0A069DWD3_9HEMI	36.05	86	53	1	7	92	221	304	1e-07	60.5
lcl|TR102255_c0_g1_i1|m.321	M3XH00_LATCH	36.45	107	68	0	1	107	118	224	1e-17	93.2
lcl|TR102255_c0_g1_i1|m.321	R4GB30_ANOCA	39.25	107	65	0	1	107	238	344	1e-17	93.2
lcl|TR102255_c0_g1_i1|m.321	R4GD80_ANOCA	40.19	107	64	0	1	107	350	456	2e-17	92.8
lcl|TR102255_c0_g1_i1|m.321	R4G9P0_ANOCA	40.19	107	64	0	1	107	160	266	2e-17	92.8
lcl|TR102255_c0_g1_i1|m.321	M3XLM6_LATCH	37.38	107	67	0	1	107	118	224	3e-17	92
lcl|TR102336_c0_g1_i1|m.330	I3KY86_ORENI	33.98	103	59	2	1	98	346	444	1e-05	53.5
lcl|TR102336_c0_g1_i1|m.330	I3KYI6_ORENI	33.98	103	59	2	1	98	179	277	1e-05	53.5
lcl|TR102336_c0_g1_i1|m.330	W5PN66_SHEEP	36	100	61	2	1	97	703	802	2e-05	53.1
lcl|TR102905_c0_g1_i1|m.387	G3TYB2_LOXAF	53.95	76	35	0	1	76	1933	2008	7e-08	61.2
lcl|TR102905_c0_g1_i1|m.387	F7EG17_MONDO	53.61	97	44	1	7	103	1565	1660	6e-07	58.2
lcl|TR102905_c0_g1_i1|m.387	G3X012_SARHA	51.55	97	46	1	7	103	2086	2181	1e-06	57
lcl|TR102905_c0_g1_i1|m.387	E1C703_CHICK	45.63	103	55	1	1	103	2090	2191	2e-06	56.6
lcl|TR102905_c0_g1_i1|m.387	F6WML7_ORNAN	51.55	97	46	1	7	103	2119	2214	2e-06	56.6
lcl|TR10293_c0_g1_i1|m.390	F4NZB1_BATDJ	99.51	204	1	0	1	204	108	311	2e-115	419
lcl|TR10293_c0_g1_i1|m.390	U9TVQ1_RHIID	64.22	204	72	1	1	203	602	805	3e-71	272
lcl|TR10293_c0_g1_i1|m.390	S2IWM9_MUCC1	59.31	204	82	1	1	203	730	933	4e-70	268
lcl|TR10293_c0_g1_i1|m.390	I1CDS5_RHIO9	58.82	204	83	1	1	203	794	997	2e-69	266
lcl|TR10293_c0_g1_i1|m.390	G4MZP7_MAGO7	59.9	207	79	3	1	203	900	1106	4e-69	265
lcl|TR10293_c1_g1_i1|m.392	F4NZB1_BATDJ	100	106	0	0	10	115	1	106	2e-54	215
lcl|TR10293_c1_g1_i1|m.392	A0A084FUC8_9PEZI	61.74	115	43	1	1	115	749	862	1e-33	146
lcl|TR10293_c1_g1_i1|m.392	B2B4K9_PODAN	58.26	115	47	1	1	115	694	807	3e-32	142
lcl|TR10293_c1_g1_i1|m.392	G0SDP0_CHATD	58.26	115	47	1	1	115	726	839	3e-32	142
lcl|TR10293_c1_g1_i1|m.392	A0A061HDH5_9BASI	58.77	114	45	1	1	114	1017	1128	4e-32	141
lcl|TR102992_c0_g1_i1|m.397	G5BFM1_HETGA	51.49	101	45	1	8	104	163	263	3e-23	112
lcl|TR102992_c0_g1_i1|m.397	S9XY44_9CETA	51.65	91	44	0	8	98	232	322	4e-23	112
lcl|TR102992_c0_g1_i1|m.397	F6T5N8_CALJA	48.98	98	50	0	8	105	182	279	4e-23	111
lcl|TR102992_c0_g1_i1|m.397	G3RKK2_GORGO	48.98	98	50	0	8	105	178	275	4e-23	111
lcl|TR102992_c0_g1_i1|m.397	H2PJA7_PONAB	48.98	98	50	0	8	105	76	173	5e-23	111
lcl|TR10300_c0_g1_i1|m.399	J9LMB3_ACYPI	47.35	302	149	5	2	296	3	301	4e-70	270
lcl|TR10300_c0_g1_i1|m.399	X1XL16_ACYPI	46.1	282	151	1	2	283	4	284	3e-65	253
lcl|TR10300_c0_g1_i1|m.399	J9LN60_ACYPI	45.14	288	157	1	3	290	5	291	6e-63	246
lcl|TR10300_c0_g1_i1|m.399	A0A060WXG3_ONCMY	40.86	279	156	4	21	296	8	280	5e-54	216
lcl|TR10300_c0_g1_i1|m.399	J9L0G9_ACYPI	38.36	305	176	7	1	296	88	389	4e-53	213
lcl|TR103042_c0_g1_i1|m.403	F4P5E1_BATDJ	100	106	0	0	1	106	1994	2099	3e-43	178
lcl|TR103179_c0_g1_i1|m.424	D5LB38_BOMMO	32.23	121	81	1	113	233	453	572	9e-11	72
lcl|TR103179_c0_g1_i1|m.424	F5HRJ0_CULQU	37.78	90	56	0	140	229	455	544	2e-09	67.4
lcl|TR103179_c0_g1_i1|m.424	A0A023F6Q6_TRIIF	23.65	241	152	7	6	229	320	545	4e-08	63.2
lcl|TR103179_c0_g1_i1|m.424	G4V9I8_SCHMA	28.91	128	86	1	111	233	82	209	5e-08	62.8
lcl|TR103179_c0_g1_i1|m.424	D7F167_BOMMO	24.77	214	127	5	31	233	406	596	5e-08	62.8
lcl|TR103210_c0_g1_i1|m.437	K7JNY4_NASVI	42.11	95	55	0	34	128	68	162	1e-11	73.6
lcl|TR103210_c0_g1_i1|m.437	K7JNS1_NASVI	41.94	93	54	0	34	126	976	1068	8e-11	70.9
lcl|TR103210_c0_g1_i1|m.437	A0A023F5L7_TRIIF	39.56	91	51	2	35	125	184	270	2e-10	70.1
lcl|TR103210_c0_g1_i1|m.437	T1IQ89_STRMM	37.63	93	58	0	34	126	651	743	5e-10	68.6
lcl|TR103210_c0_g1_i1|m.437	K7JCZ7_NASVI	40.86	93	55	0	34	126	615	707	6e-10	68.2
lcl|TR103226_c0_g1_i1|m.441	G3P8A5_GASAC	36.54	104	66	0	3	106	69	172	8e-11	70.9
lcl|TR103226_c0_g1_i1|m.441	A7KE08_SALSA	36.27	102	65	0	5	106	149	250	2e-10	69.3
lcl|TR103226_c0_g1_i1|m.441	F1QF47_DANRE	38.32	107	66	0	5	111	165	271	3e-10	68.9
lcl|TR103226_c0_g1_i1|m.441	H3AGI1_LATCH	36.19	105	64	1	2	106	130	231	4e-10	68.6
lcl|TR103226_c0_g1_i1|m.441	Q5DGU9_SCHJA	38.54	96	59	0	11	106	9	104	4e-10	68.6
lcl|TR103241_c0_g1_i1|m.444	H0ZRP8_TAEGU	79.39	131	27	0	21	151	766	896	3e-58	228
lcl|TR103241_c0_g1_i1|m.444	H0ZRP8_TAEGU	35.66	129	81	2	23	150	1466	1593	1e-14	84
lcl|TR103241_c0_g1_i1|m.444	H0ZRP8_TAEGU	37.88	132	74	5	23	150	248	375	4e-14	81.6
lcl|TR103241_c0_g1_i1|m.444	H0ZRP8_TAEGU	34.17	120	77	2	21	139	1636	1754	4e-14	81.6
lcl|TR103241_c0_g1_i1|m.444	H0ZRP8_TAEGU	37.12	132	80	3	21	150	939	1069	4e-12	75.5
lcl|TR103241_c0_g1_i1|m.444	H0ZRP8_TAEGU	32.82	131	84	3	20	147	419	548	1e-11	73.9
lcl|TR103241_c0_g1_i1|m.444	H0ZRP8_TAEGU	36.43	129	77	5	23	147	75	202	3e-11	72.4
lcl|TR103241_c0_g1_i1|m.444	H0ZRP8_TAEGU	29.55	132	87	3	21	148	592	721	3e-11	72.4
lcl|TR103241_c0_g1_i1|m.444	H0ZRP8_TAEGU	35.54	121	76	2	21	140	1113	1232	3e-10	68.9
lcl|TR103241_c0_g1_i1|m.444	H0ZRP8_TAEGU	33.87	124	73	4	20	139	1807	1925	9e-10	67.4
lcl|TR103241_c0_g1_i1|m.444	H0ZRP8_TAEGU	31.34	134	89	1	21	151	1287	1420	6e-09	64.7
lcl|TR103241_c0_g1_i1|m.444	H0ZRP8_TAEGU	29.82	114	77	2	20	130	1980	2093	8e-07	57.4
lcl|TR103241_c0_g1_i1|m.444	G3W4V5_SARHA	79.39	131	27	0	21	151	599	729	7e-58	227
lcl|TR103241_c0_g1_i1|m.444	G3W4V5_SARHA	37.69	130	77	3	23	150	75	202	8e-15	84.3
lcl|TR103241_c0_g1_i1|m.444	G3W4V5_SARHA	35.61	132	82	3	21	150	772	902	1e-11	73.6
lcl|TR103241_c0_g1_i1|m.444	G3W4V5_SARHA	33.08	130	83	3	21	147	251	379	2e-11	73.2
lcl|TR103241_c0_g1_i1|m.444	G3W4V5_SARHA	29.85	134	86	4	21	148	423	554	7e-10	67.8
lcl|TR103241_c0_g1_i1|m.444	G3W4V5_SARHA	29.85	134	91	1	21	151	1118	1251	3e-09	65.5
lcl|TR103241_c0_g1_i1|m.444	G3W4V5_SARHA	33.06	121	77	4	21	140	946	1063	3e-07	58.9
lcl|TR103241_c0_g1_i1|m.444	K7GG52_PELSI	78.63	131	28	0	21	151	305	435	1e-57	226
lcl|TR103241_c0_g1_i1|m.444	K7GG52_PELSI	35.66	129	81	2	23	150	1007	1134	5e-15	84.7
lcl|TR103241_c0_g1_i1|m.444	K7GG52_PELSI	35.83	120	75	2	21	139	1177	1295	2e-14	82.8
lcl|TR103241_c0_g1_i1|m.444	K7GG52_PELSI	37.12	132	80	3	21	150	478	608	3e-12	75.5
lcl|TR103241_c0_g1_i1|m.444	K7GG52_PELSI	30.3	132	86	3	21	148	131	260	3e-11	72.4
lcl|TR103241_c0_g1_i1|m.444	K7GG52_PELSI	33.87	124	73	4	20	139	1348	1466	6e-10	68.2
lcl|TR103241_c0_g1_i1|m.444	K7GG52_PELSI	35.77	123	75	3	21	140	652	773	2e-09	66.2
lcl|TR103241_c0_g1_i1|m.444	K7GG52_PELSI	29.1	134	92	1	21	151	828	961	3e-07	58.9
lcl|TR103241_c0_g1_i1|m.444	K7GG52_PELSI	29.17	120	78	3	20	132	1521	1640	7e-07	57.8
lcl|TR103241_c0_g1_i1|m.444	H2PPD9_PONAB	78.63	131	28	0	21	151	526	656	7e-57	223
lcl|TR103241_c0_g1_i1|m.444	H2PPD9_PONAB	36.23	138	84	3	15	150	2	137	2e-15	86.3
lcl|TR103241_c0_g1_i1|m.444	H2PPD9_PONAB	31.82	132	88	2	21	151	1254	1384	2e-13	79.7
lcl|TR103241_c0_g1_i1|m.444	H2PPD9_PONAB	36.36	132	81	3	21	150	699	829	4e-12	75.1
lcl|TR103241_c0_g1_i1|m.444	H2PPD9_PONAB	34.35	131	82	3	20	147	181	310	7e-12	74.3
lcl|TR103241_c0_g1_i1|m.444	H2PPD9_PONAB	29.6	125	82	3	21	141	354	476	2e-09	66.6
lcl|TR103241_c0_g1_i1|m.444	H2PPD9_PONAB	33.06	121	79	2	21	140	873	992	4e-09	65.5
lcl|TR103241_c0_g1_i1|m.444	H2PPD9_PONAB	27.88	165	84	2	21	150	1047	1211	1e-08	63.5
lcl|TR103241_c0_g1_i1|m.444	G1T7A4_RABIT	77.1	131	30	0	21	151	831	961	2e-56	222
lcl|TR103241_c0_g1_i1|m.444	G1T7A4_RABIT	36.43	129	80	2	23	150	1531	1658	6e-17	91.3
lcl|TR103241_c0_g1_i1|m.444	G1T7A4_RABIT	37.21	129	79	2	23	150	313	440	2e-15	85.9
lcl|TR103241_c0_g1_i1|m.444	G1T7A4_RABIT	31.82	132	88	2	21	151	1701	1831	5e-13	78.2
lcl|TR103241_c0_g1_i1|m.444	G1T7A4_RABIT	32.67	150	93	4	1	147	469	613	1e-11	73.9
lcl|TR103241_c0_g1_i1|m.444	G1T7A4_RABIT	34.85	132	83	3	21	150	1004	1134	3e-11	72.4
lcl|TR103241_c0_g1_i1|m.444	G1T7A4_RABIT	35.38	130	77	5	23	147	140	267	4e-11	71.6
lcl|TR103241_c0_g1_i1|m.444	G1T7A4_RABIT	29.55	132	87	3	21	148	657	786	6e-11	71.2
lcl|TR103241_c0_g1_i1|m.444	G1T7A4_RABIT	33.88	121	78	2	21	140	1178	1297	6e-09	64.7
lcl|TR103241_c0_g1_i1|m.444	G1T7A4_RABIT	30.6	134	90	1	21	151	1352	1485	4e-08	62
lcl|TR103271_c0_g1_i1|m.448	F1NLI2_CHICK	82.25	231	41	0	1	231	1	231	1e-104	384
lcl|TR103271_c0_g1_i1|m.448	F1NLI2_CHICK	27.41	197	130	5	45	231	908	1101	1e-09	68.2
lcl|TR103271_c0_g1_i1|m.448	V8P2M2_OPHHA	81.98	222	40	0	10	231	10	231	6e-104	381
lcl|TR103271_c0_g1_i1|m.448	F6WM05_XENTR	77.1	214	49	0	18	231	18	231	1e-102	377
lcl|TR103271_c0_g1_i1|m.448	F6WM05_XENTR	27.78	198	128	7	45	231	908	1101	5e-10	69.7
lcl|TR103271_c0_g1_i1|m.448	M7ARP2_CHEMY	82.68	231	40	0	1	231	1	231	3e-100	369
lcl|TR103271_c0_g1_i1|m.448	F6SYF6_MACMU	73.16	231	62	0	1	231	1	231	2e-94	349
lcl|TR103271_c0_g1_i1|m.448	F6SYF6_MACMU	27.14	199	132	5	43	231	885	1080	7e-10	68.9
lcl|TR103286_c0_g1_i1|m.456	F7H5T5_CALJA	62.05	195	74	0	12	206	110	304	8e-58	227
lcl|TR103286_c0_g1_i1|m.456	K7F038_PELSI	63.35	191	70	0	15	205	110	300	4e-57	225
lcl|TR103286_c0_g1_i1|m.456	F1RL51_PIG	62.37	194	73	0	15	208	114	307	4e-57	225
lcl|TR103286_c0_g1_i1|m.456	A0A091E0P0_FUKDA	61.34	194	75	0	15	208	114	307	6e-57	224
lcl|TR103286_c0_g1_i1|m.456	M7BNL1_CHEMY	60	200	80	0	6	205	105	304	4e-56	222
lcl|TR10328_c0_g1_i1|m.458	H3AX75_LATCH	38.21	123	75	1	3	125	85	206	4e-14	82
lcl|TR10328_c0_g1_i1|m.458	H3A2T2_LATCH	37.4	123	76	1	3	125	22	143	7e-14	81.3
lcl|TR10328_c0_g1_i1|m.458	H3AQT9_LATCH	37.4	123	77	0	3	125	85	207	3e-13	79
lcl|TR10328_c0_g1_i1|m.458	H3A5B1_LATCH	38.71	124	72	1	2	125	18	137	3e-13	79
lcl|TR10328_c0_g1_i1|m.458	H3AQU3_LATCH	34.96	123	80	0	3	125	29	151	6e-13	77.8
lcl|TR103290_c0_g1_i1|m.460	W4Z390_STRPU	34.21	76	50	0	26	101	1054	1129	2e-07	59.7
lcl|TR103290_c0_g1_i1|m.460	E9GT48_DAPPU	38.82	85	50	1	19	103	72	154	1e-06	56.6
lcl|TR103290_c0_g1_i1|m.460	Q7T271_PAROL	40.51	79	47	0	22	100	56	134	3e-06	55.8
lcl|TR103290_c0_g1_i1|m.460	W5MKK2_LEPOC	35.53	76	49	0	26	101	4	79	1e-05	53.9
lcl|TR103290_c0_g1_i1|m.460	E9H4I0_DAPPU	40.51	79	46	1	23	100	34	112	1e-05	53.9
lcl|TR103297_c0_g1_i1|m.462	A0A023F6H8_TRIIF	28.29	152	97	3	5	153	242	384	9e-09	63.9
lcl|TR103297_c0_g1_i1|m.462	A0A023F6D8_TRIIF	29.53	149	100	3	3	151	231	374	1e-07	60.1
lcl|TR103297_c0_g1_i1|m.462	A0A023F6G5_TRIIF	33.33	126	76	2	5	128	244	363	3e-07	58.9
lcl|TR103297_c0_g1_i1|m.462	D7ELX8_TRICA	27.14	140	92	4	4	141	868	999	5e-07	58.2
lcl|TR103297_c0_g1_i1|m.462	T1IHP6_STRMM	30.71	127	84	1	3	129	345	467	7e-07	57.8
lcl|TR103306_c0_g1_i1|m.465	F4NTY5_BATDJ	100	94	0	0	30	123	1	94	7e-44	180
lcl|TR103306_c0_g1_i1|m.465	M7WKP3_RHOT1	53.95	76	35	0	32	107	6	81	7e-13	77.8
lcl|TR103306_c0_g1_i1|m.465	A8PD43_COPC7	46.58	73	39	0	35	107	44	116	3e-11	72.4
lcl|TR103306_c0_g1_i1|m.465	G4TF40_PIRID	40.22	92	53	1	18	107	7	98	4e-11	72
lcl|TR103306_c0_g1_i1|m.465	K5XFX4_AGABU	45.21	73	40	0	35	107	2	74	5e-11	71.6
lcl|TR103312_c0_g1_i1|m.468	W4XVZ2_STRPU	34.51	113	72	2	1	113	109	219	2e-08	62.8
lcl|TR103312_c0_g1_i1|m.468	A0A023F5E2_TRIIF	28.32	113	81	0	1	113	57	169	9e-08	60.8
lcl|TR103312_c0_g1_i1|m.468	A0A023F6C4_TRIIF	30.97	113	78	0	1	113	57	169	1e-07	60.1
lcl|TR103312_c0_g1_i1|m.468	D7F171_BOMMO	33.94	109	67	3	1	108	555	659	2e-07	59.7
lcl|TR103312_c0_g1_i1|m.468	A0A016TAK6_9BILA	30.17	116	76	2	1	116	920	1030	2e-07	59.7
lcl|TR103313_c0_g2_i1|m.469	Q1HW07_PENMO	44.07	118	64	1	11	128	216	331	4e-21	105
lcl|TR103313_c0_g2_i1|m.469	K7E4V1_MONDO	42.61	115	64	1	13	127	190	302	4e-19	98.6
lcl|TR103313_c0_g2_i1|m.469	K7E252_MONDO	40.87	115	66	1	13	127	60	172	4e-18	95.1
lcl|TR103313_c0_g2_i1|m.469	K7E044_MONDO	41.74	115	65	1	13	127	204	316	6e-18	94.4
lcl|TR103313_c0_g2_i1|m.469	K7JV92_NASVI	40	115	66	2	8	121	726	838	2e-17	93.2
lcl|TR103330_c0_g1_i1|m.476	M7ATK5_CHEMY	49.25	67	34	0	1	67	187	253	6e-12	75.5
lcl|TR103330_c0_g1_i1|m.476	K7FLC6_PELSI	47.76	67	35	0	1	67	322	388	6e-11	72
lcl|TR103330_c0_g1_i1|m.476	M3WTS0_FELCA	50	66	33	0	2	67	371	436	2e-10	70.1
lcl|TR103330_c0_g1_i1|m.476	D2I3F5_AILME	50	66	33	0	2	67	371	436	3e-10	70.1
lcl|TR103330_c0_g1_i1|m.476	H2P984_PONAB	51.52	66	32	0	2	67	330	395	4e-10	69.3
lcl|TR103332_c0_g1_i1|m.477	A0A023F5J8_TRIIF	31.54	130	83	2	1	127	724	850	1e-11	73.6
lcl|TR103332_c0_g1_i1|m.477	A0A023F6P3_TRIIF	31.54	130	83	2	1	127	253	379	2e-11	72.8
lcl|TR103332_c0_g1_i1|m.477	A0A023F5L7_TRIIF	26.88	160	111	2	3	159	255	411	1e-10	70.1
lcl|TR103332_c0_g1_i1|m.477	A0A023F6N4_TRIIF	31.01	158	96	4	1	149	214	367	2e-09	65.9
lcl|TR103332_c0_g1_i1|m.477	A0A023F5J7_TRIIF	28.36	134	82	3	1	127	253	379	4e-09	65.1
lcl|TR103339_c0_g1_i1|m.481	H3B631_LATCH	71.62	148	30	4	32	179	1	136	3e-50	201
lcl|TR103339_c0_g1_i1|m.481	Q8JGN3_MONAL	72.85	151	26	5	32	179	1	139	6e-47	191
lcl|TR103339_c0_g1_i1|m.481	C3VV17_ORYLA	71.52	151	28	5	32	179	1	139	1e-45	186
lcl|TR103339_c0_g1_i1|m.481	I3JFU3_ORENI	73.65	148	30	5	32	179	1	139	1e-45	186
lcl|TR103339_c0_g1_i1|m.481	F1RSI1_PIG	72.3	148	35	2	32	179	1	142	5e-45	184
lcl|TR103341_c1_g1_i1|m.485	K7JUB2_NASVI	39.83	118	70	1	1	117	181	298	2e-17	92.4
lcl|TR103341_c1_g1_i1|m.485	K7JCZ7_NASVI	37.93	116	71	1	3	117	465	580	5e-16	88.2
lcl|TR103341_c1_g1_i1|m.485	K7JNS1_NASVI	37.93	116	71	1	3	117	826	941	6e-16	87.8
lcl|TR103341_c1_g1_i1|m.485	A0A023F6W6_TRIIF	37.29	118	73	1	1	117	31	148	9e-16	87.4
lcl|TR103341_c1_g1_i1|m.485	K7JPY5_NASVI	39.13	115	70	0	1	115	623	737	1e-15	87
lcl|TR103344_c0_g1_i1|m.491	F6SDA3_XENTR	33.03	109	73	0	1	109	91	199	1e-10	70.1
lcl|TR103344_c0_g1_i1|m.491	F6XJS4_XENTR	30	100	70	0	1	100	97	196	1e-09	67
lcl|TR103344_c0_g1_i1|m.491	F7EL09_XENTR	32.41	108	73	0	2	109	102	209	7e-09	64.3
lcl|TR103344_c0_g1_i1|m.491	H3A6P9_LATCH	33.94	109	71	1	1	109	47	154	9e-09	63.9
lcl|TR103344_c0_g1_i1|m.491	F7C8I2_XENTR	32.41	108	73	0	2	109	101	208	1e-08	63.5
lcl|TR103360_c0_g1_i1|m.498	A0A096M251_POEFO	34.44	90	59	0	9	98	70	159	5e-12	75.1
lcl|TR103360_c0_g1_i1|m.498	A0A096M5I9_POEFO	37.36	91	56	1	9	98	273	363	2e-10	69.7
lcl|TR103360_c0_g1_i1|m.498	A0A085LVM7_9BILA	38.67	75	46	0	24	98	195	269	2e-09	66.2
lcl|TR103360_c0_g1_i1|m.498	A0A085M2A8_9BILA	39.56	91	54	1	9	98	49	139	5e-09	64.7
lcl|TR103360_c0_g1_i1|m.498	A0A085LQH3_9BILA	36	75	48	0	24	98	22	96	7e-09	64.3
lcl|TR10337_c0_g1_i1|m.507	R4GCY5_ANOCA	54.26	129	59	0	1	129	282	410	8e-31	137
lcl|TR10337_c0_g1_i1|m.507	W4Z896_STRPU	43.8	121	66	1	7	125	655	775	2e-21	105
lcl|TR10337_c0_g1_i1|m.507	W4Z895_STRPU	43.8	121	66	1	7	125	74	194	3e-21	105
lcl|TR10337_c0_g1_i1|m.507	W4XQ99_STRPU	43.55	124	67	2	7	127	770	893	3e-21	105
lcl|TR10337_c0_g1_i1|m.507	W4YJB4_STRPU	44.83	116	63	1	10	125	224	338	7e-21	104
lcl|TR103388_c0_g1_i1|m.510	Q4DY29_TRYCC	81.48	135	25	0	1	135	146	280	3e-62	241
lcl|TR103388_c0_g1_i1|m.510	A0A061J086_TRYRA	77.04	135	31	0	1	135	145	279	1e-60	236
lcl|TR103388_c0_g1_i1|m.510	G0U8S1_TRYVY	77.04	135	31	0	1	135	145	279	3e-59	231
lcl|TR103388_c0_g1_i1|m.510	A5PHP4_TRYBB	71.85	135	38	0	1	135	187	321	2e-58	229
lcl|TR103388_c0_g1_i1|m.510	S9UZE3_9TRYP	76.3	135	32	0	1	135	194	328	2e-57	225
lcl|TR103405_c0_g1_i1|m.515	U9UMQ1_RHIID	40.49	568	260	17	22	576	59	561	6e-91	340
lcl|TR103405_c0_g1_i1|m.515	A0A068RRW1_9FUNG	39.63	593	278	15	22	577	38	587	4e-88	331
lcl|TR103405_c0_g1_i1|m.515	S2K404_MUCC1	40.69	494	272	9	96	577	20	504	3e-78	298
lcl|TR103405_c0_g1_i1|m.515	F4NZK7_BATDJ	90	170	10	1	447	609	101	270	2e-63	248
lcl|TR103405_c0_g1_i1|m.515	F4NZK7_BATDJ	97.3	111	3	0	272	382	1	111	9e-53	213
lcl|TR103405_c0_g1_i1|m.515	E2QDB3_APLCA	29.92	528	307	10	101	578	38	552	4e-56	224
lcl|TR103413_c0_g1_i1|m.518	W4XB66_STRPU	31.34	201	137	1	19	219	52	251	8e-24	115
lcl|TR103413_c0_g1_i1|m.518	H3AA27_LATCH	31.6	212	138	2	12	217	85	295	3e-21	106
lcl|TR103413_c0_g1_i1|m.518	M3XLM6_LATCH	29.3	215	145	2	12	220	85	298	5e-21	105
lcl|TR103413_c0_g1_i1|m.518	H3AT21_LATCH	31.13	212	139	2	12	217	482	692	8e-21	105
lcl|TR103413_c0_g1_i1|m.518	I3KXZ1_ORENI	29.35	201	142	0	24	224	13	213	3e-20	103
lcl|TR103419_c0_g1_i1|m.520	R4GAW6_ANOCA	46.94	98	52	0	19	116	120	217	3e-19	99
lcl|TR103419_c0_g1_i1|m.520	V8NGD9_OPHHA	50	98	48	1	19	115	549	646	1e-18	97.1
lcl|TR103419_c0_g1_i1|m.520	Q6W3Q8_SALSL	50.51	99	48	1	19	116	130	228	2e-18	95.9
lcl|TR103419_c0_g1_i1|m.520	A0A074RLR4_9HOMO	46.39	97	52	0	19	115	281	377	2e-17	92.8
lcl|TR103419_c0_g1_i1|m.520	M5CBA4_THACB	44.9	98	54	0	18	115	409	506	3e-17	92
lcl|TR103447_c0_g1_i1|m.529	H3AL69_LATCH	77.12	118	27	0	9	126	1	118	4e-43	177
lcl|TR103447_c0_g1_i1|m.529	W5MES5_LEPOC	61.11	126	49	0	1	126	84	209	7e-37	157
lcl|TR103447_c0_g1_i1|m.529	S4RKC5_PETMA	61.02	118	46	0	9	126	1	118	9e-36	153
lcl|TR103447_c0_g1_i1|m.529	H3B5I1_LATCH	56.14	114	50	0	13	126	1	114	7e-34	147
lcl|TR103447_c0_g1_i1|m.529	K7FBF2_PELSI	54.24	118	54	0	9	126	76	193	4e-32	141
lcl|TR103450_c0_g1_i1|m.533	F4PCZ9_BATDJ	100	246	0	0	1	246	5	250	5e-115	418
lcl|TR103450_c0_g1_i1|m.533	A0A015JBD9_9GLOM	71.26	247	69	2	1	246	5	250	6e-79	298
lcl|TR103450_c0_g1_i1|m.533	A0A068S1V4_9FUNG	69	229	68	1	3	231	7	232	7e-76	288
lcl|TR103450_c0_g1_i1|m.533	I1C512_RHIO9	70.4	223	66	0	3	225	7	229	1e-75	287
lcl|TR103450_c0_g1_i1|m.533	A0A075B3V1_9FUNG	77.16	197	45	0	3	199	7	203	5e-74	281
lcl|TR103472_c0_g1_i1|m.537	A0A096LYT1_POEFO	40.62	128	70	2	4	129	148	271	5e-20	101
lcl|TR103472_c0_g1_i1|m.537	U5ES61_9DIPT	44.76	105	53	2	1	103	601	702	2e-19	99.4
lcl|TR103472_c0_g1_i1|m.537	X1XU31_ACYPI	42.02	119	64	2	1	117	559	674	7e-19	97.8
lcl|TR103472_c0_g1_i1|m.537	V5GHG2_ANOGL	45.45	110	57	2	1	108	485	593	1e-18	97.1
lcl|TR103472_c0_g1_i1|m.537	V5GPD8_ANOGL	45.45	110	57	2	1	108	412	520	1e-18	96.7
lcl|TR103478_c0_g1_i1|m.539	A0A060Z4P2_ONCMY	30	100	69	1	11	109	466	565	2e-05	52.8
lcl|TR103478_c0_g1_i1|m.539	E2PJ16_NEIPO	28.09	89	64	0	10	98	61	149	4e-05	52
lcl|TR103478_c0_g1_i1|m.539	I3KXT0_ORENI	29.59	98	69	0	11	108	92	189	6e-05	51.2
lcl|TR103478_c0_g1_i1|m.539	F6Z132_XENTR	30.93	97	66	1	12	107	63	159	7e-05	51.2
lcl|TR103479_c0_g1_i1|m.540	Q5C3A3_SCHJA	37.84	148	80	4	2	143	335	476	2e-17	92.8
lcl|TR103479_c0_g1_i1|m.540	A0A074ZJB7_9TREM	37.24	145	85	3	2	143	524	665	3e-17	92.4
lcl|TR103479_c0_g1_i1|m.540	A0A075A3I1_9TREM	37.93	145	84	3	2	143	161	302	3e-17	92.4
lcl|TR103479_c0_g1_i1|m.540	A0A074ZZ03_9TREM	37.5	144	86	2	2	143	54	195	1e-16	90.1
lcl|TR103479_c0_g1_i1|m.540	A0A075A6N0_9TREM	41.03	117	67	1	2	118	54	168	2e-16	89.4
lcl|TR10349_c0_g1_i1|m.545	R4GA90_ANOCA	39.53	129	64	6	20	142	436	556	9e-14	80.9
lcl|TR10349_c0_g1_i1|m.545	Q9PU73_CRONI	48.15	81	42	0	59	139	9	89	1e-13	80.5
lcl|TR10349_c0_g1_i1|m.545	W5NNM2_LEPOC	34.78	138	85	3	9	142	204	340	1e-11	73.6
lcl|TR10349_c0_g1_i1|m.545	M5CBA4_THACB	34.92	126	77	2	9	132	67	189	3e-11	72.4
lcl|TR10349_c0_g1_i1|m.545	M5CG05_THACB	33.07	127	78	3	9	132	67	189	4e-11	72
lcl|TR103503_c0_g1_i1|m.548	W6LAJ8_9TRYP	84.03	238	38	0	6	243	3	240	4e-107	392
lcl|TR103503_c0_g1_i1|m.548	Q57V35_TRYB2	88.43	242	28	0	2	243	16	257	5e-106	388
lcl|TR103503_c0_g1_i1|m.548	F9WLM6_TRYVY	88.02	242	29	0	2	243	57	298	8e-106	387
lcl|TR103503_c0_g1_i1|m.548	Q4DNZ7_TRYCC	88.43	242	28	0	2	243	1	242	8e-105	384
lcl|TR103503_c0_g1_i1|m.548	F9W5C4_TRYCI	88.02	242	29	0	2	243	21	262	4e-104	382
lcl|TR103513_c0_g1_i1|m.550	I3NHJ1_SPETR	86.84	152	20	0	1	152	375	526	1e-73	280
lcl|TR103513_c0_g1_i1|m.550	L9KQA5_TUPCH	86.84	152	20	0	1	152	596	747	8e-73	276
lcl|TR103513_c0_g1_i1|m.550	F6RKC4_ORNAN	87.5	152	19	0	1	152	1744	1895	2e-72	275
lcl|TR103513_c0_g1_i1|m.550	F6ZNK7_XENTR	88.16	152	18	0	1	152	1751	1902	6e-72	273
lcl|TR103513_c0_g1_i1|m.550	G3R9Y8_GORGO	85.53	152	22	0	1	152	1551	1702	1e-71	273
lcl|TR103515_c0_g1_i1|m.551	A0A096LX15_POEFO	27.52	407	287	5	1	405	257	657	4e-40	171
lcl|TR103515_c0_g1_i1|m.551	O93520_ORYLA	27.75	400	274	7	14	405	269	661	6e-39	166
lcl|TR103515_c0_g1_i1|m.551	A0A096LQF6_POEFO	25.31	407	301	3	1	405	21	426	1e-37	162
lcl|TR103515_c0_g1_i1|m.551	R9XWX7_CLABA	26.03	411	293	6	1	405	254	659	1e-37	162
lcl|TR103515_c0_g1_i1|m.551	F7BEK4_XENTR	28.26	407	274	8	12	405	321	722	5e-37	160
lcl|TR10351_c0_g1_i1|m.553	M5CBA4_THACB	30.4	125	65	2	19	133	11	123	3e-09	65.9
lcl|TR10351_c0_g1_i1|m.553	M5C4K0_THACB	29.5	139	81	3	16	139	8	144	1e-08	63.5
lcl|TR10351_c0_g1_i1|m.553	A0A060WJF9_ONCMY	29.37	126	83	2	1	124	193	314	1e-08	63.5
lcl|TR10351_c0_g1_i1|m.553	M5CGA3_THACB	33.33	111	68	3	16	124	8	114	2e-08	63.2
lcl|TR10351_c0_g1_i1|m.553	M5C3Y4_THACB	30.25	119	79	2	16	133	8	123	2e-08	63.2
lcl|TR103537_c0_g1_i1|m.559	A0A085N3I3_9BILA	48.92	139	71	0	1	139	31	169	1e-28	130
lcl|TR103537_c0_g1_i1|m.559	A0A085NV85_9BILA	49.64	139	70	0	1	139	709	847	5e-28	127
lcl|TR103537_c0_g1_i1|m.559	A0A085M1V1_9BILA	50	134	67	0	6	139	1	134	9e-28	127
lcl|TR103537_c0_g1_i1|m.559	A0A085MWG8_9BILA	49.25	134	62	1	6	139	34	161	6e-27	124
lcl|TR103537_c0_g1_i1|m.559	A0A085LVM8_9BILA	43.26	141	80	0	1	141	205	345	2e-26	122
lcl|TR103559_c0_g1_i1|m.564	F4NT71_BATDJ	100	242	0	0	4	245	3	244	2e-140	502
lcl|TR103559_c0_g1_i1|m.564	M5C5R5_THACB	73.36	244	65	0	1	244	10	253	1e-107	393
lcl|TR103559_c0_g1_i1|m.564	M5GDA6_DACSP	70.49	244	72	0	1	244	10	253	7e-105	384
lcl|TR103559_c0_g1_i1|m.564	A0A067MB48_9HOMO	70.08	244	73	0	1	244	10	253	1e-104	383
lcl|TR103559_c0_g1_i1|m.564	A0A077WU71_9FUNG	75.41	244	60	0	1	244	10	253	1e-102	377
lcl|TR10355_c0_g1_i1|m.565	H3AGI1_LATCH	36.11	108	69	0	5	112	43	150	2e-10	69.7
lcl|TR10355_c0_g1_i1|m.565	H3AJN8_LATCH	35.51	107	69	0	6	112	44	150	6e-10	68.2
lcl|TR10355_c0_g1_i1|m.565	M3XHX1_LATCH	34.86	109	71	0	5	113	43	151	9e-10	67.4
lcl|TR10355_c0_g1_i1|m.565	H2ZV52_LATCH	35.51	107	69	0	6	112	44	150	2e-09	66.6
lcl|TR10355_c0_g1_i1|m.565	M3XGZ6_LATCH	36.54	104	66	0	9	112	46	149	7e-09	64.3
lcl|TR103567_c0_g1_i1|m.566	B4E3D5_HUMAN	98.74	159	2	0	1	159	108	266	2e-62	242
lcl|TR103567_c0_g1_i1|m.566	Q3MHV2_HUMAN	98.72	156	2	0	4	159	2	157	8e-60	233
lcl|TR103567_c0_g1_i1|m.566	F8VZS0_HUMAN	98.29	117	2	0	1	117	110	226	1e-59	233
lcl|TR103567_c0_g1_i1|m.566	J9P5Q4_CANFA	89.31	159	17	0	1	159	109	267	1e-59	233
lcl|TR103567_c0_g1_i1|m.566	A0A091CK14_FUKDA	87.42	159	20	0	1	159	105	263	2e-58	228
lcl|TR103589_c0_g1_i1|m.575	E1C0Y0_CHICK	58.16	141	53	3	1	136	747	886	5e-31	137
lcl|TR103589_c0_g1_i1|m.575	M3W575_FELCA	53.19	141	60	3	1	136	716	855	5e-31	137
lcl|TR103589_c0_g1_i1|m.575	F7G063_MACMU	53.9	141	59	3	1	136	241	380	1e-30	136
lcl|TR103589_c0_g1_i1|m.575	K7FGI1_PELSI	60.56	142	47	6	1	136	750	888	1e-30	136
lcl|TR103589_c0_g1_i1|m.575	A0A093BYY1_TAUER	59.69	129	46	3	1	124	449	576	2e-30	135
lcl|TR103593_c0_g1_i1|m.576	H3B4F4_LATCH	73.95	238	62	0	1	238	1711	1948	1e-106	390
lcl|TR103593_c0_g1_i1|m.576	G1MVP7_MELGA	76.05	238	57	0	1	238	989	1226	4e-102	375
lcl|TR103593_c0_g1_i1|m.576	U3KHT1_FICAL	76.57	239	55	1	1	238	1721	1959	3e-101	372
lcl|TR103593_c0_g1_i1|m.576	U3KHT5_FICAL	76.57	239	55	1	1	238	1701	1939	3e-101	372
lcl|TR103593_c0_g1_i1|m.576	M7AIH9_CHEMY	77.87	235	52	0	4	238	1540	1774	3e-101	372
lcl|TR103597_c0_g1_i1|m.578	A0A096LX15_POEFO	34.55	246	159	1	1	244	520	765	4e-40	169
lcl|TR103597_c0_g1_i1|m.578	R9XWX7_CLABA	32.48	234	151	4	1	230	521	751	5e-33	145
lcl|TR103597_c0_g1_i1|m.578	A0A096LQF6_POEFO	31.45	248	165	4	1	244	288	534	9e-33	145
lcl|TR103597_c0_g1_i1|m.578	A0A060Z4P2_ONCMY	30.65	248	168	2	1	244	225	472	8e-32	142
lcl|TR103597_c0_g1_i1|m.578	Q678G0_9VIRU	31.97	244	164	2	1	244	203	444	2e-29	134
lcl|TR103600_c0_g1_i1|m.579	K7GA48_PELSI	66.3	270	85	5	9	277	1	265	9e-89	331
lcl|TR103600_c0_g1_i1|m.579	F6VL84_XENTR	64.94	271	87	4	11	280	4	267	3e-88	329
lcl|TR103600_c0_g1_i1|m.579	U3IJ03_ANAPL	64.68	269	90	4	9	277	1	264	8e-87	325
lcl|TR103600_c0_g1_i1|m.579	A0A093CKE5_9AVES	65.19	270	88	5	9	277	1	265	1e-86	324
lcl|TR103600_c0_g1_i1|m.579	A0A091Q7W9_LEPDC	65.56	270	87	5	9	277	1	265	1e-86	324
lcl|TR103603_c0_g1_i1|m.582	A0A060Y9X7_ONCMY	45.24	84	46	0	2	85	126	209	3e-17	92.4
lcl|TR103603_c0_g1_i1|m.582	A0A060YYM2_ONCMY	50	84	42	0	2	85	127	210	4e-17	91.7
lcl|TR103603_c0_g1_i1|m.582	E6ZGJ1_DICLA	51.81	83	40	0	3	85	698	780	1e-16	90.1
lcl|TR103603_c0_g1_i1|m.582	A0A060VW34_ONCMY	45.24	84	46	0	2	85	3	86	2e-16	89.7
lcl|TR103603_c0_g1_i1|m.582	E6ZI68_DICLA	51.81	83	40	0	3	85	782	864	2e-16	89.7
lcl|TR103605_c0_g1_i1|m.584	A0A023FB05_TRIIF	26.73	550	339	19	63	575	173	695	1e-34	153
lcl|TR103605_c0_g1_i1|m.584	A0A023F5J8_TRIIF	25.91	494	319	16	107	581	177	642	9e-34	150
lcl|TR103605_c0_g1_i1|m.584	A0A069DY46_9HEMI	27.29	524	327	19	68	570	160	650	1e-33	150
lcl|TR103605_c0_g1_i1|m.584	A0A023F6Q6_TRIIF	25.09	586	351	19	28	576	107	641	7e-33	147
lcl|TR103605_c0_g1_i1|m.584	A0A023F6E9_TRIIF	25.94	609	383	23	7	593	87	649	5e-29	134
lcl|TR103610_c0_g1_i1|m.585	Q2H2Q7_CHAGB	45.45	77	39	1	47	123	1796	1869	3e-10	68.9
lcl|TR103610_c0_g1_i1|m.585	W5LUZ2_ASTMX	56.25	64	28	0	44	107	251	314	7e-10	67.8
lcl|TR103610_c0_g1_i1|m.585	B2ATK7_PODAN	42.31	78	39	2	47	121	1886	1960	9e-10	67.4
lcl|TR103610_c0_g1_i1|m.585	M1VZE2_CLAP2	44.16	77	40	1	36	112	879	952	2e-09	66.6
lcl|TR103610_c0_g1_i1|m.585	E6ZI68_DICLA	48.53	68	35	0	36	103	1182	1249	2e-09	65.9
lcl|TR103619_c0_g1_i1|m.587	Q3LG56_DANRE	29.84	124	87	0	2	125	869	992	1e-10	70.1
lcl|TR103619_c0_g1_i1|m.587	R4GCN6_ANOCA	34.65	127	80	1	2	125	268	394	9e-10	67.4
lcl|TR103619_c0_g1_i1|m.587	W4Z5H3_STRPU	32.03	128	83	2	2	125	376	503	1e-09	67.4
lcl|TR103619_c0_g1_i1|m.587	Q7T271_PAROL	28.23	124	89	0	2	125	861	984	5e-09	64.7
lcl|TR103619_c0_g1_i1|m.587	W4Z1G5_STRPU	35.37	82	53	0	2	83	450	531	5e-09	64.7
lcl|TR103635_c0_g1_i1|m.592	F4NWJ3_BATDJ	100	414	0	0	1	414	1	414	0	652
lcl|TR10364_c0_g1_i1|m.595	F4NSQ6_BATDJ	99.16	119	1	0	1	119	190	308	2e-61	238
lcl|TR10364_c0_g1_i1|m.595	F4NSX8_BATDJ	73.68	114	29	1	1	113	210	323	1e-40	170
lcl|TR10364_c0_g1_i1|m.595	F4NT89_BATDJ	50.44	113	55	1	2	113	228	340	4e-22	108
lcl|TR10364_c0_g1_i1|m.595	F4NSY3_BATDJ	49.43	87	44	0	16	102	207	293	2e-18	95.9
lcl|TR10364_c0_g1_i1|m.595	F4PF28_BATDJ	37.04	108	68	0	2	109	191	298	1e-11	73.6
lcl|TR103650_c0_g1_i1|m.596	F7D1S7_XENTR	30.57	157	106	1	1	154	590	746	1e-15	86.7
lcl|TR103650_c0_g1_i1|m.596	Q4X4I2_PLACH	28.39	155	108	1	3	154	28	182	2e-13	79.7
lcl|TR103650_c0_g1_i1|m.596	F6YZC4_XENTR	31.87	160	100	4	3	156	16	172	2e-13	79.7
lcl|TR103650_c0_g1_i1|m.596	Q7RAY6_PLAYO	28.39	155	108	1	3	154	9	163	2e-13	79.7
lcl|TR103650_c0_g1_i1|m.596	G1KXD3_ANOCA	27.85	158	108	4	2	155	17	172	2e-13	79.3
lcl|TR103653_c0_g1_i1|m.598	W4YT66_STRPU	39.01	141	85	1	1	140	44	184	1e-18	97.1
lcl|TR103653_c0_g1_i1|m.598	A0A060ZF16_ONCMY	38.3	141	86	1	1	140	77	217	2e-17	93.2
lcl|TR103653_c0_g1_i1|m.598	A0A060WX36_ONCMY	36.91	149	93	1	1	148	72	220	1e-16	90.5
lcl|TR103653_c0_g1_i1|m.598	E7F1U5_DANRE	40.83	120	68	1	1	117	852	971	1e-16	90.1
lcl|TR103653_c0_g1_i1|m.598	Q5TLN1_ANGJA	40	140	82	2	1	139	536	674	2e-15	85.9
lcl|TR103654_c0_g1_i1|m.600	F1QCH2_DANRE	39.8	98	59	0	1	98	21	118	6e-08	61.2
lcl|TR103654_c0_g1_i1|m.600	F6ZLA1_XENTR	39	100	58	2	1	99	20	117	3e-07	59.3
lcl|TR103654_c0_g1_i1|m.600	H3ALT3_LATCH	34.41	93	57	3	1	91	19	109	4e-06	55.1
lcl|TR103654_c0_g1_i1|m.600	F6W9C7_XENTR	43.75	64	35	1	1	63	24	87	7e-06	54.7
lcl|TR103654_c0_g1_i1|m.600	G3N6R2_GASAC	35.53	76	49	0	1	76	21	96	1e-05	53.5
lcl|TR103668_c0_g1_i1|m.601	L9KA73_TUPCH	90.83	120	11	0	1	120	35	154	3e-46	188
lcl|TR103668_c0_g1_i1|m.601	I3M480_SPETR	89.34	122	11	1	1	120	35	156	2e-45	186
lcl|TR103668_c0_g1_i1|m.601	A0A091CV69_FUKDA	86.67	120	16	0	1	120	32	151	3e-45	184
lcl|TR103668_c0_g1_i1|m.601	S7MJG0_MYOBR	84.03	119	19	0	2	120	34	152	3e-44	182
lcl|TR103668_c0_g1_i1|m.601	G5BEA6_HETGA	85.83	120	17	0	1	120	81	200	5e-44	181
lcl|TR103684_c0_g1_i1|m.609	M7BKP4_CHEMY	45.42	262	139	1	3	260	202	463	2e-60	237
lcl|TR103684_c0_g1_i1|m.609	M7BKP4_CHEMY	34.08	179	117	1	11	188	2	180	5e-23	112
lcl|TR103684_c0_g1_i1|m.609	M7BV46_CHEMY	46.59	249	133	0	3	251	202	450	5e-59	232
lcl|TR103684_c0_g1_i1|m.609	M7BV46_CHEMY	32.98	191	127	1	12	201	3	193	3e-19	100
lcl|TR103684_c0_g1_i1|m.609	K7FN25_PELSI	42.13	254	143	1	11	260	229	482	3e-57	226
lcl|TR103684_c0_g1_i1|m.609	K7FN25_PELSI	36.05	172	109	1	18	188	28	199	5e-23	112
lcl|TR103684_c0_g1_i1|m.609	A0A091G7Q2_9AVES	44.35	248	135	1	3	250	203	447	2e-55	220
lcl|TR103684_c0_g1_i1|m.609	A0A091G7Q2_9AVES	34.03	191	125	1	12	201	4	194	1e-25	121
lcl|TR103684_c0_g1_i1|m.609	A0A093I1J9_STRCA	43.78	249	137	1	3	251	204	449	5e-54	216
lcl|TR103684_c0_g1_i1|m.609	A0A093I1J9_STRCA	33.73	169	111	1	34	201	27	195	1e-18	98.6
lcl|TR103691_c0_g1_i1|m.611	E9HIH1_DAPPU	30.77	208	137	5	43	246	77	281	2e-16	91.3
lcl|TR103691_c0_g1_i1|m.611	E9HL29_DAPPU	33.33	186	112	4	41	224	128	303	5e-15	86.3
lcl|TR103691_c0_g1_i1|m.611	R7V875_CAPTE	28.63	234	149	6	20	247	39	260	2e-13	81.6
lcl|TR103691_c0_g1_i1|m.611	W5MKK2_LEPOC	30.41	194	129	4	41	233	3	191	3e-13	80.5
lcl|TR103691_c0_g1_i1|m.611	Q9YGS2_TAKRU	29.72	212	143	5	42	248	70	280	4e-13	80.1
lcl|TR103701_c0_g1_i1|m.617	M7AVJ2_CHEMY	55.65	115	49	2	18	131	12	125	2e-22	109
lcl|TR103701_c0_g1_i1|m.617	E1C314_CHICK	54.62	119	52	2	17	134	11	128	2e-22	108
lcl|TR103701_c0_g1_i1|m.617	A0A087QTP2_APTFO	55.17	116	50	2	17	131	11	125	9e-22	107
lcl|TR103701_c0_g1_i1|m.617	A0A093CW15_TAUER	54.78	115	50	2	17	130	11	124	1e-21	107
lcl|TR103701_c0_g1_i1|m.617	H0Z7G9_TAEGU	60.42	96	37	1	36	131	1	95	5e-21	104
lcl|TR103716_c0_g1_i1|m.625	A9ULD5_XENTR	36.56	93	59	0	4	96	90	182	3e-11	72.4
lcl|TR103716_c0_g1_i1|m.625	X1XI09_ACYPI	36.56	93	59	0	4	96	83	175	6e-11	71.2
lcl|TR103716_c0_g1_i1|m.625	J9LXS6_ACYPI	37.63	93	58	0	4	96	249	341	6e-11	71.2
lcl|TR103716_c0_g1_i1|m.625	N6TRS6_DENPD	36.26	91	58	0	3	93	71	161	7e-11	70.9
lcl|TR103716_c0_g1_i1|m.625	A9JTN1_XENTR	37.63	93	58	0	4	96	74	166	1e-10	70.5
lcl|TR103716_c0_g2_i1|m.626	A9ULD5_XENTR	35.48	93	60	0	4	96	90	182	2e-10	69.3
lcl|TR103716_c0_g2_i1|m.626	J9LXS6_ACYPI	37.63	93	58	0	4	96	249	341	3e-10	69.3
lcl|TR103716_c0_g2_i1|m.626	X1XI09_ACYPI	36.56	93	59	0	4	96	83	175	3e-10	68.9
lcl|TR103716_c0_g2_i1|m.626	H9GTC6_ANOCA	35.87	92	59	0	5	96	45	136	3e-10	68.9
lcl|TR103716_c0_g2_i1|m.626	N6TRS6_DENPD	36.26	91	58	0	3	93	71	161	5e-10	68.2
lcl|TR103722_c0_g1_i1|m.628	W5LX19_LEPOC	35.27	275	149	8	2	265	220	476	9e-22	108
lcl|TR103722_c0_g1_i1|m.628	K7G8L4_PELSI	47.62	84	44	0	2	85	2	85	1e-15	88.6
lcl|TR103722_c0_g1_i1|m.628	H3BG58_LATCH	47.3	74	39	0	2	75	30	103	9e-14	82.4
lcl|TR103722_c0_g1_i1|m.628	W5NE06_LEPOC	46.84	79	42	0	2	80	456	534	4e-13	80.1
lcl|TR103722_c0_g1_i1|m.628	K1QKB9_CRAGI	32.28	158	94	4	1	150	796	948	6e-12	76.3
lcl|TR103739_c0_g1_i1|m.634	A0A060XC41_ONCMY	31.34	268	172	3	4	271	137	392	3e-26	124
lcl|TR103739_c0_g1_i1|m.634	C3ZYH4_BRAFL	29.52	210	130	5	5	210	37	232	5e-13	79.7
lcl|TR103739_c0_g1_i1|m.634	C3ZL08_BRAFL	27.24	268	168	9	3	264	180	426	7e-11	72.8
lcl|TR103739_c0_g1_i1|m.634	C3YW12_BRAFL	32.43	148	93	4	118	264	452	593	4e-08	63.5
lcl|TR103739_c0_g1_i1|m.634	I1EXF6_AMPQE	30.61	196	105	8	88	262	509	694	4e-07	60.1
lcl|TR103741_c0_g1_i1|m.637	A0A096LX15_POEFO	32.64	193	130	0	3	195	478	670	9e-32	141
lcl|TR103741_c0_g1_i1|m.637	R9XWX7_CLABA	36.04	197	125	1	1	196	477	673	6e-30	135
lcl|TR103741_c0_g1_i1|m.637	Q678G0_9VIRU	36.08	194	124	0	3	196	161	354	1e-29	134
lcl|TR103741_c0_g1_i1|m.637	A0A060Z4P2_ONCMY	36.04	197	125	1	1	196	181	377	4e-28	129
lcl|TR103741_c0_g1_i1|m.637	R4G9D5_ANOCA	31.5	200	136	1	1	199	464	663	6e-28	128
lcl|TR103785_c0_g1_i1|m.648	B2GUR9_XENTR	63.31	477	151	11	11	485	85	539	1e-162	577
lcl|TR103785_c0_g1_i1|m.648	F1N1R9_BOVIN	53.67	436	182	7	52	484	3	421	4e-126	457
lcl|TR103785_c0_g1_i1|m.648	Q6TLW2_MOUSE	55.19	424	169	6	62	484	15	418	5e-125	453
lcl|TR103785_c0_g1_i1|m.648	V8NRK9_OPHHA	57.7	383	152	4	104	484	358	732	1e-122	445
lcl|TR103785_c0_g1_i1|m.648	F6QTE8_CALJA	53.88	425	178	8	62	484	68	476	3e-120	437
lcl|TR103786_c0_g1_i1|m.652	W4ZKU0_STRPU	38.54	96	54	1	15	105	935	1030	3e-14	82.4
lcl|TR103786_c0_g1_i1|m.652	W4XRM9_STRPU	36.67	90	56	1	18	106	926	1015	7e-12	74.3
lcl|TR103786_c0_g1_i1|m.652	W4Z1B8_STRPU	46.48	71	37	1	9	78	778	848	2e-11	73.2
lcl|TR103786_c0_g1_i1|m.652	A0A077ZNF0_TRITR	38.1	105	57	2	11	107	86	190	3e-11	72.4
lcl|TR103786_c0_g1_i1|m.652	W4YG31_STRPU	43.06	72	41	0	36	107	858	929	6e-11	71.2
lcl|TR103819_c0_g1_i1|m.666	K7E164_MONDO	42.86	112	55	4	6	113	1027	1133	1e-09	67
lcl|TR103819_c0_g1_i1|m.666	B7U6K8_AVIRE	37.72	114	69	2	1	113	1046	1158	2e-09	66.2
lcl|TR103819_c0_g1_i1|m.666	A0A059T338_ODOHE	35.09	114	72	2	1	113	436	548	2e-08	63.5
lcl|TR103819_c0_g1_i1|m.666	M3WVR9_FELCA	35.4	113	70	2	1	113	39	148	2e-08	62.8
lcl|TR103819_c0_g1_i1|m.666	G9I7G9_ODOHE	35.09	114	72	2	1	113	1051	1163	2e-08	62.8
lcl|TR103825_c0_g1_i1|m.670	Q76IK7_CIOIN	29.09	110	77	1	5	113	1	110	2e-07	59.7
lcl|TR103825_c0_g1_i1|m.670	Q76IK6_CIOIN	29.09	110	78	0	4	113	19	128	1e-06	57
lcl|TR103825_c0_g1_i1|m.670	H2M6U8_ORYLA	32.61	92	62	0	5	96	4	95	1e-06	56.6
lcl|TR103825_c0_g1_i1|m.670	H3BB68_LATCH	27.03	111	79	1	3	111	5	115	2e-05	53.5
lcl|TR103825_c0_g1_i1|m.670	F6XNM2_XENTR	31.46	89	61	0	5	93	9	97	4e-05	52
lcl|TR103826_c0_g1_i1|m.671	A0A096LVM8_POEFO	25.48	208	149	5	61	266	17	220	2e-07	61.2
lcl|TR103826_c0_g1_i1|m.671	H3BGB7_LATCH	22.66	278	190	8	1	265	37	302	2e-06	57.8
lcl|TR103826_c0_g1_i1|m.671	F6Z2I2_XENTR	21.4	271	181	8	1	264	774	1019	3e-05	53.9
lcl|TR103847_c0_g1_i1|m.678	A0A085N4M7_9BILA	40.57	106	63	0	12	117	183	288	4e-15	85.5
lcl|TR103847_c0_g1_i1|m.678	A0A085LQH2_9BILA	40.2	102	61	0	10	111	80	181	4e-15	85.1
lcl|TR103847_c0_g1_i1|m.678	A0A085M2A9_9BILA	40	100	60	0	12	111	87	186	5e-15	84.7
lcl|TR103847_c0_g1_i1|m.678	A0A096LWH5_POEFO	37.27	110	69	0	9	118	72	181	6e-15	84.7
lcl|TR103847_c0_g1_i1|m.678	A0A023FF50_9ACAR	37.17	113	70	1	8	119	86	198	1e-14	83.6
lcl|TR10384_c1_g1_i1|m.680	Q6IMM7_LYTVA	34.81	135	78	4	4	131	110	241	1e-11	73.9
lcl|TR10384_c1_g1_i1|m.680	W4YY12_STRPU	29.55	132	87	3	5	131	176	306	1e-07	60.1
lcl|TR10384_c1_g1_i1|m.680	W4XQ99_STRPU	28.89	135	89	4	3	131	954	1087	1e-06	57.4
lcl|TR10384_c1_g1_i1|m.680	A0A091K6B5_COLST	30.17	116	66	4	31	134	31	143	3e-05	52.4
lcl|TR10384_c1_g1_i1|m.680	A0A091MR76_9PASS	31.53	111	73	2	25	134	35	143	4e-05	52
lcl|TR103850_c0_g1_i1|m.682	F6W4X9_XENTR	33.61	122	73	2	5	121	1027	1145	2e-12	75.9
lcl|TR103850_c0_g1_i1|m.682	R4GDA8_ANOCA	27.22	158	110	4	5	158	1094	1250	1e-09	66.6
lcl|TR103850_c0_g1_i1|m.682	R4GCV3_ANOCA	27.33	161	111	4	5	160	774	933	2e-08	62.8
lcl|TR103850_c0_g1_i1|m.682	H3A8A9_LATCH	26.83	123	85	2	1	119	113	234	2e-08	62.8
lcl|TR103850_c0_g1_i1|m.682	H9GQG7_ANOCA	27.87	122	83	1	6	122	310	431	7e-08	61.2
lcl|TR103875_c0_g1_i1|m.691	M3ZSH9_XIPMA	25.52	576	391	9	6	557	169	730	7e-51	207
lcl|TR103875_c0_g1_i1|m.691	A0A096LQF6_POEFO	34.35	294	189	2	9	299	361	653	1e-45	189
lcl|TR103875_c0_g1_i1|m.691	I3KYI6_ORENI	31.63	294	198	2	9	299	71	364	1e-40	173
lcl|TR103875_c0_g1_i1|m.691	I3KY86_ORENI	31.63	294	198	2	9	299	238	531	2e-40	172
lcl|TR103875_c0_g1_i1|m.691	A5Z0F6_PIG	32.21	298	192	2	9	299	595	889	5e-40	171
lcl|TR103875_c0_g2_i1|m.692	M3ZSH9_XIPMA	24.96	561	383	9	1	537	184	730	3e-46	191
lcl|TR103875_c0_g2_i1|m.692	A0A096LQF6_POEFO	33.33	282	184	2	1	279	373	653	4e-41	174
lcl|TR103875_c0_g2_i1|m.692	A5Z0F6_PIG	32.03	281	181	2	6	279	612	889	3e-36	158
lcl|TR103875_c0_g2_i1|m.692	K7DZM0_MONDO	23.65	554	385	15	6	540	603	1137	6e-36	157
lcl|TR103875_c0_g2_i1|m.692	I3KYI6_ORENI	30.5	282	193	2	1	279	83	364	6e-36	157
lcl|TR103898_c0_g1_i1|m.697	Q6QI14_RAT	21.98	455	328	10	1	441	1183	1624	9e-20	103
lcl|TR103898_c0_g1_i1|m.697	M3ZSH9_XIPMA	21.41	411	277	7	1	383	345	737	7e-18	97.4
lcl|TR103898_c0_g1_i1|m.697	F6YE38_MACMU	21.86	485	346	11	1	469	169	636	8e-18	97.1
lcl|TR103898_c0_g1_i1|m.697	K7E3X7_MONDO	22.88	389	289	6	7	389	76	459	3e-17	95.1
lcl|TR103898_c0_g1_i1|m.697	U3KP57_RABIT	34.71	121	79	0	1	121	773	893	4e-17	94.7
lcl|TR103916_c0_g1_i1|m.703	Q9YGS2_TAKRU	36.84	171	108	0	23	193	504	674	5e-27	125
lcl|TR103916_c0_g1_i1|m.703	A0A060ZF16_ONCMY	40.67	150	89	0	44	193	11	160	5e-26	122
lcl|TR103916_c0_g1_i1|m.703	W4YYM3_STRPU	36	175	108	1	17	187	639	813	4e-25	119
lcl|TR103916_c0_g1_i1|m.703	W5KBX5_ASTMX	37.57	181	112	1	8	187	21	201	7e-24	114
lcl|TR103916_c0_g1_i1|m.703	A0A060WX36_ONCMY	38.89	144	88	0	50	193	12	155	7e-24	114
lcl|TR103916_c0_g2_i1|m.704	A0A060YWE8_ONCMY	41.51	106	62	0	1	106	22	127	2e-17	93.2
lcl|TR103916_c0_g2_i1|m.704	A0A060ZHP7_ONCMY	40.57	106	63	0	1	106	43	148	1e-16	90.1
lcl|TR103916_c0_g2_i1|m.704	A0A060ZF16_ONCMY	41.51	106	62	0	1	106	55	160	2e-16	89.4
lcl|TR103916_c0_g2_i1|m.704	Q9YGS2_TAKRU	39.62	106	64	0	1	106	569	674	4e-16	88.6
lcl|TR103916_c0_g2_i1|m.704	A0A060WX36_ONCMY	40.57	106	63	0	1	106	50	155	7e-16	87.8
lcl|TR103921_c0_g1_i1|m.705	R4GAD9_ANOCA	23.82	424	281	16	29	437	5	401	4e-10	71.6
lcl|TR103921_c0_g1_i1|m.705	A0A023FD58_TRIIF	27.46	295	187	17	36	319	12	290	2e-08	65.9
lcl|TR103921_c0_g1_i1|m.705	A0A023FAV1_TRIIF	26.73	303	159	16	7	283	2	267	3e-08	65.5
lcl|TR103921_c0_g1_i1|m.705	A0A023FCT8_TRIIF	21.48	447	290	21	36	464	4	407	9e-07	60.5
lcl|TR103921_c0_g1_i1|m.705	A0A023F6Q6_TRIIF	24.85	330	202	14	153	469	116	412	1e-06	60.1
lcl|TR103936_c0_g1_i1|m.716	F1NHH3_CHICK	85.65	216	31	0	2	217	383	598	5e-116	421
lcl|TR103936_c0_g1_i1|m.716	G3WHI5_SARHA	85.78	218	31	0	1	218	384	601	2e-115	419
lcl|TR103936_c0_g1_i1|m.716	H9GD24_ANOCA	85.71	217	31	0	1	217	382	598	3e-114	415
lcl|TR103936_c0_g1_i1|m.716	S9XZQ8_9CETA	83.94	218	35	0	1	218	383	600	2e-113	412
lcl|TR103936_c0_g1_i1|m.716	G1U8A7_RABIT	83.03	218	37	0	1	218	383	600	8e-113	410
lcl|TR103952_c0_g1_i1|m.724	O93520_ORYLA	32.46	114	76	1	1	113	371	484	3e-10	68.9
lcl|TR103952_c0_g1_i1|m.724	I3KY86_ORENI	29.41	119	83	1	1	118	13	131	6e-10	67.8
lcl|TR103952_c0_g1_i1|m.724	F7DFZ3_HORSE	31.9	116	78	1	3	118	374	488	1e-09	67
lcl|TR103952_c0_g1_i1|m.724	F6Z2I2_XENTR	35	120	72	2	2	116	313	431	1e-09	66.6
lcl|TR103952_c0_g1_i1|m.724	A0A096LQF6_POEFO	27.73	119	85	1	1	118	136	254	2e-09	66.6
lcl|TR103966_c0_g1_i1|m.731	F1Q2P6_CANFA	86.1	374	52	0	1	374	221	594	0	691
lcl|TR103966_c0_g1_i1|m.731	F1Q2N3_CANFA	86.1	374	52	0	1	374	1575	1948	0	690
lcl|TR103966_c0_g1_i1|m.731	H9G474_ANOCA	85.56	374	54	0	1	374	1581	1954	0	689
lcl|TR103966_c0_g1_i1|m.731	K7FYG4_PELSI	85.29	374	55	0	1	374	1577	1950	0	689
lcl|TR103966_c0_g1_i1|m.731	F6RPX6_HORSE	86.1	374	52	0	1	374	1203	1576	0	687
lcl|TR103968_c0_g1_i1|m.734	W4ZG04_STRPU	48.4	219	104	2	1	218	375	585	4e-51	205
lcl|TR103968_c0_g1_i1|m.734	W4YG31_STRPU	46.73	214	108	2	5	218	379	586	1e-49	201
lcl|TR103968_c0_g1_i1|m.734	W4YBE9_STRPU	47.03	219	110	3	1	218	216	429	5e-49	198
lcl|TR103968_c0_g1_i1|m.734	W4XRM9_STRPU	52.28	197	86	3	23	218	383	572	1e-48	197
lcl|TR103968_c0_g1_i1|m.734	W4XA00_STRPU	47.73	220	100	5	1	218	368	574	2e-47	193
lcl|TR103973_c0_g1_i1|m.736	W4ZG04_STRPU	36	125	73	2	1	122	1158	1278	1e-10	70.5
lcl|TR103973_c0_g1_i1|m.736	Q1DGN1_AEDAE	31.43	105	71	1	17	121	12	115	2e-08	63.2
lcl|TR103973_c0_g1_i1|m.736	W4YG31_STRPU	32.14	112	73	3	12	122	1056	1165	4e-08	62
lcl|TR103973_c0_g1_i1|m.736	W4YG32_STRPU	32.43	111	73	2	12	122	88	196	2e-07	60.1
lcl|TR103973_c0_g1_i1|m.736	W4ZAN8_STRPU	30.33	122	83	2	1	121	229	349	1e-06	57
lcl|TR103976_c0_g1_i1|m.738	W5PGY0_SHEEP	94.26	122	7	0	10	131	147	268	5e-44	181
lcl|TR103976_c0_g1_i1|m.738	G3UNZ0_MELGA	77.98	109	23	1	23	131	1	108	8e-41	170
lcl|TR103976_c0_g1_i1|m.738	H0YR83_TAEGU	76.15	109	21	3	23	131	1	104	6e-37	157
lcl|TR103976_c0_g1_i1|m.738	Q4R5R0_MACFA	99.08	109	1	0	23	131	1	109	9e-36	153
lcl|TR103976_c0_g1_i1|m.738	U3K0N5_FICAL	76.15	109	21	3	23	131	1	104	1e-35	153
lcl|TR103982_c0_g1_i1|m.741	A0A060ZF16_ONCMY	44.64	168	93	0	39	206	37	204	4e-34	149
lcl|TR103982_c0_g1_i1|m.741	A0A060WX36_ONCMY	44.64	168	93	0	39	206	32	199	3e-33	145
lcl|TR103982_c0_g1_i1|m.741	Q9YGS2_TAKRU	46.11	167	90	0	40	206	552	718	5e-33	145
lcl|TR103982_c0_g1_i1|m.741	E7BKJ3_RHIDE	45.56	169	92	0	38	206	401	569	7e-33	145
lcl|TR103982_c0_g1_i1|m.741	E7F1U5_DANRE	44.38	169	94	0	38	206	811	979	7e-33	144
lcl|TR1039_c0_g1_i1|m.752	K7JPY5_NASVI	39.75	161	95	1	23	183	640	798	2e-23	112
lcl|TR1039_c0_g1_i1|m.752	K7E044_MONDO	38.79	165	97	3	23	187	162	322	3e-23	112
lcl|TR1039_c0_g1_i1|m.752	K7E252_MONDO	38.99	159	94	2	23	181	18	173	3e-23	112
lcl|TR1039_c0_g1_i1|m.752	K7E4V1_MONDO	38.99	159	94	2	23	181	148	303	9e-23	110
lcl|TR1039_c0_g1_i1|m.752	K7E319_MONDO	38.36	159	95	2	23	181	18	173	2e-22	110
lcl|TR104000_c0_g1_i1|m.754	W4YKL2_STRPU	32.08	159	108	0	30	188	112	270	1e-18	97.4
lcl|TR104000_c0_g1_i1|m.754	A0A023F6Q6_TRIIF	33.85	192	121	4	1	189	426	614	2e-18	96.7
lcl|TR104000_c0_g1_i1|m.754	W4XW81_STRPU	32.08	159	108	0	30	188	53	211	3e-18	96.3
lcl|TR104000_c0_g1_i1|m.754	Q68VM4_CHEMY	34.87	152	99	0	36	187	95	246	4e-18	95.5
lcl|TR104000_c0_g1_i1|m.754	J9LUE5_ACYPI	34.44	180	116	1	11	188	41	220	5e-18	95.5
lcl|TR10400_c0_g1_i1|m.756	R4G9P0_ANOCA	29.11	158	107	3	4	159	71	225	1e-08	63.9
lcl|TR10400_c0_g1_i1|m.756	R4G973_ANOCA	26.11	157	113	2	4	159	259	413	9e-06	53.9
lcl|TR10400_c0_g1_i1|m.756	R4GB30_ANOCA	25.64	156	115	1	4	159	149	303	1e-05	53.9
lcl|TR10400_c0_g1_i1|m.756	F1QF47_DANRE	28.03	157	110	2	4	159	64	218	1e-05	53.5
lcl|TR10400_c0_g1_i1|m.756	Q3LG55_DANRE	28.03	157	110	2	4	159	688	842	2e-05	53.1
lcl|TR104018_c0_g1_i1|m.759	F6Y926_HORSE	25.2	1135	759	21	1	1088	130	1221	5e-92	345
lcl|TR104018_c0_g1_i1|m.759	F6RFQ5_HORSE	25.36	1116	762	22	1	1088	78	1150	2e-90	339
lcl|TR104018_c0_g1_i1|m.759	F6Z088_HORSE	25.38	1044	709	21	1	1006	130	1141	1e-86	327
lcl|TR104018_c0_g1_i1|m.759	U3KME8_RABIT	28.89	772	507	14	2	751	41	792	2e-86	326
lcl|TR104018_c0_g1_i1|m.759	F6PJ32_XENTR	25.36	1120	756	18	4	1081	218	1299	4e-86	325
lcl|TR104035_c0_g1_i1|m.764	L9KWZ7_TUPCH	91.82	159	13	0	1	159	256	414	6e-82	307
lcl|TR104035_c0_g1_i1|m.764	Q6LEM3_CALJA	89.31	159	17	0	1	159	256	414	3e-79	298
lcl|TR104035_c0_g1_i1|m.764	H0V296_CAVPO	90.62	160	14	1	1	159	256	415	4e-79	297
lcl|TR104035_c0_g1_i1|m.764	I3LWW1_SPETR	88.05	159	19	0	1	159	256	414	1e-77	292
lcl|TR104035_c0_g1_i1|m.764	Q59EW1_HUMAN	88.05	159	19	0	1	159	152	310	6e-77	290
lcl|TR104051_c0_g1_i1|m.769	F6W4X9_XENTR	30.3	99	69	0	50	148	992	1090	5e-09	64.7
lcl|TR104051_c0_g1_i1|m.769	H3A8A9_LATCH	29.79	94	60	2	50	140	82	172	7e-09	64.3
lcl|TR104051_c0_g1_i1|m.769	H9GQG7_ANOCA	30.48	105	72	1	47	150	271	375	1e-08	63.5
lcl|TR104051_c0_g1_i1|m.769	R4G983_ANOCA	32.35	102	69	0	51	152	1057	1158	2e-08	62.8
lcl|TR104051_c0_g1_i1|m.769	R4GAE8_ANOCA	32.35	102	69	0	51	152	707	808	3e-08	62
lcl|TR104057_c0_g1_i1|m.773	R4GCV3_ANOCA	31.86	113	72	2	15	123	773	884	2e-08	62.8
lcl|TR104057_c0_g1_i1|m.773	G1KYS4_ANOCA	35.29	85	53	2	15	98	574	657	1e-07	60.1
lcl|TR104057_c0_g1_i1|m.773	R4GBH1_ANOCA	30.97	113	73	2	15	123	600	711	2e-07	59.3
lcl|TR104057_c0_g1_i1|m.773	R4GDA8_ANOCA	27.03	111	79	2	15	123	1093	1203	4e-07	58.5
lcl|TR104057_c0_g1_i1|m.773	R4G983_ANOCA	26.79	112	79	2	15	124	1090	1200	1e-06	57
lcl|TR104066_c0_g1_i1|m.776	H9GRP8_ANOCA	29.25	106	72	1	1	103	349	454	2e-08	63.2
lcl|TR104066_c0_g1_i1|m.776	H9GQG7_ANOCA	27.45	102	69	1	1	97	325	426	7e-07	57.8
lcl|TR104066_c0_g1_i1|m.776	H3BDB3_LATCH	26.15	130	93	1	9	135	272	401	2e-06	56.2
lcl|TR104066_c0_g1_i1|m.776	R4GDA8_ANOCA	26.67	90	65	1	9	97	1119	1208	2e-06	56.2
lcl|TR104066_c0_g1_i1|m.776	H9GR47_ANOCA	27.43	113	81	1	1	112	52	164	4e-06	55.5
lcl|TR104066_c0_g1_i1|m.775	K9J477_DESRO	27.01	807	534	17	4	780	334	1115	4e-71	275
lcl|TR104066_c0_g1_i1|m.775	A5Z0F6_PIG	26.83	794	527	14	16	780	350	1118	4e-70	271
lcl|TR104066_c0_g1_i1|m.775	R4G9Z8_ANOCA	30.84	522	356	4	37	555	78	597	1e-69	270
lcl|TR104066_c0_g1_i1|m.775	A0A096LX15_POEFO	30.36	527	358	5	33	555	365	886	1e-69	270
lcl|TR104066_c0_g1_i1|m.775	O62658_CANFA	25.57	790	525	14	25	780	359	1119	1e-68	266
lcl|TR104067_c0_g1_i1|m.778	M3ZSH9_XIPMA	24.38	644	453	11	8	628	169	801	1e-58	233
lcl|TR104067_c0_g1_i1|m.778	I3KY86_ORENI	25.54	646	437	15	11	631	238	864	5e-51	207
lcl|TR104067_c0_g1_i1|m.778	H9GVW7_ANOCA	36.55	290	180	3	10	296	60	348	1e-47	196
lcl|TR104067_c0_g1_i1|m.778	W8CDN8_CERCA	24.57	647	450	15	8	632	308	938	5e-46	191
lcl|TR104067_c0_g1_i1|m.778	H9GSJ9_ANOCA	37.02	289	170	2	12	293	62	345	1e-45	190
lcl|TR104097_c0_g1_i1|m.781	F4NV96_BATDJ	100	109	0	0	1	109	802	910	2e-57	225
lcl|TR104097_c0_g1_i1|m.781	S2K9F2_MUCC1	54.65	86	39	0	1	86	979	1064	3e-22	108
lcl|TR104097_c0_g1_i1|m.781	A0A077X317_9FUNG	52.87	87	41	0	1	87	1056	1142	5e-22	108
lcl|TR104097_c0_g1_i1|m.781	S2J9M0_MUCC1	53.95	76	35	0	1	76	1019	1094	8e-19	97.4
lcl|TR104097_c0_g1_i1|m.781	U9TW57_RHIID	47.87	94	49	0	1	94	523	616	9e-19	97.4
lcl|TR104098_c0_g1_i1|m.782	A0A060Z4P2_ONCMY	30.52	403	258	5	1	385	1	399	2e-45	188
lcl|TR104098_c0_g1_i1|m.782	A0A096LX15_POEFO	32.11	355	230	3	39	388	336	684	1e-44	185
lcl|TR104098_c0_g1_i1|m.782	R9XWX7_CLABA	32.01	378	253	4	1	375	297	673	5e-41	173
lcl|TR104098_c0_g1_i1|m.782	U3KMP4_RABIT	29.43	367	256	2	8	372	321	686	3e-40	171
lcl|TR104098_c0_g1_i1|m.782	F6XAS5_XENTR	31.07	354	239	2	40	388	276	629	8e-40	169
lcl|TR104114_c0_g1_i1|m.789	F4P0E5_BATDJ	100	489	0	0	1	489	1	489	0	827
lcl|TR104114_c0_g1_i1|m.790	F4P0E5_BATDJ	100	163	0	0	1	163	614	776	1e-74	283
lcl|TR104119_c0_g1_i1|m.791	W4Y0E0_STRPU	34.55	110	72	0	3	112	249	358	8e-12	74.3
lcl|TR104119_c0_g1_i1|m.791	H3BFS5_LATCH	32.76	116	76	2	1	115	186	300	1e-10	70.5
lcl|TR104119_c0_g1_i1|m.791	H3AJN8_LATCH	34.23	111	71	2	1	110	186	295	2e-10	70.1
lcl|TR104119_c0_g1_i1|m.791	Q3LG56_DANRE	36.28	113	71	1	5	116	908	1020	2e-10	69.7
lcl|TR104119_c0_g1_i1|m.791	H2L6H6_ORYLA	34.58	107	69	1	7	112	821	927	2e-10	69.7
lcl|TR104137_c0_g1_i1|m.796	L5K8R0_PTEAL	60.23	88	35	0	27	114	13	100	6e-26	120
lcl|TR104137_c0_g1_i1|m.796	G3QLE5_GORGO	60.23	88	35	0	27	114	12	99	4e-25	118
lcl|TR104137_c0_g1_i1|m.796	F7C7Z0_MACMU	60.23	88	35	0	27	114	12	99	5e-25	118
lcl|TR104137_c0_g1_i1|m.796	G7N6Q0_MACMU	60.23	88	35	0	27	114	12	99	5e-25	118
lcl|TR104137_c0_g1_i1|m.796	E9PC85_HUMAN	59.09	88	36	0	27	114	12	99	8e-25	117
lcl|TR104144_c0_g1_i1|m.797	A0A096LX15_POEFO	27.38	325	234	2	3	327	334	656	9e-30	135
lcl|TR104144_c0_g1_i1|m.797	F6QYZ1_XENTR	27.27	330	234	3	3	327	389	717	2e-28	131
lcl|TR104144_c0_g1_i1|m.797	F7D1S7_XENTR	26.95	334	235	3	3	327	263	596	2e-27	128
lcl|TR104144_c0_g1_i1|m.797	F7D1S7_XENTR	33.94	165	106	3	98	261	75	237	9e-15	86.3
lcl|TR104144_c0_g1_i1|m.797	U3KME8_RABIT	26.61	327	232	5	5	327	240	562	4e-27	127
lcl|TR104144_c0_g1_i1|m.797	A0A060Z4P2_ONCMY	27.91	326	234	1	2	326	36	361	4e-27	127
lcl|TR104144_c0_g1_i1|m.799	H2MRL5_ORYLA	42.47	73	42	0	1	73	101	173	7e-10	67.8
lcl|TR104144_c0_g1_i1|m.799	F6Z132_XENTR	39.73	73	44	0	1	73	115	187	1e-08	63.9
lcl|TR104144_c0_g1_i1|m.799	F6Z2I2_XENTR	37.14	70	44	0	1	70	723	792	1e-08	63.5
lcl|TR104144_c0_g1_i1|m.799	F6PJ32_XENTR	38.36	73	45	0	1	73	894	966	3e-08	62.4
lcl|TR104144_c0_g1_i1|m.799	G1KWN3_ANOCA	36.99	73	46	0	1	73	55	127	3e-08	62.4
lcl|TR10414_c1_g1_i1|m.801	A0A096LX15_POEFO	30.59	170	105	4	14	174	654	819	1e-14	83.6
lcl|TR10414_c1_g1_i1|m.801	R4GCV3_ANOCA	28.74	167	113	1	14	174	336	502	3e-13	79
lcl|TR10414_c1_g1_i1|m.801	G1KVT4_ANOCA	28.07	171	109	3	14	174	123	289	2e-12	76.6
lcl|TR10414_c1_g1_i1|m.801	A0A096LQF6_POEFO	26.79	168	114	2	14	174	423	588	2e-12	76.3
lcl|TR10414_c1_g1_i1|m.801	M3ZSH9_XIPMA	30.18	169	109	3	12	173	232	398	2e-12	76.3
lcl|TR104150_c0_g1_i1|m.802	A0A096LQF6_POEFO	31.61	310	208	3	2	309	201	508	5e-43	179
lcl|TR104150_c0_g1_i1|m.802	R4GDA8_ANOCA	33.33	309	197	4	5	308	439	743	6e-43	179
lcl|TR104150_c0_g1_i1|m.802	A0A060Z4P2_ONCMY	33	303	201	2	3	304	139	440	3e-41	174
lcl|TR104150_c0_g1_i1|m.802	R4G983_ANOCA	32.01	303	203	3	8	308	439	740	3e-41	174
lcl|TR104150_c0_g1_i1|m.802	R9XWX7_CLABA	32.36	309	207	2	2	309	434	741	3e-41	174
lcl|TR104150_c0_g1_i1|m.803	F6Z0A6_XENTR	29.33	208	140	3	17	222	173	375	2e-15	87.4
lcl|TR104150_c0_g1_i1|m.803	H2ZWT8_LATCH	29.72	212	146	3	7	217	82	291	2e-15	87
lcl|TR104150_c0_g1_i1|m.803	F7DJ82_XENTR	28.64	206	146	1	17	222	181	385	6e-15	85.9
lcl|TR104150_c0_g1_i1|m.803	F7EB16_XENTR	28.63	234	162	3	3	235	165	394	1e-14	84.7
lcl|TR104150_c0_g1_i1|m.803	H3A4B6_LATCH	31.37	204	137	3	16	218	115	316	1e-14	84.7
lcl|TR104185_c0_g1_i1|m.811	R4GCG1_ANOCA	27.71	332	212	11	17	336	46	361	2e-18	98.6
lcl|TR104185_c0_g1_i1|m.811	Q7T271_PAROL	26.36	349	219	13	13	335	46	382	6e-17	93.6
lcl|TR104185_c0_g1_i1|m.811	W4Z307_STRPU	28.62	311	188	14	42	332	1	297	6e-17	93.6
lcl|TR104185_c0_g1_i1|m.811	E9H851_DAPPU	28.16	174	121	3	26	197	65	236	2e-15	88.6
lcl|TR104185_c0_g1_i1|m.811	E9HC42_DAPPU	27.57	185	129	4	26	207	65	247	4e-15	87.8
lcl|TR104185_c0_g2_i1|m.813	R4GCG1_ANOCA	27.71	332	212	11	17	336	46	361	2e-18	98.6
lcl|TR104185_c0_g2_i1|m.813	Q7T271_PAROL	26.36	349	219	13	13	335	46	382	6e-17	93.6
lcl|TR104185_c0_g2_i1|m.813	W4Z307_STRPU	28.62	311	188	14	42	332	1	297	6e-17	93.6
lcl|TR104185_c0_g2_i1|m.813	E9H851_DAPPU	28.16	174	121	3	26	197	65	236	2e-15	88.6
lcl|TR104185_c0_g2_i1|m.813	E9HC42_DAPPU	27.57	185	129	4	26	207	65	247	4e-15	87.8
lcl|TR104198_c0_g1_i1|m.821	E7F6I3_DANRE	30.16	126	77	4	31	152	116	234	2e-06	55.8
lcl|TR104198_c0_g1_i1|m.821	I1GJZ7_AMPQE	31.97	122	78	3	32	152	123	240	7e-06	54.7
lcl|TR104204_c0_g1_i1|m.822	F6Z520_XENTR	29.8	302	207	2	2	298	9	310	2e-30	137
lcl|TR104204_c0_g1_i1|m.822	F7AHH8_XENTR	30.2	298	193	6	2	293	10	298	2e-27	127
lcl|TR104204_c0_g1_i1|m.822	H2M6U8_ORYLA	26.32	304	208	6	2	298	4	298	5e-26	123
lcl|TR104204_c0_g1_i1|m.822	F6VAF8_XENTR	27.99	293	207	2	4	293	9	300	7e-25	119
lcl|TR104204_c0_g1_i1|m.822	Q76IK4_CIOIN	25.33	300	220	1	1	296	2	301	1e-24	118
lcl|TR104225_c0_g1_i1|m.831	A8BRY7_GIAIC	40.83	120	69	1	2	121	31	148	3e-12	75.9
lcl|TR104225_c0_g1_i1|m.831	B7ZZP0_MAIZE	41.11	90	53	0	1	90	19	108	4e-09	65.1
lcl|TR104225_c0_g1_i1|m.831	W0T856_KLUMA	46.34	82	44	0	40	121	3	84	3e-08	62.4
lcl|TR104235_c0_g1_i1|m.836	F4PAB5_BATDJ	100	93	0	0	7	99	310	402	1e-45	186
lcl|TR104235_c0_g1_i1|m.836	A0A084GBB2_9PEZI	67.35	98	31	1	1	97	300	397	4e-27	125
lcl|TR104235_c0_g1_i1|m.836	L8FZ07_PSED2	65.66	99	33	1	1	98	298	396	4e-27	125
lcl|TR104235_c0_g1_i1|m.836	U9T0G4_RHIID	70.93	86	24	1	7	91	305	390	5e-25	118
lcl|TR104235_c0_g1_i1|m.836	S2JSQ5_MUCC1	69.66	89	26	1	7	94	309	397	6e-25	117
lcl|TR104248_c0_g1_i1|m.840	F4P5Y6_BATDJ	100	127	0	0	1	127	229	355	6e-45	184
lcl|TR104249_c0_g1_i1|m.841	A0A060Z4P2_ONCMY	37.89	351	212	4	2	347	68	417	2e-53	215
lcl|TR104249_c0_g1_i1|m.841	A0A096LX15_POEFO	34.69	343	219	5	2	341	365	705	2e-50	204
lcl|TR104249_c0_g1_i1|m.841	Q1L835_BOVIN	33.53	337	217	3	12	343	376	710	8e-47	192
lcl|TR104249_c0_g1_i1|m.841	L8IHL6_9CETA	33.53	337	217	3	12	343	376	710	3e-46	191
lcl|TR104249_c0_g1_i1|m.841	R9XWX7_CLABA	34.7	317	204	3	34	347	397	713	3e-45	187
lcl|TR104277_c0_g1_i1|m.844	H2MWT1_ORYLA	33.33	108	70	1	20	125	131	238	9e-11	70.9
lcl|TR104277_c0_g1_i1|m.844	H2MXL5_ORYLA	32.41	108	71	1	20	125	105	212	6e-10	68.2
lcl|TR104277_c0_g1_i1|m.844	E6ZF57_DICLA	30.71	127	83	3	4	125	41	167	9e-10	67.4
lcl|TR104277_c0_g1_i1|m.844	H2N0U2_ORYLA	31.48	108	72	1	20	125	16	123	3e-09	65.5
lcl|TR104277_c0_g1_i1|m.844	R4G9Z7_ANOCA	33.01	103	66	1	26	125	85	187	2e-08	62.8
lcl|TR104279_c0_g1_i1|m.845	F4NZX9_BATDJ	100	494	0	0	1	494	253	746	0	957
lcl|TR104279_c0_g1_i1|m.845	F4PBB7_BATDJ	44.47	506	256	7	4	494	258	753	3e-122	444
lcl|TR104279_c0_g1_i1|m.845	F4NYN5_BATDJ	41.07	504	250	7	2	494	270	737	5e-100	370
lcl|TR104279_c0_g1_i1|m.845	B9RAV5_RICCO	27.54	305	196	8	5	288	244	544	3e-23	115
lcl|TR104279_c0_g1_i1|m.845	K4BK86_SOLLC	25.34	296	194	8	3	283	242	525	9e-23	113
lcl|TR104284_c0_g1_i1|m.847	K4PX13_PROFL	41.27	63	37	0	1	63	490	552	1e-07	60.5
lcl|TR104284_c0_g1_i1|m.847	H2MRL5_ORYLA	38.46	65	38	1	3	65	119	183	1e-06	57
lcl|TR104284_c0_g1_i1|m.847	R4GAV9_ANOCA	40	55	33	0	3	57	721	775	3e-06	55.5
lcl|TR104284_c0_g1_i1|m.847	I3KYI6_ORENI	42.59	54	31	0	4	57	311	364	3e-06	55.5
lcl|TR104284_c0_g1_i1|m.847	F7CWZ5_XENTR	43.86	57	29	1	9	65	566	619	4e-06	55.1
lcl|TR104288_c0_g1_i1|m.848	A0A023F6Q6_TRIIF	31.41	156	103	1	12	163	423	578	3e-14	82
lcl|TR104288_c0_g1_i1|m.848	A0A023F6R3_TRIIF	31.48	162	107	1	6	163	421	582	2e-13	79.7
lcl|TR104288_c0_g1_i1|m.848	W4XPW7_STRPU	34.11	129	84	1	33	160	516	644	3e-13	79
lcl|TR104288_c0_g1_i1|m.848	A0A023FB05_TRIIF	28.31	166	114	2	1	163	461	624	1e-12	77
lcl|TR104288_c0_g1_i1|m.848	Q4QQE9_SCHMA	33.11	148	97	1	15	160	412	559	1e-12	77
lcl|TR104307_c0_g1_i1|m.857	F6ZKQ8_HORSE	90.68	118	11	0	1	118	13	130	5e-38	160
lcl|TR104307_c0_g1_i1|m.857	S7N4S2_MYOBR	88.14	118	14	0	1	118	1	118	5e-35	151
lcl|TR104307_c0_g1_i1|m.857	L9KPW7_TUPCH	99.15	117	1	0	2	118	75	191	2e-34	149
lcl|TR104307_c0_g1_i1|m.857	U3K5G7_FICAL	100	117	0	0	2	118	9	125	3e-34	149
lcl|TR104307_c0_g1_i1|m.857	F6ZJV9_MACMU	90.68	118	11	0	1	118	1	118	7e-34	147
lcl|TR104322_c0_g1_i1|m.861	F4NVA1_BATDJ	100	117	0	0	1	117	153	269	7e-63	243
lcl|TR104322_c0_g1_i1|m.861	A0A075AWY5_9FUNG	39.53	86	48	3	1	85	215	297	2e-06	56.2
lcl|TR104322_c0_g1_i1|m.861	F8NKF5_SERL9	32.32	99	55	4	1	94	439	530	3e-05	52.8
lcl|TR104325_c0_g1_i1|m.862	F4PAX3_BATDJ	100	496	0	0	12	507	1	496	0	845
lcl|TR104352_c0_g1_i1|m.871	W4YNV3_STRPU	31.97	147	86	4	6	151	700	833	3e-09	65.9
lcl|TR104352_c0_g1_i1|m.871	W4Y0E0_STRPU	31.48	162	84	4	3	147	209	360	3e-09	65.5
lcl|TR104352_c0_g1_i1|m.871	W4YM34_STRPU	31.58	152	91	3	6	147	293	441	4e-09	65.1
lcl|TR104352_c0_g1_i1|m.871	W4XTM1_STRPU	43.28	67	38	0	3	69	922	988	5e-09	65.1
lcl|TR104352_c0_g1_i1|m.871	H2MEQ7_ORYLA	29.56	159	92	3	3	147	702	854	8e-09	64.3
lcl|TR104364_c0_g1_i1|m.874	K7G6P4_PELSI	74.88	207	52	0	1	207	554	760	3e-91	338
lcl|TR104364_c0_g1_i1|m.874	F6SZK3_MONDO	68.6	207	65	0	1	207	551	757	3e-85	318
lcl|TR104364_c0_g1_i1|m.874	M4ISK1_RHIFE	70.05	207	62	0	1	207	593	799	2e-83	312
lcl|TR104364_c0_g1_i1|m.874	G3WYN4_SARHA	66.35	211	67	2	1	207	551	761	5e-82	308
lcl|TR104364_c0_g1_i1|m.874	G5BQ55_HETGA	68.12	207	66	0	1	207	552	758	2e-81	306
lcl|TR104367_c0_g1_i1|m.875	A0A091D7N1_FUKDA	83.44	163	27	0	1	163	2322	2484	2e-79	298
lcl|TR104367_c0_g1_i1|m.875	M3WBS6_FELCA	83.44	163	27	0	1	163	2031	2193	2e-79	298
lcl|TR104367_c0_g1_i1|m.875	G3SFD4_GORGO	82.21	163	29	0	1	163	2068	2230	2e-79	298
lcl|TR104367_c0_g1_i1|m.875	G3QGJ2_GORGO	82.21	163	29	0	1	163	1919	2081	2e-79	298
lcl|TR104367_c0_g1_i1|m.875	T0MCJ5_9CETA	83.44	163	27	0	1	163	2904	3066	2e-79	298
lcl|TR104399_c0_g1_i1|m.886	F4PCF5_BATDJ	100	167	0	0	1	167	194	360	1e-93	346
lcl|TR104399_c0_g1_i1|m.886	A0A075AN16_9FUNG	63.47	167	61	0	1	167	194	360	1e-61	239
lcl|TR104399_c0_g1_i1|m.886	E2AVX3_CAMFO	60.48	167	66	0	1	167	216	382	2e-60	235
lcl|TR104399_c0_g1_i1|m.886	H3A703_LATCH	60.48	167	66	0	1	167	194	360	6e-60	234
lcl|TR104399_c0_g1_i1|m.886	I1CAG3_RHIO9	63.31	169	59	2	1	167	194	361	6e-59	230
lcl|TR104417_c0_g1_i1|m.887	O93284_TAKRU	41.86	258	142	4	3	259	488	738	4e-52	209
lcl|TR104417_c0_g1_i1|m.887	E6ZI68_DICLA	42.8	250	139	2	3	252	642	887	1e-51	208
lcl|TR104417_c0_g1_i1|m.887	E7F1X4_DANRE	40.75	265	153	1	2	262	733	997	2e-51	207
lcl|TR104417_c0_g1_i1|m.887	E6ZGJ1_DICLA	42	250	141	1	3	252	558	803	3e-51	206
lcl|TR104417_c0_g1_i1|m.887	A0A096M8A1_POEFO	44.55	220	121	1	6	224	364	583	6e-51	205
lcl|TR10444_c0_g1_i1|m.901	F1MUG0_BOVIN	55.68	88	39	0	48	135	1	88	5e-19	98.2
lcl|TR10444_c0_g1_i1|m.901	M7AT21_CHEMY	50.52	97	47	1	50	145	148	244	5e-19	98.2
lcl|TR10444_c0_g1_i1|m.901	M7AT21_CHEMY	39.39	66	40	0	50	115	1	66	1e-05	53.9
lcl|TR10444_c0_g1_i1|m.901	I3ND41_SPETR	50.52	97	47	1	50	145	3	99	1e-18	97.1
lcl|TR10444_c0_g1_i1|m.901	G3U371_LOXAF	53.68	95	44	0	50	144	1	95	1e-18	96.7
lcl|TR10444_c0_g1_i1|m.901	G3U4R9_LOXAF	53.61	97	44	1	50	145	1	97	2e-18	95.9
lcl|TR104463_c0_g1_i1|m.907	K7G0B6_PELSI	64.71	102	36	0	9	110	270	371	2e-16	89.7
lcl|TR104463_c0_g1_i1|m.907	H9G9L2_ANOCA	63.73	102	37	0	9	110	269	370	2e-15	86.3
lcl|TR104463_c0_g1_i1|m.907	A0A091UH94_PHALP	63.73	102	37	0	9	110	247	348	9e-15	84
lcl|TR104463_c0_g1_i1|m.907	E1BXB7_CHICK	63.73	102	37	0	9	110	310	411	3e-14	82.4
lcl|TR104463_c0_g1_i1|m.907	F7HQN3_CALJA	59.82	112	43	1	1	110	262	373	3e-14	82
lcl|TR104465_c0_g1_i1|m.908	Q76IK9_DANRE	34.96	123	78	1	14	134	721	843	4e-16	88.6
lcl|TR104465_c0_g1_i1|m.908	Q76B34_TAKRU	34.65	127	81	1	10	134	709	835	7e-13	77.8
lcl|TR104465_c0_g1_i1|m.908	W5LWH6_LEPOC	35.29	102	63	2	35	134	698	798	3e-10	68.9
lcl|TR104465_c0_g1_i1|m.908	Q76B32_TETNG	32.84	134	88	1	3	134	702	835	4e-10	68.6
lcl|TR104465_c0_g1_i1|m.908	I3KZN0_ORENI	34.69	98	63	1	34	130	632	729	3e-08	62.4
lcl|TR104468_c0_g1_i1|m.910	H3AT21_LATCH	38.51	522	318	3	16	536	179	698	1e-86	325
lcl|TR104468_c0_g1_i1|m.910	E7BKJ3_RHIDE	33.85	517	336	2	17	533	358	868	6e-81	306
lcl|TR104468_c0_g1_i1|m.910	Q9YGS2_TAKRU	36.49	518	326	1	16	533	506	1020	3e-79	301
lcl|TR104468_c0_g1_i1|m.910	R4GD80_ANOCA	37.83	526	313	8	16	535	19	536	2e-76	292
lcl|TR104468_c0_g1_i1|m.910	R4G973_ANOCA	35.31	507	316	6	32	533	33	532	2e-75	288
lcl|TR104476_c0_g1_i1|m.911	A0A060Y1Q3_ONCMY	35.63	87	56	0	20	106	35	121	2e-07	59.7
lcl|TR104476_c0_g1_i1|m.911	F6ZSV2_XENTR	32.97	91	58	1	19	106	784	874	6e-07	58.2
lcl|TR104476_c0_g1_i1|m.911	A0A060ZVT9_ONCMY	34.48	87	57	0	20	106	117	203	1e-06	57
lcl|TR104476_c0_g1_i1|m.911	A0A060Z4P2_ONCMY	36.47	85	52	1	20	102	402	486	2e-06	56.6
lcl|TR104476_c0_g1_i1|m.911	F7D1S7_XENTR	36.26	91	55	1	19	106	635	725	3e-06	55.8
lcl|TR104483_c0_g1_i1|m.913	E7F1U5_DANRE	28.31	166	102	6	2	159	597	753	3e-07	58.9
lcl|TR104483_c0_g1_i1|m.913	E7F0R1_DANRE	26.03	146	106	1	2	145	56	201	3e-06	55.8
lcl|TR104483_c0_g1_i1|m.913	E6ZF57_DICLA	29.38	160	101	5	6	158	229	383	3e-05	52.4
lcl|TR104512_c0_g1_i1|m.925	W4Z1B8_STRPU	37.89	95	54	2	5	98	755	845	5e-11	71.6
lcl|TR104512_c0_g1_i1|m.925	W4ZKU0_STRPU	34.04	94	58	1	5	98	906	995	4e-10	68.6
lcl|TR104512_c0_g1_i1|m.925	W4YBF0_STRPU	31.73	104	60	1	4	107	272	364	7e-09	64.3
lcl|TR104512_c0_g1_i1|m.925	W4YBE9_STRPU	31.73	104	60	1	4	107	754	846	8e-09	64.3
lcl|TR104512_c0_g1_i1|m.925	W4XRM9_STRPU	32.11	109	62	3	1	108	897	994	1e-08	63.9
lcl|TR104526_c0_g1_i1|m.927	K1R6Z8_CRAGI	35.62	73	46	1	2	74	321	392	2e-06	55.8
lcl|TR104541_c0_g1_i1|m.931	A0A023F6W0_TRIIF	28.3	159	111	2	11	167	423	580	8e-09	64.3
lcl|TR104541_c0_g1_i1|m.931	A0A023F6E4_TRIIF	33.68	95	63	0	73	167	486	580	1e-08	63.5
lcl|TR104541_c0_g1_i1|m.931	A0A069DY38_9HEMI	28.83	163	105	5	11	167	403	560	2e-08	63.2
lcl|TR104541_c0_g1_i1|m.931	W4YIG0_STRPU	34.69	98	64	0	70	167	483	580	2e-08	62.8
lcl|TR104541_c0_g1_i1|m.931	A0A023F6G5_TRIIF	38.96	77	47	0	91	167	1	77	3e-08	62.4
lcl|TR104558_c0_g1_i1|m.935	G3VE24_SARHA	39.68	126	73	1	32	157	53	175	4e-17	92
lcl|TR104558_c0_g1_i1|m.935	G3VE25_SARHA	42.45	106	61	0	52	157	2	107	2e-16	89.7
lcl|TR104558_c0_g1_i1|m.935	S9WA92_9CETA	36.28	113	71	1	45	157	2	113	3e-15	85.5
lcl|TR104558_c0_g1_i1|m.935	K1WYI3_TRIAC	34.82	112	72	1	46	157	14	124	3e-14	82.4
lcl|TR104558_c0_g1_i1|m.935	E9Q3F7_MOUSE	31.41	156	95	2	2	157	365	508	3e-14	82.4
lcl|TR10455_c0_g1_i1|m.937	F6T4A8_MONDO	72.14	140	39	0	1	140	86	225	3e-42	175
lcl|TR10455_c0_g1_i1|m.937	F7D115_CALJA	67.86	140	45	0	1	140	90	229	4e-39	164
lcl|TR10455_c0_g1_i1|m.937	F7DYI3_XENTR	67.14	140	46	0	1	140	83	222	1e-38	163
lcl|TR10455_c0_g1_i1|m.937	G1L7J7_AILME	67.14	140	46	0	1	140	90	229	3e-38	162
lcl|TR10455_c0_g1_i1|m.937	M3Y156_MUSPF	68.57	140	44	0	1	140	90	229	3e-38	161
lcl|TR104560_c0_g1_i1|m.939	Q17003_ANOGA	26.23	183	111	4	10	176	443	617	3e-08	62.4
lcl|TR104560_c0_g1_i1|m.939	K7EYC2_PELSI	35.21	71	46	0	106	176	24	94	5e-07	58.2
lcl|TR104560_c0_g1_i1|m.939	D7ELC8_TRICA	27.81	151	92	4	41	176	239	387	1e-06	57.4
lcl|TR104560_c0_g1_i1|m.939	K7EXG7_PELSI	35.21	71	46	0	106	176	47	117	5e-06	55.1
lcl|TR104560_c0_g1_i1|m.939	D7EJB7_TRICA	26.14	153	93	4	41	176	585	734	6e-06	54.7
lcl|TR10458_c0_g1_i1|m.951	C3YDR6_BRAFL	36.91	233	137	3	19	251	79	301	3e-23	114
lcl|TR10458_c0_g1_i1|m.951	N1PB25_CAPTE	35.51	245	146	4	8	249	92	327	3e-19	100
lcl|TR10458_c0_g1_i1|m.951	V4BLR6_LOTGI	35.92	206	121	3	3	208	52	246	5e-18	97.1
lcl|TR10458_c0_g1_i1|m.951	W4YGY8_STRPU	34.92	189	114	2	17	205	6	185	4e-17	94
lcl|TR10458_c0_g1_i1|m.951	B3RTI3_TRIAD	26.88	253	154	3	2	254	81	302	4e-15	87.4
lcl|TR1045_c0_g1_i1|m.953	A0A075A630_9TREM	33.33	123	74	3	26	145	2	119	1e-07	60.5
lcl|TR1045_c0_g1_i1|m.953	A0A074ZUS1_9TREM	35.54	121	74	2	26	145	16	133	2e-07	60.1
lcl|TR1045_c0_g1_i1|m.953	A0A074ZZJ5_9TREM	37.76	98	56	2	48	145	421	513	5e-07	58.2
lcl|TR1045_c0_g1_i1|m.953	G4M1V0_SCHMA	34.23	111	52	3	37	145	789	880	9e-07	57.4
lcl|TR1045_c0_g1_i1|m.953	A0A016RSG6_9BILA	30.56	108	70	3	39	141	279	386	2e-06	56.2
lcl|TR104600_c0_g1_i1|m.954	A0A068TS95_COFCA	90.2	102	10	0	1	102	125	226	5e-40	167
lcl|TR104600_c0_g1_i1|m.954	F1CYZ2_9LAMI	92.16	102	8	0	1	102	51	152	6e-39	164
lcl|TR104600_c0_g1_i1|m.954	B2CP37_9ROSA	94.12	102	6	0	1	102	51	152	8e-39	164
lcl|TR104600_c0_g1_i1|m.954	Q9AXH2_AVIMR	92.16	102	8	0	1	102	51	152	2e-38	162
lcl|TR104600_c0_g1_i1|m.954	U5GDY1_POPTR	92.16	102	8	0	1	102	38	139	5e-38	161
lcl|TR10460_c0_g1_i1|m.957	H0Z819_TAEGU	91.58	202	17	0	1	202	570	771	3e-101	372
lcl|TR10460_c0_g1_i1|m.957	A0A099ZUL4_TINGU	91.58	202	17	0	1	202	536	737	4e-101	371
lcl|TR10460_c0_g1_i1|m.957	A0A091NCK8_APAVI	91.58	202	17	0	1	202	568	769	6e-101	370
lcl|TR10460_c0_g1_i1|m.957	A0A091GFR1_9AVES	91.58	202	17	0	1	202	573	774	1e-100	370
lcl|TR10460_c0_g1_i1|m.957	M7BK86_CHEMY	91.09	202	18	0	1	202	525	726	5e-100	367
lcl|TR10460_c0_g2_i1|m.958	M7BK86_CHEMY	92.07	227	18	0	1	227	525	751	2e-114	416
lcl|TR10460_c0_g2_i1|m.958	F1NXK6_CHICK	92.07	227	18	0	1	227	568	794	1e-113	413
lcl|TR10460_c0_g2_i1|m.958	U3JLI7_FICAL	92.51	227	17	0	1	227	604	830	2e-113	413
lcl|TR10460_c0_g2_i1|m.958	U3J455_ANAPL	91.19	227	20	0	1	227	568	794	6e-113	411
lcl|TR10460_c0_g2_i1|m.958	K7G891_PELSI	92.07	227	18	0	1	227	519	745	8e-113	410
lcl|TR104633_c0_g1_i1|m.965	F4P4B0_BATDJ	100	168	0	0	1	168	144	311	2e-99	364
lcl|TR104633_c0_g1_i1|m.965	S2J2R5_MUCC1	78.82	170	34	1	1	168	143	312	3e-78	295
lcl|TR104633_c0_g1_i1|m.965	Q6C5R9_YARLI	76.61	171	37	1	1	168	141	311	3e-77	291
lcl|TR104633_c0_g1_i1|m.965	I3CKA2_9GAMM	73.81	168	44	0	1	168	137	304	8e-77	290
lcl|TR104633_c0_g1_i1|m.965	S2JP68_MUCC1	76.19	168	40	0	1	168	142	309	7e-76	286
lcl|TR10463_c0_g1_i1|m.968	A0A076VEX3_9NEOP	33.33	126	82	1	2	127	730	853	4e-15	85.1
lcl|TR10463_c0_g1_i1|m.968	Q9ZNW4_SORBI	36.43	140	78	3	1	129	1669	1808	1e-12	77
lcl|TR10463_c0_g1_i1|m.968	A0A096M5I9_POEFO	36.36	121	72	3	1	119	441	558	4e-12	75.1
lcl|TR10463_c0_g1_i1|m.968	C5LJ70_PERM5	37.78	90	56	0	2	91	259	348	5e-12	74.7
lcl|TR10463_c0_g1_i1|m.968	W4XPJ9_STRPU	32.84	134	74	2	1	126	844	969	9e-12	73.9
lcl|TR104640_c0_g1_i1|m.969	V8NGJ7_OPHHA	72.66	128	35	0	1	128	973	1100	4e-50	201
lcl|TR104640_c0_g1_i1|m.969	M3VZP7_FELCA	69.53	128	39	0	1	128	1072	1199	1e-47	192
lcl|TR104640_c0_g1_i1|m.969	K7GA57_PELSI	70.87	127	37	0	1	127	1090	1216	4e-46	187
lcl|TR104640_c0_g1_i1|m.969	U3IV20_ANAPL	69.53	128	38	1	1	128	1131	1257	5e-46	187
lcl|TR104640_c0_g1_i1|m.969	H0VXB9_CAVPO	68.5	127	40	0	1	127	1065	1191	9e-46	187
lcl|TR104660_c0_g1_i1|m.973	A0A069DVY3_9HEMI	37.31	134	82	1	1	134	130	261	1e-14	83.2
lcl|TR104660_c0_g1_i1|m.973	A0A023F6D5_TRIIF	34.81	135	81	3	1	132	131	261	3e-13	79.3
lcl|TR104660_c0_g1_i1|m.973	A0A023F6D6_TRIIF	35.56	135	84	2	1	134	131	263	1e-12	77
lcl|TR104660_c0_g1_i1|m.973	A0A023F6D4_TRIIF	31.11	135	90	2	1	134	131	263	3e-12	75.5
lcl|TR104660_c0_g1_i1|m.973	A0A023F6Q0_TRIIF	34.81	135	78	4	2	134	132	258	4e-12	75.1
lcl|TR104660_c0_g2_i1|m.974	A0A069DVY3_9HEMI	36.57	134	83	1	1	134	130	261	2e-14	82.8
lcl|TR104660_c0_g2_i1|m.974	A0A023F6D5_TRIIF	34.07	135	82	3	1	132	131	261	4e-13	78.6
lcl|TR104660_c0_g2_i1|m.974	A0A023F6D6_TRIIF	34.81	135	85	2	1	134	131	263	2e-12	76.3
lcl|TR104660_c0_g2_i1|m.974	A0A023F6Q0_TRIIF	34.81	135	78	4	2	134	132	258	3e-12	75.5
lcl|TR104660_c0_g2_i1|m.974	A0A023F6D4_TRIIF	30.37	135	91	2	1	134	131	263	4e-12	75.1
lcl|TR104678_c0_g1_i1|m.976	A0A087YNX8_POEFO	40.17	117	43	4	1	114	44	136	2e-11	73.2
lcl|TR104678_c0_g1_i1|m.976	H2VCW6_TAKRU	48.39	93	32	5	1	85	44	128	2e-11	73.2
lcl|TR104678_c0_g1_i1|m.976	W5NGW3_LEPOC	52	75	27	3	1	69	43	114	1e-10	70.5
lcl|TR104678_c0_g1_i1|m.976	E7F7Y9_DANRE	48	75	30	3	1	69	44	115	5e-10	68.6
lcl|TR104678_c0_g1_i1|m.976	H3A2P5_LATCH	68.97	58	14	3	1	56	41	96	5e-10	68.2
lcl|TR1046_c0_g1_i1|m.986	Q76IK7_CIOIN	29.83	181	125	2	1	180	31	210	7e-18	94.7
lcl|TR1046_c0_g1_i1|m.986	F6VAF8_XENTR	30.6	183	123	2	1	180	37	218	8e-18	94.4
lcl|TR1046_c0_g1_i1|m.986	H9GTX8_ANOCA	31.52	184	123	2	1	184	33	213	2e-17	93.6
lcl|TR1046_c0_g1_i1|m.986	I3KZN1_ORENI	30.56	180	125	0	1	180	34	213	2e-17	93.6
lcl|TR1046_c0_g1_i1|m.986	L7N3M1_XENTR	28.96	183	127	1	1	180	33	215	1e-16	90.5
lcl|TR104702_c0_g1_i1|m.987	L5KVZ5_PTEAL	86.14	166	19	1	9	170	75	240	2e-40	168
lcl|TR104702_c0_g1_i1|m.987	F6QGB0_MACMU	94.97	159	6	1	12	170	1	157	2e-37	159
lcl|TR104702_c0_g1_i1|m.987	F6R7C6_MACMU	85.8	162	19	1	9	170	1	158	2e-36	155
lcl|TR104702_c0_g1_i1|m.987	A0A091DNP9_FUKDA	87.92	149	18	0	9	157	28	176	8e-36	154
lcl|TR104702_c0_g1_i1|m.987	G3SWU3_LOXAF	84.91	159	24	0	12	170	1	159	2e-35	152
lcl|TR104719_c0_g1_i1|m.993	A0A060VUI5_ONCMY	43.88	98	55	0	17	114	325	422	5e-15	84.7
lcl|TR104719_c0_g1_i1|m.993	A0A060ZF16_ONCMY	42.42	99	57	0	16	114	69	167	6e-15	84.7
lcl|TR104719_c0_g1_i1|m.993	A0A060ZHP7_ONCMY	42.42	99	57	0	16	114	57	155	7e-15	84.3
lcl|TR104719_c0_g1_i1|m.993	A0A060WX36_ONCMY	42.42	99	57	0	16	114	64	162	7e-15	84.3
lcl|TR104719_c0_g1_i1|m.993	A0A060YWE8_ONCMY	41.41	99	58	0	16	114	36	134	3e-14	82.4
lcl|TR104734_c0_g1_i1|m.996	F4P8G2_BATDJ	100	456	0	0	1	456	4	459	0	939
lcl|TR104734_c0_g1_i1|m.996	A0A075AS19_9FUNG	57.73	459	187	2	1	456	4	458	4e-161	573
lcl|TR104734_c0_g1_i1|m.996	I1CML5_RHIO9	57.33	457	177	4	1	456	4	443	5e-161	572
lcl|TR104734_c0_g1_i1|m.996	A0A068RSI3_9FUNG	57.08	459	191	4	1	456	4	459	7e-156	555
lcl|TR104734_c0_g1_i1|m.996	S2KB69_MUCC1	63.95	405	141	3	1	403	4	405	7e-156	555
lcl|TR104737_c0_g1_i1|m.999	W5LUX1_ASTMX	37.04	108	66	1	42	147	23	130	2e-09	66.2
lcl|TR104737_c0_g1_i1|m.999	Q5PPS8_XENLA	34.43	122	67	2	30	150	6	115	3e-09	65.9
lcl|TR104737_c0_g1_i1|m.999	V8P2W8_OPHHA	31.15	122	74	2	37	150	12	131	4e-09	65.5
lcl|TR104737_c0_g1_i1|m.999	A0A060WC53_ONCMY	34.19	117	64	4	32	145	30	136	2e-08	63.2
lcl|TR104737_c0_g1_i1|m.999	W5LTH5_ASTMX	36	100	55	2	57	147	38	137	2e-08	62.8
lcl|TR104749_c0_g1_i1|m.1002	B8MNA4_TALSN	46.85	111	58	1	3	113	702	811	5e-21	104
lcl|TR104749_c0_g1_i1|m.1002	X8J8U0_9HOMO	45.05	111	60	1	3	113	460	569	3e-20	102
lcl|TR104749_c0_g1_i1|m.1002	A0A060T0U9_PYCCI	45.54	112	61	0	2	113	380	491	8e-20	100
lcl|TR104749_c0_g1_i1|m.1002	Q9PU73_CRONI	41.44	111	64	1	3	113	25	134	3e-19	99
lcl|TR104749_c0_g1_i1|m.1002	E7F1X4_DANRE	45.45	110	59	1	4	113	487	595	5e-19	98.2
lcl|TR104756_c0_g1_i1|m.1004	H3AGI1_LATCH	29.13	103	66	1	3	98	113	215	2e-05	52.8
lcl|TR104756_c0_g1_i1|m.1004	I3KXZ1_ORENI	31	100	62	1	6	98	26	125	3e-05	52.4
lcl|TR104756_c0_g1_i1|m.1004	M3XGZ6_LATCH	30.1	103	65	1	3	98	112	214	3e-05	52.4
lcl|TR104756_c0_g1_i1|m.1004	W4YV30_STRPU	34.21	76	50	0	23	98	183	258	4e-05	52
lcl|TR104756_c0_g1_i1|m.1004	H2ZV52_LATCH	30.3	99	62	1	3	94	113	211	6e-05	51.6
lcl|TR10475_c0_g1_i1|m.1006	W4XYB0_STRPU	37.97	158	98	0	54	211	441	598	9e-25	118
lcl|TR10475_c0_g1_i1|m.1006	R4G973_ANOCA	39.88	168	100	1	56	223	55	221	1e-24	117
lcl|TR10475_c0_g1_i1|m.1006	A0A060ZHP7_ONCMY	41.07	168	99	0	55	222	17	184	5e-24	115
lcl|TR10475_c0_g1_i1|m.1006	A0A060ZF16_ONCMY	39.44	180	109	0	43	222	17	196	4e-23	112
lcl|TR10475_c0_g1_i1|m.1006	R4GD80_ANOCA	47.17	159	83	1	65	223	66	223	4e-23	112
lcl|TR104770_c0_g1_i1|m.1010	Q3LG56_DANRE	33.33	111	56	3	13	113	521	623	6e-05	51.6
lcl|TR104770_c0_g1_i1|m.1010	E7BKJ3_RHIDE	31.15	122	62	3	4	113	366	477	6e-05	51.6
lcl|TR104770_c0_g1_i1|m.1010	E6ZF57_DICLA	29.03	124	70	3	1	114	399	514	8e-05	50.8
lcl|TR104780_c0_g1_i1|m.1012	A0A096LQF6_POEFO	31.94	144	96	2	17	159	353	495	3e-16	89
lcl|TR104780_c0_g1_i1|m.1012	G1KV74_ANOCA	32.92	161	106	1	1	159	35	195	2e-15	86.7
lcl|TR104780_c0_g1_i1|m.1012	A0A060ZVT9_ONCMY	30.43	138	96	0	22	159	10	147	3e-15	85.5
lcl|TR104780_c0_g1_i1|m.1012	R4G9Z8_ANOCA	33.33	162	104	3	1	159	276	436	8e-15	84.3
lcl|TR104780_c0_g1_i1|m.1012	A0A060Z4P2_ONCMY	34.53	139	89	2	22	159	295	432	1e-14	84
lcl|TR104784_c0_g1_i1|m.1016	L5KGY7_PTEAL	100	103	0	0	1	103	94	196	8e-46	187
lcl|TR104784_c0_g1_i1|m.1016	S7N6T9_MYOBR	100	103	0	0	1	103	77	179	2e-45	186
lcl|TR104784_c0_g1_i1|m.1016	K7FC39_PELSI	99.11	112	1	0	1	112	3	114	3e-42	175
lcl|TR104784_c0_g1_i1|m.1016	U3K589_FICAL	99.11	112	1	0	1	112	16	127	4e-42	174
lcl|TR104784_c0_g1_i1|m.1016	A0A093G345_PICPB	97.32	112	3	0	1	112	17	128	6e-42	174
lcl|TR10479_c0_g1_i1|m.1022	W4XSA4_STRPU	45.16	93	51	0	15	107	318	410	5e-16	88.2
lcl|TR10479_c0_g1_i1|m.1022	W4YPP6_STRPU	47.31	93	49	0	15	107	243	335	2e-15	85.9
lcl|TR10479_c0_g1_i1|m.1022	W4YQ35_STRPU	44.09	93	52	0	15	107	531	623	3e-15	85.5
lcl|TR10479_c0_g1_i1|m.1022	I1FKU5_AMPQE	42.27	97	56	0	11	107	19	115	4e-14	82
lcl|TR10479_c0_g1_i1|m.1022	W4ZKV8_STRPU	45.83	72	39	0	36	107	1	72	2e-12	76.6
lcl|TR104804_c0_g1_i1|m.1024	W4XNB2_STRPU	40.74	162	96	0	7	168	7	168	3e-25	118
lcl|TR104804_c0_g1_i1|m.1024	W4YYM3_STRPU	35.4	161	104	0	8	168	652	812	5e-23	111
lcl|TR104804_c0_g1_i1|m.1024	W5KBX5_ASTMX	38.92	167	101	1	3	168	34	200	1e-22	109
lcl|TR104804_c0_g1_i1|m.1024	W4YL71_STRPU	38.51	161	99	0	8	168	319	479	2e-22	109
lcl|TR104804_c0_g1_i1|m.1024	W4Z1G5_STRPU	36.02	161	103	0	8	168	84	244	3e-22	108
lcl|TR104816_c0_g1_i1|m.1027	R4GA54_ANOCA	36	125	72	2	9	133	36	152	7e-12	74.3
lcl|TR104816_c0_g1_i1|m.1027	R4GAK0_ANOCA	36	125	72	2	9	133	393	509	8e-12	74.3
lcl|TR104816_c0_g1_i1|m.1027	W5P9P4_SHEEP	34.71	121	77	2	13	133	77	195	1e-11	73.6
lcl|TR104816_c0_g1_i1|m.1027	W5PCH8_SHEEP	34.71	121	77	2	13	133	39	157	2e-11	73.2
lcl|TR104816_c0_g1_i1|m.1027	W5PVI1_SHEEP	34.71	121	77	2	13	133	121	239	2e-11	73.2
lcl|TR104846_c0_g1_i1|m.1035	G1KRJ1_ANOCA	59.79	194	78	0	5	198	282	475	2e-56	223
lcl|TR104846_c0_g1_i1|m.1035	G1KRJ1_ANOCA	32.85	137	89	1	9	145	102	235	7e-09	65.5
lcl|TR104846_c0_g1_i1|m.1035	G1KRJ1_ANOCA	31.72	145	97	1	10	154	56	198	4e-08	63.2
lcl|TR104846_c0_g1_i1|m.1035	G1KRJ1_ANOCA	29.66	145	98	2	8	151	169	310	1e-06	58.2
lcl|TR104846_c0_g1_i1|m.1035	G1KRJ1_ANOCA	31.25	128	85	1	24	151	94	218	2e-06	57.8
lcl|TR104846_c0_g1_i1|m.1035	K7G5S8_PELSI	61.7	188	72	0	5	192	337	524	7e-56	221
lcl|TR104846_c0_g1_i1|m.1035	K7G5S8_PELSI	30.72	153	103	1	2	154	219	368	4e-07	59.7
lcl|TR104846_c0_g1_i1|m.1035	K7G5S8_PELSI	32.37	139	92	1	10	148	111	247	7e-07	58.9
lcl|TR104846_c0_g1_i1|m.1035	K7G5S8_PELSI	30.72	153	103	1	2	154	150	299	9e-07	58.5
lcl|TR104846_c0_g1_i1|m.1035	K7G5S8_PELSI	28.74	167	96	3	11	154	251	417	1e-06	58.2
lcl|TR104846_c0_g1_i1|m.1035	A0A093HDF7_STRCA	57.36	197	84	0	4	200	339	535	3e-53	213
lcl|TR104846_c0_g1_i1|m.1035	A0A093HDF7_STRCA	29.09	165	114	1	2	166	153	314	1e-06	58.5
lcl|TR104846_c0_g1_i1|m.1035	A0A093HDF7_STRCA	31.21	141	95	1	8	148	112	250	4e-06	56.6
lcl|TR104846_c0_g1_i1|m.1035	A0A093HDF7_STRCA	30.38	158	82	4	19	151	30	184	4e-05	53.1
lcl|TR104846_c0_g1_i1|m.1035	H3B7U1_LATCH	55.9	195	86	0	4	198	355	549	1e-52	211
lcl|TR104846_c0_g1_i1|m.1035	H3B7U1_LATCH	34.56	136	87	1	10	145	130	263	6e-09	65.9
lcl|TR104846_c0_g1_i1|m.1035	H3B7U1_LATCH	35.42	144	90	1	11	154	155	295	4e-07	59.7
lcl|TR104846_c0_g1_i1|m.1035	H3B7U1_LATCH	28.41	176	100	2	2	154	169	341	3e-05	53.1
lcl|TR104846_c0_g1_i1|m.1035	H3B7U1_LATCH	25.73	171	107	2	4	154	217	387	9e-05	52
lcl|TR104846_c0_g1_i1|m.1035	F1LVF0_RAT	54.68	203	92	0	5	207	374	576	6e-51	205
lcl|TR104846_c0_g1_i1|m.1035	F1LVF0_RAT	32.56	129	85	1	26	154	164	290	4e-08	63.2
lcl|TR104846_c0_g1_i1|m.1035	F1LVF0_RAT	32.61	138	90	1	11	148	173	307	2e-07	60.8
lcl|TR104846_c0_g1_i1|m.1035	F1LVF0_RAT	31.25	144	95	2	2	144	186	326	9e-07	58.5
lcl|TR104846_c0_g1_i1|m.1035	F1LVF0_RAT	29.45	146	100	1	9	154	217	359	3e-06	57
lcl|TR104846_c0_g1_i1|m.1035	F1LVF0_RAT	32.14	140	92	1	15	154	269	405	5e-06	55.8
lcl|TR104851_c0_g1_i1|m.1036	B4DVK7_HUMAN	99.02	102	1	0	5	106	56	157	5e-51	204
lcl|TR104851_c0_g1_i1|m.1036	Q30171_HUMAN	97	100	3	0	6	105	128	227	2e-49	199
lcl|TR104851_c0_g1_i1|m.1036	H2PIE6_PONAB	93.4	106	7	0	1	106	60	165	2e-49	199
lcl|TR104851_c0_g1_i1|m.1036	Q5TM58_MACMU	90.57	106	10	0	1	106	122	227	1e-48	196
lcl|TR104851_c0_g1_i1|m.1036	Q4R548_MACFA	88.68	106	12	0	1	106	122	227	2e-47	192
lcl|TR104855_c0_g1_i1|m.1037	W4ZKU0_STRPU	37	100	58	1	5	99	931	1030	3e-13	79.3
lcl|TR104855_c0_g1_i1|m.1037	W4ZG04_STRPU	41.76	91	51	2	12	100	952	1042	2e-11	73.2
lcl|TR104855_c0_g1_i1|m.1037	W4XRM9_STRPU	37	100	58	2	2	100	920	1015	2e-11	72.8
lcl|TR104855_c0_g1_i1|m.1037	T1IKN6_STRMM	40.28	72	43	0	28	99	333	404	2e-10	70.1
lcl|TR104855_c0_g1_i1|m.1037	A7SD05_NEMVE	43.28	67	38	0	28	94	104	170	9e-09	63.9
lcl|TR104857_c0_g1_i1|m.1038	G5BPW0_HETGA	30.69	101	67	2	1	101	208	305	3e-06	55.8
lcl|TR104857_c0_g1_i1|m.1038	G3W1C5_SARHA	28.71	101	69	2	1	101	252	349	1e-05	53.9
lcl|TR104857_c0_g1_i1|m.1038	U3I6N8_ANAPL	30.21	96	64	2	5	100	195	287	9e-05	50.8
lcl|TR104857_c0_g1_i1|m.1038	G1TRY9_RABIT	35.29	68	42	1	34	101	241	306	9e-05	50.8
lcl|TR10485_c1_g1_i1|m.1039	F1N8I1_CHICK	79.33	208	43	0	1	208	1690	1897	1e-93	347
lcl|TR10485_c1_g1_i1|m.1039	U3IWU3_ANAPL	79.33	208	43	0	1	208	586	793	7e-93	344
lcl|TR10485_c1_g1_i1|m.1039	K7FPL8_PELSI	77.88	208	46	0	1	208	555	762	1e-92	343
lcl|TR10485_c1_g1_i1|m.1039	U3JWD2_FICAL	78.37	208	45	0	1	208	1833	2040	5e-92	341
lcl|TR10485_c1_g1_i1|m.1039	K9J7R3_XENTR	82.05	195	34	1	1	195	1715	1908	3e-90	335
lcl|TR104889_c0_g1_i1|m.1044	Q9YGS2_TAKRU	31.09	119	78	3	1	117	735	851	1e-06	57.4
lcl|TR104889_c0_g1_i1|m.1044	Q3LG56_DANRE	30.51	118	81	1	1	117	731	848	6e-06	54.7
lcl|TR104889_c0_g1_i1|m.1044	H2MXI3_ORYLA	28.81	118	83	1	1	117	654	771	1e-05	53.9
lcl|TR104889_c0_g1_i1|m.1044	W4Z1G5_STRPU	35.59	118	73	3	2	117	313	429	2e-05	53.1
lcl|TR104889_c0_g1_i1|m.1044	H2MY76_ORYLA	29.17	120	80	2	1	117	8	125	2e-05	53.1
lcl|TR104891_c0_g1_i1|m.1046	F4P175_BATDJ	100	118	0	0	5	122	1	118	7e-57	223
lcl|TR104891_c0_g1_i1|m.1046	L7JDA7_MAGOP	48.54	103	53	0	20	122	20	122	4e-19	98.2
lcl|TR104891_c0_g1_i1|m.1046	C5P8R8_COCP7	45.83	96	52	0	23	118	95	190	6e-18	94.4
lcl|TR104891_c0_g1_i1|m.1046	E9D0Y4_COCPS	45.83	96	52	0	23	118	23	118	5e-17	91.7
lcl|TR104891_c0_g1_i1|m.1046	S3BYQ9_OPHP1	42	100	58	0	19	118	19	118	7e-17	90.9
lcl|TR104896_c0_g1_i1|m.1047	W4Z307_STRPU	26.42	299	197	9	6	290	8	297	6e-17	93.2
lcl|TR104896_c0_g1_i1|m.1047	Q5TLN1_ANGJA	25.95	289	193	9	10	290	71	346	5e-15	86.7
lcl|TR104896_c0_g1_i1|m.1047	H2N088_ORYLA	23.15	298	197	9	6	290	35	313	4e-14	84
lcl|TR104896_c0_g1_i1|m.1047	E9HPH0_DAPPU	26.46	291	198	8	6	290	101	381	2e-13	81.3
lcl|TR104896_c0_g1_i1|m.1047	E9GPL0_DAPPU	26.46	291	198	8	6	290	91	371	1e-12	79
lcl|TR104900_c0_g1_i1|m.1049	M3Z6Y7_MUSPF	46.67	105	56	0	23	127	295	399	2e-20	102
lcl|TR104900_c0_g1_i1|m.1049	R4GAV9_ANOCA	47.62	105	55	0	23	127	332	436	4e-20	102
lcl|TR104900_c0_g1_i1|m.1049	M3Z4L0_MUSPF	47.62	105	55	0	23	127	54	158	4e-20	101
lcl|TR104900_c0_g1_i1|m.1049	M3Z4R8_MUSPF	46.67	105	56	0	23	127	54	158	1e-19	100
lcl|TR104900_c0_g1_i1|m.1049	O62658_CANFA	45.71	105	57	0	23	127	447	551	1e-19	100
lcl|TR104908_c0_g1_i1|m.1052	I1G831_AMPQE	38.39	112	54	5	27	127	62	169	5e-07	58.5
lcl|TR104908_c0_g1_i1|m.1052	K7JXC6_NASVI	57.89	38	16	0	90	127	7	44	2e-06	56.2
lcl|TR104920_c0_g1_i1|m.1057	G1R4S0_NOMLE	98.51	134	2	0	2	135	523	656	1e-55	219
lcl|TR104920_c0_g1_i1|m.1057	H2QMK6_PANTR	98.51	134	2	0	2	135	491	624	2e-55	219
lcl|TR104920_c0_g1_i1|m.1057	G9KXU4_MUSPF	83.94	137	19	1	2	135	114	250	2e-54	216
lcl|TR104920_c0_g1_i1|m.1057	E2RQM6_CANFA	86.57	134	18	0	2	135	494	627	9e-54	213
lcl|TR104920_c0_g1_i1|m.1057	A0A061I0Q4_CRIGR	76.87	134	31	0	2	135	723	856	2e-53	212
lcl|TR10492_c0_g1_i1|m.1058	R4GAZ5_ANOCA	24.54	754	499	14	1	715	38	760	3e-59	235
lcl|TR10492_c0_g1_i1|m.1058	K7DZM0_MONDO	25.2	734	518	15	1	719	523	1240	1e-53	217
lcl|TR10492_c0_g1_i1|m.1058	R9XWX7_CLABA	25.11	705	485	15	1	680	532	1218	4e-51	208
lcl|TR10492_c0_g1_i1|m.1058	O93520_ORYLA	23.02	734	541	9	1	721	534	1256	1e-50	206
lcl|TR10492_c0_g1_i1|m.1058	A5Z0F6_PIG	25	736	467	20	1	691	532	1227	2e-50	206
lcl|TR10492_c1_g1_i1|m.1060	K9J477_DESRO	28.98	176	119	3	31	203	354	526	1e-10	70.9
lcl|TR10492_c1_g1_i1|m.1060	F6S6K4_HORSE	27.84	176	121	3	31	203	166	338	2e-10	70.1
lcl|TR10492_c1_g1_i1|m.1060	A0A096LX15_POEFO	33.57	143	90	3	64	203	388	528	4e-10	69.3
lcl|TR10492_c1_g1_i1|m.1060	U3KP52_RABIT	28	175	122	2	31	203	231	403	6e-10	68.6
lcl|TR10492_c1_g1_i1|m.1060	A0A060Z4P2_ONCMY	26.6	188	126	2	7	192	45	222	2e-09	67.4
lcl|TR104941_c0_g1_i1|m.1064	F7DSI5_XENTR	85.78	211	30	0	26	236	1	211	4e-103	379
lcl|TR104941_c0_g1_i1|m.1064	G1N7F9_MELGA	85.78	211	30	0	26	236	5	215	2e-101	373
lcl|TR104941_c0_g1_i1|m.1064	Q640Y3_XENLA	85.85	212	30	0	25	236	2	213	3e-101	372
lcl|TR104941_c0_g1_i1|m.1064	G1KE88_ANOCA	82.46	211	37	0	26	236	3	213	3e-99	365
lcl|TR104941_c0_g1_i1|m.1064	H0Z697_TAEGU	84.36	211	33	0	26	236	2	212	8e-99	364
lcl|TR104943_c0_g1_i1|m.1065	F1LUR0_RAT	81.82	176	31	1	1	175	585	760	3e-80	301
lcl|TR104943_c0_g1_i1|m.1065	A0A091UWH5_NIPNI	85.8	176	24	1	1	175	580	755	1e-74	283
lcl|TR104943_c0_g1_i1|m.1065	U3J2F8_ANAPL	86.36	176	23	1	1	175	451	626	1e-74	282
lcl|TR104943_c0_g1_i1|m.1065	A0A087V915_BALRE	86.36	176	23	1	1	175	289	464	1e-74	282
lcl|TR104943_c0_g1_i1|m.1065	A0A093JI66_EURHL	86.36	176	23	1	1	175	394	569	2e-74	282
lcl|TR104963_c0_g1_i1|m.1075	W4ZG04_STRPU	41.99	181	95	2	1	180	375	546	4e-33	145
lcl|TR104963_c0_g1_i1|m.1075	H2ZZ81_LATCH	39.56	182	102	2	1	182	299	472	1e-29	134
lcl|TR104963_c0_g1_i1|m.1075	H3AWD1_LATCH	38.89	180	109	1	1	180	102	280	9e-29	130
lcl|TR104963_c0_g1_i1|m.1075	W4XRM9_STRPU	42.44	172	88	3	14	182	372	535	1e-27	127
lcl|TR104963_c0_g1_i1|m.1075	W4XA00_STRPU	41.53	183	91	5	1	181	368	536	1e-26	123
lcl|TR104968_c0_g1_i1|m.1078	J9LFP1_ACYPI	40.74	81	48	0	32	112	481	561	7e-08	61.2
lcl|TR104968_c0_g1_i1|m.1078	J9L6X2_ACYPI	35.71	84	54	0	29	112	459	542	7e-08	60.8
lcl|TR104968_c0_g1_i1|m.1078	A0A023EWL3_AEDAL	36.59	82	52	0	33	114	500	581	8e-08	60.8
lcl|TR104968_c0_g1_i1|m.1078	A0A023EZ18_TRIIF	34	100	66	0	15	114	466	565	1e-07	60.5
lcl|TR104968_c0_g1_i1|m.1078	H3AD39_LATCH	32.35	102	63	2	13	111	40	138	1e-07	60.5
lcl|TR104969_c0_g1_i1|m.1080	K7E1S9_MONDO	42.59	54	31	0	8	61	771	824	3e-07	58.9
lcl|TR104969_c0_g1_i1|m.1080	K7E0G6_MONDO	42.59	54	31	0	8	61	115	168	3e-07	58.9
lcl|TR104969_c0_g1_i1|m.1080	K7E219_MONDO	40.74	54	32	0	8	61	1166	1219	9e-07	57.4
lcl|TR104969_c0_g1_i1|m.1080	K7E3S7_MONDO	37.93	58	36	0	8	65	395	452	1e-06	57
lcl|TR104969_c0_g1_i1|m.1080	Q7ZKZ5_9GAMR	46.03	63	31	2	8	68	1118	1179	3e-06	55.5
lcl|TR104970_c0_g1_i1|m.1081	F4NUV4_BATDJ	100	171	0	0	1	171	620	790	5e-101	370
lcl|TR104970_c0_g1_i1|m.1081	D5C222_NITHN	50.63	158	69	1	8	165	200	348	6e-43	177
lcl|TR104970_c0_g1_i1|m.1081	Q3J914_NITOC	49.37	158	71	1	8	165	193	341	1e-41	172
lcl|TR104970_c0_g1_i1|m.1081	A0A075AQV8_9FUNG	50.61	164	70	3	8	169	486	640	4e-41	171
lcl|TR104970_c0_g1_i1|m.1081	A9UYM4_MONBE	46.51	172	74	3	7	169	637	799	2e-38	162
lcl|TR105000_c0_g1_i1|m.1089	H3AJ61_LATCH	67.18	131	38	2	1	131	143	268	3e-47	191
lcl|TR105000_c0_g1_i1|m.1089	W5NM79_LEPOC	66.67	129	38	1	1	129	143	266	3e-45	185
lcl|TR105000_c0_g1_i1|m.1089	F7FPB8_ORNAN	64.06	128	41	2	3	130	146	268	7e-41	170
lcl|TR105000_c0_g1_i1|m.1089	A0A091CXL9_FUKDA	60.16	128	46	1	3	130	128	250	2e-40	169
lcl|TR105000_c0_g1_i1|m.1089	M7ALZ6_CHEMY	58.78	131	49	2	1	130	148	274	2e-38	162
lcl|TR105005_c0_g1_i1|m.1092	W4ZG04_STRPU	54.46	101	45	1	1	100	436	536	1e-25	120
lcl|TR105005_c0_g1_i1|m.1092	W4VRF1_9DIPT	53.47	101	47	0	1	101	441	541	4e-25	118
lcl|TR105005_c0_g1_i1|m.1092	W4YBE9_STRPU	54	100	46	0	1	100	281	380	2e-24	115
lcl|TR105005_c0_g1_i1|m.1092	W4XRM9_STRPU	57	100	42	1	2	100	424	523	3e-24	115
lcl|TR105005_c0_g1_i1|m.1092	W4Z1B8_STRPU	55	100	43	2	2	100	275	373	3e-23	112
lcl|TR105010_c0_g1_i1|m.1096	L7LUK5_9ACAR	38.17	131	78	2	2	131	724	852	6e-14	81.3
lcl|TR105010_c0_g1_i1|m.1096	L7MKT2_9ACAR	38.17	131	78	2	2	131	754	882	6e-14	81.3
lcl|TR105010_c0_g1_i1|m.1096	A0A096LYT1_POEFO	32.54	126	80	1	2	127	171	291	8e-14	80.9
lcl|TR105010_c0_g1_i1|m.1096	A0A085ND57_9BILA	36.76	136	75	4	2	128	90	223	5e-13	78.2
lcl|TR105010_c0_g1_i1|m.1096	A0A085LNY3_9BILA	36.76	136	75	4	2	128	732	865	7e-13	77.8
lcl|TR105010_c0_g2_i1|m.1097	L7LUK5_9ACAR	38.17	131	78	2	2	131	724	852	1e-13	80.1
lcl|TR105010_c0_g2_i1|m.1097	L7MKT2_9ACAR	38.17	131	78	2	2	131	754	882	1e-13	80.1
lcl|TR105010_c0_g2_i1|m.1097	A0A096LYT1_POEFO	32.54	126	80	1	2	127	171	291	2e-13	79.7
lcl|TR105010_c0_g2_i1|m.1097	A0A085ND57_9BILA	36.76	136	75	4	2	128	90	223	1e-12	76.6
lcl|TR105010_c0_g2_i1|m.1097	A0A085LNY3_9BILA	36.76	136	75	4	2	128	732	865	2e-12	76.3
lcl|TR105018_c0_g1_i1|m.1099	Q645R2_TARGR	93.39	121	8	0	1	121	265	385	1e-61	239
lcl|TR105018_c0_g1_i1|m.1099	M7BI88_CHEMY	88.43	121	14	0	1	121	204	324	2e-56	222
lcl|TR105018_c0_g1_i1|m.1099	K7GCB0_PELSI	87.6	121	15	0	1	121	260	380	4e-56	221
lcl|TR105018_c0_g1_i1|m.1099	R0JIH9_ANAPL	87.6	121	15	0	1	121	261	381	3e-55	218
lcl|TR105018_c0_g1_i1|m.1099	E1C0V9_CHICK	87.6	121	15	0	1	121	192	312	3e-55	218
lcl|TR105035_c0_g1_i1|m.1104	F4NUF8_BATDJ	100	166	0	0	1	166	30	195	2e-80	301
lcl|TR105044_c0_g1_i1|m.1109	Q76IK4_CIOIN	38.38	99	61	0	1	99	1	99	1e-13	80.1
lcl|TR105044_c0_g1_i1|m.1109	F6ZU13_XENTR	32.32	99	67	0	2	100	7	105	5e-09	65.1
lcl|TR105044_c0_g1_i1|m.1109	F6Z520_XENTR	25.47	106	79	0	1	106	7	112	1e-08	63.9
lcl|TR105044_c0_g1_i1|m.1109	F6VE22_XENTR	29.9	97	68	0	5	101	35	131	3e-08	62.4
lcl|TR105044_c0_g1_i1|m.1109	F6VAF8_XENTR	34	100	64	2	1	99	5	103	1e-07	60.5
lcl|TR105047_c0_g1_i1|m.1110	W4Z307_STRPU	37.65	85	53	0	22	106	395	479	2e-06	56.6
lcl|TR105047_c0_g1_i1|m.1110	W4XQA1_STRPU	39.06	64	39	0	42	105	125	188	2e-05	52.8
lcl|TR105047_c0_g1_i1|m.1110	W4XLW2_STRPU	35.29	68	44	0	38	105	149	216	4e-05	52
lcl|TR105047_c0_g1_i1|m.1110	W4YNV3_STRPU	30.77	78	54	0	28	105	352	429	6e-05	51.2
lcl|TR105054_c0_g1_i1|m.1116	F4PD91_BATDJ	100	190	0	0	1	190	2	191	1e-87	327
lcl|TR105054_c0_g1_i1|m.1116	A0A067NIM6_PLEOS	40.91	176	99	2	16	190	3	174	2e-28	129
lcl|TR105054_c0_g1_i1|m.1116	A0A015JZ34_9GLOM	41.32	167	82	2	24	190	15	165	3e-27	125
lcl|TR105054_c0_g1_i1|m.1116	A0A068RE47_9FUNG	36.96	184	99	2	24	190	11	194	2e-25	120
lcl|TR105054_c0_g1_i1|m.1116	A0A075API1_9FUNG	37.08	178	100	4	21	190	2	175	3e-25	119
lcl|TR105054_c0_g1_i1|m.1115	F4PD91_BATDJ	100	222	0	0	1	222	197	418	2e-120	436
lcl|TR105054_c0_g1_i1|m.1115	Q4PBS4_USTMA	34.46	267	124	8	1	222	244	504	2e-33	146
lcl|TR105054_c0_g1_i1|m.1115	E6ZVC5_SPORE	35	240	127	5	1	222	244	472	6e-33	145
lcl|TR105054_c0_g1_i1|m.1115	R9PKD7_PSEHS	36.09	266	117	10	1	222	243	499	1e-32	144
lcl|TR105054_c0_g1_i1|m.1115	V5ESJ7_PSEBG	37.11	256	121	8	1	222	235	484	9e-32	141
lcl|TR105068_c0_g1_i1|m.1121	K7FNZ4_PELSI	50	106	52	1	41	145	1	106	1e-27	126
lcl|TR105068_c0_g1_i1|m.1121	H9GJL3_ANOCA	46.3	108	57	1	39	145	9	116	3e-27	125
lcl|TR105068_c0_g1_i1|m.1121	G3GYY7_CRIGR	48.57	105	54	0	41	145	1	105	4e-27	125
lcl|TR105068_c0_g1_i1|m.1121	G3W131_SARHA	47.62	105	55	0	41	145	1	105	1e-26	123
lcl|TR105068_c0_g1_i1|m.1121	F7EKJ9_MONDO	46.67	105	56	0	41	145	1	105	6e-26	120
lcl|TR105072_c0_g1_i1|m.1123	F4NYR3_BATDJ	100	104	0	0	9	112	1	104	1e-48	196
lcl|TR105072_c0_g1_i1|m.1123	S2JG03_MUCC1	70.16	124	36	1	9	132	1	123	3e-38	162
lcl|TR105072_c0_g1_i1|m.1123	U9TKP7_RHIID	69.23	130	36	2	9	135	1	129	2e-37	159
lcl|TR105072_c0_g1_i1|m.1123	A0A077X1Q7_9FUNG	77.98	109	23	1	20	128	15	122	4e-37	158
lcl|TR105072_c0_g1_i1|m.1123	I1C0B6_RHIO9	72.97	111	30	0	9	119	1	111	2e-36	155
lcl|TR105083_c0_g1_i1|m.1128	W4ZG04_STRPU	55.21	96	43	0	9	104	750	845	8e-24	114
lcl|TR105083_c0_g1_i1|m.1128	H2ZZ81_LATCH	55	100	44	1	6	104	650	749	3e-23	112
lcl|TR105083_c0_g1_i1|m.1128	H3A736_LATCH	55	100	42	1	5	104	623	719	7e-23	110
lcl|TR105083_c0_g1_i1|m.1128	H3A6Z3_LATCH	55	100	44	1	6	104	616	715	2e-22	108
lcl|TR105083_c0_g1_i1|m.1128	W4Z1B8_STRPU	51.92	104	50	0	1	104	579	682	1e-21	107
lcl|TR105083_c0_g1_i1|m.1127	W4YBE9_STRPU	47.86	117	61	0	1	117	450	566	8e-25	117
lcl|TR105083_c0_g1_i1|m.1127	W4XRM9_STRPU	45.31	128	70	0	1	128	593	720	1e-24	117
lcl|TR105083_c0_g1_i1|m.1127	W4Z1B8_STRPU	46.96	115	61	0	2	116	444	558	8e-24	114
lcl|TR105083_c0_g1_i1|m.1127	W4ZKU0_STRPU	47.83	115	60	0	2	116	596	710	1e-23	113
lcl|TR105083_c0_g1_i1|m.1127	W4XA00_STRPU	46.96	115	61	0	2	116	596	710	4e-23	112
lcl|TR105085_c0_g1_i1|m.1129	E2LDH3_MONPE	45.07	71	35	1	14	84	302	368	3e-07	58.9
lcl|TR105085_c0_g1_i1|m.1129	G1S0A5_NOMLE	34.41	93	57	2	17	109	252	340	2e-05	53.1
lcl|TR105085_c0_g1_i1|m.1129	A0A096NDJ4_PAPAN	38.96	77	44	1	17	93	322	395	6e-05	51.6
lcl|TR105090_c0_g1_i1|m.1131	K7GGB4_PELSI	64.66	365	120	1	12	367	5	369	1e-131	474
lcl|TR105090_c0_g1_i1|m.1131	A0A091L3G4_CATAU	63.69	358	122	4	16	367	4	359	1e-128	464
lcl|TR105090_c0_g1_i1|m.1131	G1KKT8_ANOCA	64.66	365	116	4	12	368	7	366	4e-128	462
lcl|TR105090_c0_g1_i1|m.1131	U3IHT6_ANAPL	63.36	363	125	3	10	367	3	362	3e-127	459
lcl|TR105090_c0_g1_i1|m.1131	A0A099ZUG4_TINGU	63.41	358	123	3	16	367	4	359	8e-127	458
lcl|TR105112_c0_g1_i1|m.1135	U3KP52_RABIT	31.37	153	102	1	11	160	573	725	4e-17	91.7
lcl|TR105112_c0_g1_i1|m.1135	U3KME9_RABIT	31.29	163	109	1	1	160	121	283	6e-17	91.3
lcl|TR105112_c0_g1_i1|m.1135	A0A060ZVT9_ONCMY	30.57	157	109	0	4	160	110	266	7e-17	90.9
lcl|TR105112_c0_g1_i1|m.1135	U3KME8_RABIT	30.67	163	110	1	1	160	592	754	1e-16	90.1
lcl|TR105112_c0_g1_i1|m.1135	U3KMW2_RABIT	30.67	163	110	1	1	160	262	424	2e-16	89.7
lcl|TR10511_c1_g1_i1|m.1137	K7JFH7_NASVI	33.64	214	136	1	31	244	556	763	4e-24	116
lcl|TR10511_c1_g1_i1|m.1137	A0A023FB05_TRIIF	28.81	243	160	5	3	244	442	672	8e-24	115
lcl|TR10511_c1_g1_i1|m.1137	A0A023F6R3_TRIIF	32.17	230	122	6	30	244	420	630	1e-23	115
lcl|TR10511_c1_g1_i1|m.1137	J9JSP8_ACYPI	38.64	176	101	3	74	244	278	451	2e-22	110
lcl|TR10511_c1_g1_i1|m.1137	X1WTQ9_ACYPI	33.86	189	113	2	57	245	1049	1225	9e-22	108
lcl|TR105120_c0_g1_i1|m.1139	U6D665_NEOVI	82.67	150	25	1	1	149	95	244	1e-69	266
lcl|TR105120_c0_g1_i1|m.1139	I3LD95_PIG	84.67	150	22	1	1	149	95	244	2e-68	262
lcl|TR105120_c0_g1_i1|m.1139	K7E6V1_ORNAN	83.82	136	21	1	15	149	1	136	2e-60	235
lcl|TR105120_c0_g1_i1|m.1139	W5NKB4_LEPOC	69.8	149	42	3	1	148	95	241	1e-54	216
lcl|TR105120_c0_g1_i1|m.1139	I3JTS3_ORENI	63.33	150	51	2	1	148	95	242	2e-50	202
lcl|TR105123_c0_g1_i1|m.1140	Q9PU73_CRONI	38.38	99	60	1	48	146	24	121	9e-12	73.9
lcl|TR105123_c0_g1_i1|m.1140	A0A060SQ87_PYCCI	35.64	101	64	1	46	146	213	312	2e-09	66.2
lcl|TR105123_c0_g1_i1|m.1140	A0A060S4S2_PYCCI	33.33	114	72	2	36	146	6	118	2e-08	63.2
lcl|TR105123_c0_g1_i1|m.1140	A0A060S3J5_PYCCI	34.65	101	65	1	46	146	512	611	3e-08	62.4
lcl|TR105123_c0_g1_i1|m.1140	W5LTH5_ASTMX	31.63	98	66	1	49	146	280	376	9e-08	60.8
lcl|TR105172_c0_g1_i1|m.1150	H3A8A9_LATCH	26.56	128	83	2	4	124	91	214	1e-07	60.1
lcl|TR105172_c0_g1_i1|m.1150	H3AGS3_LATCH	22.9	131	90	2	1	124	103	229	4e-07	58.5
lcl|TR105172_c0_g1_i1|m.1150	G1KVG7_ANOCA	35.71	84	51	2	20	102	264	345	4e-05	52
lcl|TR105172_c0_g1_i1|m.1150	G1KYS4_ANOCA	28.91	128	89	1	1	126	546	673	6e-05	51.2
lcl|TR105172_c0_g1_i1|m.1150	H9GRQ9_ANOCA	35.71	84	51	2	20	102	106	187	6e-05	51.2
lcl|TR105176_c0_g1_i1|m.1153	F7EGU2_XENTR	56.67	60	26	0	6	65	109	168	4e-13	78.6
lcl|TR105176_c0_g1_i1|m.1153	A0A060ZJN9_ONCMY	35.25	139	86	1	1	139	166	300	4e-13	78.6
lcl|TR105176_c0_g1_i1|m.1153	W4YBG1_STRPU	32.67	150	97	2	5	154	380	525	3e-12	75.5
lcl|TR105176_c0_g1_i1|m.1153	K7EXR3_PELSI	31.54	149	91	4	6	154	346	483	2e-11	73.2
lcl|TR105176_c0_g1_i1|m.1153	K7EZA1_PELSI	31.54	149	91	4	6	154	367	504	2e-11	72.8
lcl|TR105190_c0_g1_i1|m.1156	R4G942_ANOCA	30.43	184	124	2	63	246	27	206	3e-12	77
lcl|TR105190_c0_g1_i1|m.1156	A0A023F6D8_TRIIF	24.73	182	135	2	14	194	199	379	1e-09	68.6
lcl|TR105190_c0_g1_i1|m.1156	A0A023F5F7_TRIIF	27.98	168	110	2	28	190	223	384	4e-09	66.6
lcl|TR105190_c0_g1_i1|m.1156	A0A023F6M7_TRIIF	24.52	208	154	3	23	229	213	418	2e-08	64.7
lcl|TR105190_c0_g1_i1|m.1156	A0A023F6Q6_TRIIF	24.15	207	156	1	23	229	689	894	2e-08	63.9
lcl|TR105192_c0_g1_i1|m.1157	F4PDB2_BATDJ	99.15	117	1	0	1	117	87	203	1e-51	206
lcl|TR105192_c0_g1_i1|m.1157	S2JT65_MUCC1	47.92	96	48	2	1	95	87	181	3e-17	92.4
lcl|TR105192_c0_g1_i1|m.1157	A0A015JVQ1_9GLOM	48.42	95	45	2	1	95	87	177	2e-16	89.4
lcl|TR105192_c0_g1_i1|m.1157	A0A093GQV8_PICPB	42.45	106	57	2	1	106	87	188	4e-14	82
lcl|TR105192_c0_g1_i1|m.1157	A0A091HRL9_BUCRH	37.14	140	79	3	1	140	65	195	7e-14	80.9
lcl|TR105216_c0_g1_i1|m.1161	Q3LG56_DANRE	32.88	146	96	2	1	144	714	859	3e-12	75.9
lcl|TR105216_c0_g1_i1|m.1161	A0A060YSY3_ONCMY	29.45	146	101	2	1	144	75	220	4e-12	75.5
lcl|TR105216_c0_g1_i1|m.1161	E7BKJ3_RHIDE	33.78	148	89	4	1	144	569	711	4e-11	71.6
lcl|TR105216_c0_g1_i1|m.1161	W4YM34_STRPU	32.39	142	86	4	1	133	65	205	1e-09	67.4
lcl|TR105216_c0_g1_i1|m.1161	W5LSK8_ASTMX	29.17	144	100	2	1	143	40	182	1e-09	67
lcl|TR10521_c0_g1_i1|m.1162	Q9YGS2_TAKRU	28.75	160	98	3	25	180	372	519	4e-08	62
lcl|TR10521_c0_g1_i1|m.1162	E7F0R1_DANRE	32.2	118	73	1	25	142	93	203	5e-07	58.5
lcl|TR10521_c0_g1_i1|m.1162	R4GD20_ANOCA	27.35	117	79	2	20	136	221	331	5e-07	58.5
lcl|TR10521_c0_g1_i1|m.1162	W4YWH6_STRPU	25.44	169	113	3	12	180	180	335	2e-06	56.6
lcl|TR10521_c0_g1_i1|m.1162	E6ZF57_DICLA	29.63	162	90	5	25	170	258	411	1e-05	53.9
lcl|TR105232_c0_g1_i1|m.1165	W4Y5P5_STRPU	37.86	103	61	2	2	101	832	934	2e-09	66.6
lcl|TR105232_c0_g1_i1|m.1165	E7BKJ3_RHIDE	36.47	85	54	0	10	94	566	650	4e-09	65.5
lcl|TR105232_c0_g1_i1|m.1165	I3KZ22_ORENI	38.1	84	52	0	10	93	227	310	9e-09	63.9
lcl|TR105232_c0_g1_i1|m.1165	W5LSK8_ASTMX	38.46	91	56	0	2	92	29	119	1e-08	63.5
lcl|TR105232_c0_g1_i1|m.1165	A0A096M178_POEFO	39.29	84	51	0	10	93	183	266	1e-08	63.5
lcl|TR105238_c0_g1_i1|m.1167	K7GIV6_PELSI	38.75	80	49	0	2	81	12	91	8e-06	54.3
lcl|TR105238_c0_g1_i1|m.1167	K7F4E9_PELSI	32.89	76	51	0	4	79	15	90	2e-05	52.8
lcl|TR105238_c0_g2_i1|m.1168	K7GIV6_PELSI	38.75	80	49	0	2	81	12	91	2e-05	53.1
lcl|TR105239_c0_g1_i1|m.1169	K7E164_MONDO	37.58	157	91	2	1	150	636	792	3e-22	108
lcl|TR105239_c0_g1_i1|m.1169	K7E661_MONDO	49.54	109	55	0	5	113	121	229	9e-22	107
lcl|TR105239_c0_g1_i1|m.1169	H2RXL2_TAKRU	51.09	92	45	0	10	101	678	769	8e-21	103
lcl|TR105239_c0_g1_i1|m.1169	O36977_9RETR	48.94	94	48	0	8	101	667	760	3e-20	102
lcl|TR105239_c0_g1_i1|m.1169	K7E219_MONDO	51.02	98	48	0	5	102	730	827	4e-20	101
lcl|TR105240_c0_g1_i1|m.1170	M3ZSH9_XIPMA	40.18	112	67	0	1	112	203	314	3e-17	92.4
lcl|TR105240_c0_g1_i1|m.1170	M3XL57_LATCH	41.07	112	66	0	1	112	44	155	3e-17	92
lcl|TR105240_c0_g1_i1|m.1170	A0A060Z4P2_ONCMY	43.75	112	63	0	1	112	329	440	4e-17	91.7
lcl|TR105240_c0_g1_i1|m.1170	A0A060ZVT9_ONCMY	38.39	112	69	0	1	112	44	155	2e-16	89.7
lcl|TR105240_c0_g1_i1|m.1170	U3KME8_RABIT	36.97	119	75	0	1	119	529	647	8e-16	87.4
lcl|TR105249_c0_g1_i1|m.1174	K4E934_TRYCR	100	150	0	0	1	150	346	495	3e-76	288
lcl|TR105249_c0_g1_i1|m.1174	A0A061JCW0_TRYRA	98.67	150	2	0	1	150	245	394	5e-75	283
lcl|TR105249_c0_g1_i1|m.1174	Q4QJF1_LEIMA	93.33	150	10	0	1	150	342	491	8e-71	270
lcl|TR105249_c0_g1_i1|m.1174	V4R394_9RHIZ	56	150	61	2	2	146	316	465	3e-34	148
lcl|TR105249_c0_g1_i1|m.1174	J6LJS8_9RHOB	55.78	147	60	2	5	146	319	465	3e-33	145
lcl|TR105271_c0_g1_i1|m.1179	G1KBL4_ANOCA	73.5	117	31	0	2	118	412	528	6e-40	167
lcl|TR105271_c0_g1_i1|m.1179	A0A091IAP1_CALAN	75.21	117	29	0	2	118	322	438	2e-33	145
lcl|TR105271_c0_g1_i1|m.1179	A0A099YXT4_TINGU	74.36	117	30	0	2	118	286	402	7e-33	144
lcl|TR105271_c0_g1_i1|m.1179	U3K837_FICAL	74.36	117	30	0	2	118	317	433	8e-33	144
lcl|TR105271_c0_g1_i1|m.1179	H0Z3V7_TAEGU	74.36	117	30	0	2	118	322	438	8e-33	144
lcl|TR105305_c0_g1_i1|m.1198	L5MAP5_MYODS	85.86	99	14	0	1	99	158	256	1e-50	202
lcl|TR105305_c0_g1_i1|m.1198	G3IBZ8_CRIGR	84.85	99	15	0	1	99	304	402	3e-50	201
lcl|TR105305_c0_g1_i1|m.1198	A0A091DLR7_FUKDA	83.84	99	16	0	1	99	295	393	2e-49	198
lcl|TR105305_c0_g1_i1|m.1198	F8VRN5_HUMAN	83.84	99	16	0	1	99	288	386	2e-49	198
lcl|TR105305_c0_g1_i1|m.1198	H2NHB7_PONAB	83.84	99	16	0	1	99	199	297	3e-49	198
lcl|TR105314_c0_g1_i1|m.1199	C7U111_SOLLC	90.41	219	21	0	1	219	495	713	2e-114	416
lcl|TR105314_c0_g1_i1|m.1199	B3F8G4_NICLS	92.24	219	17	0	1	219	8	226	4e-113	411
lcl|TR105314_c0_g1_i1|m.1199	V4SFX1_9ROSI	84.47	219	34	0	1	219	546	764	1e-108	396
lcl|TR105314_c0_g1_i1|m.1199	A0A022QQE8_ERYGU	86.18	217	30	0	1	217	499	715	2e-108	396
lcl|TR105314_c0_g1_i1|m.1199	A0A068TZ98_COFCA	84.33	217	34	0	1	217	496	712	2e-107	392
lcl|TR105345_c0_g1_i1|m.1209	H2MRL5_ORYLA	43.75	80	45	0	1	80	92	171	3e-12	77
lcl|TR105345_c0_g1_i1|m.1209	G1KX22_ANOCA	38.16	76	47	0	1	76	46	121	8e-12	75.9
lcl|TR105345_c0_g1_i1|m.1209	G1KV74_ANOCA	40.26	77	46	0	1	77	272	348	9e-12	75.5
lcl|TR105345_c0_g1_i1|m.1209	R4G9Z8_ANOCA	38.96	77	47	0	1	77	514	590	2e-11	74.7
lcl|TR105345_c0_g1_i1|m.1209	F6Z2I2_XENTR	35.71	84	54	0	1	84	714	797	3e-11	73.9
lcl|TR105345_c0_g1_i1|m.1210	H3AM40_LATCH	33.33	132	82	4	2	129	113	242	7e-10	67.8
lcl|TR105345_c0_g1_i1|m.1210	F6W4X9_XENTR	32.46	114	70	2	2	111	1027	1137	2e-08	63.2
lcl|TR105345_c0_g1_i1|m.1210	A0A060Z4W9_ONCMY	29.31	116	80	1	2	115	205	320	2e-08	62.8
lcl|TR105345_c0_g1_i1|m.1210	R4GCV3_ANOCA	30.22	139	88	3	3	136	775	909	1e-07	60.5
lcl|TR105345_c0_g1_i1|m.1210	H3BDB3_LATCH	24.84	153	113	1	2	152	248	400	3e-07	59.3
lcl|TR105358_c0_g1_i1|m.1218	E2LZX9_MONPE	46.53	144	76	1	2	144	183	326	4e-30	134
lcl|TR105358_c0_g1_i1|m.1218	E2M0S0_MONPE	44.44	144	79	1	2	144	129	272	1e-29	133
lcl|TR105358_c0_g1_i1|m.1218	E2LZM8_MONPE	43.06	144	81	1	2	144	112	255	8e-29	130
lcl|TR105358_c0_g1_i1|m.1218	M5C0N4_THACB	44.14	145	80	1	1	144	429	573	1e-28	129
lcl|TR105358_c0_g1_i1|m.1218	K9HAZ4_AGABB	45.52	145	78	1	1	144	171	315	2e-28	129
lcl|TR105363_c0_g1_i1|m.1221	M3WKQ1_FELCA	84.21	114	18	0	1	114	617	730	3e-49	198
lcl|TR105363_c0_g1_i1|m.1221	M3WKQ1_FELCA	29.17	96	63	2	1	94	888	980	6e-05	51.2
lcl|TR105363_c0_g1_i1|m.1221	G1MFC7_AILME	84.21	114	18	0	1	114	621	734	2e-48	196
lcl|TR105363_c0_g1_i1|m.1221	G1MFC7_AILME	28.44	109	73	2	1	107	892	997	7e-06	54.7
lcl|TR105363_c0_g1_i1|m.1221	G1MFC7_AILME	26.61	109	80	0	3	111	1162	1270	9e-06	54.3
lcl|TR105363_c0_g1_i1|m.1221	G3WNL2_SARHA	83.33	114	19	0	1	114	400	513	2e-48	195
lcl|TR105363_c0_g1_i1|m.1221	G3WNL2_SARHA	26.36	110	81	0	3	112	851	960	1e-05	53.5
lcl|TR105363_c0_g1_i1|m.1221	F1S706_PIG	84.21	114	18	0	1	114	400	513	3e-48	195
lcl|TR105363_c0_g1_i1|m.1221	F1S706_PIG	27.52	109	79	0	3	111	851	959	7e-06	54.7
lcl|TR105363_c0_g1_i1|m.1221	F1S706_PIG	29.35	92	60	2	5	94	675	763	8e-05	50.8
lcl|TR105363_c0_g1_i1|m.1221	F1P798_CANFA	82.05	117	18	1	1	114	607	723	4e-48	194
lcl|TR105363_c0_g1_i1|m.1221	F1P798_CANFA	28.44	109	73	2	1	107	881	986	3e-06	55.8
lcl|TR105363_c0_g1_i1|m.1221	F1P798_CANFA	25.69	109	81	0	3	111	1157	1265	1e-05	53.5
lcl|TR105384_c0_g1_i1|m.1227	F6Z1R6_MONDO	73.8	187	46	2	1	184	795	981	1e-65	253
lcl|TR105384_c0_g1_i1|m.1227	A0A091J2F8_9AVES	75.27	186	38	2	1	184	566	745	2e-64	249
lcl|TR105384_c0_g1_i1|m.1227	H0YY97_TAEGU	74.19	186	40	2	1	184	742	921	4e-64	248
lcl|TR105384_c0_g1_i1|m.1227	F1NVH8_CHICK	75.27	186	37	2	1	184	671	849	6e-64	247
lcl|TR105384_c0_g1_i1|m.1227	A0A093HG00_STRCA	74.19	186	40	2	1	184	555	734	8e-64	247
lcl|TR105386_c0_g1_i1|m.1230	G6D1W5_DANPL	34.94	83	47	1	29	104	317	399	2e-05	53.1
lcl|TR105386_c0_g1_i1|m.1230	G6D0P2_DANPL	34.94	83	47	1	29	104	110	192	3e-05	52.8
lcl|TR105386_c0_g1_i1|m.1230	V5H8T0_IXORI	35.29	68	44	0	37	104	218	285	3e-05	52.4
lcl|TR105388_c0_g1_i1|m.1231	A0A060XC41_ONCMY	41.53	118	66	2	4	120	277	392	7e-20	100
lcl|TR105388_c0_g1_i1|m.1231	A7SIG9_NEMVE	34.78	115	62	4	4	113	174	280	1e-08	63.9
lcl|TR105388_c0_g1_i1|m.1231	C3YW12_BRAFL	29.82	114	73	4	4	114	485	594	4e-07	58.5
lcl|TR105388_c0_g1_i1|m.1231	C3ZL08_BRAFL	28.7	115	75	4	3	114	317	427	3e-06	55.5
lcl|TR105388_c0_g1_i1|m.1231	Q8MTJ3_SCHJA	32.58	89	58	1	8	96	17	103	3e-05	52.4
lcl|TR105393_c0_g1_i1|m.1235	F4P7E0_BATDJ	99.22	128	1	0	6	133	202	329	1e-66	256
lcl|TR105393_c0_g1_i1|m.1235	U9SFK0_RHIID	32.99	97	64	1	9	104	125	221	3e-08	62
lcl|TR105400_c0_g1_i1|m.1237	R4GCN6_ANOCA	35.04	117	73	1	2	115	287	403	2e-09	66.2
lcl|TR105400_c0_g1_i1|m.1237	W4Z5H3_STRPU	29.27	123	71	2	3	115	396	512	2e-08	63.2
lcl|TR105400_c0_g1_i1|m.1237	R4G9N3_ANOCA	33.61	119	70	3	3	115	160	275	3e-08	62.4
lcl|TR105400_c0_g1_i1|m.1237	R4GAB1_ANOCA	32.48	117	76	1	2	115	212	328	8e-08	60.8
lcl|TR105400_c0_g1_i1|m.1237	R4GDH6_ANOCA	32.48	117	76	1	2	115	212	328	1e-07	60.5
lcl|TR105402_c0_g1_i1|m.1238	F4NTU5_BATDJ	100	380	0	0	1	380	175	554	0	771
lcl|TR105402_c0_g1_i1|m.1238	U9T5N5_RHIID	63.14	388	140	3	1	385	15	402	1e-150	537
lcl|TR105402_c0_g1_i1|m.1238	S2JR64_MUCC1	62.89	388	140	4	1	385	161	547	2e-146	524
lcl|TR105402_c0_g1_i1|m.1238	K5X8B7_PHACS	63.31	387	140	2	1	385	191	577	3e-145	520
lcl|TR105402_c0_g1_i1|m.1238	I1CKY0_RHIO9	62.89	388	140	4	1	385	153	539	3e-145	520
lcl|TR105407_c0_g1_i1|m.1242	H2N088_ORYLA	41.94	93	54	0	33	125	399	491	3e-10	68.9
lcl|TR105407_c0_g1_i1|m.1242	W4XXK2_STRPU	35.11	94	61	0	32	125	161	254	8e-10	67.8
lcl|TR105407_c0_g1_i1|m.1242	Q5BW38_SCHJA	40	85	51	0	41	125	237	321	3e-09	65.5
lcl|TR105407_c0_g1_i1|m.1242	W4Z286_STRPU	42.35	85	49	0	41	125	3	87	5e-09	64.7
lcl|TR105407_c0_g1_i1|m.1242	Q7T271_PAROL	35.54	121	66	1	17	125	458	578	6e-09	64.7
lcl|TR105426_c0_g1_i1|m.1251	R4GB30_ANOCA	32.69	104	66	2	2	103	283	384	1e-05	53.9
lcl|TR105426_c0_g1_i1|m.1251	G3P8A5_GASAC	34.38	96	63	0	2	97	104	199	3e-05	52.4
lcl|TR105426_c0_g1_i1|m.1251	R4G9N3_ANOCA	38.03	71	44	0	2	72	152	222	9e-05	50.8
lcl|TR105427_c0_g1_i1|m.1252	K7FT76_PELSI	73.52	287	76	0	75	361	8	294	7e-124	448
lcl|TR105427_c0_g1_i1|m.1252	U3IWA8_ANAPL	74.28	276	71	0	86	361	1	276	3e-120	436
lcl|TR105427_c0_g1_i1|m.1252	F1NPA5_CHICK	70.31	293	86	1	69	361	1	292	1e-118	431
lcl|TR105427_c0_g1_i1|m.1252	M3XHE3_LATCH	62.46	293	110	0	69	361	1	293	9e-98	362
lcl|TR105427_c0_g1_i1|m.1252	H9GIT8_ANOCA	59.72	288	115	1	75	361	7	294	1e-96	358
lcl|TR10544_c0_g1_i1|m.1259	A0A023AVK4_GRENI	36.28	226	131	8	12	234	44	259	7e-31	138
lcl|TR10544_c0_g1_i1|m.1259	A0A023AW30_GRENI	36.89	225	131	8	12	234	374	589	9e-30	135
lcl|TR10544_c0_g1_i1|m.1259	X1X9T6_ACYPI	33.18	223	144	3	11	233	147	364	6e-27	125
lcl|TR10544_c0_g1_i1|m.1259	K7EZ57_PELSI	29.73	222	148	4	12	233	126	339	8e-27	125
lcl|TR10544_c0_g1_i1|m.1259	A0A023F6G5_TRIIF	34.55	191	124	1	46	236	15	204	9e-27	125
lcl|TR105456_c0_g1_i1|m.1262	A0A091E1B3_FUKDA	90.1	101	10	0	11	111	77	177	8e-44	180
lcl|TR105456_c0_g1_i1|m.1262	A0A091E1B3_FUKDA	51.43	70	34	0	15	84	3	72	4e-10	68.6
lcl|TR105456_c0_g1_i1|m.1262	F1SFV7_PIG	91.09	101	9	0	11	111	1	101	9e-44	180
lcl|TR105456_c0_g1_i1|m.1262	M3WK06_FELCA	86.41	103	14	0	8	110	2	104	2e-43	179
lcl|TR105456_c0_g1_i1|m.1262	A0A061IPT9_CRIGR	88.12	101	12	0	11	111	1	101	1e-42	176
lcl|TR105456_c0_g1_i1|m.1262	A0A061IPT9_CRIGR	51.09	92	43	1	9	100	104	193	1e-15	87
lcl|TR105456_c0_g1_i1|m.1262	M3YAC8_MUSPF	85.15	101	15	0	11	111	1	101	9e-41	170
lcl|TR105467_c0_g1_i1|m.1263	E9HB94_DAPPU	35.04	117	75	1	1	117	130	245	3e-08	62.8
lcl|TR105467_c0_g1_i1|m.1263	E9HB43_DAPPU	35.45	110	68	2	17	124	67	175	8e-07	58.5
lcl|TR105467_c0_g1_i1|m.1263	E9HZ02_DAPPU	34.97	143	84	4	4	143	17	153	1e-06	57.4
lcl|TR105467_c0_g1_i1|m.1263	E9HC42_DAPPU	33.33	141	89	3	4	143	138	274	3e-06	56.2
lcl|TR105467_c0_g1_i1|m.1263	E9H851_DAPPU	36.84	114	64	3	4	115	138	245	3e-06	56.2
lcl|TR105525_c0_g1_i1|m.1278	V5NYT7_9ALPH	31.9	116	78	1	6	120	219	334	1e-10	70.5
lcl|TR105525_c0_g1_i1|m.1278	A0A096LRQ4_POEFO	29.51	122	78	2	2	120	214	330	3e-09	65.9
lcl|TR105525_c0_g1_i1|m.1278	M4B075_XIPMA	29.51	122	78	2	2	120	214	330	3e-08	62.4
lcl|TR105525_c0_g1_i1|m.1278	G3KGU6_CHILA	29.23	130	72	4	2	114	460	586	2e-07	59.7
lcl|TR105525_c0_g1_i1|m.1278	M3X204_FELCA	26.47	136	79	4	2	118	257	390	7e-07	57.8
lcl|TR105554_c0_g1_i1|m.1283	K7JNS1_NASVI	31.88	138	93	1	4	141	976	1112	5e-13	78.2
lcl|TR105554_c0_g1_i1|m.1283	A0A023F6R6_TRIIF	31.25	144	94	2	2	145	181	319	7e-13	77.8
lcl|TR105554_c0_g1_i1|m.1283	A0A023F6W7_TRIIF	33.79	145	88	3	5	147	184	322	1e-12	77
lcl|TR105554_c0_g1_i1|m.1283	D7G873_ECTSI	33.09	139	91	2	2	140	1096	1232	1e-12	76.6
lcl|TR105554_c0_g1_i1|m.1283	A0A060YWM3_ONCMY	30.56	144	100	0	4	147	23	166	5e-12	75.1
lcl|TR105571_c0_g1_i1|m.1289	A0A091JSK5_COLST	58.92	241	90	3	1	234	1041	1279	8e-77	291
lcl|TR105571_c0_g1_i1|m.1289	A0A091JSK5_COLST	30.62	209	118	6	5	191	1177	1380	1e-18	98.2
lcl|TR105571_c0_g1_i1|m.1289	A0A091JSK5_COLST	29.49	234	118	9	7	233	937	1130	2e-17	93.6
lcl|TR105571_c0_g1_i1|m.1289	A0A091JSK5_COLST	25	192	122	3	8	195	876	1049	5e-11	72.8
lcl|TR105571_c0_g1_i1|m.1289	A0A087RFJ5_APTFO	57.61	243	94	2	1	234	1041	1283	9e-77	291
lcl|TR105571_c0_g1_i1|m.1289	A0A087RFJ5_APTFO	31.91	188	104	4	7	190	1389	1556	5e-19	99.4
lcl|TR105571_c0_g1_i1|m.1289	A0A087RFJ5_APTFO	32.64	193	111	4	5	195	1328	1503	2e-18	97.8
lcl|TR105571_c0_g1_i1|m.1289	A0A087RFJ5_APTFO	28.77	212	122	6	5	191	1177	1384	3e-17	93.6
lcl|TR105571_c0_g1_i1|m.1289	A0A087RFJ5_APTFO	29.49	234	118	9	7	233	937	1130	7e-17	92
lcl|TR105571_c0_g1_i1|m.1289	A0A087RFJ5_APTFO	26.63	184	113	2	16	195	884	1049	4e-11	72.8
lcl|TR105571_c0_g1_i1|m.1289	A0A087RFJ5_APTFO	25.62	242	120	8	5	191	1443	1679	4e-07	59.7
lcl|TR105571_c0_g1_i1|m.1289	A0A087RFJ5_APTFO	25.4	189	113	7	11	191	822	990	5e-05	52.8
lcl|TR105571_c0_g1_i1|m.1289	H0Z683_TAEGU	58.02	243	93	2	1	234	1066	1308	3e-76	289
lcl|TR105571_c0_g1_i1|m.1289	H0Z683_TAEGU	32.45	188	103	4	7	190	1414	1581	2e-19	100
lcl|TR105571_c0_g1_i1|m.1289	H0Z683_TAEGU	30.77	234	115	9	7	233	962	1155	4e-18	96.3
lcl|TR105571_c0_g1_i1|m.1289	H0Z683_TAEGU	28.3	212	123	6	5	191	1202	1409	4e-17	93.2
lcl|TR105571_c0_g1_i1|m.1289	H0Z683_TAEGU	29.63	189	106	4	8	191	1302	1468	4e-17	92.8
lcl|TR105571_c0_g1_i1|m.1289	H0Z683_TAEGU	26.04	192	120	3	8	195	901	1074	4e-12	76.3
lcl|TR105571_c0_g1_i1|m.1289	H0Z683_TAEGU	27.37	190	112	5	5	190	1468	1635	2e-06	57.4
lcl|TR105571_c0_g1_i1|m.1289	U3I6I4_ANAPL	58.02	243	93	2	1	234	717	959	2e-75	286
lcl|TR105571_c0_g1_i1|m.1289	U3I6I4_ANAPL	32.8	189	108	4	5	191	1004	1175	2e-18	97.4
lcl|TR105571_c0_g1_i1|m.1289	U3I6I4_ANAPL	29.25	212	121	6	5	191	853	1060	2e-16	90.9
lcl|TR105571_c0_g1_i1|m.1289	U3I6I4_ANAPL	31.05	190	105	5	7	190	1065	1234	3e-16	90.1
lcl|TR105571_c0_g1_i1|m.1289	U3I6I4_ANAPL	30.35	201	114	6	7	203	613	791	4e-16	89.7
lcl|TR105571_c0_g1_i1|m.1289	U3I6I4_ANAPL	29.1	189	107	4	8	191	953	1119	1e-14	85.1
lcl|TR105571_c0_g1_i1|m.1289	U3I6I4_ANAPL	26.63	184	113	3	16	195	560	725	2e-10	71.2
lcl|TR105571_c0_g1_i1|m.1289	U3I6I4_ANAPL	27.37	190	114	5	5	190	1119	1288	3e-08	63.5
lcl|TR105571_c0_g1_i1|m.1289	E1BSZ8_CHICK	58.26	242	93	3	1	234	925	1166	4e-75	285
lcl|TR105571_c0_g1_i1|m.1289	E1BSZ8_CHICK	32.12	193	112	4	5	195	1211	1386	3e-18	96.7
lcl|TR105571_c0_g1_i1|m.1289	E1BSZ8_CHICK	30.85	201	113	6	7	203	821	999	3e-17	93.6
lcl|TR105571_c0_g1_i1|m.1289	E1BSZ8_CHICK	29.38	211	121	7	5	191	1061	1267	3e-17	93.2
lcl|TR105571_c0_g1_i1|m.1289	E1BSZ8_CHICK	31.38	188	105	4	7	190	1272	1439	3e-17	93.2
lcl|TR105571_c0_g1_i1|m.1289	E1BSZ8_CHICK	26.46	189	112	4	8	191	1160	1326	2e-13	80.9
lcl|TR105571_c0_g1_i1|m.1289	E1BSZ8_CHICK	27.17	184	112	4	16	195	768	933	1e-11	75.1
lcl|TR105571_c0_g1_i1|m.1289	E1BSZ8_CHICK	26.6	188	116	4	5	190	1326	1493	1e-08	64.7
lcl|TR105578_c0_g1_i1|m.1292	K7E1S9_MONDO	44.83	58	32	0	27	84	771	828	1e-06	57
lcl|TR105578_c0_g1_i1|m.1292	K7E0G6_MONDO	44.83	58	32	0	27	84	115	172	2e-06	56.2
lcl|TR105578_c0_g1_i1|m.1292	K7E219_MONDO	43.1	58	33	0	27	84	1166	1223	4e-06	55.1
lcl|TR105578_c0_g1_i1|m.1292	I3KZB6_ORENI	38.75	80	45	1	18	97	60	135	1e-05	53.9
lcl|TR105578_c0_g1_i1|m.1292	K7E3S7_MONDO	44.44	54	30	0	27	80	395	448	1e-05	53.9
lcl|TR105585_c0_g1_i1|m.1293	I3KXT0_ORENI	37.76	143	88	1	5	147	89	230	1e-20	104
lcl|TR105585_c0_g1_i1|m.1293	R4GBH1_ANOCA	41.27	126	73	1	3	128	264	388	3e-20	102
lcl|TR105585_c0_g1_i1|m.1293	G0PP33_CAEBE	38.79	116	71	0	10	125	122	237	3e-20	102
lcl|TR105585_c0_g1_i1|m.1293	A2RQR4_HUMAN	40.34	119	66	1	7	125	125	238	5e-20	102
lcl|TR105585_c0_g1_i1|m.1293	V5G1X0_ANOGL	39.66	116	70	0	10	125	155	270	2e-19	100
lcl|TR105590_c0_g1_i1|m.1294	M7AYT3_CHEMY	62.84	148	55	0	1	148	17	164	2e-28	129
lcl|TR105590_c0_g1_i1|m.1294	A0A060WNG7_ONCMY	60.54	147	58	0	5	151	67	213	7e-28	127
lcl|TR105590_c0_g1_i1|m.1294	K7GB25_PELSI	62.59	147	55	0	5	151	21	167	3e-26	122
lcl|TR105590_c0_g1_i1|m.1294	G1MIV8_AILME	56.64	143	62	0	9	151	34	176	3e-25	118
lcl|TR105590_c0_g1_i1|m.1294	L5JNW9_PTEAL	55.63	151	66	1	1	151	26	175	2e-24	116
lcl|TR105596_c0_g1_i1|m.1296	W4Z1B8_STRPU	53.92	102	47	0	1	102	442	543	9e-26	120
lcl|TR105596_c0_g1_i1|m.1296	H3A6Z3_LATCH	54	100	46	0	3	102	481	580	3e-25	118
lcl|TR105596_c0_g1_i1|m.1296	W4ZKU0_STRPU	51.96	102	49	0	1	102	594	695	2e-24	116
lcl|TR105596_c0_g1_i1|m.1296	W4XA00_STRPU	50.98	102	50	0	1	102	594	695	4e-24	115
lcl|TR105596_c0_g1_i1|m.1296	H2ZXD0_LATCH	53	100	47	0	3	102	512	611	2e-23	112
lcl|TR10559_c0_g1_i1|m.1297	J9L5U0_ACYPI	27.69	130	92	2	1	129	16	144	6e-05	51.6
lcl|TR10559_c0_g1_i1|m.1297	A0A085M8W2_9BILA	24.6	126	92	2	5	127	36	161	9e-05	50.8
lcl|TR105603_c0_g1_i1|m.1299	H3AA27_LATCH	38.1	105	65	0	1	105	109	213	2e-14	82.8
lcl|TR105603_c0_g1_i1|m.1299	H3AGI1_LATCH	37.14	105	66	0	1	105	109	213	5e-14	81.3
lcl|TR105603_c0_g1_i1|m.1299	H3B251_LATCH	38.1	105	65	0	1	105	43	147	6e-14	81.3
lcl|TR105603_c0_g1_i1|m.1299	H3AT21_LATCH	37.14	105	66	0	1	105	506	610	6e-14	81.3
lcl|TR105603_c0_g1_i1|m.1299	M3XLM6_LATCH	37.14	105	66	0	1	105	109	213	8e-14	80.9
lcl|TR105625_c0_g1_i1|m.1304	G1QD88_MYOLU	95.06	81	4	0	31	111	133	213	1e-39	166
lcl|TR105625_c0_g1_i1|m.1304	A0A093C4B1_TAUER	92.59	81	6	0	30	110	96	176	1e-39	166
lcl|TR105625_c0_g1_i1|m.1304	A0A091PEQ3_LEPDC	93.75	80	5	0	31	110	95	174	1e-38	163
lcl|TR105625_c0_g1_i1|m.1304	R0L8U4_ANAPL	93.75	80	5	0	31	110	86	165	1e-38	162
lcl|TR105625_c0_g1_i1|m.1304	U3KE51_FICAL	92.59	81	6	0	31	111	157	237	2e-38	162
lcl|TR105631_c0_g1_i1|m.1305	F7DUJ6_MONDO	64.55	299	101	4	28	321	1	299	8e-103	378
lcl|TR105631_c0_g1_i1|m.1305	H0XS13_OTOGA	65	300	99	5	28	321	1	300	5e-102	375
lcl|TR105631_c0_g1_i1|m.1305	H2PC93_PONAB	63.97	297	103	3	29	321	3	299	2e-101	374
lcl|TR105631_c0_g1_i1|m.1305	G3VN30_SARHA	60	310	107	5	29	321	3	312	3e-97	359
lcl|TR105631_c0_g1_i1|m.1305	F6T4S3_HORSE	63.38	284	100	3	40	319	1	284	1e-95	354
lcl|TR105635_c0_g1_i1|m.1307	A0A060XTF6_ONCMY	76.15	109	26	0	1	109	186	294	1e-49	199
lcl|TR105635_c0_g1_i1|m.1307	G3PHJ7_GASAC	77.98	109	24	0	1	109	185	293	2e-48	195
lcl|TR105635_c0_g1_i1|m.1307	H2ZYU5_LATCH	78.9	109	23	0	1	109	178	286	3e-48	195
lcl|TR105635_c0_g1_i1|m.1307	L5LG84_MYODS	78.9	109	23	0	1	109	153	261	5e-48	194
lcl|TR105635_c0_g1_i1|m.1307	W5K8Y8_ASTMX	77.06	109	25	0	1	109	178	286	1e-47	193
lcl|TR105642_c0_g1_i1|m.1309	A0A023F6E5_TRIIF	41.3	92	54	0	3	94	19	110	5e-12	74.7
lcl|TR105642_c0_g1_i1|m.1309	A0A023F6Q8_TRIIF	33.01	103	69	0	6	108	22	124	1e-11	73.6
lcl|TR105642_c0_g1_i1|m.1309	A0A023F6V0_TRIIF	35.24	105	68	0	3	107	19	123	2e-11	72.8
lcl|TR105642_c0_g1_i1|m.1309	L7MCM3_9ACAR	38.38	99	59	2	3	99	305	403	4e-11	72
lcl|TR105642_c0_g1_i1|m.1309	R4FKP0_RHOPR	35.85	106	68	0	2	107	18	123	4e-11	72
lcl|TR105649_c0_g1_i1|m.1310	K1WYI3_TRIAC	38.46	65	39	1	1	65	68	131	9e-06	53.9
lcl|TR105649_c0_g2_i1|m.1311	K1WYI3_TRIAC	38.46	65	39	1	1	65	68	131	8e-06	54.3
lcl|TR105658_c0_g1_i1|m.1319	A0A023F6W6_TRIIF	40.79	76	43	2	8	82	336	410	8e-06	54.3
lcl|TR105658_c0_g1_i1|m.1319	A0A069DY29_9HEMI	32.41	108	67	3	10	116	810	912	9e-05	50.8
lcl|TR105658_c0_g1_i1|m.1319	A0A069DVZ5_9HEMI	32.41	108	67	3	10	116	339	441	0.0001	50.8
lcl|TR105660_c0_g1_i1|m.1320	W4Z307_STRPU	25.59	297	197	9	1	285	172	456	6e-16	89.7
lcl|TR105660_c0_g1_i1|m.1320	E7F0R1_DANRE	24.81	258	186	4	22	279	8	257	4e-14	83.6
lcl|TR105660_c0_g1_i1|m.1320	E6ZF57_DICLA	24.51	306	205	11	1	287	139	437	2e-12	77.8
lcl|TR105660_c0_g1_i1|m.1320	Q3LG56_DANRE	26.85	298	196	8	1	285	258	546	3e-12	77.4
lcl|TR105660_c0_g1_i1|m.1320	Q9YGS2_TAKRU	28.43	204	134	5	91	287	352	550	5e-12	76.6
lcl|TR105668_c0_g1_i1|m.1321	E6ZGJ1_DICLA	36.81	163	87	5	1	162	709	856	1e-18	97.1
lcl|TR105668_c0_g1_i1|m.1321	E6ZI68_DICLA	36.2	163	88	5	1	162	793	940	6e-18	94.4
lcl|TR105668_c0_g1_i1|m.1321	O93284_TAKRU	35.98	164	88	5	1	162	639	787	2e-17	92.8
lcl|TR105668_c0_g1_i1|m.1321	E6ZGJ4_DICLA	34.57	162	92	3	1	162	1050	1197	6e-17	91.3
lcl|TR105668_c0_g1_i1|m.1321	A0A060Y9X7_ONCMY	32.52	163	94	5	1	162	138	285	2e-16	89.7
lcl|TR105670_c0_g1_i1|m.1322	H3B1T3_LATCH	49.59	123	60	1	1	123	356	476	1e-28	130
lcl|TR105670_c0_g1_i1|m.1322	M7ARR7_CHEMY	53.66	123	55	1	1	123	442	562	2e-28	129
lcl|TR105670_c0_g1_i1|m.1322	F7DID0_XENTR	49.17	120	61	0	1	120	348	467	4e-26	121
lcl|TR105670_c0_g1_i1|m.1322	G1NJN6_MELGA	51.24	121	55	2	1	121	202	318	1e-25	120
lcl|TR105670_c0_g1_i1|m.1322	U3J3U9_ANAPL	50.42	119	57	1	1	119	359	475	1e-25	119
lcl|TR105671_c0_g1_i1|m.1324	A4IIS1_XENTR	82.01	189	33	1	1	189	1	188	9e-87	323
lcl|TR105671_c0_g1_i1|m.1324	U3JUQ0_FICAL	83.15	184	30	1	6	189	9	191	6e-86	320
lcl|TR105671_c0_g1_i1|m.1324	A0A093GRX0_PICPB	85.31	177	26	0	13	189	6	182	9e-86	320
lcl|TR105671_c0_g1_i1|m.1324	G1T3V6_RABIT	83.15	184	30	1	6	189	10	192	3e-85	318
lcl|TR105671_c0_g1_i1|m.1324	J9P1D5_CANFA	83.15	184	30	1	6	189	10	192	5e-85	317
lcl|TR105676_c0_g1_i1|m.1325	U3I5R4_ANAPL	33.86	127	77	4	53	179	5	124	9e-16	87.8
lcl|TR105676_c0_g1_i1|m.1325	H0XSK0_OTOGA	30.77	182	110	6	10	182	1	175	2e-15	86.3
lcl|TR105676_c0_g1_i1|m.1325	G5B559_HETGA	30.48	187	114	6	5	182	157	336	2e-15	86.3
lcl|TR105676_c0_g1_i1|m.1325	G1TVV8_RABIT	30.56	180	109	6	12	182	19	191	9e-15	84.3
lcl|TR105676_c0_g1_i1|m.1325	U6DBU4_NEOVI	30.22	182	111	6	10	182	11	185	2e-14	82.8
lcl|TR105678_c0_g1_i1|m.1326	A0A085M8Q0_9BILA	35	100	60	2	7	102	893	991	5e-07	58.5
lcl|TR105678_c0_g1_i1|m.1326	A0A096M5I9_POEFO	41.54	65	37	1	40	103	282	346	6e-07	58.2
lcl|TR105678_c0_g1_i1|m.1326	A0A085LME0_9BILA	36.63	101	59	3	7	103	894	993	8e-07	57.8
lcl|TR105678_c0_g1_i1|m.1326	W4YG31_STRPU	38.81	67	41	0	36	102	846	912	2e-06	55.8
lcl|TR105678_c0_g1_i1|m.1326	L7LV76_9ACAR	36.84	95	53	3	15	102	233	327	2e-06	55.8
lcl|TR105680_c0_g1_i1|m.1328	S7NDU2_MYOBR	100	145	0	0	1	145	111	255	5e-65	250
lcl|TR105680_c0_g1_i1|m.1328	L5L2B4_PTEAL	98.62	145	2	0	1	145	68	212	3e-59	231
lcl|TR105680_c0_g1_i1|m.1328	L9JG89_TUPCH	97.93	145	3	0	1	145	133	277	3e-59	231
lcl|TR105680_c0_g1_i1|m.1328	U3J6W1_ANAPL	100	145	0	0	1	145	13	157	7e-53	210
lcl|TR105680_c0_g1_i1|m.1328	K7G345_PELSI	100	145	0	0	1	145	19	163	2e-52	209
lcl|TR105686_c0_g1_i1|m.1330	F4P645_BATDJ	100	182	0	0	1	182	165	346	2e-102	375
lcl|TR105686_c0_g1_i1|m.1330	U9UZM3_RHIID	67.22	180	59	0	1	180	229	408	1e-69	266
lcl|TR105686_c0_g1_i1|m.1330	I1C5E3_RHIO9	62.78	180	67	0	1	180	511	690	1e-63	246
lcl|TR105686_c0_g1_i1|m.1330	A0A094F592_9PEZI	63.13	179	66	0	1	179	546	724	5e-63	244
lcl|TR105686_c0_g1_i1|m.1330	S2J1Z4_MUCC1	61.88	181	68	1	1	180	517	697	5e-63	244
lcl|TR105701_c0_g1_i1|m.1332	R4GC19_ANOCA	53.45	58	27	0	1	58	268	325	8e-11	70.9
lcl|TR105701_c0_g1_i1|m.1332	F6T9R4_XENTR	50.75	67	31	1	1	67	785	849	6e-10	68.2
lcl|TR105701_c0_g1_i1|m.1332	R4G9B8_ANOCA	53.23	62	29	0	1	62	881	942	2e-09	65.9
lcl|TR105701_c0_g1_i1|m.1332	R4GCJ8_ANOCA	55.56	54	24	0	1	54	50	103	9e-09	63.9
lcl|TR105701_c0_g1_i1|m.1332	A0A016V9D6_9BILA	43.55	62	35	0	1	62	45	106	2e-07	60.1
lcl|TR10570_c0_g1_i1|m.1337	G4M1V0_SCHMA	35.81	148	86	3	2	144	932	1075	5e-18	94.7
lcl|TR10570_c0_g1_i1|m.1337	A0A074Z844_9TREM	38.93	131	65	4	23	145	15	138	1e-16	90.1
lcl|TR10570_c0_g1_i1|m.1337	A0A023F6D8_TRIIF	37.67	146	88	3	1	144	93	237	2e-16	89.7
lcl|TR10570_c0_g1_i1|m.1337	A0A074ZZ03_9TREM	35.62	146	91	2	2	145	65	209	2e-16	89.4
lcl|TR10570_c0_g1_i1|m.1337	A0A074ZVK8_9TREM	39.26	135	73	3	16	145	625	755	5e-16	88.2
lcl|TR105714_c0_g1_i1|m.1339	A0A023F6E7_TRIIF	37.98	129	80	0	2	130	22	150	2e-17	92.8
lcl|TR105714_c0_g1_i1|m.1339	A0A023F6C4_TRIIF	34.59	133	87	0	2	134	22	154	1e-16	90.5
lcl|TR105714_c0_g1_i1|m.1339	J9L287_ACYPI	39.39	132	74	3	2	130	506	634	5e-16	88.2
lcl|TR105714_c0_g1_i1|m.1339	W4YIG0_STRPU	38.46	130	77	2	2	131	525	651	9e-16	87.4
lcl|TR105714_c0_g1_i1|m.1339	A0A023F6V0_TRIIF	34.88	129	84	0	2	130	22	150	2e-15	86.3
lcl|TR105716_c0_g1_i1|m.1341	W4XYB0_STRPU	31.01	258	168	4	1	250	616	871	7e-19	99.4
lcl|TR105716_c0_g1_i1|m.1341	H3AT20_LATCH	28.7	230	157	3	1	227	14	239	1e-17	95.1
lcl|TR105716_c0_g1_i1|m.1341	E7BKJ3_RHIDE	29.82	228	152	4	1	227	566	786	1e-17	95.1
lcl|TR105716_c0_g1_i1|m.1341	M3XKN4_LATCH	28.26	230	158	3	1	227	70	295	3e-17	94
lcl|TR105716_c0_g1_i1|m.1341	Q3LG56_DANRE	28.4	243	159	4	1	237	711	944	3e-16	90.1
lcl|TR105717_c0_g1_i1|m.1342	R4GCG1_ANOCA	35.24	105	65	1	12	113	155	259	2e-11	72.8
lcl|TR105717_c0_g1_i1|m.1342	R4G9Z7_ANOCA	34.86	109	68	1	12	117	83	191	7e-11	71.2
lcl|TR105717_c0_g1_i1|m.1342	Q5TLN1_ANGJA	35.96	114	70	1	8	121	141	251	2e-10	69.7
lcl|TR105717_c0_g1_i1|m.1342	R4GB62_ANOCA	32.48	117	76	1	8	121	64	180	1e-09	67
lcl|TR105717_c0_g1_i1|m.1342	R4GD20_ANOCA	37.6	125	67	5	3	119	38	159	1e-09	66.6
lcl|TR105719_c0_g1_i1|m.1343	U1GE09_ENDPU	52.83	106	50	0	2	107	131	236	3e-28	129
lcl|TR105719_c0_g1_i1|m.1343	A0A094EUA8_9PEZI	53.77	106	49	0	2	107	175	280	7e-28	127
lcl|TR105719_c0_g1_i1|m.1343	A0A060SLX8_PYCCI	52.34	107	51	0	1	107	60	166	2e-26	123
lcl|TR105719_c0_g1_i1|m.1343	A0A094HZ95_9PEZI	50.94	106	52	0	2	107	300	405	4e-26	121
lcl|TR105719_c0_g1_i1|m.1343	I1CRS4_RHIO9	52.34	107	51	0	1	107	330	436	8e-26	120
lcl|TR105721_c0_g1_i1|m.1347	K7LJF5_SOYBN	87.78	180	22	0	5	184	372	551	5e-89	330
lcl|TR105721_c0_g1_i1|m.1347	I1CDB5_RHIO9	89.5	181	19	0	5	185	1	181	3e-88	328
lcl|TR105721_c0_g1_i1|m.1347	F9X1I2_MYCGM	91.62	179	15	0	5	183	1	179	7e-88	327
lcl|TR105721_c0_g1_i1|m.1347	D5GHK3_TUBMM	89.44	180	19	0	5	184	1	180	9e-88	326
lcl|TR105721_c0_g1_i1|m.1347	U5H6F8_USTV1	90.56	180	17	0	5	184	1	180	1e-87	326
lcl|TR105724_c0_g1_i1|m.1348	V6LKX0_9EUKA	70.87	103	30	0	2	104	2	104	8e-32	140
lcl|TR105724_c0_g1_i1|m.1348	A8BLL7_GIAIC	61.11	72	28	0	32	103	27	98	1e-18	97.1
lcl|TR105724_c0_g1_i1|m.1348	V6TZ87_GIAIN	59.72	72	29	0	32	103	27	98	5e-17	91.7
lcl|TR105724_c0_g1_i1|m.1348	L5K6L8_PTEAL	47.12	104	50	2	5	103	64	167	5e-15	85.1
lcl|TR105724_c0_g1_i1|m.1348	V8NE81_OPHHA	46.15	104	51	2	5	103	18	121	9e-15	84
lcl|TR10572_c0_g1_i1|m.1349	K7FCS7_PELSI	91.01	345	30	1	1	344	102	446	0	668
lcl|TR10572_c0_g1_i1|m.1349	K7FCS7_PELSI	29.03	186	121	6	168	343	34	218	6e-09	67
lcl|TR10572_c0_g1_i1|m.1349	G1KDA9_ANOCA	90.43	345	32	1	1	344	85	429	0	666
lcl|TR10572_c0_g1_i1|m.1349	G1KDA9_ANOCA	30.11	186	119	6	168	343	17	201	2e-09	68.6
lcl|TR10572_c0_g1_i1|m.1349	F7DAY2_ORNAN	88.99	345	37	1	1	344	43	387	0	655
lcl|TR10572_c0_g1_i1|m.1349	F7DAY2_ORNAN	30.16	126	86	2	220	343	34	159	3e-07	61.2
lcl|TR10572_c0_g1_i1|m.1349	A1A5F8_XENTR	89.57	345	35	1	1	344	85	429	0	655
lcl|TR10572_c0_g1_i1|m.1349	A1A5F8_XENTR	30.57	157	105	4	190	343	46	201	7e-08	63.2
lcl|TR10572_c0_g1_i1|m.1349	A0A094L956_9AVES	88.92	343	37	1	1	342	76	418	0	649
lcl|TR10572_c0_g1_i1|m.1349	A0A094L956_9AVES	30.17	179	111	6	168	343	25	192	7e-09	66.6
lcl|TR10572_c1_g1_i1|m.1350	K7FCS7_PELSI	68.55	124	37	1	1	122	449	572	4e-39	164
lcl|TR10572_c1_g1_i1|m.1350	A1A5F8_XENTR	67.48	123	38	1	2	122	433	555	1e-36	156
lcl|TR10572_c1_g1_i1|m.1350	F7DAY2_ORNAN	70	100	28	1	25	122	414	513	5e-34	147
lcl|TR10572_c1_g1_i1|m.1350	K7E9S9_ORNAN	70	100	28	1	25	122	421	520	5e-34	147
lcl|TR10572_c1_g1_i1|m.1350	G1KDA9_ANOCA	72	100	26	1	25	122	456	555	2e-33	145
lcl|TR10573_c0_g1_i1|m.1353	H3AAR4_LATCH	95.57	316	14	0	1	316	33	348	1e-175	620
lcl|TR10573_c0_g1_i1|m.1353	F7C9U2_XENTR	94.92	315	16	0	2	316	23	337	1e-175	620
lcl|TR10573_c0_g1_i1|m.1353	G3WR77_SARHA	91.46	316	27	0	1	316	106	421	6e-172	608
lcl|TR10573_c0_g1_i1|m.1353	I3JZ94_ORENI	92.41	316	24	0	1	316	98	413	5e-171	605
lcl|TR10573_c0_g1_i1|m.1353	K7FA58_PELSI	92.09	316	25	0	1	316	58	373	8e-170	601
lcl|TR10573_c1_g1_i1|m.1354	G3WR77_SARHA	89.62	106	11	0	2	107	415	520	1e-49	199
lcl|TR10573_c1_g1_i1|m.1354	F7GAX8_ORNAN	90.57	106	10	0	2	107	438	543	7e-49	197
lcl|TR10573_c1_g1_i1|m.1354	F7C9U2_XENTR	89.62	106	11	0	2	107	331	436	2e-48	195
lcl|TR10573_c1_g1_i1|m.1354	H3AAR4_LATCH	85.85	106	15	0	2	107	342	447	6e-47	191
lcl|TR10573_c1_g1_i1|m.1354	F7CRV2_CALJA	83.02	106	18	0	2	107	397	502	9e-46	187
lcl|TR105750_c0_g1_i1|m.1356	F4NTL4_BATDJ	99.15	117	1	0	1	117	1130	1246	3e-64	248
lcl|TR105750_c0_g1_i1|m.1356	T1PIN0_MUSDO	53.12	64	27	2	12	72	258	321	1e-10	70.5
lcl|TR105750_c0_g1_i1|m.1356	B4JG44_DROGR	48.39	62	30	1	12	71	833	894	4e-10	68.6
lcl|TR105750_c0_g1_i1|m.1356	W8B1V4_CERCA	48.39	62	30	1	12	71	855	916	2e-09	66.6
lcl|TR105750_c0_g1_i1|m.1356	A0A034VW25_BACDO	48.39	62	30	1	12	71	854	915	2e-09	66.2
lcl|TR105753_c0_g1_i1|m.1357	V8NFL2_OPHHA	41.79	67	34	2	39	105	482	543	8e-05	50.8
lcl|TR105764_c0_g1_i1|m.1363	W4YL71_STRPU	35.92	103	60	2	4	101	735	836	2e-10	69.7
lcl|TR105764_c0_g1_i1|m.1363	W5LSK8_ASTMX	35.42	96	60	1	6	101	244	337	2e-09	65.9
lcl|TR105764_c0_g1_i1|m.1363	W4XB66_STRPU	38.54	96	58	1	6	101	156	250	2e-09	65.9
lcl|TR105764_c0_g1_i1|m.1363	W5NNH5_LEPOC	38.14	97	58	2	6	101	312	407	4e-09	65.1
lcl|TR105764_c0_g1_i1|m.1363	W4XTY1_STRPU	37.76	98	61	0	4	101	74	171	5e-09	65.1
lcl|TR105768_c0_g1_i1|m.1365	A0A060Z4P2_ONCMY	34.21	266	173	1	2	265	314	579	2e-36	158
lcl|TR105768_c0_g1_i1|m.1365	F6ZSV2_XENTR	34.17	278	172	2	1	275	696	965	1e-35	155
lcl|TR105768_c0_g1_i1|m.1365	F6XAS5_XENTR	32.74	281	178	5	2	275	553	829	2e-34	151
lcl|TR105768_c0_g1_i1|m.1365	Q1L835_BOVIN	31.43	280	181	4	2	274	611	886	4e-34	150
lcl|TR105768_c0_g1_i1|m.1365	U3KP57_RABIT	31	271	182	3	2	268	612	881	4e-34	150
lcl|TR10578_c0_g1_i1|m.1375	F4PC00_BATDJ	100	133	0	0	1	133	401	533	7e-65	250
lcl|TR10578_c0_g1_i1|m.1375	A0A075B2M9_9FUNG	71.97	132	37	0	1	132	866	997	8e-49	197
lcl|TR10578_c0_g1_i1|m.1375	U9V309_RHIID	74.62	130	33	0	1	130	395	524	9e-47	190
lcl|TR10578_c0_g1_i1|m.1375	I1C5W7_RHIO9	74.62	130	33	0	1	130	395	524	1e-46	189
lcl|TR10578_c0_g1_i1|m.1375	M4A7M6_XIPMA	70.77	130	38	0	1	130	399	528	3e-45	185
lcl|TR10578_c1_g1_i1|m.1376	F4PC00_BATDJ	100	167	0	0	1	167	238	404	1e-88	329
lcl|TR10578_c1_g1_i1|m.1376	F4NWB4_BATDJ	98.16	163	3	0	1	163	245	407	3e-84	315
lcl|TR10578_c1_g1_i1|m.1376	I1C5W7_RHIO9	91.02	167	15	0	1	167	232	398	1e-81	306
lcl|TR10578_c1_g1_i1|m.1376	U9V309_RHIID	90.42	167	16	0	1	167	232	398	1e-80	303
lcl|TR10578_c1_g1_i1|m.1376	U4LJR6_PYROM	86.75	166	22	0	1	166	1084	1249	5e-80	300
lcl|TR105793_c0_g1_i1|m.1377	S9WZN1_9CETA	31.78	107	73	0	2	108	205	311	6e-12	74.7
lcl|TR105793_c0_g1_i1|m.1377	H0XT59_OTOGA	33.64	107	71	0	2	108	229	335	2e-11	72.8
lcl|TR105793_c0_g1_i1|m.1377	E6ZI68_DICLA	33.96	106	70	0	1	106	115	220	7e-11	71.2
lcl|TR105793_c0_g1_i1|m.1377	E6ZGJ4_DICLA	33.02	106	71	0	1	106	258	363	1e-10	70.1
lcl|TR105793_c0_g1_i1|m.1377	I3ND16_SPETR	30.84	107	74	0	2	108	230	336	5e-10	68.2
lcl|TR105801_c0_g1_i1|m.1378	A0A096LX15_POEFO	35.6	250	158	2	3	251	363	610	9e-33	145
lcl|TR105801_c0_g1_i1|m.1378	F7D1S7_XENTR	31.64	256	167	2	3	250	294	549	9e-30	135
lcl|TR105801_c0_g1_i1|m.1378	F7D1S7_XENTR	33.53	170	108	2	81	250	86	250	2e-18	97.4
lcl|TR105801_c0_g1_i1|m.1378	F7BEK4_XENTR	33.59	256	159	5	3	250	422	674	2e-29	134
lcl|TR105801_c0_g1_i1|m.1378	F6RGM0_XENTR	33.46	254	161	4	4	250	459	711	3e-29	133
lcl|TR105801_c0_g1_i1|m.1378	A0A060Z4P2_ONCMY	32.94	252	161	3	5	251	68	316	3e-28	130
lcl|TR105804_c0_g1_i1|m.1379	A0A060WX36_ONCMY	50.48	105	52	0	6	110	103	207	8e-20	100
lcl|TR105804_c0_g1_i1|m.1379	A0A060ZF16_ONCMY	50.96	104	51	0	6	109	108	211	2e-19	99.4
lcl|TR105804_c0_g1_i1|m.1379	A0A061ABJ8_ONCMY	49.52	105	53	0	6	110	104	208	3e-19	99
lcl|TR105804_c0_g1_i1|m.1379	W5LUJ6_ASTMX	48.18	110	56	1	1	110	268	376	1e-18	97.1
lcl|TR105804_c0_g1_i1|m.1379	W4YCZ3_STRPU	49.52	105	53	0	6	110	89	193	1e-18	97.1
lcl|TR105804_c0_g2_i1|m.1380	A0A060WX36_ONCMY	50.94	106	52	0	10	115	102	207	3e-21	105
lcl|TR105804_c0_g2_i1|m.1380	A0A060ZF16_ONCMY	51.43	105	51	0	10	114	107	211	1e-20	103
lcl|TR105804_c0_g2_i1|m.1380	A0A061ABJ8_ONCMY	50	106	53	0	10	115	103	208	2e-20	102
lcl|TR105804_c0_g2_i1|m.1380	E7F1U5_DANRE	47.71	109	57	0	7	115	879	987	5e-20	101
lcl|TR105804_c0_g2_i1|m.1380	A0A060YWE8_ONCMY	48.11	106	55	0	10	115	74	179	1e-19	100
lcl|TR105810_c0_g1_i1|m.1386	A0A023FF50_9ACAR	52.83	53	25	0	36	88	10	62	7e-10	67.8
lcl|TR105810_c0_g1_i1|m.1386	V5H873_IXORI	50.98	51	25	0	37	87	1	51	2e-06	56.6
lcl|TR105810_c0_g1_i1|m.1386	B7PWS7_IXOSC	45.61	57	31	0	32	88	3	59	5e-05	51.6
lcl|TR105852_c0_g2_i1|m.1395	A0A085LVM7_9BILA	46.34	164	87	1	13	175	251	414	4e-36	155
lcl|TR105852_c0_g2_i1|m.1395	A0A085LVM7_9BILA	42.24	116	66	1	10	124	25	140	1e-20	103
lcl|TR105852_c0_g2_i1|m.1395	A0A085M2A8_9BILA	45.12	164	83	2	13	175	121	278	4e-35	151
lcl|TR105852_c0_g2_i1|m.1395	A0A096M5I9_POEFO	42.51	167	95	1	13	178	345	511	3e-34	149
lcl|TR105852_c0_g2_i1|m.1395	A0A085N4M9_9BILA	42.51	167	95	1	10	175	25	191	2e-32	142
lcl|TR105852_c0_g2_i1|m.1395	A0A085LL74_9BILA	47.33	150	77	2	29	177	8	156	2e-31	139
lcl|TR105856_c0_g1_i1|m.1398	A0A067PYX9_9HOMO	34.15	82	39	1	15	96	79	145	4e-05	52
lcl|TR105856_c0_g1_i1|m.1398	A7SDI1_NEMVE	36.17	94	55	2	7	95	519	612	5e-05	51.6
lcl|TR105856_c0_g1_i1|m.1398	W4Y5A2_STRPU	33.7	92	60	1	14	105	335	425	8e-05	51.2
lcl|TR105864_c0_g1_i1|m.1403	F1NEW4_CHICK	80	110	22	0	20	129	49	158	8e-38	160
lcl|TR105864_c0_g1_i1|m.1403	U3JQF7_FICAL	79.63	108	22	0	22	129	51	158	2e-37	159
lcl|TR105864_c0_g1_i1|m.1403	H9GN67_ANOCA	77.06	109	25	0	22	130	47	155	1e-34	149
lcl|TR105864_c0_g1_i1|m.1403	H0YYK2_TAEGU	91.8	61	5	0	69	129	1	61	7e-23	110
lcl|TR105864_c0_g1_i1|m.1403	A0A091LRC3_CARIC	90.16	61	6	0	69	129	1	61	7e-23	110
lcl|TR105869_c0_g1_i1|m.1404	F4P546_BATDJ	100	124	0	0	1	124	81	204	4e-47	191
lcl|TR105873_c0_g1_i1|m.1406	F4P0R7_BATDJ	100	159	0	0	1	159	644	802	6e-84	313
lcl|TR105873_c0_g1_i1|m.1406	F4PF37_BATDJ	56.05	157	68	1	1	157	685	840	7e-43	177
lcl|TR105873_c0_g1_i1|m.1406	F4P7J5_BATDJ	55.97	159	69	1	1	159	685	842	3e-42	175
lcl|TR105873_c0_g1_i1|m.1406	F4PED6_BATDJ	55.35	159	70	1	1	159	687	844	7e-42	174
lcl|TR105873_c0_g1_i1|m.1406	F4NU70_BATDJ	56.41	156	67	1	1	156	687	841	9e-42	173
lcl|TR105912_c0_g1_i1|m.1414	A0A060YKJ6_ONCMY	51.28	78	38	0	1	78	55	132	3e-16	88.6
lcl|TR105912_c0_g1_i1|m.1414	A0A060YJR9_ONCMY	50	78	39	0	1	78	23	100	9e-13	77.4
lcl|TR105912_c0_g1_i1|m.1414	W5N5J3_LEPOC	45	80	43	1	1	79	486	565	6e-10	68.2
lcl|TR105912_c0_g1_i1|m.1414	R7U2D0_CAPTE	41.25	80	46	1	1	79	424	503	2e-09	66.6
lcl|TR105912_c0_g1_i1|m.1414	R7U2D0_CAPTE	40.28	72	42	1	4	74	526	597	3e-06	55.5
lcl|TR105912_c0_g1_i1|m.1414	A0A093L5S8_EURHL	45.57	79	42	1	1	78	264	342	2e-09	66.2
lcl|TR105937_c0_g1_i1|m.1420	H3A8G1_LATCH	34.62	78	50	1	6	82	205	282	2e-06	56.6
lcl|TR105937_c0_g1_i1|m.1420	H2ZUV7_LATCH	34.62	78	50	1	6	82	148	225	4e-06	55.5
lcl|TR105937_c0_g1_i1|m.1420	H3AFU3_LATCH	35.44	79	50	1	6	83	84	162	3e-05	52.4
lcl|TR105941_c0_g1_i1|m.1423	A0A096LWH5_POEFO	33.33	261	159	4	3	261	9	256	1e-36	158
lcl|TR105941_c0_g1_i1|m.1423	A0A085M2A9_9BILA	35.25	261	145	4	3	261	23	261	1e-36	158
lcl|TR105941_c0_g1_i1|m.1423	A0A085LVM9_9BILA	36.58	257	136	4	3	257	99	330	4e-36	156
lcl|TR105941_c0_g1_i1|m.1423	A0A023FF50_9ACAR	31.95	266	152	4	3	261	11	254	3e-33	146
lcl|TR105941_c0_g1_i1|m.1423	A0A077ZJI5_TRITR	32.33	266	154	6	3	267	10	250	2e-29	134
lcl|TR105967_c0_g1_i1|m.1436	F6WDD2_ORNAN	80	270	54	0	1	270	78	347	4e-124	449
lcl|TR105967_c0_g1_i1|m.1436	H0ZSC1_TAEGU	79.26	270	55	1	1	270	78	346	5e-121	438
lcl|TR105967_c0_g1_i1|m.1436	K7F1C6_PELSI	76.67	270	63	0	1	270	78	347	3e-120	436
lcl|TR105967_c0_g1_i1|m.1436	F7DPS2_XENTR	79.63	270	54	1	1	269	78	347	1e-119	434
lcl|TR105967_c0_g1_i1|m.1436	G3VE71_SARHA	75.93	270	62	1	1	270	78	344	4e-118	428
lcl|TR105982_c0_g1_i1|m.1442	E6ZF57_DICLA	37.5	64	40	0	38	101	390	453	6e-05	51.6
lcl|TR105982_c0_g1_i1|m.1442	W5LUJ6_ASTMX	40.62	64	38	0	39	102	155	218	7e-05	51.2
lcl|TR105984_c0_g1_i1|m.1443	M1WIP6_CLAP2	38.33	60	36	1	51	110	288	346	1e-06	57
lcl|TR105984_c0_g1_i1|m.1443	A0A074RM95_9HOMO	43.75	64	35	1	48	110	618	681	2e-06	56.6
lcl|TR105984_c0_g1_i1|m.1443	M1VZE2_CLAP2	38.33	60	36	1	51	110	586	644	7e-06	54.3
lcl|TR105984_c0_g1_i1|m.1443	M1WIR0_CLAP2	35.38	65	41	1	46	110	781	844	3e-05	52.4
lcl|TR105984_c0_g1_i1|m.1443	A0A074RLR4_9HOMO	39.06	64	38	1	48	110	520	583	5e-05	51.6
lcl|TR105984_c0_g2_i1|m.1444	M1WIP6_CLAP2	38.33	60	36	1	51	110	288	346	1e-06	57
lcl|TR105984_c0_g2_i1|m.1444	A0A074RM95_9HOMO	43.75	64	35	1	48	110	618	681	2e-06	56.6
lcl|TR105984_c0_g2_i1|m.1444	M1VZE2_CLAP2	38.33	60	36	1	51	110	586	644	7e-06	54.3
lcl|TR105984_c0_g2_i1|m.1444	M1WIR0_CLAP2	35.38	65	41	1	46	110	781	844	3e-05	52.4
lcl|TR105984_c0_g2_i1|m.1444	A0A074RLR4_9HOMO	39.06	64	38	1	48	110	520	583	5e-05	51.6
lcl|TR105986_c0_g1_i1|m.1445	A0A096LYT1_POEFO	39.26	135	76	3	3	135	201	331	1e-15	86.7
lcl|TR105986_c0_g1_i1|m.1445	L7LV76_9ACAR	33.83	133	80	2	3	135	162	286	5e-13	78.2
lcl|TR105986_c0_g1_i1|m.1445	E5T2K5_TRISP	34.06	138	84	3	4	135	175	311	7e-12	74.3
lcl|TR105986_c0_g1_i1|m.1445	L7MEK2_9ACAR	33.59	128	77	2	8	135	85	204	9e-12	73.9
lcl|TR105986_c0_g1_i1|m.1445	A0A085NAC3_9BILA	37.78	135	78	4	3	135	201	331	2e-11	73.2
lcl|TR105998_c0_g1_i1|m.1450	K7EYV5_PELSI	49.33	75	37	1	2	75	82	156	1e-12	77
lcl|TR105998_c0_g1_i1|m.1450	I1F4L3_AMPQE	48	75	38	1	2	75	385	459	8e-12	74.3
lcl|TR105998_c0_g1_i1|m.1450	I1EK65_AMPQE	46.67	75	39	1	2	75	439	513	3e-11	72.4
lcl|TR105998_c0_g1_i1|m.1450	I1E6S4_AMPQE	46.67	75	39	1	2	75	64	138	3e-11	72.4
lcl|TR105998_c0_g1_i1|m.1450	I1ELP3_AMPQE	46.67	75	39	1	2	75	319	393	3e-11	72.4
lcl|TR106010_c0_g1_i1|m.1454	W4XRM9_STRPU	61.11	126	48	1	1	125	436	561	2e-36	156
lcl|TR106010_c0_g1_i1|m.1454	W4ZG04_STRPU	58.73	126	51	1	1	125	449	574	2e-36	155
lcl|TR106010_c0_g1_i1|m.1454	W4YBE9_STRPU	56	125	55	0	1	125	294	418	5e-35	151
lcl|TR106010_c0_g1_i1|m.1454	W4VRF1_9DIPT	54.03	124	57	0	2	125	455	578	3e-34	148
lcl|TR106010_c0_g1_i1|m.1454	W4YX27_STRPU	58.87	124	48	3	2	124	369	490	1e-32	143
lcl|TR106031_c0_g1_i1|m.1462	A0A068UKZ7_COFCA	98.09	157	3	0	1	157	1	157	4e-90	333
lcl|TR106031_c0_g1_i1|m.1462	M8AVR5_TRIUA	98.73	157	2	0	1	157	193	349	2e-89	331
lcl|TR106031_c0_g1_i1|m.1462	M4EPI7_BRARP	99.36	157	1	0	1	157	1	157	4e-89	330
lcl|TR106031_c0_g1_i1|m.1462	F4HUA0_ARATH	99.36	157	1	0	1	157	1	157	3e-88	328
lcl|TR106031_c0_g1_i1|m.1462	Q5MYA3_CICIN	98.09	157	3	0	1	157	1	157	3e-88	328
lcl|TR106034_c0_g1_i1|m.1465	F4P226_BATDJ	100	154	0	0	3	156	1	154	8e-78	293
lcl|TR106034_c0_g1_i1|m.1465	A0A098VR95_9MICR	55.42	166	62	2	3	156	1	166	5e-43	177
lcl|TR106034_c0_g1_i1|m.1465	A0A077WBC5_9FUNG	53.38	148	69	0	8	155	7	154	1e-36	156
lcl|TR106034_c0_g1_i1|m.1465	I4YJR7_WALSC	50.65	154	76	0	3	156	1	154	3e-36	155
lcl|TR106034_c0_g1_i1|m.1465	A0A067NK96_PLEOS	49.66	149	75	0	8	156	7	155	1e-34	150
lcl|TR106040_c0_g1_i1|m.1467	A0A093FBH3_TYTAL	90.32	217	21	0	1	217	2670	2886	2e-117	426
lcl|TR106040_c0_g1_i1|m.1467	G1NGN0_MELGA	89.86	217	22	0	1	217	1096	1312	4e-116	421
lcl|TR106040_c0_g1_i1|m.1467	U3IUD9_ANAPL	89.86	217	22	0	1	217	2232	2448	1e-115	420
lcl|TR106040_c0_g1_i1|m.1467	M7AVQ0_CHEMY	89.86	217	22	0	1	217	186	402	3e-115	418
lcl|TR106040_c0_g1_i1|m.1467	F7EDW9_CALJA	88.02	217	26	0	1	217	3144	3360	8e-115	417
lcl|TR106041_c0_g1_i1|m.1468	H2ZRS7_LATCH	50	130	65	0	1	130	33	162	3e-29	132
lcl|TR106041_c0_g1_i1|m.1468	G1P0A1_MYOLU	50.77	130	64	0	1	130	44	173	4e-29	131
lcl|TR106041_c0_g1_i1|m.1468	W5MMN2_LEPOC	49.62	131	65	1	1	130	45	175	1e-28	130
lcl|TR106041_c0_g1_i1|m.1468	G1T0K7_RABIT	51.54	130	63	0	1	130	42	171	2e-28	129
lcl|TR106041_c0_g1_i1|m.1468	G3T770_LOXAF	49.23	130	66	0	1	130	44	173	3e-28	129
lcl|TR106044_c0_g1_i1|m.1469	F4P4P5_BATDJ	56.97	165	43	3	48	184	64	228	2e-35	152
lcl|TR106054_c0_g1_i1|m.1472	H3A1B8_LATCH	60.61	99	39	0	30	128	15	113	1e-32	143
lcl|TR106054_c0_g1_i1|m.1472	H3A1B8_LATCH	38.37	86	49	4	45	128	120	203	4e-07	58.5
lcl|TR106054_c0_g1_i1|m.1472	W5MME0_LEPOC	60.18	113	45	0	16	128	19	131	6e-32	140
lcl|TR106054_c0_g1_i1|m.1472	W5MME0_LEPOC	38.03	71	42	2	45	113	138	208	4e-06	55.5
lcl|TR106054_c0_g1_i1|m.1472	A7E2K5_DANRE	59.26	108	41	1	21	128	11	115	4e-29	131
lcl|TR106054_c0_g1_i1|m.1472	I3J659_ORENI	60.55	109	37	2	21	128	19	122	1e-28	130
lcl|TR106054_c0_g1_i1|m.1472	I3J659_ORENI	40	65	37	2	45	107	129	193	4e-05	52
lcl|TR106054_c0_g1_i1|m.1472	H2M5D4_ORYLA	60.19	108	39	2	21	128	11	114	2e-28	129
lcl|TR106056_c0_g1_i1|m.1473	A0A096LWH5_POEFO	37.63	186	114	2	6	190	82	266	5e-26	122
lcl|TR106056_c0_g1_i1|m.1473	A0A077ZJI5_TRITR	33.86	189	113	3	2	189	77	254	6e-20	102
lcl|TR106056_c0_g1_i1|m.1473	A0A085LQH2_9BILA	33	203	125	3	2	200	85	280	9e-20	101
lcl|TR106056_c0_g1_i1|m.1473	A0A085N373_9BILA	32.8	189	115	3	2	189	50	227	2e-19	100
lcl|TR106056_c0_g1_i1|m.1473	A0A085LVM9_9BILA	33.33	180	110	2	1	180	164	333	2e-19	99.8
lcl|TR106065_c0_g1_i1|m.1476	Q9YGS2_TAKRU	31.03	145	81	3	1	137	460	593	5e-12	74.7
lcl|TR106065_c0_g1_i1|m.1476	I3KYE5_ORENI	28.47	137	90	2	2	137	60	189	4e-09	65.1
lcl|TR106065_c0_g1_i1|m.1476	W5LUJ6_ASTMX	37.78	90	56	0	48	137	155	244	3e-08	62.4
lcl|TR106065_c0_g1_i1|m.1476	W4Z8I9_STRPU	29.71	138	89	1	1	138	465	594	4e-08	62
lcl|TR106065_c0_g1_i1|m.1476	H2N0V9_ORYLA	28.37	141	91	2	1	137	408	542	6e-08	61.6
lcl|TR106067_c0_g1_i1|m.1479	H3ALW6_LATCH	30.11	93	62	2	50	142	69	158	1e-06	56.6
lcl|TR106067_c0_g1_i1|m.1479	E7F3G4_DANRE	25.22	115	82	1	29	143	106	216	3e-06	55.8
lcl|TR106073_c1_g1_i1|m.1481	J9L7J5_ACYPI	32.86	213	136	3	1	211	4	211	6e-26	122
lcl|TR106073_c1_g1_i1|m.1481	J9M7S8_ACYPI	33.49	209	136	3	5	211	5	212	1e-25	121
lcl|TR106073_c1_g1_i1|m.1481	J9KQD0_ACYPI	30.56	216	146	1	5	216	358	573	3e-25	120
lcl|TR106073_c1_g1_i1|m.1481	X1XNU4_ACYPI	33.33	183	115	3	28	208	7	184	1e-21	108
lcl|TR106073_c1_g1_i1|m.1481	J9LCP3_ACYPI	29.91	214	147	3	1	211	6	219	1e-20	105
lcl|TR106081_c0_g1_i1|m.1483	H2LNE9_ORYLA	53.25	77	36	0	19	95	222	298	2e-16	89.7
lcl|TR106081_c0_g1_i1|m.1483	U3J7L9_ANAPL	57.14	77	33	0	19	95	155	231	2e-16	89.4
lcl|TR106081_c0_g1_i1|m.1483	E1BQ99_CHICK	57.14	77	33	0	19	95	224	300	4e-16	88.2
lcl|TR106081_c0_g1_i1|m.1483	G3WUJ8_SARHA	57.14	77	33	0	19	95	224	300	6e-16	87.8
lcl|TR106081_c0_g1_i1|m.1483	G1KCG8_ANOCA	55.84	77	34	0	19	95	224	300	1e-15	87
lcl|TR106090_c0_g1_i1|m.1490	C3ZYH4_BRAFL	32.52	163	93	6	4	156	57	212	6e-13	77.8
lcl|TR106090_c0_g1_i1|m.1490	A0A060XC41_ONCMY	30.12	166	96	6	6	156	151	311	4e-12	75.1
lcl|TR106090_c0_g1_i1|m.1490	A7SIG9_NEMVE	32.34	167	91	7	2	156	53	209	6e-10	68.2
lcl|TR106090_c0_g1_i1|m.1490	C3Z0X4_BRAFL	35.58	104	60	2	4	102	1184	1285	3e-09	65.9
lcl|TR106090_c0_g1_i1|m.1490	R7VH99_CAPTE	29.61	152	87	6	9	156	33	168	8e-06	54.3
lcl|TR106097_c0_g1_i1|m.1493	F4NWR8_BATDJ	100	182	0	0	1	182	814	995	3e-71	271
lcl|TR106120_c0_g1_i1|m.1501	E4V4A8_ARTGP	44.35	115	63	1	4	117	1345	1459	2e-24	115
lcl|TR106120_c0_g1_i1|m.1501	A0A074RD40_9HOMO	43.93	107	58	1	15	119	306	412	2e-22	109
lcl|TR106120_c0_g1_i1|m.1501	A0A074RM95_9HOMO	42.73	110	61	1	12	119	619	728	4e-22	108
lcl|TR106120_c0_g1_i1|m.1501	A0A074RMK0_9HOMO	40.91	110	63	1	12	119	446	555	5e-22	108
lcl|TR106120_c0_g1_i1|m.1501	A0A060VW34_ONCMY	44.55	101	56	0	18	118	116	216	5e-22	108
lcl|TR106134_c0_g1_i1|m.1506	F1PHW7_CANFA	88.43	121	14	0	1	121	34	154	1e-64	249
lcl|TR106134_c0_g1_i1|m.1506	D2HWA4_AILME	88.43	121	14	0	1	121	34	154	2e-64	249
lcl|TR106134_c0_g1_i1|m.1506	F7EBX9_XENTR	90.91	121	11	0	1	121	74	194	2e-64	249
lcl|TR106134_c0_g1_i1|m.1506	G3TZ64_LOXAF	88.43	121	14	0	1	121	34	154	2e-64	249
lcl|TR106134_c0_g1_i1|m.1506	G1PE49_MYOLU	88.43	121	14	0	1	121	72	192	2e-64	248
lcl|TR106139_c0_g1_i1|m.1508	H3BGB7_LATCH	27.4	219	155	2	128	343	183	400	2e-15	88.2
lcl|TR106139_c0_g1_i1|m.1508	M3ZSH9_XIPMA	22.5	280	204	4	61	337	537	806	2e-15	88.2
lcl|TR106139_c0_g1_i1|m.1508	H3AWM2_LATCH	25.57	219	159	2	128	343	68	285	2e-14	85.1
lcl|TR106139_c0_g1_i1|m.1508	H3ARX1_LATCH	24.42	258	191	2	89	343	1	257	6e-14	83.6
lcl|TR106139_c0_g1_i1|m.1508	F6W4X9_XENTR	33.57	140	92	1	153	292	961	1099	2e-13	81.6
lcl|TR10613_c0_g1_i1|m.1509	A0A060YRV8_ONCMY	32.93	167	112	0	21	187	30	196	1e-16	90.9
lcl|TR10613_c0_g1_i1|m.1509	Q3LG56_DANRE	28.42	183	131	0	5	187	835	1017	6e-16	88.6
lcl|TR10613_c0_g1_i1|m.1509	H2ZV52_LATCH	31.49	181	119	3	10	189	124	300	1e-14	84.3
lcl|TR10613_c0_g1_i1|m.1509	A0A060Z7X0_ONCMY	31.74	167	114	0	21	187	62	228	1e-14	84.3
lcl|TR10613_c0_g1_i1|m.1509	H3A729_LATCH	29.89	174	117	3	15	187	129	298	2e-14	83.6
lcl|TR106156_c0_g1_i1|m.1513	A0A023FAV8_TRIIF	33.86	127	78	3	12	137	146	267	2e-07	59.7
lcl|TR106156_c0_g1_i1|m.1513	T1IFI0_RHOPR	28.32	113	77	2	12	124	3	111	7e-05	51.2
lcl|TR106156_c0_g1_i1|m.1513	A0A023FB05_TRIIF	28.77	146	94	4	12	154	182	320	9e-05	50.8
lcl|TR106158_c0_g1_i1|m.1514	I7G6K5_MACFA	98.28	58	1	0	8	65	39	96	2e-26	122
lcl|TR106158_c0_g1_i1|m.1514	G1NH02_MELGA	75	128	27	1	2	129	76	198	8e-24	114
lcl|TR106158_c0_g1_i1|m.1514	A0A091P2Q0_APAVI	92.19	128	6	1	2	129	73	196	1e-23	113
lcl|TR106158_c0_g1_i1|m.1514	F1S4B2_PIG	96.09	128	3	1	2	129	116	241	1e-21	107
lcl|TR106158_c0_g1_i1|m.1514	G2HGZ5_PANTR	100	142	0	0	14	155	1	142	4e-20	102
lcl|TR106172_c0_g1_i1|m.1519	A0A023F6C4_TRIIF	34.02	194	124	2	6	198	13	203	4e-25	119
lcl|TR106172_c0_g1_i1|m.1519	A0A023F6E7_TRIIF	32.46	191	127	1	8	198	15	203	4e-25	119
lcl|TR106172_c0_g1_i1|m.1519	A0A023F6W0_TRIIF	34.38	192	124	1	12	203	522	711	7e-25	118
lcl|TR106172_c0_g1_i1|m.1519	A0A023F6Z7_TRIIF	34.38	192	124	1	12	203	19	208	7e-25	118
lcl|TR106172_c0_g1_i1|m.1519	A0A023F6W7_TRIIF	33.33	192	126	1	12	203	19	208	7e-25	118
lcl|TR106177_c0_g1_i1|m.1521	M4AZN2_XIPMA	32.74	113	76	0	3	115	140	252	2e-10	70.1
lcl|TR106177_c0_g1_i1|m.1521	J3Q054_PUCT1	33.86	127	82	1	3	127	705	831	4e-10	68.6
lcl|TR106177_c0_g1_i1|m.1521	A0A016UX19_9BILA	33.67	98	64	1	1	97	46	143	7e-10	67.8
lcl|TR106177_c0_g1_i1|m.1521	A0A023F6E6_TRIIF	30	130	91	0	3	132	478	607	8e-10	67.8
lcl|TR106177_c0_g1_i1|m.1521	W5PYH4_SHEEP	32.2	118	78	1	4	121	76	191	1e-09	67.4
lcl|TR106190_c0_g1_i1|m.1524	L7LSG9_9ACAR	26.74	187	123	6	6	186	334	512	4e-05	52
lcl|TR106195_c0_g1_i1|m.1526	F4NRQ7_BATDJ	100	110	0	0	1	110	258	367	2e-58	229
lcl|TR106195_c0_g1_i1|m.1526	E5R0F8_ARTGP	77.27	110	25	0	1	110	233	342	2e-46	189
lcl|TR106195_c0_g1_i1|m.1526	W6QC55_PENRO	75.45	110	27	0	1	110	232	341	4e-45	184
lcl|TR106195_c0_g1_i1|m.1526	G0VD09_NAUCC	77.48	111	24	1	1	110	232	342	1e-44	183
lcl|TR106195_c0_g1_i1|m.1526	R4X6Q1_TAPDE	74.55	110	28	0	1	110	247	356	2e-44	182
lcl|TR106209_c0_g1_i1|m.1532	V5BWF3_TRYCR	73.19	138	37	0	10	147	1	138	1e-38	164
lcl|TR106209_c0_g1_i1|m.1532	A0A061IXL7_TRYRA	65.05	186	58	2	10	189	1	185	2e-35	152
lcl|TR106209_c0_g1_i1|m.1532	Q4DFU5_TRYCC	59.69	196	71	2	10	197	1	196	2e-34	150
lcl|TR106209_c0_g1_i1|m.1532	A4HUY7_LEIIN	61.54	169	48	3	9	167	121	282	2e-34	150
lcl|TR106209_c0_g1_i1|m.1532	Q4E3L9_TRYCC	58.51	188	78	0	10	197	1	188	3e-33	145
lcl|TR106215_c0_g1_i1|m.1539	F4P2U9_BATDJ	100	100	0	0	1	100	12	111	7e-41	170
lcl|TR106226_c0_g1_i1|m.1546	H3ABX8_LATCH	24.11	224	164	3	3	220	147	370	1e-12	78.2
lcl|TR106226_c0_g1_i1|m.1546	H3A4B6_LATCH	27.4	208	140	4	19	220	115	317	2e-12	77.4
lcl|TR106226_c0_g1_i1|m.1546	F6Z0A6_XENTR	32.3	161	105	3	5	162	156	315	2e-12	77.4
lcl|TR106226_c0_g1_i1|m.1546	H3AIW2_LATCH	30.56	144	99	1	21	163	171	314	3e-12	77
lcl|TR106226_c0_g1_i1|m.1546	H2ZY03_LATCH	27.8	205	140	4	10	211	43	242	6e-12	75.5
lcl|TR106230_c0_g1_i1|m.1548	A0A096LWH5_POEFO	33.58	137	88	2	1	136	134	268	3e-13	78.6
lcl|TR106230_c0_g1_i1|m.1548	A0A085LQH2_9BILA	28.67	143	90	2	1	139	141	275	5e-09	65.1
lcl|TR106230_c0_g1_i1|m.1548	A0A085N373_9BILA	28.91	128	74	4	1	125	106	219	2e-07	60.1
lcl|TR106230_c0_g1_i1|m.1548	A0A096M937_POEFO	29.23	130	86	2	1	125	70	198	3e-07	59.3
lcl|TR106230_c0_g1_i1|m.1548	A0A023FF50_9ACAR	27.89	147	87	4	1	147	149	276	5e-07	58.5
lcl|TR106233_c0_g1_i1|m.1550	W4YK08_STRPU	46.31	149	80	0	4	152	409	557	3e-31	138
lcl|TR106233_c0_g1_i1|m.1550	W4Y122_STRPU	43.51	154	85	1	1	152	597	750	2e-28	129
lcl|TR106233_c0_g1_i1|m.1550	A0A085N373_9BILA	41.45	152	89	0	1	152	412	563	3e-28	129
lcl|TR106233_c0_g1_i1|m.1550	W4LK76_9DELT	43.62	149	84	0	4	152	210	358	3e-28	129
lcl|TR106233_c0_g1_i1|m.1550	X1WXW3_ACYPI	43.42	152	86	0	1	152	540	691	3e-27	125
lcl|TR106243_c0_g1_i1|m.1557	F4P925_BATDJ	100	117	0	0	37	153	90	206	2e-60	235
lcl|TR106243_c0_g1_i1|m.1557	A0A075AXZ6_9FUNG	89.83	118	12	0	36	153	80	197	5e-59	231
lcl|TR106243_c0_g1_i1|m.1557	I1C181_RHIO9	81.9	116	21	0	38	153	58	173	8e-53	210
lcl|TR106243_c0_g1_i1|m.1557	A9TM73_PHYPA	81.67	120	22	0	34	153	74	193	3e-51	204
lcl|TR106243_c0_g1_i1|m.1557	A8QAD8_MALGO	80	125	17	2	37	153	70	194	9e-49	196
lcl|TR106243_c0_g2_i1|m.1560	F4P925_BATDJ	92.11	114	9	0	37	150	90	203	7e-53	210
lcl|TR106243_c0_g2_i1|m.1560	A0A075AXZ6_9FUNG	81.74	115	21	0	36	150	80	194	4e-51	204
lcl|TR106243_c0_g2_i1|m.1560	I1C181_RHIO9	75	112	28	0	38	149	58	169	2e-45	186
lcl|TR106243_c0_g2_i1|m.1560	A9TM73_PHYPA	73.5	117	31	0	34	150	74	190	8e-44	180
lcl|TR106243_c0_g2_i1|m.1560	A8QAD8_MALGO	72.13	122	26	2	37	150	70	191	1e-41	172
lcl|TR106251_c0_g1_i1|m.1566	W5NN95_LEPOC	36.73	226	136	2	2	223	12	234	1e-31	141
lcl|TR106251_c0_g1_i1|m.1566	A0A060T0U9_PYCCI	36.24	218	130	4	2	213	1128	1342	9e-29	131
lcl|TR106251_c0_g1_i1|m.1566	W5LUZ2_ASTMX	36.4	228	136	3	2	223	154	378	7e-28	128
lcl|TR106251_c0_g1_i1|m.1566	R4GAN3_ANOCA	34.96	226	141	2	1	223	165	387	6e-27	125
lcl|TR106251_c0_g1_i1|m.1566	R4GCR2_ANOCA	34.67	225	141	2	1	222	524	745	8e-27	125
lcl|TR106269_c0_g1_i1|m.1571	A0A096M251_POEFO	31.58	114	77	1	1	113	108	221	1e-11	73.9
lcl|TR106269_c0_g1_i1|m.1571	A0A085N373_9BILA	33.91	115	73	2	1	113	807	920	1e-11	73.6
lcl|TR106269_c0_g1_i1|m.1571	A0A085M257_9BILA	33.04	115	74	2	1	113	120	233	3e-11	72.4
lcl|TR106269_c0_g1_i1|m.1571	A0A096M5I9_POEFO	31.97	122	82	1	1	121	312	433	3e-11	72.4
lcl|TR106269_c0_g1_i1|m.1571	A0A077ZNF0_TRITR	32.23	121	81	1	1	120	133	253	4e-11	71.6
lcl|TR106276_c0_g1_i1|m.1575	Q9YGS2_TAKRU	30.73	205	121	6	5	202	372	562	1e-10	71.2
lcl|TR106276_c0_g1_i1|m.1575	E7F0R1_DANRE	27.94	204	122	4	5	202	93	277	8e-10	68.2
[truncated: 287,691+ more rows]

## Sheet: PFAM
# target name	accession	tlen	query name accession	qlen	E-value	score	bias	#	of	c-Evalue	i-Evalue	score	bias	from	to	from	to	from	to acc description of target
GIY-YIG	PF01541.20	78	lcl|TR100006_c0_g1_i1|m.1 -	100	0.0029	17.7	0.1	1	1	3.4e-07	0.0055	16.8	0.1	2	43	16	65	15	99 0.72 GIY-YIG catalytic domain
Ribosomal_S25	PF03297.11	101	lcl|TR100020_c0_g1_i1|m.4 -	147	0.18	11.9	5.7	1	2	0.00096	7.8	6.6	4	3	63	5	66	2	75 0.66 S25 ribosomal protein
Ribosomal_S25	PF03297.11	101	lcl|TR100020_c0_g1_i1|m.4 -	147	0.18	11.9	5.7	2	2	0.0034	27	4.9	0	43	73	91	122	80	134 0.84 S25 ribosomal protein
PVL_ORF50	PF07768.7	116	lcl|TR100020_c0_g1_i1|m.4 -	147	1.1	9.4	17.7	1	2	0.0038	31	4.8	9.2	53	108	7	58	1	62 0.49 PVL ORF-50-like family
PVL_ORF50	PF07768.7	116	lcl|TR100020_c0_g1_i1|m.4 -	147	1.1	9.4	17.7	2	2	7.5e-05	0.61	10.3	1.3	29	77	97	145	69	146 0.86 PVL ORF-50-like family
DUF1737	PF08410.6	53	lcl|TR100046_c0_g1_i1|m.5 -	121	0.14	11.9	0.3	1	2	0.038	610	0.2	0	4	13	20	29	18	37 0.82 Domain of unknown function (DUF1737)
DUF1737	PF08410.6	53	lcl|TR100046_c0_g1_i1|m.5 -	121	0.14	11.9	0.3	2	2	8.7e-05	1.4	8.7	0.1	16	31	79	94	74	96 0.87 Domain of unknown function (DUF1737)
DUF2009	PF09418.6	456	lcl|TR10010_c0_g2_i1|m.10 -	169	0.0094	14.9	0.1	1	1	6.4e-07	0.01	14.8	0.1	91	137	60	107	42	141 0.84 Protein of unknown function (DUF2009)
Transposase_22	PF02994.10	351	lcl|TR10013_c0_g1_i1|m.18 -	110	0.0032	16.3	2.4	1	1	1.8e-06	0.0036	16.2	2.4	94	188	6	99	1	106 0.76 L1 transposable element
DUF1664	PF07889.8	124	lcl|TR10013_c0_g1_i1|m.18 -	110	0.0047	16.8	2.3	1	1	3.1e-06	0.0063	16.3	2.3	55	124	6	75	2	75 0.93 Protein of unknown function (DUF1664)
SHE3	PF17078.1	228	lcl|TR10013_c0_g1_i1|m.18 -	110	0.0071	15.9	2.1	1	1	4.3e-06	0.0088	15.6	2.1	42	106	14	78	3	88 0.88 SWI5-dependent HO expression protein 3
Tropomyosin	PF00261.16	237	lcl|TR10013_c0_g1_i1|m.18 -	110	0.0077	15.5	1.2	1	1	4.7e-06	0.0094	15.2	1.2	12	81	14	84	5	90 0.80 Tropomyosin
XhlA	PF10779.5	67	lcl|TR10013_c0_g1_i1|m.18 -	110	0.047	13.7	2.5	1	2	0.00033	0.67	10	0.4	9	48	15	54	5	54 0.86 Haemolysin XhlA
XhlA	PF10779.5	67	lcl|TR10013_c0_g1_i1|m.18 -	110	0.047	13.7	2.5	2	2	2.6e-05	0.053	13.6	0.6	5	47	32	74	28	76 0.92 Haemolysin XhlA
Ste5_C	PF12194.4	189	lcl|TR10013_c0_g1_i1|m.18 -	110	0.047	13.5	0.2	1	1	2.3e-05	0.047	13.5	0.2	22	84	7	70	1	106 0.84 Protein kinase Fus3-binding
DUF3450	PF11932.4	241	lcl|TR10013_c0_g1_i1|m.18 -	110	0.054	12.6	2.6	1	1	3.2e-05	0.065	12.4	2.6	41	116	7	82	4	87 0.92 Protein of unknown function (DUF3450)
zf-C4H2	PF10146.5	202	lcl|TR10013_c0_g1_i1|m.18 -	110	0.14	12.3	1.7	1	1	7.4e-05	0.15	12.2	1.7	40	110	5	70	2	105 0.73 Zinc finger-containing protein
Transposase_22	PF02994.10	351	lcl|TR100145_c0_g1_i1|m.20 -	104	1.1e-06	27.7	0	1	1	7.4e-11	1.2e-06	27.6	0	213	293	21	101	2	103 0.84 L1 transposable element
Transposase_22	PF02994.10	351	lcl|TR100149_c0_g1_i1|m.21 -	211	2.1e-18	66.3	1.4	1	1	8.1e-22	2.6e-18	65.9	1.4	123	313	3	191	2	203 0.92 L1 transposable element
SlyX	PF04102.8	67	lcl|TR100149_c0_g1_i1|m.21 -	211	0.0064	17	2	1	1	3.7e-06	0.012	16.1	2	3	46	6	49	4	64 0.89 SlyX
Lebercilin	PF15619.2	193	lcl|TR100149_c0_g1_i1|m.21 -	211	0.2	11.1	7.7	1	2	1.5e-05	0.049	13.1	3.7	62	117	1	56	1	69 0.94 Ciliary protein causing Leber congenital amaurosis disease
Lebercilin	PF15619.2	193	lcl|TR100149_c0_g1_i1|m.21 -	211	0.2	11.1	7.7	2	2	0.28	920	-0.8	0.1	61	81	151	171	137	191 0.63 Ciliary protein causing Leber congenital amaurosis disease
Snapin_Pallidin	PF14712.2	89	lcl|TR100149_c0_g1_i1|m.21 -	211	0.25	11.7	6.2	1	2	4e-05	0.13	12.6	2.5	12	76	5	69	1	73 0.86 Snapin/Pallidin
Snapin_Pallidin	PF14712.2	89	lcl|TR100149_c0_g1_i1|m.21 -	211	0.25	11.7	6.2	2	2	0.28	910	0.3	0.1	35	64	151	181	147	186 0.76 Snapin/Pallidin
DUF16	PF01519.12	104	lcl|TR100149_c0_g1_i1|m.21 -	211	0.55	10.6	4.2	1	2	7.5e-05	0.24	11.7	1.6	30	76	2	48	1	72 0.81 Protein of unknown function DUF16
DUF16	PF01519.12	104	lcl|TR100149_c0_g1_i1|m.21 -	211	0.55	10.6	4.2	2	2	1.7	5500	-2.3	0	38	58	147	167	136	173 0.63 Protein of unknown function DUF16
Coprogen_oxidas	PF01218.14	296	lcl|TR100157_c0_g1_i1|m.23 -	167	2.2e-65	220.1	0.2	1	1	3.1e-69	2.5e-65	220	0.2	51	203	1	166	1	167 0.95 Coproporphyrinogen III oxidase
T6SS_VasE	PF05936.8	427	lcl|TR100157_c0_g1_i1|m.23 -	167	0.094	11.3	0	1	1	1.5e-05	0.12	10.9	0	367	401	40	74	36	79 0.89 Bacterial Type VI secretion, VC_A0110, EvfL, ImpJ, VasE
LTV	PF04180.10	381	lcl|TR100168_c0_g1_i1|m.27 -	148	1.8e-06	27.9	0.7	1	1	2e-10	3.3e-06	27	0.7	332	381	17	122	1	122 0.76 Low temperature viability protein
CAGE1	PF15066.2	528	lcl|TR100171_c0_g1_i1|m.28 -	102	0.012	14.1	0.1	1	1	3.9e-06	0.016	13.8	0.1	336	370	39	73	35	79 0.92 Cancer-associated gene protein 1 family
IL31	PF15209.2	132	lcl|TR100171_c0_g1_i1|m.28 -	102	0.016	14.8	0	1	1	5.1e-06	0.021	14.5	0	34	90	13	72	7	81 0.85 Interleukin 31
PilZ_2	PF16823.1	136	lcl|TR100171_c0_g1_i1|m.28 -	102	0.066	13.1	0.1	1	1	2.2e-05	0.089	12.7	0.1	23	65	52	94	49	100 0.91 Atypical PilZ domain, cyclic di-GMP receptor
TFIIB	PF00382.15	71	lcl|TR100171_c0_g1_i1|m.28 -	102	0.082	12.8	0.2	1	1	3.2e-05	0.13	12.2	0.2	34	67	35	68	28	72 0.90 Transcription factor TFIIB repeat
DDE_Tnp_Tn3	PF01526.13	390	lcl|TR100176_c0_g1_i1|m.29 -	117	0.027	13.1	0.1	1	1	2e-06	0.032	12.9	0.1	14	82	16	84	7	94 0.78 Tn3 transposase DDE domain
EcsC	PF12787.3	246	lcl|TR100177_c0_g1_i1|m.30 -	100	0.0036	16.9	3.2	1	1	2.5e-06	0.0045	16.6	3.2	1	67	20	86	20	98 0.86 EcsC protein family
RINT1_TIP1	PF04437.9	499	lcl|TR100177_c0_g1_i1|m.30 -	100	0.0038	16.1	2.9	1	1	2.3e-06	0.0042	15.9	2.9	69	149	4	88	1	94 0.83 RINT-1 / TIP-1 family
DUF2115	PF09888.5	164	lcl|TR100177_c0_g1_i1|m.30 -	100	0.11	12.8	4.5	1	1	7.5e-05	0.14	12.6	3.9	12	67	31	87	19	98 0.78 Uncharacterized protein conserved in archaea (DUF2115)
NadA	PF02445.12	295	lcl|TR100177_c0_g1_i1|m.30 -	100	0.13	11.3	5.1	1	1	8.3e-05	0.15	11	5.1	227	285	28	90	4	95 0.64 Quinolinate synthetase A protein
DUF3782	PF12644.3	64	lcl|TR100177_c0_g1_i1|m.30 -	100	0.15	12	4	1	1	0.00018	0.32	10.9	4	7	48	13	79	4	88 0.89 Protein of unknown function (DUF3782)
PCRF	PF03462.14	189	lcl|TR100177_c0_g1_i1|m.30 -	100	0.21	11.4	7.5	1	1	0.00013	0.24	11.2	7.5	3	84	4	89	2	98 0.62 PCRF domain
CHDCT2	PF08074.7	172	lcl|TR100177_c0_g1_i1|m.30 -	100	0.31	11.1	6.1	1	2	0.075	130	2.5	0.3	104	135	12	42	1	47 0.64 CHDCT2 (NUC038) domain
CHDCT2	PF08074.7	172	lcl|TR100177_c0_g1_i1|m.30 -	100	0.31	11.1	6.1	2	2	9.1e-05	0.16	12	1.2	37	78	47	90	44	99 0.85 CHDCT2 (NUC038) domain
Allexi_40kDa	PF05549.7	271	lcl|TR100177_c0_g1_i1|m.30 -	100	0.62	9.4	5.8	1	1	0.00036	0.66	9.3	5.8	65	145	6	88	1	98 0.76 Allexivirus 40kDa protein
DUF342	PF03961.9	452	lcl|TR100177_c0_g1_i1|m.30 -	100	2.2	6.7	12.7	1	1	0.0013	2.3	6.6	12.7	333	409	19	94	3	99 0.80 Protein of unknown function (DUF342)
Pkinase_Tyr	PF07714.13	260	lcl|TR10017_c0_g1_i1|m.31 -	104	1.4e-27	96.5	0.2	1	1	5.4e-30	4.3e-26	91.6	0.2	149	236	2	104	1	104 0.82 Protein tyrosine kinase
Pkinase	PF00069.21	262	lcl|TR10017_c0_g1_i1|m.31 -	104	2.3e-08	33.6	0	1	1	2.9e-12	2.3e-08	33.6	0	161	210	38	87	1	102 0.82 Protein kinase domain
GAT	PF03127.10	75	lcl|TR100182_c0_g1_i1|m.32 -	102	0.032	14.5	0.1	1	2	5e-06	0.082	13.2	0	19	60	31	74	11	76 0.83 GAT domain
GAT	PF03127.10	75	lcl|TR100182_c0_g1_i1|m.32 -	102	0.032	14.5	0.1	2	2	0.2	3200	-1.5	0	22	29	87	94	82	100 0.67 GAT domain
DEAD	PF00270.25	175	lcl|TR100193_c0_g1_i1|m.33 -	161	8.5e-31	106.9	0	1	1	1.9e-34	1e-30	106.6	0	46	173	3	123	1	125 0.95 DEAD/DEAH box helicase
AAA_22	PF13401.2	137	lcl|TR100193_c0_g1_i1|m.33 -	161	0.12	12.5	0	1	1	3.2e-05	0.17	12	0	83	117	70	103	30	123 0.72 AAA domain
SNF2_N	PF00176.19	307	lcl|TR100193_c0_g1_i1|m.33 -	161	0.13	11	0	1	1	2.4e-05	0.13	11	0	129	180	65	117	14	153 0.84 SNF2 family N-terminal domain
Exotox-A_bind	PF09101.6	262	lcl|TR1001_c0_g1_i1|m.35 -	353	0.046	12.9	0.0 1		1	4.4e-06	0.071	12.3	0	109	159	196	246	168	258 0.89 Exotoxin A binding
Exo_endo_phos_2	PF14529.2	119	lcl|TR100205_c0_g1_i1|m.36 -	100	0.069	12.8	0	1	1	5.5e-06	0.09	12.5	0	75	118	14	61	3	62 0.85 Endonuclease-reverse transcriptase
LIM	PF00412.18	58	lcl|TR100259_c0_g1_i1|m.45 -	114	0.0001	22.3	0.6	1	1	1.8e-08	0.00014	21.9	0.6	15	54	5	46	1	49 0.84 LIM domain
Tsg	PF04668.8	134	lcl|TR100259_c0_g1_i1|m.45 -	114	0.065	13.8	0.5	1	1	1.5e-05	0.12	12.9	0.5	106	120	10	24	6	36 0.89 Twisted gastrulation (Tsg) protein conserved region
S-antigen	PF05756.7	93	lcl|TR100268_c0_g1_i1|m.46 -	124	0.44	10.7	7.8	1	2	0.0012	19	5.4	0.6	31	85	21	76	12	83 0.67 S-antigen protein
S-antigen	PF05756.7	93	lcl|TR100268_c0_g1_i1|m.46 -	124	0.44	10.7	7.8	2	2	0.00012	1.9	8.7	2.5	46	78	84	116	76	123 0.77 S-antigen protein
RVT_1	PF00078.23	222	lcl|TR100279_c0_g1_i1|m.47 -	145	1.5e-10	40.8	0	1	1	1.2e-14	2e-10	40.4	0	2	86	51	145	50	145 0.87 Reverse transcriptase (RNA-dependent DNA polymerase)
HAD_2	PF13419.2	189	lcl|TR100292_c0_g1_i1|m.50 -	99	0.017	15.4	1.3	1	2	2.9e-05	0.48	10.7	0	154	187	7	41	1	41 0.86 Haloacid dehalogenase-like hydrolase
HAD_2	PF13419.2	189	lcl|TR100292_c0_g1_i1|m.50 -	99	0.017	15.4	1.3	2	2	0.0047	76	3.5	0.9	35	78	47	91	42	98 0.71 Haloacid dehalogenase-like hydrolase
Spem1	PF15670.1	250	lcl|TR100293_c0_g1_i1|m.51 -	99	0.036	13.5	0.7	1	1	2.1e-06	0.034	13.6	0.7	128	204	7	84	1	99 0.80 Spermatid maturation protein 1
RVT_1	PF00078.23	222	lcl|TR100469_c0_g1_i1|m.78 -	108	2.6e-13	49.9	0	1	1	1.8e-17	2.9e-13	49.7	0	6	94	4	97	1	105 0.88 Reverse transcriptase (RNA-dependent DNA polymerase)
Transposase_22	PF02994.10	351	lcl|TR100485_c0_g1_i1|m.80 -	117	1.5e-10	40.4	0.4	1	1	2.3e-13	1.7e-10	40.2	0.4	97	206	5	115	2	117 0.84 L1 transposable element
WASH_WAHD	PF11945.4	292	lcl|TR100485_c0_g1_i1|m.80 -	117	0.012	15.1	0.1	1	1	2e-05	0.015	14.7	0.1	23	75	4	56	1	60 0.90 WAHD domain of WASH complex
STAT_alpha	PF01017.16	178	lcl|TR100485_c0_g1_i1|m.80 -	117	0.013	15.2	1.4	1	1	2.5e-05	0.018	14.7	1.4	8	84	4	76	3	81 0.89 STAT protein, all-alpha domain
Spc7	PF08317.7	310	lcl|TR100485_c0_g1_i1|m.80 -	117	0.015	14	0.7	1	1	2.6e-05	0.019	13.7	0.7	215	282	4	71	2	81 0.85 Spc7 kinetochore protein
XhlA	PF10779.5	67	lcl|TR100485_c0_g1_i1|m.80 -	117	0.018	15	0.6	1	1	0.00015	0.11	12.6	0.2	5	38	17	50	14	69 0.83 Haemolysin XhlA
IFT57	PF10498.5	358	lcl|TR100485_c0_g1_i1|m.80 -	117	0.025	13.4	0.7	1	1	3.8e-05	0.028	13.3	0.7	223	290	5	75	1	91 0.62 Intra-flagellar transport protein 57
Jnk-SapK_ap_N	PF09744.5	156	lcl|TR100485_c0_g1_i1|m.80 -	117	0.029	14.4	2.1	1	1	4.9e-05	0.036	14.1	2.1	45	111	11	77	4	89 0.89 JNK_SAPK-associated protein-1
EzrA	PF06160.8	557	lcl|TR100485_c0_g1_i1|m.80 -	117	0.037	12.1	0.8	1	1	5.9e-05	0.044	11.8	0.8	338	403	10	75	4	85 0.82 Septation ring formation regulator, EzrA
BRE1	PF08647.7	95	lcl|TR100485_c0_g1_i1|m.80 -	117	0.039	13.9	0.2	1	1	9.1e-05	0.067	13.2	0.2	49	95	20	66	8	66 0.93 BRE1 E3 ubiquitin ligase
PEARLI-4	PF05278.8	269	lcl|TR100485_c0_g1_i1|m.80 -	117	0.049	13.1	0.5	1	1	8e-05	0.059	12.8	0.5	209	260	11	62	2	70 0.84 Arabidopsis phospholipase-like protein (PEARLI 4)
Prefoldin_2	PF01920.16	106	lcl|TR100485_c0_g1_i1|m.80 -	117	0.051	13.4	0.7	1	2	0.00027	0.2	11.5	0.1	62	101	9	48	2	53 0.86 Prefoldin subunit
Prefoldin_2	PF01920.16	106	lcl|TR100485_c0_g1_i1|m.80 -	117	0.051	13.4	0.7	2	2	0.38	280	1.4	0.1	8	35	47	74	44	83 0.67 Prefoldin subunit
DUF4055	PF13264.2	135	lcl|TR100485_c0_g1_i1|m.80 -	117	0.058	13.4	0.5	1	1	0.0001	0.076	13.1	0.5	61	108	11	55	5	80 0.75 Domain of unknown function (DUF4055)
LXG	PF04740.8	202	lcl|TR100485_c0_g1_i1|m.80 -	117	0.06	12.9	1.4	1	1	0.00011	0.082	12.5	1.4	107	176	6	75	3	78 0.92 LXG domain of WXG superfamily
Tropomyosin	PF00261.16	237	lcl|TR100485_c0_g1_i1|m.80 -	117	0.06	12.6	3.1	1	1	0.00017	0.12	11.5	3.1	9	71	13	72	4	90 0.46 Tropomyosin
DUF16	PF01519.12	104	lcl|TR100485_c0_g1_i1|m.80 -	117	0.075	13.4	0.4	1	1	0.00015	0.11	12.8	0.4	31	93	13	75	4	84 0.85 Protein of unknown function DUF16
ABC_tran_CTD	PF16326.1	76	lcl|TR100485_c0_g1_i1|m.80 -	117	0.094	12.8	0.7	1	1	0.00071	0.52	10.4	0.7	15	61	16	50	5	77 0.51 ABC transporter C-terminal domain
DUF1664	PF07889.8	124	lcl|TR100485_c0_g1_i1|m.80 -	117	0.11	12.3	1	1	2	0.00026	0.19	11.6	0.4	76	122	5	51	3	53 0.93 Protein of unknown function (DUF1664)
DUF1664	PF07889.8	124	lcl|TR100485_c0_g1_i1|m.80 -	117	0.11	12.3	1	2	2	0.85	630	0.2	0	39	65	49	75	48	79 0.54 Protein of unknown function (DUF1664)
APG6	PF04111.8	308	lcl|TR100485_c0_g1_i1|m.80 -	117	0.11	11.7	0.8	1	1	0.00018	0.13	11.5	0.8	55	116	14	75	3	88 0.82 Autophagy protein Apg6
THOC7	PF05615.9	128	lcl|TR100485_c0_g1_i1|m.80 -	117	0.13	12.4	2.4	1	1	0.00048	0.36	11	2.4	34	108	7	81	1	86 0.55 Tho complex subunit 7
FlaC_arch	PF05377.7	55	lcl|TR100485_c0_g1_i1|m.80 -	117	0.14	12.4	0.6	1	2	1.4	1000	0.1	0.1	19	35	7	23	4	25 0.67 Flagella accessory protein C (FlaC)
FlaC_arch	PF05377.7	55	lcl|TR100485_c0_g1_i1|m.80 -	117	0.14	12.4	0.6	2	2	0.00075	0.55	10.5	0.4	1	28	24	51	17	76 0.68 Flagella accessory protein C (FlaC)
TMPIT	PF07851.9	324	lcl|TR100485_c0_g1_i1|m.80 -	117	0.24	10.5	0.6	1	1	0.00041	0.3	10.1	0.6	27	92	6	70	3	82 0.71 TMPIT-like protein
TolA_bind_tri	PF16331.1	76	lcl|TR100485_c0_g1_i1|m.80 -	117	0.27	11.2	3.4	1	2	0.47	350	1.2	0.1	3	15	15	27	5	39 0.65 TolA binding protein trimerisation
TolA_bind_tri	PF16331.1	76	lcl|TR100485_c0_g1_i1|m.80 -	117	0.27	11.2	3.4	2	2	0.00067	0.49	10.4	0.8	2	41	42	80	41	85 0.85 TolA binding protein trimerisation
IL17R_fnIII_D2	PF16578.1	105	lcl|TR100489_c0_g1_i1|m.81 -	104	0.058	13.8	0.5	1	1	6.7e-06	0.11	12.9	0.5	74	99	39	64	27	68 0.76 Interleukin 17 receptor D
C8	PF08742.7	71	lcl|TR100491_c0_g1_i1|m.82 -	100	4.9e-19	68.4	8.5	1	2	0.8	6500	-2.5	0.2	42	47	16	21	6	28 0.51 C8 domain
C8	PF08742.7	71	lcl|TR100491_c0_g1_i1|m.82 -	100	4.9e-19	68.4	8.5	2	2	6.1e-23	4.9e-19	68.4	8.5	3	71	32	100	30	100 0.90 C8 domain
S4	PF01479.21	48	lcl|TR100491_c0_g1_i1|m.82 -	100	0.15	11.6	0	1	1	3.1e-05	0.25	10.9	0	10	33	72	95	70	96 0.93 S4 domain
RVT_1	PF00078.23	222	lcl|TR10053_c0_g1_i1|m.88 -	141	5e-14	52.2	0	1	1	3.2e-18	5.2e-14	52.2	0	66	185	8	138	1	141 0.89 Reverse transcriptase (RNA-dependent DNA polymerase)
Cir_Bir_Yir	PF06022.7	257	lcl|TR100562_c0_g1_i1|m.92 -	127	0.002	17.5	1.8	1	1	1.5e-07	0.0024	17.3	1.8	124	186	30	91	15	103 0.87 Plasmodium variant antigen protein Cir/Yir/Bir
RVT_1	PF00078.23	222	lcl|TR100579_c0_g1_i1|m.97 -	102	8.3e-11	41.7	0	1	1	6e-15	9.7e-11	41.5	0	7	93	3	94	2	101 0.88 Reverse transcriptase (RNA-dependent DNA polymerase)
zf-C2H2	PF00096.22	23	lcl|TR10063_c0_g1_i1|m.104 -	104	2.9e-05	24.1	2.4	1	1	3.1e-08	7.2e-05	22.9	2.4	1	23	78	100	78	100 0.98 Zinc finger, C2H2 type
zf-C2HE	PF16278.1	62	lcl|TR10063_c0_g1_i1|m.104 -	104	8.6e-05	22.8	1.9	1	2	2.9	6700	-2.5	0	37	39	26	28	9	38 0.59 C2HE / C2H2 / C2HC zinc-binding finger
zf-C2HE	PF16278.1	62	lcl|TR10063_c0_g1_i1|m.104 -	104	8.6e-05	22.8	1.9	2	2	4.9e-08	0.00011	22.4	1.4	38	61	79	102	46	103 0.88 C2HE / C2H2 / C2HC zinc-binding finger
zf-H2C2_2	PF13465.2	26	lcl|TR10063_c0_g1_i1|m.104 -	104	0.0031	17.8	5.9	1	3	3.4	7800	-2.4	0	15	18	26	29	23	33 0.70 Zinc-finger double domain
zf-H2C2_2	PF13465.2	26	lcl|TR10063_c0_g1_i1|m.104 -	104	0.0031	17.8	5.9	2	3	1.7e-05	0.04	14.3	0.4	6	26	69	89	66	89 0.83 Zinc-finger double domain
zf-H2C2_2	PF13465.2	26	lcl|TR10063_c0_g1_i1|m.104 -	104	0.0031	17.8	5.9	3	3	0.0093	21	5.7	0.2	2	10	93	101	92	104 0.86 Zinc-finger double domain
zf-C2H2_4	PF13894.2	24	lcl|TR10063_c0_g1_i1|m.104 -	104	0.0037	17.9	1.1	1	1	4.3e-06	0.0099	16.6	1.1	1	23	78	100	78	101 0.96 C2H2-type zinc finger
GATA	PF00320.23	36	lcl|TR10063_c0_g1_i1|m.104 -	104	0.0098	15.3	0	1	1	1e-05	0.023	14.1	0	6	33	63	90	62	93 0.91 GATA zinc finger
zf-C2H2_6	PF13912.2	27	lcl|TR10063_c0_g1_i1|m.104 -	104	0.025	14.4	2.9	1	1	2.5e-05	0.058	13.2	2.9	2	24	78	100	77	103 0.87 C2H2-type zinc finger
zf-C2H2_jaz	PF12171.4	27	lcl|TR10063_c0_g1_i1|m.104 -	104	0.06	13.5	0.7	1	1	5e-05	0.12	12.6	0.7	2	24	78	100	77	100 0.94 Zinc-finger double-stranded RNA-binding
zf-C2H2	PF00096.22	23	lcl|TR10063_c0_g2_i1|m.105 -	104	2.7e-05	24.2	2.4	1	1	2.7e-08	7.2e-05	22.9	2.4	1	23	78	100	78	100 0.98 Zinc finger, C2H2 type
zf-C2HE	PF16278.1	62	lcl|TR10063_c0_g2_i1|m.105 -	104	7.9e-05	22.9	1.5	1	2	2.5	6700	-2.5	0	37	39	26	28	9	38 0.59 C2HE / C2H2 / C2HC zinc-binding finger
zf-C2HE	PF16278.1	62	lcl|TR10063_c0_g2_i1|m.105 -	104	7.9e-05	22.9	1.5	2	2	4e-08	0.00011	22.5	1.1	38	61	79	102	47	103 0.90 C2HE / C2H2 / C2HC zinc-binding finger
zf-H2C2_2	PF13465.2	26	lcl|TR10063_c0_g2_i1|m.105 -	104	0.0016	18.6	5.1	1	3	2.9	7800	-2.4	0	15	18	26	29	23	33 0.70 Zinc-finger double domain
zf-H2C2_2	PF13465.2	26	lcl|TR10063_c0_g2_i1|m.105 -	104	0.0016	18.6	5.1	2	3	1.3e-05	0.035	14.5	0.2	6	26	69	89	66	89 0.83 Zinc-finger double domain
zf-H2C2_2	PF13465.2	26	lcl|TR10063_c0_g2_i1|m.105 -	104	0.0016	18.6	5.1	3	3	0.0079	21	5.7	0.2	2	10	93	101	92	104 0.86 Zinc-finger double domain
zf-C2H2_4	PF13894.2	24	lcl|TR10063_c0_g2_i1|m.105 -	104	0.0036	17.9	1.1	1	1	3.7e-06	0.0099	16.6	1.1	1	23	78	100	78	101 0.96 C2H2-type zinc finger
zf-C2H2_6	PF13912.2	27	lcl|TR10063_c0_g2_i1|m.105 -	104	0.025	14.4	2.9	1	1	2.2e-05	0.058	13.2	2.9	2	24	78	100	77	103 0.87 C2H2-type zinc finger
zf-C2H2_jaz	PF12171.4	27	lcl|TR10063_c0_g2_i1|m.105 -	104	0.061	13.5	0.7	1	1	4.3e-05	0.12	12.6	0.7	2	24	78	100	77	100 0.94 Zinc-finger double-stranded RNA-binding
RVT_1	PF00078.23	222	lcl|TR10064_c0_g1_i1|m.106 -	152	5.1e-14	52.2	0.1	1	1	3.7e-18	6e-14	52	0.1	6	108	41	149	30	151 0.84 Reverse transcriptase (RNA-dependent DNA polymerase)
NAD_binding_10	PF13460.2	174	lcl|TR100654_c0_g1_i1|m.109 -	11	4 0.06	1 13.	2 0.0		1	1 5.5e-0	6 0.08	9 12.	7 0.	0 11	5 15	1	2 4	0	1 48 0.84 NAD(P)H-binding
MCPVI	PF02993.10	225	lcl|TR100667_c0_g1_i1|m.112 -	15	0 0.003	2 17.	2 3.6		1	1 5e-0	7 0.00	4 16.	9 3.	6 11	4 16	7 7	3 12	7 5	6 140 0.85 Minor capsid protein VI
PAP_RNA-bind	PF04926.11	168	lcl|TR100667_c0_g1_i1|m.112 -	15	0 0.09	6 12.	1 0.0		1	1 1.6e-0	5 0.1	3 11.	7 0.	0 1	9 5	0 6	4 9	4 5	3 102 0.90 Poly(A) polymerase predicted RNA binding domain
RVT_1	PF00078.23	222	lcl|TR100728_c0_g1_i1|m.122 -	14	3 4.1e-1	7 62.	3 0.0		1	1 2.9e-2	1 4.8e-1	7 62.	1 0.	0	2 10	9 2	8 14	2 2	7 143 0.90 Reverse transcriptase (RNA-dependent DNA polymerase)
PGI	PF00342.15	486	lcl|TR100730_c0_g1_i1|m.123 -	11	4 2.3e-4	9 168.	2 0.8		1	1 3e-5	3 2.5e-4	9 168.	1 0.	8 5	1 16	3	1 11	4	1 114 0.98 Phosphoglucose isomerase
MAF_flag10	PF01973.14	171	lcl|TR100730_c0_g1_i1|m.123 -	11	4 0.06	9 12.	8 0.0		1	1 1.3e-0	5 0.	1 12.	2 0.	0 5	7 10	1 6	5 10	7 6	2 113 0.79 Protein of unknown function DUF115
OmpH	PF03938.10	156	lcl|TR100764_c0_g1_i1|m.129 -	10	3 0.00	1 18.	9 7.7		1	1 7.2e-0	6 0.001	3 18.	6 7.	7 4	4 12	1 1	0 9	3	4 100 0.79 Outer membrane protein (OmpH-like)
DUF4407	PF14362.2	298	lcl|TR100764_c0_g1_i1|m.129 -	10	3 0.001	2 18.	2 6.5		1	1 7.4e-0	6 0.001	4 17.	9 6.	5 13	3 22	9	9 9	8	1 102 0.69 Domain of unknown function (DUF4407)
CCDC144C	PF14915.2	305	lcl|TR100764_c0_g1_i1|m.129 -	10	3 0.001	4 17.	7 10.6		1	1 1.1e-0	5 0.00	2 17.	1 10.	6 15	7 23	7 1	5 8	8	4 102 0.89 CCDC144C protein coiled-coil region
Jnk-SapK_ap_N	PF09744.5	156	lcl|TR100764_c0_g1_i1|m.129 -	10	3 0.001	4 18.	7 11.8		1	1 9.9e-0	6 0.001	8 18.	3 11.	8 3	9 13	4	5 10	0	3 103 0.82 JNK_SAPK-associated protein-1
ABC_tran_CTD	PF16326.1	76	lcl|TR100764_c0_g1_i1|m.129 -	10	3 0.002	3 18.	0 13.2		1	2 5.7e-0	5 0.01	1 15.	8 5.	0 1	6 6	9 1	0 6	5	7 67 0.90 ABC transporter C-terminal domain
ABC_tran_CTD	PF16326.1	76	lcl|TR100764_c0_g1_i1|m.129 -	10	3 0.002	3 18.	0 13.2		2	2 0.02	7 4.	9 7.	3 3.	7 2	7 6	8 6	0 9	9 5	9 101 0.83 ABC transporter C-terminal domain
DUF4200	PF13863.2	119	lcl|TR100764_c0_g1_i1|m.129 -	10	3 0.003	8 17.	5 10.0		1	2 0.001	1 0.	2 11.	9 0.	2 8	1 10	6 1	0 3	5	1 44 0.60 Domain of unknown function (DUF4200)
DUF4200	PF13863.2	119	lcl|TR100764_c0_g1_i1|m.129 -	10	3 0.003	8 17.	5 10.0		2	2 0.01	1	2 8.	7 4.	7	3 4	5 4	8 9	0 4	1 101 0.62 Domain of unknown function (DUF4200)
DUF342	PF03961.9	452	lcl|TR100764_c0_g1_i1|m.129 -	10	3 0.003	8 15.	8 6.7		1	1 2.2e-0	5 0.00	4 15.	7 6.	7 32	9 40	9 1	1 9	1	1 102 0.85 Protein of unknown function (DUF342)
DUF3552	PF12072.4	201	lcl|TR100764_c0_g1_i1|m.129 -	10	3 0.004	1 16.	4 7.1		1	1 3e-0	5 0.005	4 16.	0 7.	1 7	1 13	7 1	6 8	8	3 102 0.59 Domain of unknown function (DUF3552)
DUF641	PF04859.8	127	lcl|TR100764_c0_g1_i1|m.129 -	10	3 0.004	7 17.	1 9.1		1	2 0.005	8 1.	1 9.	5 0.	4 9	3 12	0 1	1 3	8	2 45 0.86 Plant protein of unknown function (DUF641)
DUF641	PF04859.8	127	lcl|TR100764_c0_g1_i1|m.129 -	10	3 0.004	7 17.	1 9.1		2	2 0.001	3 0.2	4 11.	6 3.	7 7	1 12	1 4	5 9	5 3	5 99 0.87 Plant protein of unknown function (DUF641)
GAS	PF13851.2	200	lcl|TR100764_c0_g1_i1|m.129 -	10	3 0.004	8 16.	1 9.7		1	1 8.1e-0	5 0.01	5 14.	5 9.	7 2	0 10	9	3 8	9	1 102 0.58 Growth-arrest specific micro-tubule binding
Fez1	PF06818.11	187	lcl|TR100764_c0_g1_i1|m.129 -	10	3 0.004	9 17.	2 6.7		1	1 3.2e-0	5 0.00	6 16.	9 6.	7 2	9 10	9 1	4 9	4	5 102 0.86 Fez1
Filament	PF00038.17	312	lcl|TR100764_c0_g1_i1|m.129 -	10	3 0.005	9 16.	1 11.5		1	1 5e-0	5 0.009	2 15.	4 11.	5 20	4 29	8	4 9	8	1 101 0.85 Intermediate filament protein
TMF_TATA_bd	PF12325.4	115	lcl|TR100764_c0_g1_i1|m.129 -	10	3 0.005	9 16.	7 11.3		1	2 0.0003	4 0.06	2 13.	4 10.	8 2	3 10	4 1	3 9	1	7 92 0.91 TATA element modulatory factor 1 TATA binding
TMF_TATA_bd	PF12325.4	115	lcl|TR100764_c0_g1_i1|m.129 -	10	3 0.005	9 16.	7 11.3		2	2 0.008	6 1.	6 8.	8 0.	7 1	9 4	4 7	2 9	7 6	9 102 0.86 TATA element modulatory factor 1 TATA binding
Lzipper-MIP1	PF14389.2	84	lcl|TR100764_c0_g1_i1|m.129 -	10	3 0.007	5 16.	4 9.9		1	1 5e-0	5 0.009	2 16.	1 9.	9	7 7	9 1	9 9	3 1	3 98 0.87 Leucine-zipper of ternary complex factor MIP1
Reo_sigmaC	PF04582.8	326	lcl|TR100764_c0_g1_i1|m.129 -	10	3 0.009	4 15.	2 7.7		1	2 0.009	4 1.	7 7.	8 1.	1 7	2 11	3	4 4	5	1 52 0.65 Reovirus sigma C capsid protein
Reo_sigmaC	PF04582.8	326	lcl|TR100764_c0_g1_i1|m.129 -	10	3 0.009	4 15.	2 7.7		2	2 0.0004	3 0.0	8 12.	2 2.	2 4	8 9	7 4	3 9	2 3	4 99 0.87 Reovirus sigma C capsid protein
DUF2046	PF09755.5	304	lcl|TR100764_c0_g1_i1|m.129 -	10	3 0.01	1 14.	9 7.2		1	2 0.0004	8 0.08	8 11.	9 6.	5 22	0 27	3	9 6	2	2 90 0.66 Uncharacterized conserved protein H4 (DUF2046)
DUF2046	PF09755.5	304	lcl|TR100764_c0_g1_i1|m.129 -	10	3 0.01	1 14.	9 7.2		2	2 0.1	8 3	4 3.	4 1.	1 22	4 25	3 6	9 9	8 5	8 103 0.53 Uncharacterized conserved protein H4 (DUF2046)
Spc7	PF08317.7	310	lcl|TR100764_c0_g1_i1|m.129 -	10	3 0.01	4 14.	2 11.1		1	1 9.8e-0	5 0.01	8 13.	8 11.	1 19	6 28	3 1	1 9	6	1 103 0.53 Spc7 kinetochore protein
HMMR_N	PF15905.1	335	lcl|TR100764_c0_g1_i1|m.129 -	10	3 0.01	5 14.	6 10.1		1	1 0.000	1 0.01	9 14.	3 10.	1 22	0 29	9 1	2 9	1	1 102 0.55 Hyaluronan mediated motility receptor N-terminal
HalX	PF08663.6	69	lcl|TR100764_c0_g1_i1|m.129 -	10	3 0.01	6 15.	3 12.0		1	3 0.001	8 0.3	4 11.	1 0.	7 3	8 6	1 1	2 3	5	3 38 0.89 HalX domain
HalX	PF08663.6	69	lcl|TR100764_c0_g1_i1|m.129 -	10	3 0.01	6 15.	3 12.0		2	3 0.01	6 2.	9 8.	1 1.	0 3	3 6	1 4	9 7	8 4	4 84 0.85 HalX domain
HalX	PF08663.6	69	lcl|TR100764_c0_g1_i1|m.129 -	10	3 0.01	6 15.	3 12.0		3	3 0.3	4 6	2 3.	8 0.	3 4	3 5	9 8	0 9	6 7	5 103 0.59 HalX domain
EzrA	PF06160.8	557	lcl|TR100764_c0_g1_i1|m.129 -	10	3 0.01	7 13.	2 11.4		1	1 0.0001	1 0.0	2 13.	0 11.	4 33	9 42	8	4 9	3	2 98 0.87 Septation ring formation regulator, EzrA
Kinesin-relat_1	PF12711.3	86	lcl|TR100764_c0_g1_i1|m.129 -	10	3 0.01	8 15.	6 9.5		1	2 0.0001	4 0.02	5 15.	2 4.	9	9 7	3	1 6	6	1 76 0.79 Kinesin motor
Kinesin-relat_1	PF12711.3	86	lcl|TR100764_c0_g1_i1|m.129 -	10	3 0.01	8 15.	6 9.5		2	2 1.	5 2.8e+0	2 2.	2 2.	8 1	9 4	1 5	7 8	9 3	9 98 0.45 Kinesin motor
TPR_MLP1_2	PF07926.8	129	lcl|TR100764_c0_g1_i1|m.129 -	10	3 0.01	9 14.	9 13.6		1	1 0.005	3 0.9	7 9.	4 13.	4 1	9 10	2	6 8	9	3 90 0.70 TPR/MLP1/MLP2-like protein
HIP1_clath_bdg	PF16515.1	99	lcl|TR100764_c0_g1_i1|m.129 -	10	3 0.02	2 15.	2 13.4		1	2 0.0002	2 0.04	1 14.	4 1.	3 4	6 8	9	3 4	6	1 52 0.85 Clathrin-binding domain of Huntingtin-interacting protein 1
HIP1_clath_bdg	PF16515.1	99	lcl|TR100764_c0_g1_i1|m.129 -	10	3 0.02	2 15.	2 13.4		2	2 0.2	2 4	0 4.	7 7.	0 4	2 8	1 5	5 9	4 4	4 102 0.80 Clathrin-binding domain of Huntingtin-interacting protein 1
DUF4164	PF13747.2	89	lcl|TR100764_c0_g1_i1|m.129 -	10	3 0.02	3 14.	8 9.5		1	1 0.0003	3 0.0	6 13.	5 9.	6	2 7	2 1	0 8	8	9 103 0.78 Domain of unknown function (DUF4164)
TMF_DNA_bd	PF12329.4	74	lcl|TR100764_c0_g1_i1|m.129 -	10	3 0.02	3 14.	6 12.2		1	2 0.002	8 0.5	1 10.	3 0.	8 4	6 7	2	8 3	4	1 38 0.57 TATA element modulatory factor 1 DNA binding
TMF_DNA_bd	PF12329.4	74	lcl|TR100764_c0_g1_i1|m.129 -	10	3 0.02	3 14.	6 12.2		2	2 0.005	8 1.	1 9.	2 4.	7 2	2 6	7 4	4 9	2 4	0 98 0.77 TATA element modulatory factor 1 DNA binding
TMCO5	PF14992.2	275	lcl|TR100764_c0_g1_i1|m.129 -	10	3 0.02	9 13.	8 6.4		1	1 0.0001	6 0.0	3 13.	8 6.	4 7	2 14	6 1	0 9	3	1 103 0.84 TMCO5 family
ATG16	PF08614.7	200	lcl|TR100764_c0_g1_i1|m.129 -	10	3 0.03	9 14.	0 13.1		1	1 0.0002	9 0.05	4 13.	5 13.	1 6	8 15	3 1	0 9	5	1 98 0.87 Autophagy protein 16 (ATG16)
CtIP_N	PF10482.5	120	lcl|TR100764_c0_g1_i1|m.129 -	10	3 0.04	1 13.	8 6.3		1	2 0.06	5 1	2 5.	9 0.	2 9	9 11	9 1	2 3	2	1 33 0.76 Tumour-suppressor protein CtIP N-terminal domain
CtIP_N	PF10482.5	120	lcl|TR100764_c0_g1_i1|m.129 -	10	3 0.04	1 13.	8 6.3		2	2 0.003	2 0.5	9 10.	1 5.	9 1	3 6	8 2	2 7	4 1	2 102 0.74 Tumour-suppressor protein CtIP N-terminal domain
HALZ	PF02183.14	43	lcl|TR100764_c0_g1_i1|m.129 -	10	3 0.04	4 13.	8 0.8		1	2 0.0002	4 0.04	4 13.	8 0.	8 1	5 3	6 1	2 3	3	9 34 0.72 Homeobox associated leucine zipper
HALZ	PF02183.14	43	lcl|TR100764_c0_g1_i1|m.129 -	10	3 0.04	4 13.	8 0.8		2	2 6.	7 1.2e+0	3 -0.	4 0.	4 3	0 3	7 8	3 9	0 6	5 96 0.69 Homeobox associated leucine zipper
BST2	PF16716.1	91	lcl|TR100764_c0_g1_i1|m.129 -	10	3 0.04	5 14.	2 10.1		1	1 0.0004	2 0.07	7 13.	4 10.	1	7 8	6 1	2 9	2	8 96 0.94 Bone marrow stromal antigen 2
MerR-DNA-bind	PF09278.7	65	lcl|TR100764_c0_g1_i1|m.129 -	10	3 0.04	5 14.	1 5.8		1	2 0.1	7 3	1 5.	1 0.	1 4	5 6	3 1	5 3	3	3 37 0.76 MerR, DNA binding
MerR-DNA-bind	PF09278.7	65	lcl|TR100764_c0_g1_i1|m.129 -	10	3 0.04	5 14.	1 5.8		2	2 0.002	3 0.4	2 11.	0 1.	7 3	2 6	4 5	8 9	0 4	1 91 0.88 MerR, DNA binding
Cep57_CLD_2	PF14197.2	69	lcl|TR100764_c0_g1_i1|m.129 -	10	3 0.04	6 13.	6 10.7		1	1 0.01	2 2.	2 8.	2 10.	5	1 3	3 1	2 6	1 1	2 96 0.64 Centrosome localisation domain of PPC89
IFT57	PF10498.5	358	lcl|TR100764_c0_g1_i1|m.129 -	10	3 0.05	2 12.	4 8.7		1	1 0.0003	5 0.06	5 12.	1 8.	7 22	9 31	6 1	1 9	4	2 102 0.80 Intra-flagellar transport protein 57
Atg14	PF10186.5	324	lcl|TR100764_c0_g1_i1|m.129 -	10	3 0.05	7 12.	3 7.0		1	1 0.000	4 0.07	3 12.	0 7.	0 4	7 12	8 1	3 9	4	2 102 0.65 Vacuolar sorting 38 and autophagy-related subunit 14
bZIP_1	PF00170.17	64	lcl|TR100764_c0_g1_i1|m.129 -	10	3 0.06	6 13.	2 7.8		1	2 0.002	5 0.4	7 10.	4 0.	2 3	5 5	6 1	1 3	2	7 39 0.59 bZIP transcription factor
bZIP_1	PF00170.17	64	lcl|TR100764_c0_g1_i1|m.129 -	10	3 0.06	6 13.	2 7.8		2	2 0.04	7 8.	7 6.	4 0.	9 2	7 6	0 4	2 7	5 4	0 79 0.93 bZIP transcription factor
K-box	PF01486.13	93	lcl|TR100764_c0_g1_i1|m.129 -	10	3 0.06	7 13.	3 10.8		1	1 0.01	2 2.	3 8.	4 10.	8	4 7	4	7 9	1	3 98 0.68 K-box region
Kinetocho_Slk19	PF12709.3	77	lcl|TR100764_c0_g1_i1|m.129 -	10	3 0.07	2 13.	4 8.3		1	2 0.0005	3 0.09	8 13.	0 0.	6 3	8 6	6	9 3	7	4 48 0.86 Central kinetochore-associated
Kinetocho_Slk19	PF12709.3	77	lcl|TR100764_c0_g1_i1|m.129 -	10	3 0.07	2 13.	4 8.3		2	2 0.3	9 7	2 3.	8 2.	2 3	3 6	5 6	4 9	2 4	2 98 0.68 Central kinetochore-associated
DUF724	PF05266.10	188	lcl|TR100764_c0_g1_i1|m.129 -	10	3 0.07	8 12.	7 6.1		1	1 0.001	3 0.2	3 11.	1 5.	5 12	0 17	8	6 7	5	1 93 0.51 Protein of unknown function (DUF724)
DUF1949	PF09186.7	56	lcl|TR100764_c0_g1_i1|m.129 -	10	3 0.08	1 12.	7 2.8		1	3 6.	8 1.3e+0	3 -0.	7 0.	1 4	2 5	0 1	8 2	6 1	4 35 0.50 Domain of unknown function (DUF1949)
DUF1949	PF09186.7	56	lcl|TR100764_c0_g1_i1|m.129 -	10	3 0.08	1 12.	7 2.8		2	3 0.	6 1.1e+0	2 2.	6 0.	0	6 2	4 5	1 6	9 5	1 70 0.88 Domain of unknown function (DUF1949)
DUF1949	PF09186.7	56	lcl|TR100764_c0_g1_i1|m.129 -	10	3 0.08	1 12.	7 2.8		3	3 0.005	7 1.	1 9.	1 0.	1 3	5 5	5 7	4 9	4 7	2 95 0.92 Domain of unknown function (DUF1949)
IFT20	PF14931.2	119	lcl|TR100764_c0_g1_i1|m.129 -	10	3 0.08	8 12.	8 8.9		1	1 0.0007	9 0.1	5 12.	1 8.	9 2	7 11	3	3 8	9	1 102 0.91 Intraflagellar transport complex B, subunit 20
PRKG1_interact	PF15898.1	101	lcl|TR100764_c0_g1_i1|m.129 -	10	3 0.09	5 13.	5 9.7		1	1 0.0009	9 0.1	8 12.	6 9.	7 1	3 8	1 1	1 8	7	5 102 0.54 cGMP-dependent protein kinase interacting domain
THOC7	PF05615.9	128	lcl|TR100764_c0_g1_i1|m.129 -	10	3 0.1	2 12.	6 0.5		1	2 0.0006	3 0.1	2 12.	6 0.	5 7	1 10	0	9 3	8	1 44 0.88 Tho complex subunit 7
THOC7	PF05615.9	128	lcl|TR100764_c0_g1_i1|m.129 -	10	3 0.1	2 12.	6 0.5		2	2 0.7	6 1.4e+0	2 2.	6 3.	7 6	6 9	8 6	0 9	2 4	3 102 0.54 Tho complex subunit 7
DivIC	PF04977.11	80	lcl|TR100764_c0_g1_i1|m.129 -	10	3 0.1	2 12.	0 11.3		1	2 0.0008	6 0.1	6 11.	6 1.	0 2	7 5	8 1	2 4	4	3 55 0.74 Septum formation initiator
DivIC	PF04977.11	80	lcl|TR100764_c0_g1_i1|m.129 -	10	3 0.1	2 12.	0 11.3		2	2 0.06	4 1	2 5.	6 2.	2 1	2 4	1 6	7 9	6 6	5 103 0.68 Septum formation initiator
HAUS-augmin3	PF14932.2	260	lcl|TR100764_c0_g1_i1|m.129 -	10	3 0.1	2 11.	7 10.7		1	1 0.0008	6 0.1	6 11.	3 10.	7 7	5 16	2	6 9	6	1 101 0.70 HAUS augmin-like complex subunit 3
Baculo_PEP_C	PF04513.8	140	lcl|TR100764_c0_g1_i1|m.129 -	10	3 0.1	3 12.	2 8.0		1	2 0.0	4 7.	4 6.	5 0.	3 8	1 9	5 1	9 3	3	3 46 0.63 Baculovirus polyhedron envelope protein, PEP, C terminus
Baculo_PEP_C	PF04513.8	140	lcl|TR100764_c0_g1_i1|m.129 -	10	3 0.1	3 12.	2 8.0		2	2 0.02	9 5.	3 6.	9 8.	0 3	7 10	1 2	2 8	8 1	3 97 0.34 Baculovirus polyhedron envelope protein, PEP, C terminus
Mnd1	PF03962.11	187	lcl|TR100764_c0_g1_i1|m.129 -	10	3 0.1	3 12.	0 10.9		1	1 0.005	9 1.	1 9.	0 10.	9 7	1 14	8 1	1 9	2	1 103 0.43 Mnd1 family
HemX	PF04375.10	361	lcl|TR100764_c0_g1_i1|m.129 -	10	3 0.1	3 11.	2 11.1		1	1 0.001	1 0.2	1 10.	5 11.	1 5	3 11	8 1	3 9	3	4 100 0.79 HemX
DUF3450	PF11932.4	241	lcl|TR100764_c0_g1_i1|m.129 -	10	3 0.1	5 11.	2 12.7		1	1 0.006	1 1.	1 8.	3 12.	0 1	8 9	6	8 8	6	1 89 0.47 Protein of unknown function (DUF3450)
Tup_N	PF08581.6	77	lcl|TR100764_c0_g1_i1|m.129 -	10	3 0.1	7 12.	1 9.9		1	1 0.03	6 6.	6 7.	0 9.	2	6 7	4 1	8 8	9	8 92 0.53 Tup N-terminal
zf-C4H2	PF10146.5	202	lcl|TR100764_c0_g1_i1|m.129 -	10	3 0.1	7 12.	0 8.0		1	1 0.001	6 0.	3 11.	2 8.	0 2	3 10	2	8 9	4	1 100 0.72 Zinc finger-containing protein
HR1	PF02185.12	69	lcl|TR100764_c0_g1_i1|m.129 -	10	3 0.1	7 11.	8 14.1		1	2 0.00	9 1.	7 8.	7 0.	8 4	1 6	3 1	5 3	7	5 43 0.79 Hr1 repeat
HR1	PF02185.12	69	lcl|TR100764_c0_g1_i1|m.129 -	10	3 0.1	7 11.	8 14.1		2	2 0.1	2 2	2 5.	1 6.	5 2	0 6	5 5	7 9	5 4	1 98 0.66 Hr1 repeat
FlaC_arch	PF05377.7	55	lcl|TR100764_c0_g1_i1|m.129 -	10	3 0.1	8 12.	1 9.9		1	3 0.008	4 1.	5 9.	1 0.	4 1	4 3	6	9 3	1	1 34 0.56 Flagella accessory protein C (FlaC)
FlaC_arch	PF05377.7	55	lcl|TR100764_c0_g1_i1|m.129 -	10	3 0.1	8 12.	1 9.9		2	3 0.2	5 4	7 4.	3 0.	7	6 3	2 3	4 6	2 3	3 71 0.83 Flagella accessory protein C (FlaC)
FlaC_arch	PF05377.7	55	lcl|TR100764_c0_g1_i1|m.129 -	10	3 0.1	8 12.	1 9.9		3	3 0.1	6 2	9 5.	0 0.	2	5 2	7 6	7 9	2 6	4 97 0.76 Flagella accessory protein C (FlaC)
APG6	PF04111.8	308	lcl|TR100764_c0_g1_i1|m.129 -	10	3 0.1	8 11.	0 11.2		1	1 0.001	3 0.2	3 10.	7 11.	2 1	3 11	9 1	3 9	2	1 103 0.31 Autophagy protein Apg6
G-gamma	PF00631.18	68	lcl|TR100764_c0_g1_i1|m.129 -	10	3 0.1	8 11.	7 6.1		1	2 0.007	2 1.	3 8.	9 0.	6	5 2	5 1	9 3	9 1	0 66 0.80 GGL domain
G-gamma	PF00631.18	68	lcl|TR100764_c0_g1_i1|m.129 -	10	3 0.1	8 11.	7 6.1		2	2 0.1	6 2	9 4.	6 0.	5	6 2	3 7	6 9	4 7	1 100 0.80 GGL domain
PKcGMP_CC	PF16808.1	35	lcl|TR100764_c0_g1_i1|m.129 -	10	3 0.	2 11.	4 8.0		1	3 0.1	8 3	3 4.	3 0.	3 2	1 3	2 2	2 3	3 1	3 34 0.77 Coiled-coil N-terminus of cGMP-dependent protein kinase
PKcGMP_CC	PF16808.1	35	lcl|TR100764_c0_g1_i1|m.129 -	10	3 0.	2 11.	4 8.0		2	3 0.1	6 2	9 4.	5 0.	1	3 2	2 4	6 6	5 4	4 69 0.85 Coiled-coil N-terminus of cGMP-dependent protein kinase
PKcGMP_CC	PF16808.1	35	lcl|TR100764_c0_g1_i1|m.129 -	10	3 0.	2 11.	4 8.0		3	3 0.05	2 9.	6 6.	0 0.	4 1	7 3	2 7	4 8	9 7	2 90 0.91 Coiled-coil N-terminus of cGMP-dependent protein kinase
Tropomyosin_1	PF12718.3	143	lcl|TR100764_c0_g1_i1|m.129 -	10	3 0.2	1 11.	5 12.7		1	1 0.001	5 0.2	8 11.	1 12.	7 3	5 11	7	9 9	5	1 99 0.81 Tropomyosin like
Prefoldin_2	PF01920.16	106	lcl|TR100764_c0_g1_i1|m.129 -	10	3 0.2	3 11.	3 12.1		1	3 0.003	8 0.	7 9.	8 1.	0 7	1 9	4 1	1 3	4	1 49 0.63 Prefoldin subunit
Prefoldin_2	PF01920.16	106	lcl|TR100764_c0_g1_i1|m.129 -	10	3 0.2	3 11.	3 12.1		2	3 0.1	3 2	3 4.	9 1.	1 6	4 9	6 4	3 7	5 3	5 78 0.63 Prefoldin subunit
Prefoldin_2	PF01920.16	106	lcl|TR100764_c0_g1_i1|m.129 -	10	3 0.2	3 11.	3 12.1		3	3 0.1	8 3	3 4.	4 4.	3 6	5 9	7 5	8 9	0 5	5 98 0.44 Prefoldin subunit
CENP-F_leu_zip	PF10473.5	140	lcl|TR100764_c0_g1_i1|m.129 -	10	3 0.2	3 11.	3 12.8		1	1 0.003	2 0.5	9 10.	0 12.	7 6	8 13	7 1	1 9	0	2 93 0.49 Leucine-rich repeats of kinetochore protein Cenp-F/LEK1
Tweety	PF04906.9	406	lcl|TR100764_c0_g1_i1|m.129 -	10	3 0.2	7 9.	7 3.0		1	1 0.001	7 0.3	1 9.	5 3.	0 10	3 17	9 1	6 8	9	5 99 0.78 Tweety
PhoU	PF01895.15	89	lcl|TR100764_c0_g1_i1|m.129 -	10	3 0.2	8 11.	5 4.2		1	2 0.03	6 6.	6 7.	1 0.	3 2	0 5	3	9 4	1	2 54 0.76 PhoU domain
PhoU	PF01895.15	89	lcl|TR100764_c0_g1_i1|m.129 -	10	3 0.2	8 11.	5 4.2		2	2 0.0	7 1	3 6.	2 0.	4	1 3	6 5	6 9	1 5	6 100 0.85 PhoU domain
Exonuc_VII_L	PF02601.11	306	lcl|TR100764_c0_g1_i1|m.129 -	10	3 0.2	9 10.	5 6.9		1	1 0.001	6 0.	3 10.	5 6.	9 14	3 22	3 1	2 9	0	2 103 0.40 Exonuclease VII, large subunit
Fib_alpha	PF08702.6	143	lcl|TR100764_c0_g1_i1|m.129 -	10	3 0.3	5 10.	9 8.7		1	1 0.003	5 0.6	4 10.	1 8.	7 3	1 11	1 1	2 9	2	4 103 0.70 Fibrinogen alpha/beta chain family
COG5	PF10392.5	132	lcl|TR100764_c0_g1_i1|m.129 -	10	3 0.3	6 10.	9 9.9		1	1 0.0	1 1.	9 8.	5 9.	9 2	1 11	3	4 9	2	2 100 0.81 Golgi transport complex subunit 5
DUF4972	PF16342.1	128	lcl|TR100764_c0_g1_i1|m.129 -	10	3 0.3	7 10.	3 4.9		1	1 0.002	8 0.5	1 9.	9 4.	9 2	8 11	8	4 10	0	2 103 0.82 Domain of unknown function (DUF4972)
GrpE	PF01025.15	166	lcl|TR100764_c0_g1_i1|m.129 -	10	3 0.3	8 10.	3 9.0		1	2 0.003	9 0.7	1 9.	4 0.	6 1	0 3	9	7 3	6	1 55 0.75 GrpE
GrpE	PF01025.15	166	lcl|TR100764_c0_g1_i1|m.129 -	10	3 0.3	8 10.	3 9.0		2	2 0.1	6 3	0 4.	1 3.	8 1	2 5	5 5	8 10	1 4	4 103 0.73 GrpE
Prefoldin	PF02996.13	120	lcl|TR100764_c0_g1_i1|m.129 -	10	3 0.3	9 10.	5 10.3		1	4 0.007	4 1.	4 8.	8 0.	3 9	4 11	6 1	2 3	4	4 38 0.60 Prefoldin subunit
Prefoldin	PF02996.13	120	lcl|TR100764_c0_g1_i1|m.129 -	10	3 0.3	9 10.	5 10.3		2	4 0.008	9 1.	7 8.	5 0.	6	1 3	3 1	4 4	7 1	4 54 0.74 Prefoldin subunit
Prefoldin	PF02996.13	120	lcl|TR100764_c0_g1_i1|m.129 -	10	3 0.3	9 10.	5 10.3		3	4 0.1	3 2	4 4.	7 4.	2 8	5 12	0 5	2 8	7 3	7 87 0.91 Prefoldin subunit
Prefoldin	PF02996.13	120	lcl|TR100764_c0_g1_i1|m.129 -	10	3 0.3	9 10.	5 10.3		4	4 0.1	8 3	4 4.	2 3.	0 9	5 12	0 6	2 8	7 5	6 100 0.40 Prefoldin subunit
Cnn_1N	PF07989.7	73	lcl|TR100764_c0_g1_i1|m.129 -	10	3 0.3	9 10.	7 10.0		1	2 0.001	6 0.2	9 11.	1 0.	6 3	9 6	8	5 3	4	1 38 0.84 Centrosomin N-terminal motif 1
Cnn_1N	PF07989.7	73	lcl|TR100764_c0_g1_i1|m.129 -	10	3 0.3	9 10.	7 10.0		2	2 0.	3 5	5 3.	9 3.	2 3	5 6	3 6	1 9	2 4	0 99 0.57 Centrosomin N-terminal motif 1
WXG100	PF06013.8	86	lcl|TR100764_c0_g1_i1|m.129 -	10	3 0.4	2 10.	7 8.5		1	2 0.00	4 0.7	3 10.	0 3.	4 1	9 8	0 1	0 7	3	3 79 0.87 Proteins of 100 residues with WXG
WXG100	PF06013.8	86	lcl|TR100764_c0_g1_i1|m.129 -	10	3 0.4	2 10.	7 8.5		2	2 0.3	3 6	1 3.	8 1.	2	8 3	3 6	6 9	1 6	5 98 0.71 Proteins of 100 residues with WXG
Spc24	PF08286.7	105	lcl|TR100764_c0_g1_i1|m.129 -	10	3 0.4	3 10.	7 13.3		1	1 1.	2 2.2e+0	2 2.	0 13.	3 1	1 4	5	9 5	0	1 103 0.71 Spc24 subunit of Ndc80
ADIP	PF11559.4	152	lcl|TR100764_c0_g1_i1|m.129 -	10	3 0.4	5 10.	5 12.3		1	1 0.008	5 1.	6 8.	7 12.	3 2	9 11	4 1	3 9	8	3 103 0.63 Afadin- and alpha -actinin-Binding
FlxA	PF14282.2	101	lcl|TR100764_c0_g1_i1|m.129 -	10	3 0.4	5 10.	4 16.6		1	1 0.02	9 5.	3 7.	0 16.	6	8 8	1	7 8	7	1 101 0.61 FlxA-like protein
DUF1664	PF07889.8	124	lcl|TR100764_c0_g1_i1|m.129 -	10	3 0.4	9 10.	3 6.7		1	2 0.004	2 0.7	8 9.	6 2.	8 5	4 11	5 1	1 6	9	3 77 0.69 Protein of unknown function (DUF1664)
DUF1664	PF07889.8	124	lcl|TR100764_c0_g1_i1|m.129 -	10	3 0.4	9 10.	3 6.7		2	2 0.1	1 2	0 5.	0 2.	1 4	9 9	2 5	2 9	4 4	4 103 0.65 Protein of unknown function (DUF1664)
TMPIT	PF07851.9	324	lcl|TR100764_c0_g1_i1|m.129 -	10	3 0.4	9 9.	4 6.8		1	1 0.003	3 0.6	1 9.	1 6.	8	3 8	5 1	0 9	1	6 101 0.77 TMPIT-like protein
FAM76	PF16046.1	298	lcl|TR100764_c0_g1_i1|m.129 -	10	3 0.5	2 9.	5 6.3		1	1 0.00	3 0.5	6 9.	4 6.	3 21	3 28	8 1	1 9	3	1 103 0.65 FAM76 protein
Seryl_tRNA_N	PF02403.18	108	lcl|TR100764_c0_g1_i1|m.129 -	10	3 0.5	2 10.	4 8.7		1	1 0.05	8 1	1 6.	2 8.	7 4	7 10	3 1	3 7	3	2 102 0.45 Seryl-tRNA synthetase N-terminal domain
JIP_LZII	PF16471.1	71	lcl|TR100764_c0_g1_i1|m.129 -	10	3 0.6	4 10.	1 9.3		1	2 0.002	6 0.4	7 10.	5 1.	0 3	3 6	5	9 3	4	2 45 0.58 JNK-interacting protein leucine zipper II
JIP_LZII	PF16471.1	71	lcl|TR100764_c0_g1_i1|m.129 -	10	3 0.6	4 10.	1 9.3		2	2 0.4	9 9	1 3.	2 2.	5 4	2 6	5 5	7 8	0 3	5 95 0.58 JNK-interacting protein leucine zipper II
Swi5	PF07061.7	79	lcl|TR100764_c0_g1_i1|m.129 -	10	3 0.6	7 9.	9 10.2		1	1 2.	8 5.3e+0	2 0.	6 10.	2	6 4	0 1	2 4	4	8 103 0.75 Swi5
Bcr-Abl_Oligo	PF09036.6	73	lcl|TR100764_c0_g1_i1|m.129 -	10	3 0.	7 9.	8 3.3		1	2 0.007	4 1.	4 8.	9 0.	2 2	8 5	9 1	3 4	5	6 57 0.81 Bcr-Abl oncoprotein oligomerisation domain
Bcr-Abl_Oligo	PF09036.6	73	lcl|TR100764_c0_g1_i1|m.129 -	10	3 0.	7 9.	8 3.3		2	2 1.	1 2e+0	2 1.	9 0.	8 2	7 4	9 6	1 8	3 4	2 96 0.56 Bcr-Abl oncoprotein oligomerisation domain
DUF536	PF04394.10	43	lcl|TR100764_c0_g1_i1|m.129 -	10	3 0.8	9 9.	3 13.5		1	3 0.2	3 4	3 3.	9 0.	3 3	1 4	3 2	4 3	6 1	6 36 0.86 Protein of unknown function, DUF536
DUF536	PF04394.10	43	lcl|TR100764_c0_g1_i1|m.129 -	10	3 0.8	9 9.	3 13.5		2	3 0.0	3 5.	5 6.	8 0.	7	2 1	4 4	4 5	6 4	3 70 0.70 Protein of unknown function, DUF536
DUF536	PF04394.10	43	lcl|TR100764_c0_g1_i1|m.129 -	10	3 0.8	9 9.	3 13.5		3	3 0.07	9 1	5 5.	4 1.	2	4 1	9 7	4 8	9 7	2 90 0.91 Protein of unknown function, DUF536
DUF4140	PF13600.2	100	lcl|TR100764_c0_g1_i1|m.129 -	10	3 1.	1 9.	7 9.1		1	2 0.008	7 1.	6 9.	2 0.	3 6	6 9	1 1	0 3	3	1 40 0.63 N-terminal domain of unknown function (DUF4140)
DUF4140	PF13600.2	100	lcl|TR100764_c0_g1_i1|m.129 -	10	3 1.	1 9.	7 9.1		2	2 0.5	4 1e+0	2 3.	4 3.	7 6	9 8	6 6	2 9	1 3	4 103 0.47 N-terminal domain of unknown function (DUF4140)
IncA	PF04156.10	190	lcl|TR100764_c0_g1_i1|m.129 -	10	3 1.	2 8.	8 15.8		1	1 0.01	5 2.	8 7.	5 15.	8 7	8 18	6 1	3 9	4	3 102 0.46 IncA protein
Phage_GPO	PF05929.7	272	lcl|TR100764_c0_g1_i1|m.129 -	10	3 1.	2 8.	6 8.5		1	2 0.08	5 1	6 4.	9 0.	2 22	2 25	1	6 3	5	1 40 0.81 Phage capsid scaffolding protein (GPO) serine peptidase
Phage_GPO	PF05929.7	272	lcl|TR100764_c0_g1_i1|m.129 -	10	3 1.	2 8.	6 8.5		2	2 0.01	8 3.	3 7.	1 3.	2 17	4 21	8 4	9 9	3 3	7 103 0.62 Phage capsid scaffolding protein (GPO) serine peptidase
T3SS_needle_E	PF08988.6	66	lcl|TR100764_c0_g1_i1|m.129 -	10	3 1.	3 9.	1 9.1		1	2	2 3.7e+0	2 1.	3 0.	1 1	3 2	5 2	3 3	5	9 39 0.65 Type III secretion system, cytoplasmic E component of needle
T3SS_needle_E	PF08988.6	66	lcl|TR100764_c0_g1_i1|m.129 -	10	3 1.	3 9.	1 9.1		2	2 0.01	2 2.	2 8.	4 5.	4	6 5	5 4	4 9	4 4	2 96 0.85 Type III secretion system, cytoplasmic E component of needle
DASH_Dam1	PF08653.6	56	lcl|TR100764_c0_g1_i1|m.129 -	10	3 2.	3 8.	0 4.5		1	2 0.6	1 1.1e+0	2 2.	6 0.	2	3 1	8 1	6 3	1 1	1 54 0.69 DASH complex subunit Dam1
DASH_Dam1	PF08653.6	56	lcl|TR100764_c0_g1_i1|m.129 -	10	3 2.	3 8.	0 4.5		2	2 0.02	9 5.	4 6.	8 0.	6	6 3	2 6	5 9	1 6	0 95 0.87 DASH complex subunit Dam1
DUF4404	PF14357.2	84	lcl|TR100764_c0_g1_i1|m.129 -	10	3 2.	4 8.	8 11.5		1	2 0.0	9 1	7 6.	1 4.	7	1 4	6 2	1 6	9 1	4 79 0.78 Domain of unknown function (DUF4404)
DUF4404	PF14357.2	84	lcl|TR100764_c0_g1_i1|m.129 -	10	3 2.	4 8.	8 11.5		2	2 0.06	8 1	2 6.	5 0.	5	3 2	6 7	9 10	2 7	6 103 0.86 Domain of unknown function (DUF4404)
Bap31	PF05529.8	200	lcl|TR100764_c0_g1_i1|m.129 -	10	3 2.	8 7.	4 9.0		1	1 0.06	6 1	2 5.	3 9.	0 12	6 20	0 1	8 9	6	1 103 0.67 B-cell receptor-associated protein 31-like
Pox_A_type_inc	PF04508.8	23	lcl|TR100764_c0_g1_i1|m.129 -	10	3	3 7.	7 8.4		1	2 0.00	1 0.1	9 11.	5 1.	4	2 1	9 1	7 3	4 1	6 36 0.94 Viral A-type inclusion protein repeat
Pox_A_type_inc	PF04508.8	23	lcl|TR100764_c0_g1_i1|m.129 -	10	3	3 7.	7 8.4		2	2 9.	6 1.8e+0	3 -1.	1 0.	1 1	3 1	9 8	4 9	0 7	9 93 0.69 Viral A-type inclusion protein repeat
bZIP_2	PF07716.11	54	lcl|TR100764_c0_g1_i1|m.129 -	10	3 4.	4 7.	3 8.9		1	3 0.01	2 2.	2 8.	3 0.	1 3	5 5	2 1	2 2	9	8 34 0.79 Basic region leucine zipper
bZIP_2	PF07716.11	54	lcl|TR100764_c0_g1_i1|m.129 -	10	3 4.	4 7.	3 8.9		2	3	5 9.3e+0	2 -0.	1 0.	2 3	7 5	1 6	0 7	4 4	3 77 0.69 Basic region leucine zipper
bZIP_2	PF07716.11	54	lcl|TR100764_c0_g1_i1|m.129 -	10	3 4.	4 7.	3 8.9		3	3 2.	2 4e+0	2 1.	1 3.	7 3	7 5	2 7	7 9	2 6	1 94 0.75 Basic region leucine zipper
Exo_endo_phos_2	PF14529.2	119	lcl|TR100773_c0_g1_i1|m.130 -	12	8 1.3e-0	6 28.	1 0.3		1	1 7.1e-1	0 3.8e-0	6 26.	6 0.	3 3	2 11	6 1	9 12	8	3 128 0.79 Endonuclease-reverse transcriptase
Exo_endo_phos	PF03372.19	239	lcl|TR100773_c0_g1_i1|m.130 -	12	8 0.03	5 13.	9 0.2		1	1 7.5e-0	6 0.04	1 13.	6 0.	2 13	7 21	2 1	8 10	7	3 127 0.64 Endonuclease/Exonuclease/phosphatase family
DUF2913	PF11140.4	207	lcl|TR100773_c0_g1_i1|m.130 -	12	8 0.06	7 12.	6 0.2		1	1 1.4e-0	5 0.07	6 12.	4 0.	2 2	0 5	8 4	5 8	6 3	1 114 0.76 Protein of unknown function (DUF2913)
Coilin_N	PF15862.1	139	lcl|TR100782_c0_g1_i1|m.131 -	14	0 0.01	1 15.	3 4.5		1	1 8.8e-0	6 0.01	6 14.	9 4.	5 10	1 13	0 10	6 13	5 6	2 140 0.54 Coilin N-terminus
DUF4834	PF16118.1	99	lcl|TR100782_c0_g1_i1|m.131 -	14	0 0.01	3 16.	3 4.8		1	1 9.8e-0	6 0.01	8 15.	9 4.	8 3	5 6	5 10	6 13	6 5	9 140 0.57 Domain of unknown function (DUF4834)
Presenilin	PF01080.13	399	lcl|TR100782_c0_g1_i1|m.131 -	14	0 0.01	3 14.	1 1.0		1	1 5.9e-0	6 0.01	1 14.	4 1.	0 27	8 30	2 10	8 13	2	4 140 0.58 Presenilin
DDHD	PF02862.13	208	lcl|TR100782_c0_g1_i1|m.131 -	14	0 0.01	8 15.	0 2.3		1	1 9.7e-0	6 0.01	7 15.	0 2.	3 10	6 14	8 7	9 13	6 1	6 140 0.46 DDHD domain
EIIBC-GUT_N	PF03612.10	184	lcl|TR100782_c0_g1_i1|m.131 -	14	0 0.2	4 11.	0 3.4		1	1 0.0001	5 0.2	7 10.	8 3.	4 12	0 15	3 10	2 13	5 6	4 140 0.52 Sorbitol phosphotransferase enzyme II N-terminus
Roughex	PF06020.7	365	lcl|TR100782_c0_g1_i1|m.131 -	14	0 0.3	6 9.	7 11.2		1	1 0.0002	4 0.4	3 9.	5 11.	2 24	9 30	4 8	1 13	5 6	9 140 0.67 Drosophila roughex protein
Activator_LAG-3	PF11498.4	468	lcl|TR100782_c0_g1_i1|m.131 -	14	0 2.	1 7.	1 25.2		1	1 0.001	2 2.	1 7.	1 25.	2 34	9 43	0 10	6 13	3 6	2 140 0.58 Transcriptional activator LAG-3
SprA-related	PF12118.4	338	lcl|TR100782_c0_g1_i1|m.131 -	14	0 2.	6 7.	0 19.9		1	1 0.001	7 3.	1 6.	7 19.	9 11	0 15	0 9	8 13	5 7	7 140 0.66 SprA-related family
RNA_pol_Rbc25	PF08292.8	129	lcl|TR100782_c0_g1_i1|m.131 -	14	0 8.	5 6.	5 11.8		1	2 0.8	7 1.6e+0	3 -0.	8 0.	0 2	1 3	2 6	6 7	7 5	5 80 0.84 RNA polymerase III subunit Rpc25
RNA_pol_Rbc25	PF08292.8	129	lcl|TR100782_c0_g1_i1|m.131 -	14	0 8.	5 6.	5 11.8		2	2 0.002	9 5.	2 7.	2 9.	3 6	1 10	9 8	4 13	0 7	8 138 0.49 RNA polymerase III subunit Rpc25
Y_Y_Y	PF07495.9	66	lcl|TR100838_c0_g1_i1|m.144 -	10	6 0.01	3 15.	3 0.0		1	1 2.3e-0	6 0.01	8 14.	8 0.	0 1	0 6	4 1	5 6	7	9 69 0.83 Y_Y_Y domain
BiPBP_C	PF06832.8	89	lcl|TR100838_c0_g1_i1|m.144 -	10	6 0.05	3 13.	4 0.0		1	1 9.3e-0	6 0.07	5 12.	9 0.	0 3	7 8	7	6 6	0	3 64 0.89 Penicillin-Binding Protein C-terminus Family
7tm_1	PF00001.17	268	lcl|TR1008_c0_g1_i1|m.150 -	102	0.0088	15.2	0.2	1	1	5.9e-07	0.0096	15	0.2	142	170	51	79	28	94 0.80 7 transmembrane receptor (rhodopsin family)
RVT_1	PF00078.23	222	lcl|TR100941_c0_g1_i1|m.156 -	12	2 2.4e-0	5 23.	8 0.1		1	1 1.8e-0	9 2.9e-0	5 23.	6 0.	1 16	0 22	1 1	5 9	8	4 99 0.88 Reverse transcriptase (RNA-dependent DNA polymerase)
UPF0262	PF06793.8	153	lcl|TR100942_c0_g1_i1|m.157 -	18	3 0.02	6 14.	5 0.5		1	2 0.005	2 8	5 3.	1 0.	0 5	3 8	2 4	0 7	3 1	5 77 0.81 Uncharacterised protein family (UPF0262)
UPF0262	PF06793.8	153	lcl|TR100942_c0_g1_i1|m.157 -	18	3 0.02	6 14.	5 0.5		2	2 1.4e-0	5 0.2	3 11.	4 0.	5	7 12	6 4	4 16	8 3	9 176 0.79 Uncharacterised protein family (UPF0262)
Kre28	PF17097.1	368	lcl|TR100953_c0_g1_i1|m.159 -	13	4 0.04	4 12.	6 0.1		1	1 3.6e-0	6 0.05	8 12.	2 0.	1 13	4 18	9	9 6	9	4 76 0.84 Spindle pole body component
ANF_receptor	PF01094.24	351	lcl|TR100960_c0_g1_i1|m.160 -	12	9 2.6e-1	3 49.	8 0.0		1	1 1.7e-1	7 2.8e-1	3 49.	7 0.	0 6	5 19	9	1 12	8	1 129 0.93 Receptor family ligand binding region
CLP_protease	PF00574.19	182	lcl|TR10100_c0_g1_i1|m.164 -	119	0.011	15.5	0.1	1	1	1.7e-06	0.014	15.2	0.1	86	144	21	77	14	97 0.91 Clp protease
Peptidase_S49_N	PF08496.6	153	lcl|TR10100_c0_g1_i1|m.164 -	119	0.077	12.9	1.9	1	1	9e-06	0.073	13	1.4	36	90	16	71	6	115 0.78 Peptidase family S49 N-terminal
CLP_protease	PF00574.19	182	lcl|TR10100_c0_g2_i1|m.165 -	119	0.0035	17.1	0.1	1	1	2.7e-07	0.0044	16.8	0.1	86	144	21	77	14	97 0.91 Clp protease
OPT	PF03169.11	615	lcl|TR101048_c0_g1_i1|m.170 -	10	9 7.9e-2	7 94.	1 0.8		1	1 5.2e-3	1 8.5e-2	7 94.	0 0.	8 4	9 15	3	2 10	7	1 109 0.96 OPT oligopeptide transporter protein
RVT_1	PF00078.23	222	lcl|TR101054_c0_g1_i1|m.171 -	12	1 0.0004	7 19.	6 0.0		1	1 3.8e-0	8 0.0006	2 19.	2 0.	0 6	7 15	7 2	2 11	5	4 121 0.74 Reverse transcriptase (RNA-dependent DNA polymerase)
RVT_1	PF00078.23	222	lcl|TR10106_c0_g1_i1|m.172 -	236	4.1e-29	101.5	0.2	1	1	3.6e-33	5.8e-29	101	0.2	5	173	45	223	41	230 0.89 Reverse transcriptase (RNA-dependent DNA polymerase)
XhoI	PF04555.9	191	lcl|TR101116_c0_g1_i1|m.177 -	11	5 0.06	4 13.	0 1.5		1	2 4.7e-0	6 0.07	6 12.	8 0.	1 2	1 8	6	4 7	1	2 82 0.80 Restriction endonuclease XhoI
XhoI	PF04555.9	191	lcl|TR101116_c0_g1_i1|m.177 -	11	5 0.06	4 13.	0 1.5		2	2 0.06	7 1.1e+0	3 -0.	8 0.	1 7	9 9	1 10	0 11	0 7	3 113 0.68 Restriction endonuclease XhoI
RVT_1	PF00078.23	222	lcl|TR101144_c0_g1_i1|m.178 -	9	9 1.8e-1	1 43.	9 0.0		1	1 1.3e-1	5 2.1e-1	1 43.	6 0.	0 8	9 17	2	3 9	6	1 98 0.90 Reverse transcriptase (RNA-dependent DNA polymerase)
RVT_1	PF00078.23	222	lcl|TR101151_c0_g1_i1|m.179 -	12	0 1.5e-0	8 34.	3 0.0		1	1 2.2e-1	2 1.8e-0	8 34.	1 0.	0 16	4 22	1 2	5 10	1 1	2 102 0.90 Reverse transcriptase (RNA-dependent DNA polymerase)
SAP	PF02037.23	35	lcl|TR101151_c0_g1_i1|m.179 -	12	0 0.03	9 13.	6 0.0		1	1 1e-0	5 0.08	1 12.	6 0.	0 1	1 2	8 5	0 6	7 5	0 67 0.93 SAP domain
RVT_1	PF00078.23	222	lcl|TR101182_c0_g1_i1|m.183 -	10	7 3.8e-0	7 29.	7 0.1		1	1 2.7e-1	1 4.3e-0	7 29.	5 0.	1 14	2 20	9	4 8	3	3 100 0.89 Reverse transcriptase (RNA-dependent DNA polymerase)
DNA_pol_lambd_f	PF10391.5	52	lcl|TR101227_c0_g1_i1|m.191 -	13	9 0.1	1 12.	3 0.0		1	1 1.2e-0	5 0.	2 11.	4 0.	0 1	0 3	2 6	1 8	3 6	0 97 0.80 Fingers domain of DNA polymerase lambda
Septin	PF00735.14	281	lcl|TR101229_c0_g1_i1|m.192 -	13	0 5.7e-4	6 156.	9 0.5		1	1 7.6e-5	0 6.2e-4	6 156.	7 0.	5 9	0 21	3	2 12	8	1 130 0.94 Septin
DUF1719	PF08224.7	231	lcl|TR101229_c0_g1_i1|m.192 -	13	0 0.01	9 14.	0 0.0		1	1 2.8e-0	6 0.02	2 13.	7 0.	0 9	3 17	5 2	1 10	4	3 116 0.83 Domain of unknown function (DUF1719)
UDPGT	PF00201.14	499	lcl|TR101278_c0_g1_i1|m.196 -	10	1 1.2e-2	2 80.	3 0.0		1	1 7.6e-2	7 1.2e-2	2 80.	2 0.	0 9	2 18	4	8 10	0	1 101 0.95 UDP-glucoronosyl and UDP-glucosyl transferase
Bro-N	PF02498.13	87	lcl|TR10127_c0_g1_i1|m.197 -	140	0.14	12.6	0	1	1	1.2e-05	0.19	12.1	0	54	85	70	101	14	103 0.76 BRO family, N-terminal domain
DUF4085	PF13315.2	205	lcl|TR101281_c0_g1_i1|m.198 -	15	2 0.08	8 12.	3 1.8		1	1 9.9e-0	6 0.1	6 11.	4 1.	5 3	5 13	4	6 10	6	1 117 0.67 Protein of unknown function (DUF4085)
Laminin_G_2	PF02210.20	127	lcl|TR1012_c0_g1_i1|m.202 -	132	3.8e-23	82.1	0.3	1	1	8e-27	4.3e-23	82	0.3	20	127	1	111	1	111 0.92 Laminin G domain
Laminin_G_1	PF00054.19	131	lcl|TR1012_c0_g1_i1|m.202 -	132	8.7e-18	64.7	0.1	1	1	1.9e-21	1e-17	64.5	0.1	20	128	1	111	1	114 0.82 Laminin G domain
Laminin_G_3	PF13385.2	152	lcl|TR1012_c0_g1_i1|m.202 -	132	8.5e-05	22.6	0.1	1	1	1.8e-08	9.8e-05	22.4	0.1	59	125	16	81	4	112 0.70 Concanavalin A-like lectin/glucanases superfamily
DUF2735	PF10931.4	52	lcl|TR101350_c0_g1_i1|m.209 -	10	2 0.1	6 12.	5 0.5		1	1 2.8e-0	5 0.2	2 12.	1 0.	5 2	9 5	0 2	6 4	7 1	3 49 0.76 Protein of unknown function (DUF2735)
Carb_bind	PF10645.5	49	lcl|TR101350_c0_g1_i1|m.209 -	10	2 0.2	7 11.	4 1.9		1	2 4.4e-0	5 0.3	5 11.	0 0.	1 1	9 3	9	7 2	7	3 30 0.86 Carbohydrate binding
Carb_bind	PF10645.5	49	lcl|TR101350_c0_g1_i1|m.209 -	10	2 0.2	7 11.	4 1.9		2	2 0.2	7 2.2e+0	3 -1.	2 0.	4 2	1 2	5 7	9 8	3 7	5 88 0.84 Carbohydrate binding
Coiled-coil_56	PF09813.5	101	lcl|TR10137_c0_g1_i1|m.213 -	101	0.13	12.2	0	1	1	9.8e-06	0.16	11.9	0	13	67	19	74	9	79 0.70 Coiled-coil domain-containing protein 56
Coiled-coil_56	PF09813.5	101	lcl|TR10137_c0_g2_i1|m.214 -	113	0.17	11.8	0	1	1	1.3e-05	0.21	11.5	0	14	67	20	74	9	79 0.69 Coiled-coil domain-containing protein 56
Peptidase_C97	PF05903.10	151	lcl|TR101385_c0_g1_i1|m.215 -	12	6 0.1	2 12.	0 0.0		1	1 1e-0	5 0.1	7 11.	5 0.	0 7	2 11	1 3	5 7	5	6 80 0.76 PPPDE putative peptidase domain
TIP39	PF14980.2	51	lcl|TR1013_c0_g1_i1|m.218 -	188	1.5e-27	95	0.4	1	1	1.6e-31	2.5e-27	94.3	0.4	9	51	144	186	138	186 0.93 TIP39 peptide
TIP39	PF14980.2	51	lcl|TR1013_c0_g2_i1|m.220 -	188	1.5e-27	95	0.4	1	1	1.6e-31	2.5e-27	94.3	0.4	9	51	144	186	138	186 0.93 TIP39 peptide
Nudix_N_2	PF14803.2	34	lcl|TR10141_c0_g1_i1|m.225 -	190	0.073	12.9	0.3	1	1	2e-05	0.17	11.7	0.3	1	10	1	10	1	17 0.83 Nudix N-terminal
DUF4775	PF16001.1	449	lcl|TR10141_c0_g1_i1|m.225 -	190	0.38	10	8.8	1	1	0.00022	1.8	7.8	8.6	291	415	11	164	8	179 0.69 Domain of unknown function (DUF4775)
Qua1	PF16274.1	54	lcl|TR101468_c0_g1_i1|m.227 -	10	5 0.1	1 12.	4 2.5		1	2 0.02	3 3.8e+0	2 1.	1 0.	1 2	6 4	7 3	3 5	4 3	1 56 0.78 Qua1 domain
Qua1	PF16274.1	54	lcl|TR101468_c0_g1_i1|m.227 -	10	5 0.1	1 12.	4 2.5		2	2 2e-0	5 0.3	2 10.	9 0.	4 2	0 4	3 7	5 9	8 7	1 102 0.86 Qua1 domain
zf-H2C2	PF09337.6	39	lcl|TR101469_c0_g1_i1|m.228 -	10	2 0.	2 11.	8 0.0		1	2 1.2e-0	5 0.	2 11.	8 0.	0 1	1 3	4	7 3	0	4 30 0.89 His(2)-Cys(2) zinc finger
zf-H2C2	PF09337.6	39	lcl|TR101469_c0_g1_i1|m.228 -	10	2 0.	2 11.	8 0.0		2	2	1 1.6e+0	4 -8.	8 5.	6 3	5 3	8 9	4 9	7 9	3 97 0.90 His(2)-Cys(2) zinc finger
DUF2846	PF11008.4	124	lcl|TR101504_c0_g1_i1|m.233 -	13	1 0.08	2 12.	8 0.0		1	2 1e-0	5 0.1	6 11.	9 0.	0 2	7 9	7	7 8	2	2 86 0.82 Protein of unknown function (DUF2846)
DUF2846	PF11008.4	124	lcl|TR101504_c0_g1_i1|m.233 -	13	1 0.08	2 12.	8 0.0		2	2 0.2	7 4.5e+0	3 -2.	5 0.	0 2	7 3	7 9	5 10	5 8	6 120 0.66 Protein of unknown function (DUF2846)
RVT_1	PF00078.23	222	lcl|TR101508_c0_g1_i1|m.234 -	10	5 1e-1	4 54.	5 0.0		1	1 6.9e-1	9 1.1e-1	4 54.	3 0.	0 6	3 15	5 1	1 10	4	2 105 0.88 Reverse transcriptase (RNA-dependent DNA polymerase)
Bombesin	PF02044.13	14	lcl|TR101516_c0_g1_i1|m.235 -	10	4 0.2	2 11.	5 2.2		1	2 1.5e-0	5 0.2	4 11.	4 0.	1	4 1	1 5	0 5	7 4	8 58 0.94 Bombesin-like peptide
Bombesin	PF02044.13	14	lcl|TR101516_c0_g1_i1|m.235 -	10	4 0.2	2 11.	5 2.2		2	2 0.1	8 2.9e+0	3 -1.	3 0.	2	8 1	1 6	5 6	8 6	3 69 0.58 Bombesin-like peptide
Exo_endo_phos_2	PF14529.2	119	lcl|TR101555_c0_g1_i1|m.241 -	13	0 0.02	7 14.	2 0.0		1	1 4.7e-0	6 0.03	8 13.	7 0.	0 6	2 11	8 3	9 10	2 2	1 103 0.73 Endonuclease-reverse transcriptase
APC_crr	PF05923.8	25	lcl|TR101555_c0_g1_i1|m.241 -	13	0 0.03	1 13.	8 0.3		1	1 5.9e-0	6 0.04	7 13.	2 0.	3 1	2 2	4 6	1 7	3 6	1 74 0.90 APC cysteine-rich region
DUF1220	PF06758.9	65	lcl|TR101556_c0_g1_i1|m.242 -	13	3 0.01	7 15.	2 0.0		1	1 1.9e-0	6 0.03	1 14.	4 0.	0 1	9 5	8 5	5 9	4 5	3 97 0.91 Repeat of unknown function (DUF1220)
YscO	PF07321.8	149	lcl|TR101630_c0_g1_i1|m.250 -	11	6 0.005	5 16.	5 0.8		1	2 0.7	7 4.2e+0	3 -2.	6 0.	1 13	3 14	6	9 2	2	5 24 0.48 Type III secretion protein YscO
YscO	PF07321.8	149	lcl|TR101630_c0_g1_i1|m.250 -	11	6 0.005	5 16.	5 0.8		2	2 1.3e-0	6 0.006	9 16.	2 0.	1 3	5 9	7 4	2 10	5 3	5 114 0.85 Type III secretion protein YscO
Fes1	PF08609.6	93	lcl|TR101630_c0_g1_i1|m.250 -	11	6 0.009	5 16.	7 0.2		1	1 2.9e-0	6 0.01	6 16.	0 0.	1 1	5 8	1 3	8 10	4 1	7 106 0.79 Nucleotide exchange factor Fes1
Lact-deh-memb	PF09330.7	290	lcl|TR101630_c0_g1_i1|m.250 -	11	6 0.1	1 11.	6 0.0		1	1 2.5e-0	5 0.1	3 11.	4 0.	0 3	9 8	6 4	5 9	2 3	3 105 0.90 D-lactate dehydrogenase, membrane binding
CDC45	PF02724.10	627	lcl|TR101710_c0_g1_i1|m.255 -	11	2 0.06	5 11.	4 10.7		1	1 9.6e-0	6 0.07	8 11.	1 10.	7 16	0 24	1 1	9 10	4	9 108 0.68 CDC45-like protein
RNA_polI_A14	PF08203.7	77	lcl|TR101710_c0_g1_i1|m.255 -	11	2 0.3	3 11.	6 2.6		1	1 0.0001	2 0.9	7 10.	1 2.	6 3	1 7	1 2	1 7	0	2 71 0.67 Yeast RNA polymerase I subunit RPA14
SNF2_N	PF00176.19	307	lcl|TR101743_c0_g1_i1|m.259 -	10	3 4.6e-1	7 61.	7 0.0		1	1 9.3e-2	1 5e-1	7 61.	6 0.	0 11	3 18	9 2	0 10	3	6 103 0.93 SNF2 family N-terminal domain
DEAD	PF00270.25	175	lcl|TR101743_c0_g1_i1|m.259 -	10	3 0.02	7 14.	1 0.0		1	1 5.3e-0	6 0.02	9 14.	0 0.	0 8	9 14	0 2	1 7	7	6 100 0.73 DEAD/DEAH box helicase
Botulinum_HA-17	PF05588.7	146	lcl|TR101743_c0_g1_i1|m.259 -	10	3 0.09	8 12.	6 0.0		1	1 2.2e-0	5 0.1	2 12.	4 0.	0 6	7 12	2 2	3 7	7 1	3 87 0.87 Clostridium botulinum HA-17 domain
RVT_1	PF00078.23	222	lcl|TR101777_c0_g1_i1|m.263 -	10	3 0.001	1 18.	4 0.1		1	1 7.6e-0	8 0.001	2 18.	2 0.	1	6 7	0 3	1 10	1 2	1 103 0.90 Reverse transcriptase (RNA-dependent DNA polymerase)
DZR	PF12773.3	50	lcl|TR10177_c0_g1_i1|m.264 -	209	0.022	14.7	1.5	1	1	2.3e-06	0.038	13.9	1.5	7	38	128	159	124	162 0.91 Double zinc ribbon
Thoc2	PF11732.4	76	lcl|TR101817_c0_g1_i1|m.266 -	11	2 0.01	6 15.	1 0.8		1	2 0.008	7 1.4e+0	2 2.	5 0.	1 5	5 7	3 2	6 4	5 1	9 46 0.86 Transcription- and export-related complex subunit
Thoc2	PF11732.4	76	lcl|TR101817_c0_g1_i1|m.266 -	11	2 0.01	6 15.	1 0.8		2	2 4.4e-0	5 0.7	2 9.	8 0.	1 3	9 7	3 7	2 10	5 4	5 106 0.82 Transcription- and export-related complex subunit
RVT_1	PF00078.23	222	lcl|TR101827_c0_g1_i1|m.270 -	13	3 0.003	3 16.	8 0.1		1	1 2.3e-0	7 0.003	7 16.	7 0.	1 1	9 9	8 2	0 9	0 1	0 119 0.71 Reverse transcriptase (RNA-dependent DNA polymerase)
DUF4500	PF14937.2	81	lcl|TR101882_c0_g1_i1|m.274 -	12	9 0.04	5 13.	6 0.0		1	2 0.4	1 3.3e+0	3 -2.	0 0.	0 4	4 5	9 1	4 2	9 1	0 39 0.68 Domain of unknown function (DUF4500)
DUF4500	PF14937.2	81	lcl|TR101882_c0_g1_i1|m.274 -	12	9 0.04	5 13.	6 0.0		2	2 1.4e-0	5 0.1	1 12.	4 0.	0	4 3	5 4	5 7	6 4	3 110 0.84 Domain of unknown function (DUF4500)
Exo_endo_phos_2	PF14529.2	119	lcl|TR101882_c0_g1_i1|m.274 -	12	9 0.06	9 12.	8 0.0		1	2 2.5e-0	5 0.	2 11.	3 0.	0 6	9 11	8 1	0 6	0	5 61 0.86 Endonuclease-reverse transcriptase
Exo_endo_phos_2	PF14529.2	119	lcl|TR101882_c0_g1_i1|m.274 -	12	9 0.06	9 12.	8 0.0		2	2 0.	2 1.6e+0	3 -1.	2 0.	0 6	5 8	6 7	8 9	7 6	8 123 0.53 Endonuclease-reverse transcriptase
Lipase_GDSL	PF00657.18	163	lcl|TR101895_c0_g1_i1|m.275 -	13	2 0.009	5 15.	9 0.0		1	1 1.6e-0	6 0.01	3 15.	5 0.	0 3	6 15	7 1	1 11	7	3 121 0.84 GDSL-like Lipase/Acylhydrolase
Lipase_GDSL_2	PF13472.2	188	lcl|TR101895_c0_g1_i1|m.275 -	13	2 0.04	3 14.	3 0.0		1	1 6.6e-0	6 0.05	4 14.	0 0.	0 6	8 18	7	9 11	8	2 119 0.69 GDSL-like Lipase/Acylhydrolase family
RVT_1	PF00078.23	222	lcl|TR10191_c1_g1_i1|m.276 -	153	0.0012	18.3	0	1	1	9.6e-08	0.0015	17.9	0	166	220	3	86	1	88 0.78 Reverse transcriptase (RNA-dependent DNA polymerase)
DUF2321	PF10083.5	156	lcl|TR10193_c0_g1_i1|m.277 -	133	0.0026	17.2	0.7	1	2	8.7e-05	0.24	10.9	0	22	54	60	92	50	99 0.85 Uncharacterized protein conserved in bacteria (DUF2321)
DUF2321	PF10083.5	156	lcl|TR10193_c0_g1_i1|m.277 -	133	0.0026	17.2	0.7	2	2	0.0047	13	5.3	0.2	24	46	96	118	92	126 0.84 Uncharacterized protein conserved in bacteria (DUF2321)
DZR	PF12773.3	50	lcl|TR10193_c0_g1_i1|m.277 -	133	0.034	14	1.5	1	2	0.0048	13	5.8	0.2	34	49	66	81	58	82 0.86 Double zinc ribbon
DZR	PF12773.3	50	lcl|TR10193_c0_g1_i1|m.277 -	133	0.034	14	1.5	2	2	5.6e-05	0.15	12	1.5	3	49	66	115	64	124 0.82 Double zinc ribbon
Zn_Tnp_IS1595	PF12760.3	46	lcl|TR10193_c0_g1_i1|m.277 -	133	0.044	13.6	0.3	1	2	0.033	88	3.1	0	19	26	76	83	72	97 0.83 Transposase zinc-ribbon domain
Zn_Tnp_IS1595	PF12760.3	46	lcl|TR10193_c0_g1_i1|m.277 -	133	0.044	13.6	0.3	2	2	0.0007	1.9	8.4	0.1	19	32	110	124	104	130 0.78 Transposase zinc-ribbon domain
zf-tcix	PF14952.2	42	lcl|TR10193_c0_g1_i1|m.277 -	133	0.19	11.2	1.7	1	2	0.0082	22	4.6	0.1	10	16	75	81	71	87 0.88 Putative treble-clef, zinc-finger, Zn-binding
zf-tcix	PF14952.2	42	lcl|TR10193_c0_g1_i1|m.277 -	133	0.19	11.2	1.7	2	2	0.0042	11	5.5	0.1	10	17	109	116	108	122 0.86 Putative treble-clef, zinc-finger, Zn-binding
Auto_anti-p27	PF06677.8	40	lcl|TR10193_c0_g1_i1|m.277 -	133	0.2	11.7	8.6	1	4	2.1	5600	-2.5	0	14	27	20	33	20	38 0.66 Sjogren's syndrome/scleroderma autoantigen 1 (Autoantigen p27)
Auto_anti-p27	PF06677.8	40	lcl|TR10193_c0_g1_i1|m.277 -	133	0.2	11.7	8.6	2	4	0.16	420	1	0	12	19	61	68	60	69 0.88 Sjogren's syndrome/scleroderma autoantigen 1 (Autoantigen p27)
Auto_anti-p27	PF06677.8	40	lcl|TR10193_c0_g1_i1|m.277 -	133	0.2	11.7	8.6	3	4	0.0072	19	5.3	0.1	12	22	72	82	71	88 0.85 Sjogren's syndrome/scleroderma autoantigen 1 (Autoantigen p27)
Auto_anti-p27	PF06677.8	40	lcl|TR10193_c0_g1_i1|m.277 -	133	0.2	11.7	8.6	4	4	0.0042	11	6.1	2.1	12	39	95	115	94	116 0.84 Sjogren's syndrome/scleroderma autoantigen 1 (Autoantigen p27)
UPF0547	PF10571.5	26	lcl|TR10193_c0_g1_i1|m.277 -	133	3.7	7.4	7.2	1	2	0.0012	3.2	7.6	0.4	6	20	67	81	66	82 0.61 Uncharacterised protein family UPF0547
UPF0547	PF10571.5	26	lcl|TR10193_c0_g1_i1|m.277 -	133	3.7	7.4	7.2	2	2	0.047	130	2.5	1.4	1	6	110	115	110	116 0.85 Uncharacterised protein family UPF0547
RVT_1	PF00078.23	222	lcl|TR10203_c0_g1_i1|m.288 -	99	1.3e-14	54.1	0	1	1	8.6e-19	1.4e-14	54	0	70	164	4	97	1	99 0.86 Reverse transcriptase (RNA-dependent DNA polymerase)
SH2	PF00017.20	77	lcl|TR102048_c0_g1_i1|m.289 -	10	5 5e-1	8 64.	8 0.8		1	2 2.5e-2	1 2e-1	7 62.	9 0.	0 1	0 7	7	1 6	7	1 67 0.98 SH2 domain
SH2	PF00017.20	77	lcl|TR102048_c0_g1_i1|m.289 -	10	5 5e-1	8 64.	8 0.8		2	2 0.07	4 6e+0	2 0.	5 0.	3	1	8 9	8 10	5 9	8 105 0.90 SH2 domain
SH2_2	PF14633.2	216	lcl|TR102048_c0_g1_i1|m.289 -	10	5 0.06	9 12.	4 0.0		1	1 1.4e-0	5 0.1	1 11.	7 0.	0 4	6 9	2	2 4	8	1 76 0.75 SH2 domain
Ribosomal_S17	PF00366.16	68	lcl|TR102049_c0_g1_i1|m.290 -	12	9 0.005	7 16.	6 0.7		1	2 9.2e-0	7 0.01	5 15.	3 0.	3 1	4 6	0	6 5	1	1 53 0.83 Ribosomal protein S17
Ribosomal_S17	PF00366.16	68	lcl|TR102049_c0_g1_i1|m.290 -	12	9 0.005	7 16.	6 0.7		2	2 0.1	8 3e+0	3 -1.	7 0.	0 3	3 3	9 8	1 8	7 6	7 95 0.63 Ribosomal protein S17
Peptidase_M7	PF02031.12	133	lcl|TR102053_c0_g1_i1|m.295 -	10	3 0.03	9 13.	9 4.3		1	2 0.0002	6 4.	2 7.	3 0.	2 9	8 12	4	9 3	5	4 43 0.79 Streptomyces extracellular neutral proteinase (M7) family
Peptidase_M7	PF02031.12	133	lcl|TR102053_c0_g1_i1|m.295 -	10	3 0.03	9 13.	9 4.3		2	2 9.8e-0	5 1.	6 8.	7 1.	0 7	9 12	4 3	6 8	3 3	1 92 0.63 Streptomyces extracellular neutral proteinase (M7) family
EphA2_TM	PF14575.2	54	lcl|TR102098_c0_g1_i1|m.301 -	10	4 0.03	1 14.	5 0.9		1	2 3e-0	6 0.04	9 13.	9 0.	1 2	5 4	0 2	5 4	0	4 42 0.72 Ephrin type-A receptor 2 transmembrane domain
EphA2_TM	PF14575.2	54	lcl|TR102098_c0_g1_i1|m.301 -	10	4 0.03	1 14.	5 0.9		2	2 0.2	7 4.5e+0	3 -2.	0 0.	1 3	9 4	3 5	0 5	4 4	9 58 0.80 Ephrin type-A receptor 2 transmembrane domain
COPIIcoated_ERV	PF07970.8	222	lcl|TR102117_c0_g1_i1|m.305 -	10	1 0.03	8 13.	7 0.8		1	1 3.3e-0	6 0.05	3 13.	2 0.	8	8 3	3 5	2 7	7 4	3 82 0.87 Endoplasmic reticulum vesicle transporter
RVT_1	PF00078.23	222	lcl|TR10211_c0_g1_i1|m.306 -	195	0.00045	19.7	0	1	1	7e-08	0.00057	19.3	0	149	209	4	85	1	117 0.78 Reverse transcriptase (RNA-dependent DNA polymerase)
DUF498	PF04430.10	110	lcl|TR10211_c0_g1_i1|m.306 -	195	0.011	15.6	0	1	1	2.2e-06	0.018	14.9	0	41	73	52	82	16	96 0.78 Protein of unknown function (DUF498/DUF598)
RVT_1	PF00078.23	222	lcl|TR10211_c0_g2_i1|m.307 -	195	0.00034	20.1	0	1	1	5.4e-08	0.00044	19.7	0	149	209	4	83	1	117 0.78 Reverse transcriptase (RNA-dependent DNA polymerase)
DUF498	PF04430.10	110	lcl|TR10211_c0_g2_i1|m.307 -	195	0.018	14.9	0	1	1	3.5e-06	0.029	14.3	0	41	75	52	84	16	96 0.78 Protein of unknown function (DUF498/DUF598)
Exo_endo_phos_2	PF14529.2	119	lcl|TR102174_c0_g1_i1|m.311 -	10	8 0.006	6 16.	1 0.0		1	1 5.7e-0	7 0.009	3 15.	7 0.	0	4 4	2 6	1 10	5 5	8 107 0.93 Endonuclease-reverse transcriptase
Furin-like_2	PF15913.1	107	lcl|TR102196_c0_g1_i1|m.312 -	10	8 0.02	1 14.	8 5.9		1	1 2.2e-0	6 0.03	5 14.	1 5.	9	9 7	9 2	0 9	3 1	1 107 0.80 Furin-like repeat, cysteine-rich
RVT_1	PF00078.23	222	lcl|TR102219_c0_g1_i1|m.313 -	10	7 2.1e-0	9 37.	1 0.1		1	1 3.3e-1	3 2.7e-0	9 36.	8 0.	1 16	0 22	2	3 8	5	2 85 0.91 Reverse transcriptase (RNA-dependent DNA polymerase)
Pox_A_type_inc	PF04508.8	23	lcl|TR102219_c0_g1_i1|m.313 -	10	7 0.0	7 12.	9 0.8		1	2 0.0003	1 2.	5 8.	0 0.	0	6 1	5 2	3 3	2 2	2 33 0.93 Viral A-type inclusion protein repeat
Pox_A_type_inc	PF04508.8	23	lcl|TR102219_c0_g1_i1|m.313 -	10	7 0.0	7 12.	9 0.8		2	2 0.01	1 9	0 3.	0 0.	2	2 1	1 4	0 4	9 4	0 49 0.88 Viral A-type inclusion protein repeat
HIF-1a_CTAD	PF08778.6	37	lcl|TR102264_c0_g1_i1|m.323 -	12	0 0.1	3 11.	8 0.0		1	1 1.6e-0	5 0.2	6 10.	8 0.	0	3 1	8 10	0 11	6 9	8 119 0.91 HIF-1 alpha C terminal transactivation domain
RFC1	PF08519.8	157	lcl|TR102447_c0_g1_i1|m.338 -	12	3 0.07	6 13.	0 0.5		1	2 0.4	6 3.7e+0	3 -2.	2 0.	0 11	2 12	3	9 2	0	6 44 0.71 Replication factor RFC1 C terminal domain
RFC1	PF08519.8	157	lcl|TR102447_c0_g1_i1|m.338 -	12	3 0.07	6 13.	0 0.5		2	2 1.5e-0	5 0.1	2 12.	4 0.	1 9	4 13	0 7	6 11	3 5	4 121 0.79 Replication factor RFC1 C terminal domain
DUF5064	PF16703.1	117	lcl|TR102447_c0_g1_i1|m.338 -	12	3 0.08	6 13.	2 0.0		1	1 1.6e-0	5 0.1	3 12.	6 0.	0 3	5 8	8 5	5 10	9 4	8 118 0.83 Domain of unknown function (DUF5064)
Presenilin	PF01080.13	399	lcl|TR102511_c0_g1_i1|m.342 -	11	9 3.	9 6.	0 4.5		1	1 0.0004	4 3.	5 6.	1 4.	5 24	0 30	0 1	3 5	6	1 108 0.44 Presenilin
Dicty_REP	PF05086.8	911	lcl|TR102511_c0_g1_i1|m.342 -	11	9	8 4.	1 7.0		1	1 0.0008	7 7.	1 4.	3 7.	0 23	1 29	0	4 6	3	1 108 0.70 Dictyostelium (Slime Mold) REP protein
SEEEED	PF14797.2	126	lcl|TR102634_c0_g1_i1|m.348 -	10	1 0.01	5 15.	3 6.7		1	1 1.1e-0	6 0.01	8 15.	0 6.	7	9 6	7 1	4 7	6	9 96 0.62 Serine-rich region of AP3B1, clathrin-adaptor complex
PH_BEACH	PF14844.2	100	lcl|TR102653_c0_g1_i1|m.349 -	10	1 0.004	7 16.	9 1.9		1	1 1.4e-0	6 0.005	8 16.	6 1.	9 2	3 8	3 2	3 8	7	7 96 0.71 PH domain associated with Beige/BEACH
Mannitol_dh	PF01232.19	151	lcl|TR102653_c0_g1_i1|m.349 -	10	1 0.04	3 13.	8 1.0		1	1 1.1e-0	5 0.04	4 13.	8 1.	0 2	2 7	7	3 5	7	1 86 0.82 Mannitol dehydrogenase Rossmann domain
LRIF1	PF15741.1	749	lcl|TR102653_c0_g1_i1|m.349 -	10	1 0.07	1 11.	5 5.9		1	1 1.9e-0	5 0.07	6 11.	4 5.	9 57	3 63	7 1	8 8	1	7 97 0.70 Ligand-dependent nuclear receptor-interacting factor 1
RRS1	PF04939.8	162	lcl|TR102653_c0_g1_i1|m.349 -	10	1 0.07	7 12.	7 0.1		1	2 0.06	2 2.5e+0	2 1.	3 7.	7 12	8 15	8 1	3 4	5	6 48 0.58 Ribosome biogenesis regulatory protein (RRS1)
RRS1	PF04939.8	162	lcl|TR102653_c0_g1_i1|m.349 -	10	1 0.07	7 12.	7 0.1		2	2 1.9e-0	5 0.07	7 12.	7 0.	1 9	5 13	1 4	7 8	3 4	3 100 0.71 Ribosome biogenesis regulatory protein (RRS1)
Herpes_UL37_1	PF03970.9	267	lcl|TR10270_c0_g1_i1|m.355 -	125	0.079	12	0	1	1	5.6e-06	0.092	11.8	0	31	70	70	109	43	115 0.85 Herpesvirus UL37 tegument protein
DASH_Dam1	PF08653.6	56	lcl|TR102735_c0_g1_i1|m.368 -	11	5 0.2	2 11.	2 2.1		1	2 0.0009	6 1	6 5.	3 0.	0	8 3	0 2	2 4	4 1	0 49 0.85 DASH complex subunit Dam1
DASH_Dam1	PF08653.6	56	lcl|TR102735_c0_g1_i1|m.368 -	11	5 0.2	2 11.	2 2.1		2	2 0.002	1 3	4 4.	2 1.	6 2	0 3	9 5	2 7	4 4	5 83 0.54 DASH complex subunit Dam1
PAM2	PF07145.11	18	lcl|TR10287_c0_g1_i1|m.385 -	144	0.014	14.9	1.4	1	2	1.1e-06	0.018	14.5	0.3	1	16	11	26	11	27 0.89 Ataxin-2 C-terminal region
PAM2	PF07145.11	18	lcl|TR10287_c0_g1_i1|m.385 -	144	0.014	14.9	1.4	2	2	0.26	4300	-2.3	0	8	13	35	40	35	40 0.91 Ataxin-2 C-terminal region
CENP-F_leu_zip	PF10473.5	140	lcl|TR102905_c0_g1_i1|m.387 -	10	4 0.0001	5 21.	7 7.5		1	2 0.01	2 1	9 5.	1 1.	2 3	9 9	3	7 3	3	1 38 0.40 Leucine-rich repeats of kinetochore protein Cenp-F/LEK1
CENP-F_leu_zip	PF10473.5	140	lcl|TR102905_c0_g1_i1|m.387 -	10	4 0.0001	5 21.	7 7.5		2	2 9e-0	8 0.0001	5 21.	7 7.	5	1 6	4 3	9 10	3 3	9 104 0.83 Leucine-rich repeats of kinetochore protein Cenp-F/LEK1
Rtf2	PF04641.8	265	lcl|TR102905_c0_g1_i1|m.387 -	10	4 0.0009	5 18.	5 5.5		1	1 6e-0	7 0.0009	8 18.	4 5.	5 15	9 22	6	3 7	0	1 103 0.60 Rtf2 RING-finger
APC_u9	PF16633.1	88	lcl|TR102905_c0_g1_i1|m.387 -	10	4 0.02	5 15.	5 1.0		1	1 2.3e-0	5 0.03	7 15.	0 0.	7 1	9 6	6 4	8 9	5 3	5 102 0.90 Unstructured region on APC between 1st two creatine-rich regions
IncA	PF04156.10	190	lcl|TR102905_c0_g1_i1|m.387 -	10	4 0.1	3 11.	9 10.7		1	1 8.4e-0	5 0.1	4 11.	8 10.	7 8	2 16	9	7 8	8	4 104 0.85 IncA protein
Spc24	PF08286.7	105	lcl|TR102905_c0_g1_i1|m.387 -	10	4 0.2	9 11.	2 11.1		1	2 0.004	7 7.	6 6.	7 2.	2	2 4	0	4 4	2	3 43 0.87 Spc24 subunit of Ndc80
Spc24	PF08286.7	105	lcl|TR102905_c0_g1_i1|m.387 -	10	4 0.2	9 11.	2 11.1		2	2 0.0002	9 0.4	7 10.	6 3.	3	3 4	7 4	0 8	4 3	8 103 0.83 Spc24 subunit of Ndc80
Atg14	PF10186.5	324	lcl|TR102905_c0_g1_i1|m.387 -	10	4 0.4	6 9.	4 8.3		1	1 0.0003	7 0.5	9 9.	0 8.	3 1	6 9	5	3 8	6	2 89 0.90 Vacuolar sorting 38 and autophagy-related subunit 14
DUF1515	PF07439.7	111	lcl|TR102905_c0_g1_i1|m.387 -	10	4 0.	7 9.	8 4.0		1	2 0.006	7 1	1 5.	9 0.	5 3	8 7	7	4 4	3	2 48 0.81 Protein of unknown function (DUF1515)
DUF1515	PF07439.7	111	lcl|TR102905_c0_g1_i1|m.387 -	10	4 0.	7 9.	8 4.0		2	2 0.006	1 9.	9 6.	1 0.	5 2	0 4	5 4	6 7	1 3	8 97 0.82 Protein of unknown function (DUF1515)
DUF3373	PF11853.4	501	lcl|TR102905_c0_g1_i1|m.387 -	10	4 0.7	7 8.	3 3.5		1	1 0.000	5 0.8	1 8.	2 3.	5 2	6 8	8 1	7 10	0	4 104 0.76 Protein of unknown function (DUF3373)
APG6	PF04111.8	308	lcl|TR102905_c0_g1_i1|m.387 -	10	4 0.8	2 8.	9 9.4		1	1 0.0005	1 0.8	2 8.	8 9.	4	7 12	9	4 7	8	1 104 0.40 Autophagy protein Apg6
FlaC_arch	PF05377.7	55	lcl|TR102905_c0_g1_i1|m.387 -	10	4 1.	6 9.	0 12.1		1	3 0.001	3 2.	1 8.	7 2.	7 1	0 3	7	9 3	6	1 48 0.81 Flagella accessory protein C (FlaC)
FlaC_arch	PF05377.7	55	lcl|TR102905_c0_g1_i1|m.387 -	10	4 1.	6 9.	0 12.1		2	3 0.04	6 7	5 3.	7 0.	5	2 3	1 5	7 8	6 4	3 90 0.63 Flagella accessory protein C (FlaC)
FlaC_arch	PF05377.7	55	lcl|TR102905_c0_g1_i1|m.387 -	10	4 1.	6 9.	0 12.1		3	3 0.0	5 8	2 3.	6 0.	2 1	1 2	7 8	4 10	4 7	6 104 0.76 Flagella accessory protein C (FlaC)
PS_Dcarbxylase	PF02666.11	200	lcl|TR10293_c0_g1_i1|m.390 -	204	3.3e-58	196.4	0	1	1	2.2e-62	3.5e-58	196.3	0	2	190	1	193	1	204 0.93 Phosphatidylserine decarboxylase
Gly_acyl_tr_C	PF08444.6	89	lcl|TR102992_c0_g1_i1|m.397 -	10	6 1.1e-1	2 47.	8 0.0		1	1 3.5e-1	6 1.4e-1	2 47.	5 0.	0	1 7	0 3	6 10	5 3	6 106 0.97 Aralkyl acyl-CoA:amino acid N-acyltransferase, C-terminal region
Gly_acyl_tr_N	PF06021.7	201	lcl|TR102992_c0_g1_i1|m.397 -	10	6 1.2e-0	5 25.	4 0.0		1	1 4.3e-0	9 1.7e-0	5 24.	9 0.	0 16	8 20	0	2 3	4	1 35 0.91 Aralkyl acyl-CoA:amino acid N-acyltransferase
FR47	PF08445.6	86	lcl|TR102992_c0_g1_i1|m.397 -	10	6 0.0001	3 21.	7 0.0		1	1 4.2e-0	8 0.0001	7 21.	4 0.	0	9 7	1 4	2 10	4 3	7 106 0.93 FR47-like protein
Acetyltransf_10	PF13673.2	117	lcl|TR102992_c0_g1_i1|m.397 -	10	6 0.1	6 12.	2 0.0		1	1 4e-0	5 0.1	6 12.	2 0.	0 4	8 9	9 3	8 9	0 1	0 106 0.82 Acetyltransferase (GNAT) domain
zf-BED	PF02892.11	44	lcl|TR10300_c0_g1_i1|m.399 -	296	0.002	18	1.2	1	2	8.5e-07	0.002	18	1.2	14	43	26	57	16	58 0.86 BED zinc finger
zf-BED	PF02892.11	44	lcl|TR10300_c0_g1_i1|m.399 -	296	0.002	18	1.2	2	2	1.6	3800	-2.1	0.2	2	9	285	292	285	294 0.84 BED zinc finger
zf-C2H2_2	PF12756.3	101	lcl|TR10300_c0_g1_i1|m.399 -	296	0.0042	17.2	1.3	1	1	4.3e-06	0.0099	16.1	1.3	50	95	28	76	6	81 0.77 C2H2 type zinc-finger (2 copies)
DUF4371	PF14291.2	236	lcl|TR10300_c0_g1_i1|m.399 -	296	0.0065	16	0	1	1	5.2e-06	0.012	15.2	0	139	230	135	230	93	235 0.75 Domain of unknown function (DUF4371)
zf-DBF	PF07535.8	47	lcl|TR10300_c0_g1_i1|m.399 -	296	0.008	16.1	0.6	1	2	2.2e-05	0.05	13.5	0.2	6	35	30	66	27	70 0.82 DBF zinc finger
zf-DBF	PF07535.8	47	lcl|TR10300_c0_g1_i1|m.399 -	296	0.008	16.1	0.6	2	2	1.3	3100	-1.8	0	34	43	210	219	207	221 0.85 DBF zinc finger
Zn_peptidase_2	PF04298.8	218	lcl|TR10300_c0_g1_i1|m.399 -	296	0.053	12.8	0.1	1	1	4e-05	0.093	12	0.1	81	120	250	289	239	295 0.87 Putative neutral zinc metallopeptidase
zf-C2H2_jaz	PF12171.4	27	lcl|TR10300_c0_g1_i1|m.399 -	296	0.085	13.1	5.4	1	2	0.0045	10	6.4	0.4	3	12	30	39	29	42 0.94 Zinc-finger double-stranded RNA-binding
zf-C2H2_jaz	PF12171.4	27	lcl|TR10300_c0_g1_i1|m.399 -	296	0.085	13.1	5.4	2	2	0.0014	3.2	8	0.6	18	27	49	58	44	58 0.87 Zinc-finger double-stranded RNA-binding
zf-met	PF12874.3	25	lcl|TR10300_c0_g1_i1|m.399 -	296	0.3	11.4	4	1	2	0.0018	4.1	7.8	0.7	2	11	30	39	29	39 0.92 Zinc-finger of C2H2 type
zf-met	PF12874.3	25	lcl|TR10300_c0_g1_i1|m.399 -	296	0.3	11.4	4	2	2	0.042	97	3.5	0.1	17	25	49	57	44	57 0.89 Zinc-finger of C2H2 type
DUF4006	PF13179.2	65	lcl|TR10300_c0_g1_i1|m.400 -	103	0.019	14.7	0	1	1	1.8e-06	0.028	14.2	0	22	56	47	81	43	86 0.87 Family of unknown function (DUF4006)
Asp-B-Hydro_N	PF05279.7	243	lcl|TR103031_c0_g1_i1|m.402 -	11	8 9.	5 6.	1 27.0		1	1 0.0006	3 1	0 6.	0 27.	0 8	0 18	3 1	0 11	3	2 117 0.81 Aspartyl beta-hydroxylase N-terminal region
Spc7	PF08317.7	310	lcl|TR103060_c0_g1_i1|m.408 -	11	3 0.0	1 14.	6 2.5		1	1 2e-0	6 0.01	1 14.	5 2.	5 18	9 26	6 2	5 10	5	8 112 0.83 Spc7 kinetochore protein
YscO-like	PF16789.1	161	lcl|TR103060_c0_g1_i1|m.408 -	11	3 0.01	7 15.	1 1.0		1	1 3.5e-0	6 0.01	9 14.	9 1.	0 7	5 14	3 2	9 9	7	6 102 0.85 YscO-like protein
IncA	PF04156.10	190	lcl|TR103060_c0_g1_i1|m.408 -	11	3 0.1	4 11.	8 4.9		1	1 3.2e-0	5 0.1	7 11.	5 4.	9 10	2 18	1 3	1 10	4 2	0 107 0.74 IncA protein
ARA70	PF12489.4	133	lcl|TR103136_c0_g1_i1|m.417 -	10	0 0.01	8 15.	1 3.4		1	1 2.5e-0	6 0.02	1 14.	9 3.	4 4	0 10	5 2	5 9	0 1	9 97 0.85 Nuclear coactivator
SPATA25	PF15218.2	228	lcl|TR103136_c0_g1_i1|m.417 -	10	0 0.07	5 12.	6 0.0		1	1 1e-0	5 0.08	3 12.	5 0.	0 2	8 9	1 1	5 7	3	9 93 0.75 Spermatogenesis-associated protein 25
Head_binding	PF09008.6	113	lcl|TR103179_c0_g1_i1|m.424 -	23	5 0.01	5 15.	4 0.0		1	1 1.5e-0	6 0.02	4 14.	7 0.	0 1	1 8	3 7	7 14	9 6	8 157 0.91 Head binding
zf-U1	PF06220.8	38	lcl|TR103195_c0_g1_i1|m.429 -	14	5 0.3	3 10.	6 3.3		1	2 0.0	3 4.8e+0	2 0.	5 0.	0	9 1	5 1	3 1	9 1	2 22 0.85 U1 zinc finger
zf-U1	PF06220.8	38	lcl|TR103195_c0_g1_i1|m.429 -	14	5 0.3	3 10.	6 3.3		2	2 5e-0	5 0.8	1 9.	4 1.	1	2 1	0 9	0 9	8 8	9 99 0.88 U1 zinc finger
RVT_1	PF00078.23	222	lcl|TR103210_c0_g1_i1|m.437 -	13	4 4.3e-1	8 65.	5 0.0		1	1 3.1e-2	2 5.1e-1	8 65.	3 0.	0 10	8 20	9 1	3 12	2	5 132 0.91 Reverse transcriptase (RNA-dependent DNA polymerase)
Endonuclease_1	PF04231.9	233	lcl|TR103211_c0_g1_i1|m.438 -	15	3 0.1	1 12.	0 0.1		1	1 9.1e-0	6 0.1	5 11.	6 0.	1 18	0 20	4 2	4 5	0	7 60 0.75 Endonuclease I
ASRT	PF07100.7	119	lcl|TR103236_c0_g1_i1|m.443 -	14	4 0.1	1 12.	4 0.0		1	1 1.1e-0	5 0.1	7 11.	8 0.	0 4	6 9	0 10	0 14	3 9	5 143 0.88 Anabaena sensory rhodopsin transducer
CUB	PF00431.16	110	lcl|TR103241_c0_g1_i1|m.444 -	15	1 4e-2	3 81.	7 0.0		1	1 3e-2	7 4.9e-2	3 81.	4 0.	0	1 11	0 2	3 12	8 2	3 128 0.96 CUB domain
Laminin_G_2	PF02210.20	127	lcl|TR103271_c0_g1_i1|m.448 -	23	1 2.8e-2	0 72.	9 0.0		1	1 1.1e-2	3 3.4e-2	0 72.	6 0.	0	1 12	6 5	5 18	3 5	5 184 0.94 Laminin G domain
Laminin_G_1	PF00054.19	131	lcl|TR103271_c0_g1_i1|m.448 -	23	1 2e-1	7 63.	5 0.0		1	1 7.7e-2	1 2.5e-1	7 63.	2 0.	0	1 10	2 5	5 15	7 5	5 185 0.85 Laminin G domain
EGF	PF00008.23	32	lcl|TR103271_c0_g1_i1|m.448 -	23	1 2e-0	5 24.	7 7.7		1	1 1.3e-0	8 4.1e-0	5 23.	6 7.	7	1 3	0 20	2 23	1 20	2 231 0.97 EGF-like domain
NADH5_C	PF06455.7	181	lcl|TR103271_c0_g1_i1|m.448 -	23	1 0.	1 12.	0 0.0		1	1 4.6e-0	5 0.1	5 11.	5 0.	0 5	7 8	9	5 3	7	2 60 0.89 NADH dehydrogenase subunit 5 C-terminus
Laminin_G_3	PF13385.2	152	lcl|TR103271_c0_g1_i1|m.448 -	23	1 0.1	2 12.	4 0.0		1	1 4.8e-0	5 0.1	5 12.	0 0.	0 4	8 11	1 7	7 13	8 3	7 169 0.68 Concanavalin A-like lectin/glucanases superfamily
7tm_4	PF13853.2	280	lcl|TR103286_c0_g1_i1|m.456 -	21	0 9.8e-3	0 104.	1 8.3		1	1 1.6e-3	3 1.3e-2	9 103.	7 8.	3 7	9 27	6 1	0 20	5	6 208 0.86 Olfactory receptor
7tm_1	PF00001.17	268	lcl|TR103286_c0_g1_i1|m.456 -	21	0 5.2e-0	8 32.	3 12.6		1	1 1.2e-1	1 9.5e-0	8 31.	5 12.	6 7	3 26	8 1	4 19	1	5 191 0.83 7 transmembrane receptor (rhodopsin family)
Transposase_22	PF02994.10	351	lcl|TR10328_c0_g1_i1|m.458 -	125	1.5e-10	40.4	0.1	1	1	2e-14	1.6e-10	40.3	0.1	125	249	1	123	1	125 0.92 L1 transposable element
Gal4_dimer	PF03902.9	55	lcl|TR10328_c0_g1_i1|m.458 -	125	0.055	13.5	1.3	1	3	0.059	480	0.9	0.1	7	20	6	19	3	23 0.80 Gal4-like dimerisation domain
Gal4_dimer	PF03902.9	55	lcl|TR10328_c0_g1_i1|m.458 -	125	0.055	13.5	1.3	2	3	0.0084	68	3.6	0.2	7	17	27	37	26	38 0.91 Gal4-like dimerisation domain
Gal4_dimer	PF03902.9	55	lcl|TR10328_c0_g1_i1|m.458 -	125	0.055	13.5	1.3	3	3	0.0019	16	5.6	0	13	34	67	124	65	125 0.83 Gal4-like dimerisation domain
RVT_1	PF00078.23	222	lcl|TR103297_c0_g1_i1|m.462 -	15	3 0.0009	7 18.	6 0.1		1	1 9.4e-0	8 0.001	5 17.	9 0.	1 18	0 22	2	4 6	8	1 68 0.88 Reverse transcriptase (RNA-dependent DNA polymerase)
RVT_1	PF00078.23	222	lcl|TR103312_c0_g1_i1|m.468 -	11	7 1.2e-1	0 41.	1 0.0		1	1 9.1e-1	5 1.5e-1	0 40.	9 0.	0 1	0 11	4	1 11	1	1 115 0.94 Reverse transcriptase (RNA-dependent DNA polymerase)
RVT_1	PF00078.23	222	lcl|TR103313_c0_g2_i1|m.469 -	12	8 5.1e-1	9 68.	5 0.0		1	1 3.6e-2	3 5.9e-1	9 68.	3 0.	0 3	8 15	1	9 12	7	6 128 0.92 Reverse transcriptase (RNA-dependent DNA polymerase)
DUF826	PF05696.7	75	lcl|TR103327_c0_g1_i1|m.474 -	21	0 0.	1 12.	6 0.0		1	1 3.2e-0	5 0.2	6 11.	3 0.	0	3 2	9 10	0 12	6 9	8 131 0.93 Protein of unknown function (DUF826)
ArsC	PF03960.11	110	lcl|TR103327_c0_g1_i1|m.474 -	21	0 0.1	6 12.	1 0.1		1	2 1.	6 1.3e+0	4 -3.	7 0.	0 3	9 5	4 1	1 2	6	8 32 0.61 ArsC family
ArsC	PF03960.11	110	lcl|TR103327_c0_g1_i1|m.474 -	21	0 0.1	6 12.	1 0.1		2	2 4.5e-0	5 0.3	7 11.	0 0.	0 6	8 9	1 11	1 13	4 8	9 145 0.83 ArsC family
DASH_Dad2	PF08654.6	99	lcl|TR103328_c0_g1_i1|m.475 -	10	8 0.1	4 12.	4 0.0		1	1 2.3e-0	5 0.1	9 12.	1 0.	0 3	2 7	3 3	6 8	6 3	1 105 0.76 DASH complex subunit Dad2
Pneumo_att_G	PF05539.7	408	lcl|TR103328_c0_g1_i1|m.475 -	10	8 0.8	2 9.	1 4.8		1	1 0.0001	1 0.	9 8.	9 4.	8 24	6 31	1 3	4 10	0	6 106 0.78 Pneumovirinae attachment membrane glycoprotein G
La	PF05383.13	59	lcl|TR103332_c0_g1_i1|m.477 -	17	1 0.05	8 13.	3 0.2		1	2 0.00	3 4	8 4.	0 0.	1 1	1 4	2 4	6 7	7 4	4 91 0.76 La domain
La	PF05383.13	59	lcl|TR103332_c0_g1_i1|m.477 -	17	1 0.05	8 13.	3 0.2		2	2 0.0003	3 5.	4 7.	0 0.	0 3	0 4	7 13	9 15	6 12	9 164 0.83 La domain
HMG_box	PF00505.15	69	lcl|TR103339_c0_g1_i1|m.481 -	17	9 4.1e-2	5 87.	9 0.6		1	1 1e-2	8 5.4e-2	5 87.	5 0.	6	2 6	9 10	6 17	3 10	5 173 0.98 HMG (high mobility group) box
HMG_box_2	PF09011.6	73	lcl|TR103339_c0_g1_i1|m.481 -	17	9 4.5e-1	1 43.	0 0.3		1	1 1.2e-1	4 6.4e-1	1 42.	6 0.	3	3 7	2 10	4 17	2 10	2 173 0.95 HMG-box domain
HTH_24	PF13412.2	48	lcl|TR103339_c0_g1_i1|m.481 -	17	9 0.06	9 12.	6 0.0		1	1 2.4e-0	5 0.1	3 11.	7 0.	0 1	1 3	2 12	3 14	4 12	2 147 0.87 Winged helix-turn-helix DNA-binding
Exo_endo_phos	PF03372.19	239	lcl|TR103341_c0_g1_i1|m.483 -	16	4 0.06	4 13.	0 0.0		1	1 5.1e-0	6 0.08	3 12.	6 0.	0	2 7	8 7	7 15	3 7	6 160 0.72 Endonuclease/Exonuclease/phosphatase family
RVT_1	PF00078.23	222	lcl|TR103341_c1_g1_i1|m.485 -	11	7 1.9e-1	4 53.	6 0.0		1	1 1.3e-1	8 2.1e-1	4 53.	4 0.	0	3 9	2 1	6 11	4 1	4 117 0.89 Reverse transcriptase (RNA-dependent DNA polymerase)
Exo_endo_phos_2	PF14529.2	119	lcl|TR103344_c0_g1_i1|m.491 -	11	0 0.06	6 12.	9 0.0		1	2 9e-0	6 0.1	5 11.	8 0.	0	2 4	2 1	2 5	0 1	1 54 0.93 Endonuclease-reverse transcriptase
Exo_endo_phos_2	PF14529.2	119	lcl|TR103344_c0_g1_i1|m.491 -	11	0 0.06	6 12.	9 0.0		2	2 0.1	5 2.5e+0	3 -1.	9 0.	0 9	2 11	5 8	4 9	0 5	8 103 0.61 Endonuclease-reverse transcriptase
RVT_1	PF00078.23	222	lcl|TR10337_c0_g1_i1|m.507 -	130	0.091	12.1	0	1	1	7.7e-06	0.13	11.7	0	163	222	11	66	10	66 0.91 Reverse transcriptase (RNA-dependent DNA polymerase)
Epimerase	PF01370.17	241	lcl|TR103388_c0_g1_i1|m.510 -	13	5 1.5e-2	3 83.	4 0.0		1	1 2.6e-2	7 2.1e-2	3 82.	9 0.	0 15	0 24	1	2 9	6	1 96 0.91 NAD dependent epimerase/dehydratase family
GDP_Man_Dehyd	PF16363.1	332	lcl|TR103388_c0_g1_i1|m.510 -	13	5 1.8e-0	8 34.	0 0.0		1	1 2.5e-1	2 2e-0	8 33.	9 0.	0 16	2 27	1	3 11	1	1 134 0.71 GDP-mannose 4,6 dehydratase
Presenilin	PF01080.13	399	lcl|TR103405_c0_g1_i1|m.515 -	61	0 2.1e-10	1 339.	4 2.6		1	2 0.1	4 3.7e+0	2 -0.	5 8.	1 23	7 30	0 7	6 13	9 5	9 158 0.38 Presenilin
Presenilin	PF01080.13	399	lcl|TR103405_c0_g1_i1|m.515 -	61	0 2.1e-10	1 339.	4 2.6		2	2 7.8e-10	5 2.1e-10	1 339.	4 2.	6	2 39	8 16	1 57	6 16	0 577 0.76 Presenilin
zf-MYND	PF01753.14	40	lcl|TR103405_c0_g1_i1|m.515 -	61	0 1.2e-0	7 31.	5 8.5		1	1 7.2e-1	1 1.9e-0	7 30.	9 8.	5	1 4	0 2	2 6	9 2	2 69 0.90 MYND finger
zf-HIT	PF04438.12	30	lcl|TR103405_c0_g1_i1|m.515 -	61	0 0.006	3 16.	2 5.6		1	1 3.6e-0	6 0.009	8 15.	6 5.	6	3 3	0 2	0 5	9 1	8 59 0.95 HIT zinc finger
PIH1	PF08190.8	324	lcl|TR103405_c0_g1_i1|m.515 -	61	0 0.02	6 14.	2 1.1		1	1 1.4e-0	5 0.03	8 13.	7 1.	1 13	4 24	5 5	4 16	4 1	7 179 0.73 pre-RNA processing PIH1/Nop17
zf-C6H2	PF15801.1	47	lcl|TR103405_c0_g1_i1|m.515 -	61	0 0.3	8 11.	0 7.4		1	1 0.0002	5 0.6	8 10.	1 7.	4	5 4	3 2	4 6	7 1	8 70 0.86 zf-MYND-like zinc finger, mRNA-binding
Glycophorin_A	PF01102.14	114	lcl|TR103405_c0_g1_i1|m.515 -	61	0 7.	2 6.	7 9.8		1	3 0.0005	3 1.	4 9.	0 0.	2 1	8 7	8 12	0 18	4 10	0 187 0.61 Glycophorin A
Glycophorin_A	PF01102.14	114	lcl|TR103405_c0_g1_i1|m.515 -	61	0 7.	2 6.	7 9.8		2	3 0.2	7 7.3e+0	2 0.	3 0.	5 3	8 7	7 20	6 24	6 19	3 257 0.70 Glycophorin A
Glycophorin_A	PF01102.14	114	lcl|TR103405_c0_g1_i1|m.515 -	61	0 7.	2 6.	7 9.8		3	3 0.1	6 4.4e+0	2 1.	0 0.	2 6	2 7	9 52	9 54	6 52	1 550 0.84 Glycophorin A
PAM2	PF07145.11	18	lcl|TR103446_c0_g1_i1|m.528 -	24	6 0.02	8 13.	9 0.3		1	1 6.4e-0	6 0.	1 12.	2 0.	3	1 1	3 7	2 8	4 7	2 85 0.94 Ataxin-2 C-terminal region
cNMP_binding	PF00027.25	88	lcl|TR103447_c0_g1_i1|m.529 -	12	6 8.7e-1	1 41.	6 0.0		1	1 7.3e-1	5 1.2e-1	0 41.	1 0.	0	2 6	4 6	0 12	6 5	9 126 0.96 Cyclic nucleotide-binding domain
120_Rick_ant	PF12574.4	244	lcl|TR103449_c0_g1_i1|m.532 -	10	5 0.1	5 11.	2 0.0		1	1 1.1e-0	5 0.1	8 10.	9 0.	0 16	7 19	9 5	2 8	4 4	0 94 0.87 120 KDa Rickettsia surface antigen
ATP-synt_D	PF01813.13	192	lcl|TR103450_c0_g1_i1|m.533 -	24	7 6.8e-7	3 244.	5 3.1		1	1 1e-7	6 8.2e-7	3 244.	2 3.	1	2 19	1 1	3 20	3 1	2 204 0.98 ATP synthase subunit D
IDEAL	PF08858.6	37	lcl|TR103450_c0_g1_i1|m.533 -	24	7 4.	4 7.	0 6.5		1	2 0.0	1 8	4 2.	9 0.	1	9 2	1 3	9 5	1 2	7 51 0.84 IDEAL domain
IDEAL	PF08858.6	37	lcl|TR103450_c0_g1_i1|m.533 -	24	7 4.	4 7.	0 6.5		2	2 0.001	7 1	4 5.	4 2.	4 2	2 3	3 18	8 19	9 18	8 199 0.97 IDEAL domain
INCENP_ARK-bind	PF03941.11	56	lcl|TR103466_c0_g1_i1|m.535 -	10	4 0.04	3 13.	7 0.5		1	1 1.6e-0	5 0.06	3 13.	2 0.	5 1	8 3	8 4	6 6	7 4	1 70 0.87 Inner centromere protein, ARK binding region
SlyX	PF04102.8	67	lcl|TR103466_c0_g1_i1|m.535 -	10	4 0.05	7 13.	9 0.0		1	1 1.7e-0	5 0.0	7 13.	6 0.	0	5 4	1 3	8 7	4 3	6 97 0.70 SlyX
IF-2B	PF01008.13	282	lcl|TR103466_c0_g1_i1|m.535 -	10	4 0.1	2 11.	4 0.0		1	1 3.5e-0	5 0.1	4 11.	2 0.	0	4 5	0 2	9 7	4 2	7 88 0.83 Initiation factor 2 subunit family
HigB_toxin	PF09907.5	74	lcl|TR103466_c0_g1_i1|m.535 -	10	4 0.2	3 11.	6 0.1		1	1 7.9e-0	5 0.3	2 11.	1 0.	1	5 2	8 3	7 6	0 3	5 66 0.91 HigB_toxin, RelE-like toxic component of a toxin-antitoxin system
RVT_3	PF13456.2	88	lcl|TR103472_c0_g1_i1|m.537 -	14	4 0.07	6 12.	9 0.0		1	1 1.2e-0	5 0.	2 11.	6 0.	0	4 8	3 1	5 9	2 1	2 97 0.77 Reverse transcriptase-like
Exo_endo_phos	PF03372.19	239	lcl|TR103476_c0_g1_i1|m.538 -	30	2 1e-0	5 25.	4 0.0		1	1 1.9e-0	9 1.5e-0	5 24.	8 0.	0 9	6 23	9 5	5 21	5 2	0 215 0.77 Endonuclease/Exonuclease/phosphatase family
Exo_endo_phos_2	PF14529.2	119	lcl|TR103476_c0_g1_i1|m.538 -	30	2 0.0006	2 19.	5 0.0		1	1 3.3e-0	7 0.002	7 17.	4 0.	0	2 11	7 6	8 21	7 6	7 219 0.80 Endonuclease-reverse transcriptase
RVT_1	PF00078.23	222	lcl|TR103479_c0_g1_i1|m.540 -	14	4 4.8e-1	5 55.	5 0.0		1	1 6.4e-1	9 5.2e-1	5 55.	4 0.	0 4	3 16	6	1 13	7	1 143 0.89 Reverse transcriptase (RNA-dependent DNA polymerase)
Exotox-A_target	PF09102.6	133	lcl|TR103479_c0_g1_i1|m.540 -	14	4 0.1	3 12.	1 0.0		1	1 2.5e-0	5 0.	2 11.	5 0.	0 4	0 8	8 2	7 7	6 1	7 99 0.74 Exotoxin A, targeting
Ribosomal_L30	PF00327.16	52	lcl|TR103503_c0_g1_i1|m.548 -	24	4 9.2e-2	2 76.	6 1.1		1	1 3.8e-2	5 2e-2	1 75.	5 1.	1	2 5	2 8	6 13	5 8	5 135 0.97 Ribosomal protein L30p/L7e
Ribosomal_L30_N	PF08079.8	71	lcl|TR103503_c0_g1_i1|m.548 -	24	4 1.1e-1	4 54.	3 11.4		1	1 3.4e-1	8 1.9e-1	4 53.	5 11.	4	2 7	1 1	3 8	2 1	2 82 0.97 Ribosomal L30 N-terminal domain
hGDE_N	PF14699.2	90	lcl|TR103503_c0_g1_i1|m.548 -	24	4 0.1	4 12.	2 0.1		1	1 4.7e-0	5 0.2	6 11.	3 0.	1 2	4 8	9 1	5 8	6	6 87 0.83 N-terminal domain from the human glycogen debranching enzyme
AAA_6	PF12774.3	231	lcl|TR103513_c0_g1_i1|m.550 -	15	2 2.3e-4	0 138.	6 0.0		1	1 1.6e-4	4 2.7e-4	0 138.	4 0.	0 10	0 22	8	2 13	3	1 136 0.97 Hydrolytic ATP binding site of dynein motor region D1
RVT_1	PF00078.23	222	lcl|TR103515_c0_g1_i1|m.551 -	43	0 7.5e-1	8 64.	7 0.0		1	1 8.4e-2	2 1.4e-1	7 63.	9 0.	0	3 13	6 26	8 40	5 26	4 407 0.91 Reverse transcriptase (RNA-dependent DNA polymerase)
Asp_protease_2	PF13650.2	90	lcl|TR10351_c0_g1_i1|m.553 -	141	1.9e-06	28.3	0	1	2	1.4e-09	4.4e-06	27.1	0	8	90	17	103	6	103 0.84 Aspartyl protease
Asp_protease_2	PF13650.2	90	lcl|TR10351_c0_g1_i1|m.553 -	141	1.9e-06	28.3	0	2	2	1.9	6100	-2.1	0	14	26	111	123	110	127 0.78 Aspartyl protease
RVP_2	PF08284.7	135	lcl|TR10351_c0_g1_i1|m.553 -	141	5.6e-05	23	0	1	1	2.5e-08	8.2e-05	22.5	0	33	132	19	123	13	125 0.79 Retroviral aspartyl protease
gag-asp_proteas	PF13975.2	72	lcl|TR10351_c0_g1_i1|m.553 -	141	0.00069	19.5	0	1	1	3.5e-07	0.0011	18.8	0	19	46	18	45	12	63 0.85 gag-polyprotein putative aspartyl protease
Asp_protease	PF09668.6	124	lcl|TR10351_c0_g1_i1|m.553 -	141	0.00085	19	0	1	1	3.6e-07	0.0012	18.5	0	34	124	17	112	2	112 0.79 Aspartyl protease
Herpeto_peptide	PF14409.2	56	lcl|TR10351_c0_g1_i1|m.553 -	141	0.069	13.3	0	1	1	3.9e-05	0.13	12.4	0	3	28	87	112	82	119 0.91 Ribosomally synthesized peptide in Herpetosiphon
XAP5	PF04921.10	237	lcl|TR10353_c0_g1_i1|m.561 -	118	0.067	12.9	0	1	1	5.5e-06	0.089	12.5	0	94	166	13	81	10	102 0.77 XAP5, circadian clock regulator
NMD3	PF04981.9	242	lcl|TR103559_c0_g1_i1|m.564 -	24	5 3.4e-8	0 268.	9 3.3		1	1 1.4e-8	3 3.8e-8	0 268.	7 3.	3	1 24	2	5 23	3	5 233 0.98 NMD3 family
DZR	PF12773.3	50	lcl|TR103559_c0_g1_i1|m.564 -	24	5 0.003	6 17.	2 3.1		1	2 2.2e-0	5 0.06	1 13.	2 2.	3	1 4	1	5 5	2	5 60 0.83 Double zinc ribbon
DZR	PF12773.3	50	lcl|TR103559_c0_g1_i1|m.564 -	24	5 0.003	6 17.	2 3.1		2	2 0.09	5 2.6e+0	2 1.	6 0.	0 3	0 3	6 12	6 13	2 10	0 142 0.75 Double zinc ribbon
DUF35_N	PF12172.4	37	lcl|TR103559_c0_g1_i1|m.564 -	24	5 0.06	1 13.	1 8.3		1	3 0.0004	1 1.	1 9.	0 0.	1 1	4 3	1	5 2	3	4 29 0.88 Rubredoxin-like zinc ribbon domain (DUF35_N)
DUF35_N	PF12172.4	37	lcl|TR103559_c0_g1_i1|m.564 -	24	5 0.06	1 13.	1 8.3		2	3 0.1	4 3.8e+0	2 1.	0 0.	9 1	4 2	4 4	3 5	3 4	1 60 0.83 Rubredoxin-like zinc ribbon domain (DUF35_N)
DUF35_N	PF12172.4	37	lcl|TR103559_c0_g1_i1|m.564 -	24	5 0.06	1 13.	1 8.3		3	3 0.003	2 8.	7 6.	2 0.	1	6 2	0 12	0 13	4 11	9 135 0.86 Rubredoxin-like zinc ribbon domain (DUF35_N)
Coronavirus_5	PF05528.7	82	lcl|TR103559_c0_g1_i1|m.564 -	24	5 0.06	8 13.	0 0.0		1	2 0.0001	1 0.3	1 10.	9 0.	0 4	7 7	8 12	2 15	3 11	6 157 0.85 Coronavirus gene 5 protein
Coronavirus_5	PF05528.7	82	lcl|TR103559_c0_g1_i1|m.564 -	24	5 0.06	8 13.	0 0.0		2	2 1.	2 3.3e+0	3 -2.	0 0.	0 2	1 5	4 17	8 21	1 17	3 218 0.56 Coronavirus gene 5 protein
Rpr2	PF04032.12	90	lcl|TR103559_c0_g1_i1|m.564 -	24	5 0.6	5 10.	2 4.3		1	3 0.02	2 5	9 3.	9 3.	5 4	5 6	5	2 2	3	1 46 0.61 RNAse P Rpr2/Rpp21/SNM1 subunit domain
Rpr2	PF04032.12	90	lcl|TR103559_c0_g1_i1|m.564 -	24	5 0.6	5 10.	2 4.3		2	3 0.02	1 5	6 4.	0 0.	1 4	0 5	7 3	5 5	2 2	5 67 0.81 RNAse P Rpr2/Rpp21/SNM1 subunit domain
Rpr2	PF04032.12	90	lcl|TR103559_c0_g1_i1|m.564 -	24	5 0.6	5 10.	2 4.3		3	3 0.4	9 1.3e+0	3 -0.	4 0.	0 4	4 5	4 12	4 13	4 10	6 158 0.64 RNAse P Rpr2/Rpp21/SNM1 subunit domain
NinF	PF05810.8	58	lcl|TR103559_c0_g1_i1|m.564 -	24	5 0.7	7 9.	5 8.0		1	3 5.4e-0	5 0.1	5 11.	8 0.	6 1	7 4	1	2 2	6	1 33 0.88 NinF protein
NinF	PF05810.8	58	lcl|TR103559_c0_g1_i1|m.564 -	24	5 0.7	7 9.	5 8.0		2	3 0.1	2 3.1e+0	2 1.	2 0.	1 1	9 3	6 4	2 6	0 3	6 68 0.75 NinF protein
NinF	PF05810.8	58	lcl|TR103559_c0_g1_i1|m.564 -	24	5 0.7	7 9.	5 8.0		3	3 0.9	7 2.6e+0	3 -1.	8 0.	1 3	4 3	9 12	7 13	2 12	3 138 0.81 NinF protein
ICAT	PF06384.7	76	lcl|TR10355_c0_g1_i1|m.565 -	141	0.1	12.7	0	1	2	0.078	1300	-0.4	0	33	54	25	46	24	58 0.61 Beta-catenin-interacting protein ICAT
ICAT	PF06384.7	76	lcl|TR10355_c0_g1_i1|m.565 -	141	0.1	12.7	0	2	2	1.8e-05	0.3	11.3	0	13	69	47	111	38	118 0.73 Beta-catenin-interacting protein ICAT
Ribosomal_60s	PF00428.15	89	lcl|TR103567_c0_g1_i1|m.566 -	16	0 6.4e-2	1 74.	6 5.5		1	1 5.3e-2	5 8.7e-2	1 74.	2 5.	5	1 8	9 7	3 15	8 7	3 158 0.79 60s Acidic ribosomal protein
ABC2_membrane_3	PF12698.3	345	lcl|TR103593_c0_g1_i1|m.576 -	23	8 5.2e-2	0 71.	7 12.9		1	1 3.7e-2	4 6e-2	0 71.	5 12.	9 21	2 34	5	1 16	5	1 165 0.85 ABC-2 family transporter protein
RVT_1	PF00078.23	222	lcl|TR103597_c0_g1_i1|m.578 -	24	5 1.5e-3	8 132.	4 0.0		1	1 1e-4	2 1.6e-3	8 132.	3 0.	0	6 22	1	6 24	5	1 245 0.90 Reverse transcriptase (RNA-dependent DNA polymerase)
RVT_1	PF00078.23	222	lcl|TR103605_c0_g1_i1|m.584 -	59	3 5.5e-1	5 55.	3 0.0		1	1 1.8e-1	8 9.6e-1	5 54.	6 0.	0	3 11	3 45	8 57	7 45	6 592 0.85 Reverse transcriptase (RNA-dependent DNA polymerase)
Exo_endo_phos_2	PF14529.2	119	lcl|TR103605_c0_g1_i1|m.584 -	59	3 0.000	2 21.	0 1.8		1	2 5.6e-0	7 0.00	3 17.	2 0.	3	3 11	7 2	7 17	8 2	5 180 0.70 Endonuclease-reverse transcriptase
Exo_endo_phos_2	PF14529.2	119	lcl|TR103605_c0_g1_i1|m.584 -	59	3 0.000	2 21.	0 1.8		2	2 0.07	4 4e+0	2 0.	7 0.	1 4	1 6	7 20	7 23	0 19	3 250 0.74 Endonuclease-reverse transcriptase
Exo_endo_phos	PF03372.19	239	lcl|TR103605_c0_g1_i1|m.584 -	59	3 0.0	1 15.	6 0.0		1	1 3.1e-0	6 0.01	7 14.	9 0.	0 9	7 15	4 1	4 7	9	5 144 0.76 Endonuclease/Exonuclease/phosphatase family
TMEM132D_C	PF15706.1	87	lcl|TR103610_c0_g1_i1|m.585 -	16	3 0.003	3 17.	0 0.2		1	2 0.0003	6 2.	9 7.	6 0.	0 6	8 8	5 3	4 5	2 1	7 53 0.77 Mature oligodendrocyte transmembrane protein, TMEM132D, C-term
TMEM132D_C	PF15706.1	87	lcl|TR103610_c0_g1_i1|m.585 -	16	3 0.003	3 17.	0 0.2		2	2 0.0003	2 2.	6 7.	7 0.	1 6	8 8	5 11	2 13	0 8	7 131 0.79 Mature oligodendrocyte transmembrane protein, TMEM132D, C-term
RhaT	PF06379.8	344	lcl|TR103610_c0_g1_i1|m.585 -	16	3 0.1	3 11.	3 0.0		1	2 0.003	2 2	6 3.	7 0.	0 5	3 7	7	3 2	7	1 39 0.88 L-rhamnose-proton symport protein (RhaT)
RhaT	PF06379.8	344	lcl|TR103610_c0_g1_i1|m.585 -	16	3 0.1	3 11.	3 0.0		2	2 0.0008	2 6.	6 5.	7 0.	0 4	9 7	7 7	7 10	5 6	2 117 0.81 L-rhamnose-proton symport protein (RhaT)
Exo_endo_phos	PF03372.19	239	lcl|TR103614_c0_g1_i1|m.586 -	32	6 0.04	5 13.	5 0.0		1	1 1.3e-0	5 0.1	1 12.	2 0.	0	3 3	9 28	5 31	8 28	3 325 0.86 Endonuclease/Exonuclease/phosphatase family
Med7	PF05983.7	182	lcl|TR103614_c0_g1_i1|m.586 -	32	6 6.	2 6.	7 10.9		1	2 0.000	1 0.8	1 9.	6 3.	0	5 5	7 6	2 11	1 6	1 129 0.76 MED7 protein
Med7	PF05983.7	182	lcl|TR103614_c0_g1_i1|m.586 -	32	6 6.	2 6.	7 10.9		2	2 0.0	3 2.4e+0	2 1.	5 1.	0	5 5	6 17	8 22	1 17	7 262 0.69 MED7 protein
Auxin_inducible	PF02519.10	91	lcl|TR103619_c0_g1_i1|m.587 -	12	5 0.1	1 12.	5 0.0		1	1 9.2e-0	6 0.1	5 12.	1 0.	0 1	9 4	8 5	7 10	1 2	4 108 0.56 Auxin responsive protein
TACC	PF05010.10	201	lcl|TR103632_c0_g1_i1|m.591 -	12	2 0.01	6 14.	8 0.2		1	2 6.8e-0	5 1.	1 8.	9 0.	1 6	7 10	5	5 4	3	1 52 0.87 Transforming acidic coiled-coil-containing protein (TACC)
TACC	PF05010.10	201	lcl|TR103632_c0_g1_i1|m.591 -	12	2 0.01	6 14.	8 0.2		2	2 0.001	4 2	2 4.	6 0.	1 7	4 11	8 6	0 10	6 4	5 120 0.72 Transforming acidic coiled-coil-containing protein (TACC)
TMEM154	PF15102.2	142	lcl|TR103635_c0_g1_i1|m.592 -	41	5 2.4e-0	5 24.	1 1.4		1	2 1.3e-0	8 4.1e-0	5 23.	4 0.	1 1	3 9	9 16	1 24	7 14	4 272 0.74 TMEM154 protein family
TMEM154	PF15102.2	142	lcl|TR103635_c0_g1_i1|m.592 -	41	5 2.4e-0	5 24.	1 1.4		2	2 0.	7 2.3e+0	3 -1.	7 0.	1 2	9 5	7 29	6 31	9 27	9 326 0.46 TMEM154 protein family
Alpha_GJ	PF03229.9	126	lcl|TR103635_c0_g1_i1|m.592 -	41	5 0.001	8 18.	7 0.2		1	3 1.	4 4.6e+0	3 -2.	0 0.	0 4	0 5	2 11	0 12	2 7	3 130 0.68 Alphavirus glycoprotein J
Alpha_GJ	PF03229.9	126	lcl|TR103635_c0_g1_i1|m.592 -	41	5 0.001	8 18.	7 0.2		2	3 5.5e-0	7 0.001	8 18.	7 0.	2 2	1 11	3 13	8 23	3 13	4 246 0.67 Alphavirus glycoprotein J
Alpha_GJ	PF03229.9	126	lcl|TR103635_c0_g1_i1|m.592 -	41	5 0.001	8 18.	7 0.2		3	3 0.1	7 5.4e+0	2 1.	0 0.	7 5	1 7	5 28	7 30	7 25	4 346 0.57 Alphavirus glycoprotein J
SCF	PF02404.11	274	lcl|TR103635_c0_g1_i1|m.592 -	41	5 0.01	6 14.	4 0.1		1	1 7.6e-0	6 0.02	5 13.	8 0.	1 16	5 24	5 15	2 23	5 12	9 251 0.77 Stem cell factor
DUF1049	PF06305.7	64	lcl|TR103635_c0_g1_i1|m.592 -	41	5 0.08	8 12.	5 0.0		1	1 6.7e-0	5 0.2	2 11.	2 0.	0 1	4 4	5 20	2 23	3 19	7 240 0.71 Protein of unknown function (DUF1049)
Peptidase_M56	PF05569.7	299	lcl|TR103635_c0_g1_i1|m.592 -	41	5 0.1	8 10.	8 0.1		1	1 9e-0	5 0.2	9 10.	1 0.	1 7	1 14	2 17	2 24	2 14	1 250 0.70 BlaR1 peptidase M56
Phage_CII	PF05269.7	91	lcl|TR103642_c0_g1_i1|m.594 -	11	3 0.008	3 16.	2 0.0		1	2 5.7e-0	5 0.3	1 11.	2 0.	0 4	1 7	6 1	4 4	8	8 51 0.90 Bacteriophage CII protein
Phage_CII	PF05269.7	91	lcl|TR103642_c0_g1_i1|m.594 -	11	3 0.008	3 16.	2 0.0		2	2 0.01	6 8	9 3.	3 0.	0 1	4 4	2 6	0 8	8 5	4 108 0.87 Bacteriophage CII protein
Toxin_13	PF07822.7	55	lcl|TR103642_c0_g1_i1|m.594 -	11	3 0.05	4 13.	5 0.2		1	2 2e-0	5 0.1	1 12.	5 0.	1 2	7 5	3 1	6 4	4	8 46 0.79 Neurotoxin B-IV-like protein
Toxin_13	PF07822.7	55	lcl|TR103642_c0_g1_i1|m.594 -	11	3 0.05	4 13.	5 0.2		2	2 1.	3 7.3e+0	3 -2.	9 0.	0 3	9 4	4 5	5 6	0 5	2 62 0.71 Neurotoxin B-IV-like protein
DUF3271	PF11675.4	248	lcl|TR103642_c0_g1_i1|m.594 -	11	3 0.07	9 12.	1 0.0		1	1 1.8e-0	5 0.09	9 11.	7 0.	0 5	2 9	0 2	8 6	9 1	8 78 0.83 Protein of unknown function (DUF3271)
IL32	PF15225.2	101	lcl|TR10364_c0_g1_i1|m.595 -	120	0.016	15.5	0	1	1	1e-05	0.024	14.9	0	39	95	22	74	14	83 0.84 Interleukin 32
ING	PF12998.3	102	lcl|TR10364_c0_g1_i1|m.595 -	120	0.034	14.6	0.5	1	1	1.9e-05	0.044	14.2	0.5	1	53	24	76	24	96 0.91 Inhibitor of growth proteins N-terminal histone-binding
ABC_tran_CTD	PF16326.1	76	lcl|TR10364_c0_g1_i1|m.595 -	120	0.066	13.3	0.9	1	1	4.7e-05	0.11	12.6	0.9	16	69	24	83	19	88 0.75 ABC transporter C-terminal domain
DUF885	PF05960.7	532	lcl|TR10364_c0_g1_i1|m.595 -	120	0.081	12.4	0	1	1	3.8e-05	0.089	12.3	0	242	317	19	91	15	115 0.79 Bacterial protein of unknown function (DUF885)
DUF1319	PF07028.7	109	lcl|TR10364_c0_g1_i1|m.595 -	120	0.081	13	0.8	1	1	6.2e-05	0.14	12.2	0.6	55	100	17	62	12	71 0.82 Protein of unknown function (DUF1319)
Laminin_II	PF06009.8	138	lcl|TR10364_c0_g1_i1|m.595 -	120	0.11	12.4	0	1	1	6.1e-05	0.14	12	0	4	84	17	94	9	112 0.58 Laminin Domain II
7TMR-HDED	PF07697.7	211	lcl|TR10364_c0_g1_i1|m.595 -	120	0.13	12.2	0.1	1	1	6.1e-05	0.14	12.1	0.1	44	116	16	83	10	111 0.80 7TM-HD extracellular
RVT_1	PF00078.23	222	lcl|TR103650_c0_g1_i1|m.596 -	15	6 5e-1	5 55.	5 0.0		1	1 3.7e-1	9 6.1e-1	5 55.	2 0.	0 13	0 22	1	2 11	6	1 117 0.92 Reverse transcriptase (RNA-dependent DNA polymerase)
RVT_1	PF00078.23	222	lcl|TR103653_c0_g1_i1|m.598 -	14	8 5.7e-1	2 45.	5 0.0		1	1 4e-1	6 6.4e-1	2 45.	3 0.	0 1	4 14	7	2 14	0	1 144 0.86 Reverse transcriptase (RNA-dependent DNA polymerase)
RNase_H	PF00075.20	143	lcl|TR103654_c0_g1_i1|m.600 -	9	9 0.02	1 14.	9 0.3		1	1 1.5e-0	6 0.02	4 14.	7 0.	3 8	3 14	0 3	1 9	0	3 93 0.52 RNase H
Sod_Cu	PF00080.16	139	lcl|TR103668_c0_g1_i1|m.601 -	12	1 6.8e-4	2 142.	8 6.3		1	1 4.6e-4	6 7.5e-4	2 142.	7 6.	3 3	0 13	9	1 11	6	1 116 0.96 Copper/zinc superoxide dismutase (SODC)
LBP_BPI_CETP	PF01273.21	164	lcl|TR103695_c0_g1_i1|m.613 -	11	0 0.006	7 15.	9 0.1		1	1 1.3e-0	6 0.007	3 15.	8 0.	1	6 6	1 1	9 7	0 1	3 98 0.81 LBP / BPI / CETP family, N-terminal domain
BLOC1_2	PF10046.5	96	lcl|TR103695_c0_g1_i1|m.613 -	11	0 0.007	8 16.	4 0.6		1	1 2e-0	6 0.01	1 15.	9 0.	6 2	7 8	9 1	8 8	0	2 85 0.78 Biogenesis of lysosome-related organelles complex-1 subunit 2
Transposase_22	PF02994.10	351	lcl|TR103695_c0_g1_i1|m.613 -	11	0 0.08	4 11.	6 0.1		1	1 1.6e-0	5 0.08	8 11.	6 0.	1 11	8 17	2 3	4 8	8	9 97 0.80 L1 transposable element
TOH_N	PF12549.4	25	lcl|TR103698_c0_g1_i1|m.615 -	10	0 0.01	5 15.	0 0.0		1	1 1.9e-0	6 0.0	3 14.	0 0.	0 1	0 2	5 3	8 5	3 3	6 53 0.92 Tyrosine hydroxylase N terminal
Myc_target_1	PF15179.2	192	lcl|TR103701_c0_g1_i1|m.617 -	15	5 0.02	6 14.	3 1.1		1	1 3.9e-0	6 0.03	2 14.	0 1.	1 5	6 14	1 5	5 14	6 4	5 155 0.70 Myc target protein 1
Ribosomal_S19	PF00203.17	81	lcl|TR103701_c0_g1_i1|m.617 -	15	5 0.03	4 13.	9 1.2		1	2 0.0002	9 2.	3 8.	1 0.	1 4	3 7	6 6	2 9	5 5	7 101 0.88 Ribosomal protein S19
Ribosomal_S19	PF00203.17	81	lcl|TR103701_c0_g1_i1|m.617 -	15	5 0.03	4 13.	9 1.2		2	2 0.002	4 2	0 5.	1 0.	2 1	8 4	2 10	7 13	0 9	5 134 0.67 Ribosomal protein S19
RVT_1	PF00078.23	222	lcl|TR103741_c0_g1_i1|m.637 -	19	9 2.7e-2	8 98.	8 0.0		1	1 2.1e-3	2 3.5e-2	8 98.	5 0.	0	2 15	2 4	6 19	8 4	3 199 0.92 Reverse transcriptase (RNA-dependent DNA polymerase)
Pentaxin	PF00354.13	194	lcl|TR103785_c0_g1_i1|m.648 -	48	6 1.7e-3	2 112.	6 0.0		1	1 2.4e-3	5 2.4e-3	2 112.	1 0.	0 1	0 18	9 28	6 47	0 27	8 473 0.89 Pentaxin family
Laminin_G_3	PF13385.2	152	lcl|TR103785_c0_g1_i1|m.648 -	48	6 2.1e-1	6 60.	3 0.1		1	1 3.4e-1	9 3.5e-1	6 59.	6 0.	1 1	5 15	2 29	9 44	4 28	7 444 0.82 Concanavalin A-like lectin/glucanases superfamily
SlyX	PF04102.8	67	lcl|TR103785_c0_g1_i1|m.648 -	48	6 0.008	2 16.	6 0.5		1	3 8e-0	6 0.008	2 16.	6 0.	5 1	2 5	3 9	7 13	8 9	5 147 0.88 SlyX
SlyX	PF04102.8	67	lcl|TR103785_c0_g1_i1|m.648 -	48	6 0.008	2 16.	6 0.5		2	3 0.3	8 3.8e+0	2 1.	6 0.	3 3	3 5	4 17	2 19	3 16	7 206 0.60 SlyX
SlyX	PF04102.8	67	lcl|TR103785_c0_g1_i1|m.648 -	48	6 0.008	2 16.	6 0.5		3	3 1.	5 1.5e+0	3 -0.	3 2.	4 3	5 5	2 25	1 26	8 21	6 277 0.60 SlyX
DUF3251	PF11622.4	165	lcl|TR103785_c0_g1_i1|m.648 -	48	6 0.02	4 14.	2 0.1		1	1 5.3e-0	5 0.05	4 13.	0 0.	1 1	3 9	9 17	1 26	3 16	5 283 0.80 Protein of unknown function (DUF3251)
Fez1	PF06818.11	187	lcl|TR103785_c0_g1_i1|m.648 -	48	6 0.09	4 13.	0 3.2		1	1 0.0002	1 0.2	1 11.	9 3.	2 3	2 11	0 9	6 24	0 9	2 276 0.67 Fez1
Laminin_II	PF06009.8	138	lcl|TR103785_c0_g1_i1|m.648 -	48	6 0.09	5 12.	6 3.2		1	2 7.	2 7.3e+0	3 -3.	2 0.	0	8 3	1 10	4 12	7 9	9 140 0.51 Laminin Domain II
Laminin_II	PF06009.8	138	lcl|TR103785_c0_g1_i1|m.648 -	48	6 0.09	5 12.	6 3.2		2	2 5.8e-0	5 0.05	9 13.	3 1.	0 1	7 10	9 17	0 27	3 16	6 287 0.79 Laminin Domain II
Fumerase_C	PF05683.8	209	lcl|TR103785_c0_g1_i1|m.648 -	48	6 0.1	8 11.	0 0.2		1	2 0.0004	2 0.4	3 9.	7 0.	1 3	1 7	2 18	1 22	3 15	7 239 0.74 Fumarase C-terminus
Fumerase_C	PF05683.8	209	lcl|TR103785_c0_g1_i1|m.648 -	48	6 0.1	8 11.	0 0.2		2	2 2.	7 2.8e+0	3 -2.	7 0.	0 2	0 4	8 24	0 26	8 22	5 271 0.71 Fumarase C-terminus
COG5	PF10392.5	132	lcl|TR103785_c0_g1_i1|m.648 -	48	6 0.4	4 10.	6 2.7		1	3 4.	2 4.3e+0	3 -2.	3 0.	0 8	4 11	0 10	0 12	6 9	4 134 0.67 Golgi transport complex subunit 5
COG5	PF10392.5	132	lcl|TR103785_c0_g1_i1|m.648 -	48	6 0.4	4 10.	6 2.7		2	3 0.001	5 1.	5 8.	9 0.	1 7	0 10	6 16	7 20	4 16	0 211 0.88 Golgi transport complex subunit 5
COG5	PF10392.5	132	lcl|TR103785_c0_g1_i1|m.648 -	48	6 0.4	4 10.	6 2.7		3	3 0.4	2 4.3e+0	2 0.	9 0.	1 2	2 4	7 24	3 26	8 22	6 276 0.79 Golgi transport complex subunit 5
Pox_A_type_inc	PF04508.8	23	lcl|TR103785_c0_g1_i1|m.648 -	48	6 0.4	6 10.	3 0.0		1	4 2.	7 2.8e+0	3 -1.	7 0.	1 1	0 2	1 12	5 13	6 12	2 138 0.81 Viral A-type inclusion protein repeat
Pox_A_type_inc	PF04508.8	23	lcl|TR103785_c0_g1_i1|m.648 -	48	6 0.4	6 10.	3 0.0		2	4 8.	8 8.9e+0	3 -3.	3 0.	8	2 1	6 17	8 19	2 17	7 192 0.75 Viral A-type inclusion protein repeat
Pox_A_type_inc	PF04508.8	23	lcl|TR103785_c0_g1_i1|m.648 -	48	6 0.4	6 10.	3 0.0		3	4 4.	2 4.2e+0	3 -2.	3 0.	1	6 1	7 21	6 22	7 21	4 227 0.76 Viral A-type inclusion protein repeat
Pox_A_type_inc	PF04508.8	23	lcl|TR103785_c0_g1_i1|m.648 -	48	6 0.4	6 10.	3 0.0		4	4 0.0004	6 0.4	6 10.	3 0.	0	2 1	5 25	5 26	8 25	4 269 0.94 Viral A-type inclusion protein repeat
DUF4407	PF14362.2	298	lcl|TR103785_c0_g1_i1|m.648 -	48	6 0.4	7 9.	6 4.0		1	1 0.00	1 1.	1 8.	5 4.	0 14	3 23	7 13	3 26	7 9	4 280 0.59 Domain of unknown function (DUF4407)
Trimer_CC	PF08954.7	52	lcl|TR103785_c0_g1_i1|m.648 -	48	6 0.7	6 9.	3 4.3		1	3 0.001	3 1.	4 8.	4 1.	1 1	7 4	2 16	8 19	7 16	4 199 0.82 Trimerisation motif
Trimer_CC	PF08954.7	52	lcl|TR103785_c0_g1_i1|m.648 -	48	6 0.7	6 9.	3 4.3		2	3 1.	5 1.6e+0	3 -1.	4 0.	1 4	0 5	2 21	8 23	0 21	5 230 0.78 Trimerisation motif
Trimer_CC	PF08954.7	52	lcl|TR103785_c0_g1_i1|m.648 -	48	6 0.7	6 9.	3 4.3		3	3 1.	7 1.7e+0	3 -1.	5 0.	0 3	8 4	7 25	9 26	8 25	6 271 0.88 Trimerisation motif
IncA	PF04156.10	190	lcl|TR103785_c0_g1_i1|m.648 -	48	6 0.8	8 9.	2 10.5		1	2 0.07	1 7	2 2.	9 2.	6 8	2 16	1 9	6 19	9 6	5 206 0.63 IncA protein
IncA	PF04156.10	190	lcl|TR103785_c0_g1_i1|m.648 -	48	6 0.8	8 9.	2 10.5		2	2 0.0004	5 0.4	5 10.	1 1.	1 9	3 14	8 21	6 27	2 21	3 283 0.71 IncA protein
ABC_tran_CTD	PF16326.1	76	lcl|TR103785_c0_g1_i1|m.648 -	48	6 2.	3 8.	3 9.8		1	3 0.7	8 7.9e+0	2 0.	2 0.	1 4	5 6	6 12	0 14	1 10	2 144 0.77 ABC transporter C-terminal domain
ABC_tran_CTD	PF16326.1	76	lcl|TR103785_c0_g1_i1|m.648 -	48	6 2.	3 8.	3 9.8		2	3 0.09	7 9	8 3.	1 3.	5 1	9 6	9 18	1 23	2 17	1 236 0.67 ABC transporter C-terminal domain
ABC_tran_CTD	PF16326.1	76	lcl|TR103785_c0_g1_i1|m.648 -	48	6 2.	3 8.	3 9.8		3	3 0.009	1 9.	2 6.	4 0.	0 1	4 3	3 25	3 27	2 24	0 278 0.75 ABC transporter C-terminal domain
Prefoldin	PF02996.13	120	lcl|TR103785_c0_g1_i1|m.648 -	48	6 4.	7 7.	0 5.9		1	3 5.	7 5.8e+0	3 -3.	0 0.	1 1	1 1	6 11	4 11	9 9	8 140 0.47 Prefoldin subunit
Prefoldin	PF02996.13	120	lcl|TR103785_c0_g1_i1|m.648 -	48	6 4.	7 7.	0 5.9		2	3 0.009	9 1	0 5.	9 0.	3 9	0 11	7 16	9 19	6 16	6 199 0.82 Prefoldin subunit
Prefoldin	PF02996.13	120	lcl|TR103785_c0_g1_i1|m.648 -	48	6 4.	7 7.	0 5.9		3	3 0.06	6 6	7 3.	3 0.	1 9	1 11	7 24	7 27	3 23	4 276 0.67 Prefoldin subunit
[truncated: 340,442+ more rows]
