# Supplementary material for: Using transcriptomics to enable a plethodontid salamander (Bolitoglossa ramosi) for limb regeneration research
Source: BMC Genomics. 2018 Sep 25;19:704. doi: 10.1186/s12864-018-5076-0 (PMC6157048; doi:10.1186/s12864-018-5076-0)
Supplement: Supplementary file 9 — Output from the BLASTn alignments of the Bolitoglossa ramosi reference transcriptome against the ncRNA database. (XLSX 950 kb) [file 12864_2018_5076_MOESM9_ESM.xlsx]

## Sheet: ncRNA
queryID	subjectId	percIdentity	alnLength	mismatch	gapOpen	queryStart	queryEnd	subjectStart	subjectEnd	eVal	bitScore
Boli_TR104320_c0_g1	AAQR01589027.1/5919-5786	100	24	0	0	250	273	15	38	8e-05	48.1
Boli_TR10686_c0_g1	AALT01291822.1/2187-2080	96.43	28	1	0	19	46	73	100	5e-05	48.1
Boli_TR107903_c0_g1	AM113658.1/1-452	96.43	28	1	0	19	46	270	297	4e-05	48.1
Boli_TR108362_c0_g1	AAEX02003796.1/27935-28137	93.94	33	2	0	1236	1268	67	99	6e-05	50.1
Boli_TR109490_c0_g1	AAGW01024527.1/1375-1217	96.43	28	1	0	432	459	31	58	5e-05	48.1
Boli_TR109616_c0_g1	gma-MIR4995	90.41	73	7	0	127	199	5	77	4e-17	89.7
Boli_TR10967_c0_g1	AB178897.1/1023-1567	93.75	32	2	0	248	279	121	152	3e-05	48.1
Boli_TR109731_c0_g1	BX571809.10/158231-158116	100	25	0	0	974	998	21	45	3e-05	50.1
Boli_TR109818_c0_g1	AAIY01609455.1/2596-2492	96.43	28	1	0	1	28	34	61	4e-05	48.1
Boli_TR112317_c0_g2	AL662887.13/63921-64125	100	24	0	0	679	702	12	35	8e-05	48.1
Boli_TR113407_c0_g1	AANN01339605.1/1686-1355	100	25	0	0	405	429	265	289	4e-05	50.1
Boli_TR114758_c0_g1	AAEX02035599.1/100576-100747	100	26	0	0	84	109	81	106	2e-05	52
Boli_TR115625_c1_g2	mmu-mir-466j	91.89	37	3	0	569	605	55	91	3e-05	50.1
Boli_TR115972_c2_g1	AAYZ01177270.1/737-562	100	25	0	0	176	200	54	78	4e-05	50.1
Boli_TR116392_c0_g1	DQ238499.1/16-317	96.67	30	1	0	3562	3591	123	152	3e-05	52
Boli_TR116547_c0_g1	cfa-mir-8827	91.3	46	4	0	1476	1521	93	138	5e-08	60
Boli_TR116624_c0_g1	AACW02000069.1/66394-66528	100	25	0	0	2930	2954	84	108	9e-05	50.1
Boli_TR116806_c0_g1	AALT01046372.1/1312-1249	88.89	45	5	0	713	757	9	53	4e-05	50.1
Boli_TR117962_c0_g1	AAEX02021379.1/10348-10533	100	25	0	0	2027	2051	82	106	6e-05	50.1
Boli_TR118281_c0_g1	cfa-mir-8885	87.5	80	10	0	930	1009	37	116	1e-13	79.8
Boli_TR118342_c1_g1	AAPE01347836.1/611-721	96.43	28	1	0	73	100	83	110	7e-05	48.1
Boli_TR118563_c0_g1	AANG01756670.1/275-363	100	28	0	0	1853	1880	61	88	2e-06	56
Boli_TR119032_c0_g1	cfa-mir-8804	96.77	31	1	0	420	450	80	110	2e-06	54
Boli_TR119287_c1_g1	ABDC01115897.1/807-909	100	24	0	0	222	245	74	97	4e-05	48.1
Boli_TR119348_c0_g2	AAPY01095082.1/167-333	96.55	29	1	0	249	277	126	154	7e-06	50.1
Boli_TR120082_c0_g1	Z99001.1/2-605	100	25	0	0	272	296	430	454	2e-05	50.1
Boli_TR120196_c0_g1	AAYZ01181543.1/1962-1849	81.08	111	21	0	331	441	4	114	4e-06	54
Boli_TR120245_c3_g1	mtr-MIR2590e	100	24	0	0	105	128	118	141	5e-05	48.1
Boli_TR120252_c1_g3	AB239044.1/19-565	100	23	0	0	48	70	34	56	0.0001	46.1
Boli_TR120288_c4_g1	AAPE01394716.1/1077-1397	100	24	0	0	6	29	154	177	9e-05	48.1
Boli_TR120290_c2_g1	AANN01033707.1/707-498	100	25	0	0	311	335	44	68	4e-05	50.1
Boli_TR120392_c0_g1	AANT01209823.1/35845-35741	100	25	0	0	43	67	7	31	7e-05	50.1
Boli_TR120522_c0_g1	hsa-mir-6125	92.5	40	3	0	53	92	53	92	2e-06	56
Boli_TR120625_c0_g1	cpa-MIR8135	100	26	0	0	307	332	31	56	1e-05	52
Boli_TR120696_c2_g2	gra-MIR8782	96.67	30	1	0	6986	7015	113	142	5e-05	52
Boli_TR120768_c2_g3	AANN01808638.1/1604-1797	100	25	0	0	1189	1213	46	70	5e-05	50.1
Boli_TR120913_c2_g4	AANN01508904.1/3061-2866	100	24	0	0	333	356	12	35	5e-05	48.1
Boli_TR120924_c0_g1	mmu-mir-466n	90.7	43	4	0	919	961	4	46	3e-06	54
Boli_TR121172_c3_g5	ABER01000001.1/262856-262445	100	23	0	0	123	145	247	269	9e-05	46.1
Boli_TR121245_c0_g1	hsa-mir-3665	100	26	0	0	26	51	4	29	2e-05	52
Boli_TR121630_c0_g1	AF327608.1/2-484	100	24	0	0	465	488	291	314	5e-05	48.1
Boli_TR121774_c1_g1	bta-mir-6527	87.1	62	8	0	2256	2317	1	62	2e-07	60
Boli_TR122167_c0_g1	DQ344552.1/8-531	100	25	0	0	380	404	341	365	9e-05	50.1
Boli_TR12228_c0_g1	gra-MIR8712	100	24	0	0	392	415	84	107	6e-05	48.1
Boli_TR122733_c0_g2	AAYZ01048035.1/6153-6027	88	50	6	0	758	807	39	88	8e-06	52
Boli_TR122804_c1_g3	AAPN01429039.1/4785-4651	100	24	0	0	107	130	109	132	3e-05	48.1
Boli_TR122855_c2_g2	AF402383.1/4-471	100	24	0	0	72	95	290	313	8e-05	48.1
Boli_TR123832_c0_g4	AABR03096146.1/23431-23532	100	24	0	0	139	162	65	88	5e-05	48.1
Boli_TR123843_c5_g6	hsa-mir-466	100	24	0	0	452	475	25	48	9e-05	48.1
Boli_TR124111_c0_g1	AJ295760.1/13-628	100	27	0	0	1810	1836	87	113	6e-06	54
Boli_TR124129_c3_g2	gma-MIR156r	100	24	0	0	240	263	100	123	7e-05	48.1
Boli_TR124333_c2_g5	AAPP01018319.1/47498-47344	100	24	0	0	245	268	123	146	3e-05	48.1
Boli_TR124452_c6_g1	AAEX02030798.1/34311-34125	100	26	0	0	1418	1443	100	125	1e-05	52
Boli_TR124533_c1_g1	AY228601.1/8-475	100	25	0	0	787	811	116	140	4e-05	50.1
Boli_TR124773_c0_g1	cfa-mir-8887	85.29	68	10	0	192	259	38	105	1e-06	56
Boli_TR124802_c0_g1	AAEX02032547.1/6709-6514	96.43	28	1	0	477	504	89	116	9e-05	48.1
Boli_TR125032_c1_g1	AAEX02015495.1/75376-75468	96.67	30	1	0	1	30	6	35	1e-05	52
Boli_TR125111_c0_g1	AADD01180304.1/4436-4883	96.97	33	1	0	2461	2493	275	307	3e-07	58
Boli_TR125886_c3_g2	AAGV01472624.1/1990-1883	100	24	0	0	18	41	18	41	3e-05	48.1
Boli_TR126066_c0_g1	AJ390375.1/1-466	100	25	0	0	1537	1561	313	337	4e-05	50.1
Boli_TR126125_c0_g1	AY040595.1/9-634	100	25	0	0	1094	1118	184	208	4e-05	50.1
Boli_TR126238_c0_g1	tch-mir-9771p	100	25	0	0	473	497	18	42	9e-05	50.1
Boli_TR126295_c0_g1	ABBA01046610.1/208-296	96.67	30	1	0	4512	4541	46	75	3e-05	52
Boli_TR126323_c2_g1	AAYZ01380173.1/318-452	100	25	0	0	848	872	55	79	2e-05	50.1
Boli_TR126327_c0_g1	AACN010603078.1/578-335	85.45	110	10	2	3192	3295	75	184	8e-15	83.8
Boli_TR126372_c3_g1	AADN02006114.1/6020-6112	100	26	0	0	3608	3633	65	90	3e-05	52
Boli_TR126786_c1_g1	hsa-mir-4485	92.98	57	4	0	411	467	1	57	1e-14	81.8
Boli_TR127322_c0_g2	M22563.1/302-525	96.97	33	1	0	1568	1600	76	108	3e-07	58
Boli_TR127480_c0_g1	AANN01361587.1/1027-1313	90	40	4	0	1	40	156	195	5e-05	48.1
Boli_TR127508_c3_g1	ABBA01078698.1/975-1116	96.55	29	1	0	1599	1627	69	97	7e-05	50.1
Boli_TR127545_c0_g1	AAPY01024185.1/819-1121	100	26	0	0	2817	2842	211	236	7e-05	52
Boli_TR127591_c3_g3	gga-mir-6584	85.48	62	9	0	1976	2037	35	96	2e-05	52
Boli_TR127911_c4_g1	EF095748.1/6-496	100	24	0	0	823	846	316	339	9e-05	48.1
Boli_TR128080_c1_g1	AAYZ01334644.1/880-739	96.77	31	1	0	8968	8998	74	104	2e-05	54
Boli_TR128144_c0_g1	AAYZ01493067.1/731-551	100	26	0	0	3133	3158	74	99	3e-05	52
Boli_TR128464_c1_g4	AANN01119492.1/987-744	100	25	0	0	630	654	60	84	8e-05	50.1
Boli_TR128656_c1_g1	EF107750.1/2-562	93.75	32	2	0	362	393	354	385	4e-05	48.1
Boli_TR128718_c2_g2	AY064305.1/7-560	100	25	0	0	3	27	96	120	3e-05	50.1
Boli_TR128772_c1_g1	AAGV01269387.1/723-816	100	25	0	0	1659	1683	19	43	5e-05	50.1
Boli_TR128907_c0_g1	AANG01305230.1/4008-3798	89.36	47	5	0	6263	6309	118	164	1e-05	54
Boli_TR129460_c2_g1	AY950399.1/16-298	100	26	0	0	583	608	104	129	3e-05	52
Boli_TR129569_c0_g1	gra-MIR482d	100	27	0	0	2407	2433	65	91	4e-06	54
Boli_TR131050_c0_g1	AF365217.1/4-589	96.55	29	1	0	1470	1498	276	304	7e-05	50.1
Boli_TR133538_c0_g1	hsa-mir-1290	91.67	36	3	0	218	253	43	78	5e-05	48.1
Boli_TR133837_c0_g1	ABDC01067206.1/1825-1956	96.3	27	1	0	21	47	105	131	0.0001	46.1
Boli_TR135136_c0_g1	AAQR01381116.1/1673-1525	96.55	29	1	0	548	576	121	149	2e-05	50.1
Boli_TR137561_c0_g1	AANG01096240.1/1001-1086	100	23	0	0	169	191	1	23	0.0001	46.1
Boli_TR137591_c0_g1	AAHY01571769.1/210-30	96.55	29	1	0	8	36	92	120	8e-06	50.1
Boli_TR145291_c0_g1	EF153681.1/1-441	100	24	0	0	144	167	279	302	4e-05	48.1
Boli_TR151242_c0_g1	bra-MIR9560a	100	24	0	0	172	195	91	114	6e-05	48.1
Boli_TR151797_c0_g1	ABDC01580882.1/862-757	96.43	28	1	0	356	383	72	99	4e-05	48.1
Boli_TR153500_c0_g1	AAWZ01002529.1/5666-5476	100	24	0	0	6	29	147	170	4e-05	48.1
Boli_TR155229_c0_g1	AAPY01714476.1/1565-1700	100	24	0	0	38	61	97	120	4e-05	48.1
Boli_TR155971_c0_g1	gma-MIR169g	100	23	0	0	185	207	76	98	0.0001	46.1
Boli_TR159439_c0_g1	AAPY01184004.1/1012-835	100	26	0	0	12	37	153	178	2e-06	52
Boli_TR161659_c0_g1	AANN01706349.1/1818-1623	100	24	0	0	21	44	29	52	3e-05	48.1
Boli_TR163511_c0_g1	AAKN01154140.1/663-917	96.43	28	1	0	303	330	228	255	4e-05	48.1
Boli_TR1637_c0_g1	AANN01416537.1/763-482	100	23	0	0	192	214	134	156	9e-05	46.1
Boli_TR164009_c0_g1	AAEX02034948.1/1661-1900	100	23	0	0	153	175	125	147	0.0001	46.1
Boli_TR164408_c0_g1	AAIY01265960.1/311-158	100	24	0	0	219	242	126	149	3e-05	48.1
Boli_TR164462_c0_g1	AANT01241111.1/8611-8947	100	24	0	0	11	34	61	84	3e-05	48.1
Boli_TR164843_c0_g1	AAPY01589490.1/1283-1402	98.15	54	1	0	398	451	67	120	2e-20	99.6
Boli_TR166519_c0_g1	AY794778.1/4-564	96.43	28	1	0	77	104	300	327	3e-05	48.1
Boli_TR1675_c0_g1	AAEX02024211.1/35756-35494	100	24	0	0	414	437	181	204	5e-05	48.1
Boli_TR169313_c0_g1	ola-mir-1788	100	26	0	0	379	404	57	82	4e-06	52
Boli_TR170300_c0_g1	cme-MIR396d	96.3	27	1	0	214	240	94	120	0.0001	46.1
Boli_TR170517_c0_g1	hsa-mir-4454	96.77	31	1	0	388	418	25	55	7e-07	54
Boli_TR170677_c0_g1	AAKN01625666.1/512-376	93.75	32	2	0	456	487	76	107	7e-05	48.1
Boli_TR172253_c0_g1	ABDC01320893.1/4072-4018	100	24	0	0	148	171	15	38	2e-05	48.1
Boli_TR174198_c0_g1	hbr-MIR6482	87.5	56	7	0	20	75	23	78	1e-07	56
Boli_TR174533_c0_g1	AACN010109301.1/414-583	100	29	0	0	10	38	66	94	3e-08	58
Boli_TR175113_c0_g1	AF494278.1/972-1049	100	24	0	0	38	61	50	73	3e-05	48.1
Boli_TR175126_c0_g1	DQ228120.1/4-662	96.88	32	0	1	162	193	166	196	3e-05	48.1
Boli_TR175778_c0_g1	bdi-MIR5056	96.45	141	5	0	50	190	4	144	4e-63	240
Boli_TR179970_c0_g1	AAEX02023395.1/56126-55884	100	25	0	0	140	164	141	165	8e-06	50.1
Boli_TR180935_c0_g1	bdi-MIR159a	100	25	0	0	235	259	200	224	8e-06	50.1
Boli_TR181059_c0_g1	EF118977.1/4-347	100	26	0	0	34	59	277	302	2e-06	52
Boli_TR183084_c0_g1	ghr-MIR394b	100	24	0	0	64	87	75	98	3e-05	48.1
Boli_TR183693_c0_g1	ABDC01497599.1/749-643	100	24	0	0	74	97	83	106	4e-05	48.1
Boli_TR184634_c0_g1	AAQQ01504611.1/3917-3987	96.43	28	1	0	364	391	33	60	6e-05	48.1
Boli_TR186341_c0_g1	AY398517.1/15-504	96.43	28	1	0	32	59	275	302	3e-05	48.1
Boli_TR190911_c0_g1	AY641605.1/4-447	100	25	0	0	607	631	372	396	2e-05	50.1
Boli_TR19317_c0_g1	AAYZ01372306.1/1369-1240	100	24	0	0	524	547	107	130	8e-05	48.1
Boli_TR193649_c0_g1	AACN010563595.1/281-151	88.89	45	5	0	28	72	87	131	7e-06	50.1
Boli_TR194826_c0_g1	hsa-mir-5010	100	103	0	0	1	103	18	120	2e-52	204
Boli_TR19713_c0_g1	ABDC01186374.1/808-900	100	24	0	0	8	31	64	87	3e-05	48.1
Boli_TR19763_c0_g1	AADK01002644.1/9880-10036	100	24	0	0	41	64	90	113	4e-05	48.1
Boli_TR199452_c0_g1	AAEX02024351.1/445739-445931	100	24	0	0	5	28	91	114	5e-05	48.1
Boli_TR199641_c0_g1	AALT01609311.1/442-577	100	24	0	0	21	44	90	113	5e-05	48.1
Boli_TR200019_c0_g1	AAEX02010855.1/41656-41937	100	24	0	0	230	253	232	255	3e-05	48.1
Boli_TR200490_c0_g1	AC188060.1/157218-157334	100	26	0	0	423	448	82	107	4e-06	52
Boli_TR200961_c0_g1	AADD01138821.1/14673-14781	100	24	0	0	280	303	82	105	4e-05	48.1
Boli_TR202479_c0_g1	AANG01283361.1/239-579	83.33	78	13	0	114	191	261	338	2e-06	52
Boli_TR203904_c0_g1	AANN01260250.1/768-582	96.43	28	1	0	200	227	58	85	3e-05	48.1
Boli_TR204392_c0_g1	AANN01341304.1/12658-12372	100	24	0	0	259	282	156	179	4e-05	48.1
Boli_TR2050_c0_g1	AABR03033150.1/3041-2942	100	23	0	0	12	34	1	23	0.0001	46.1
Boli_TR2055_c0_g1	AAQQ01078140.1/1017-1088	96.77	31	0	1	32	62	8	37	0.0001	46.1
Boli_TR206470_c0_g1	AAGW01358951.1/2414-2275	96.43	28	1	0	192	219	19	46	2e-05	48.1
Boli_TR206682_c1_g1	AANT01097465.1/28810-28516	87.76	49	6	0	99	147	225	273	7e-06	50.1
Boli_TR208553_c0_g1	AAEX02010750.1/26765-26959	100	24	0	0	9	32	111	134	3e-05	48.1
Boli_TR209693_c0_g1	AANG01409405.1/737-1046	96.43	28	1	0	204	231	244	271	3e-05	48.1
Boli_TR21029_c0_g1	CAAI01000548.1/9624-9717	100	24	0	0	805	828	23	46	0.0001	48.1
Boli_TR212060_c0_g1	AY496146.1/13-590	100	23	0	0	190	212	494	516	0.0001	46.1
Boli_TR212867_c0_g1	AANN01535777.1/19-358	100	24	0	0	89	112	267	290	4e-05	48.1
Boli_TR213604_c0_g1	AAQQ01155334.1/4511-4352	100	24	0	0	187	210	1	24	3e-05	48.1
Boli_TR215048_c0_g1	AY794693.1/4-513	100	24	0	0	17	40	360	383	9e-05	48.1
Boli_TR215178_c0_g1	AAGW01501916.1/2037-2174	100	25	0	0	2	26	67	91	9e-06	50.1
Boli_TR215777_c0_g1	AAGV01248465.1/1254-1348	96.43	28	1	0	236	263	13	40	3e-05	48.1
Boli_TR217540_c0_g1	AB266515.1/14459-14390	100	24	0	0	318	341	47	70	4e-05	48.1
Boli_TR218989_c0_g1	AAGT01588915.1/2981-2904	92.5	40	2	1	138	176	25	64	4e-05	48.1
Boli_TR219797_c0_g1	AY251181.1/13-325	96.43	28	1	0	318	345	217	244	4e-05	48.1
Boli_TR219926_c0_g1	osa-MIR2919	83.33	150	19	2	150	293	11	160	3e-18	91.7
Boli_TR221959_c0_g1	AAGW01188708.1/3990-4131	100	23	0	0	170	192	115	137	0.0001	46.1
Boli_TR230135_c0_g1	CAAK03020073.1/7029-7142	100	24	0	0	15	38	17	40	4e-05	48.1
Boli_TR23043_c0_g1	AAIY01140576.1/2278-1970	100	25	0	0	198	222	63	87	4e-05	50.1
Boli_TR230795_c0_g1	AAWZ01024189.1/101188-101363	96.43	28	1	0	1	28	51	78	3e-05	48.1
Boli_TR231601_c0_g1	ABDC01573495.1/452-696	96.43	28	1	0	227	254	23	50	3e-05	48.1
Boli_TR233954_c0_g1	hsa-mir-6165	96.67	30	1	0	45	74	41	70	2e-06	52
Boli_TR23946_c0_g1	AANN01011355.1/2025-1737	96.43	28	1	0	443	470	12	39	5e-05	48.1
Boli_TR242099_c0_g1	AF365247.1/4-643	100	24	0	0	141	164	475	498	3e-05	48.1
Boli_TR244076_c0_g1	AAQR01188802.1/1489-1676	100	24	0	0	90	113	124	147	3e-05	48.1
Boli_TR244462_c0_g1	AY279130.1/1-500	100	24	0	0	401	424	262	285	5e-05	48.1
Boli_TR244504_c0_g1	EF409997.1/872-1022	100	24	0	0	59	82	47	70	3e-05	48.1
Boli_TR244824_c0_g1	DQ293984.1/5-295	100	24	0	0	6	29	161	184	4e-05	48.1
Boli_TR245970_c0_g1	hsa-mir-6514	100	44	0	0	1	44	27	70	3e-17	87.7
Boli_TR246401_c0_g1	AANN01177498.1/1433-1129	100	25	0	0	124	148	227	251	8e-06	50.1
Boli_TR252328_c0_g1	DQ368238.1/2-476	100	23	0	0	116	138	40	62	0.0001	46.1
Boli_TR252624_c0_g1	AAAA02027671.1/42471-42299	100	26	0	0	36	61	46	71	2e-06	52
Boli_TR253401_c0_g1	AF114901.1/316-951	96.43	28	1	0	22	49	161	188	5e-05	48.1
Boli_TR255252_c0_g1	AF396217.1/7-490	100	24	0	0	280	303	311	334	3e-05	48.1
Boli_TR256706_c0_g1	AANN01182153.1/528-212	94.74	76	4	0	397	472	241	316	2e-26	119
Boli_TR258979_c0_g1	AANG01453345.1/1278-1087	100	24	0	0	146	169	116	139	4e-05	48.1
Boli_TR26111_c0_g1	AANT01193399.1/1233-1294	100	23	0	0	103	125	38	60	9e-05	46.1
Boli_TR261504_c0_g1	hsa-mir-5009	92.68	41	3	0	274	314	12	52	5e-08	58
Boli_TR263920_c0_g1	AB100482.1/136-628	100	24	0	0	210	233	7	30	7e-05	48.1
Boli_TR264855_c0_g1	AAQR01169514.1/134-258	96.43	28	1	0	128	155	92	119	6e-05	48.1
Boli_TR266060_c0_g1	AATT01000012.1/5380-4942	100	344	0	0	83	426	96	439	0	682
Boli_TR266289_c0_g1	AAKN01597154.1/142-77	96.3	27	1	0	19	45	11	37	0.0001	46.1
Boli_TR266366_c0_g1	AAEX02031193.1/40146-39951	100	24	0	0	191	214	57	80	4e-05	48.1
Boli_TR267555_c0_g1	Y16067.1/13507-14206	100	24	0	0	267	290	261	284	4e-05	48.1
Boli_TR267989_c0_g1	AANT01256658.1/13216-13343	96.88	32	1	0	194	225	10	41	1e-07	56
Boli_TR27121_c0_g1	AANT01237381.1/24223-24129	96.88	32	0	1	161	191	51	82	3e-05	48.1
Boli_TR271568_c0_g1	AANN01010888.1/244-541	100	24	0	0	175	198	270	293	2e-05	48.1
Boli_TR272991_c0_g1	AAYZ01188258.1/1649-1354	94.12	34	2	0	74	107	259	292	2e-06	52
Boli_TR274032_c0_g1	AAEX02008230.1/72359-72573	100	24	0	0	97	120	54	77	3e-05	48.1
Boli_TR274112_c0_g1	AY727198.1/10-560	96.43	28	1	0	350	377	280	307	5e-05	48.1
Boli_TR2742_c0_g1	AAIY01144622.1/801-935	93.55	31	2	0	7	37	61	91	9e-05	46.1
Boli_TR27542_c0_g1	ola-let-7a-1	100	27	0	0	1651	1677	2	28	3e-06	54
Boli_TR276207_c0_g1	AAWR01020924.1/39310-39411	100	24	0	0	185	208	55	78	2e-05	48.1
Boli_TR276283_c0_g1	AALT01496160.1/540-440	93.55	31	2	0	135	165	71	101	9e-05	46.1
Boli_TR278158_c0_g1	AALT01475860.1/1133-1429	100	24	0	0	67	90	264	287	6e-05	48.1
Boli_TR279164_c0_g1	cpa-MIR390a	100	24	0	0	1	24	41	64	4e-05	48.1
Boli_TR280620_c0_g1	mmu-mir-8094	96.77	93	3	0	104	196	4	96	3e-39	161
Boli_TR281508_c0_g1	ABBA01062825.1/12040-11929	100	24	0	0	56	79	22	45	5e-05	48.1
Boli_TR284347_c0_g1	DQ649093.1/4-488	100	25	0	0	533	557	316	340	2e-05	50.1
Boli_TR284515_c0_g1	mtr-MIR5283	96.43	28	1	0	333	360	33	60	4e-05	48.1
Boli_TR286983_c0_g1	AAQR01063537.1/710-565	100	24	0	0	27	50	122	145	3e-05	48.1
Boli_TR288063_c0_g1	AANN01198909.1/522-344	100	23	0	0	186	208	153	175	0.0001	46.1
Boli_TR289213_c0_g1	AAHX01399949.1/1254-1361	100	24	0	0	69	92	78	101	3e-05	48.1
Boli_TR289361_c0_g2	AACN010114722.1/1057-1167	100	24	0	0	49	72	78	101	6e-05	48.1
Boli_TR290564_c0_g1	AATT01000185.1/15907-16167	98.28	116	2	0	140	255	146	261	2e-55	214
Boli_TR293112_c0_g1	AAEX02015475.1/109201-109508	96.43	28	1	0	152	179	276	303	3e-05	48.1
Boli_TR293473_c0_g1	AAPY01239083.1/1813-1934	100	23	0	0	94	116	69	91	9e-05	46.1
Boli_TR293893_c0_g1	gra-MIR8674b	93.75	32	2	0	157	188	170	201	3e-05	48.1
Boli_TR293924_c0_g1	ABDC01263482.1/2119-2254	100	24	0	0	233	256	105	128	3e-05	48.1
Boli_TR29401_c1_g1	AAGT01453406.1/2095-2002	96.77	31	1	0	213	243	33	63	7e-07	54
Boli_TR29443_c0_g1	tur-mir-7	100	25	0	0	222	246	40	64	1e-05	50.1
Boli_TR294840_c0_g1	AAHY01096744.1/7133-7206	96.77	31	0	1	52	81	4	34	0.0001	46.1
Boli_TR295428_c0_g1	AAWT01045369.1/11870-12264	100	24	0	0	286	309	151	174	7e-05	48.1
Boli_TR295844_c0_g1	AANT01211284.1/736-882	97.06	34	0	1	164	197	9	41	2e-06	52
Boli_TR29661_c0_g1	AARH01006527.1/8935-9015	100	24	0	0	242	265	50	73	4e-05	48.1
Boli_TR297645_c0_g1	cme-MIR172f	96.43	28	1	0	1	28	94	121	3e-05	48.1
Boli_TR298147_c0_g1	AANG01283702.1/3862-3971	96.67	30	1	0	545	574	21	50	5e-06	52
Boli_TR299652_c0_g1	DQ238535.1/11-320	100	24	0	0	297	320	188	211	3e-05	48.1
Boli_TR299667_c0_g1	cgr-mir-6091	89.86	69	7	0	70	138	12	80	2e-15	81.8
Boli_TR299938_c0_g1	CAAK03074730.1/3130-3246	100	24	0	0	360	383	1	24	4e-05	48.1
Boli_TR300108_c0_g1	AANN01270662.1/1447-1173	91.89	37	3	0	301	337	88	124	2e-05	50.1
Boli_TR300893_c0_g1	AAGV01845855.1/183-87	91.67	36	3	0	103	138	2	37	2e-05	48.1
Boli_TR30100_c0_g1	AAYZ01004700.1/4141-4276	100	25	0	0	1	25	110	134	2e-05	50.1
Boli_TR303960_c0_g1	AAFC03090419.1/71854-71957	100	25	0	0	11	35	71	95	3e-05	50.1
Boli_TR30441_c0_g1	egu-MIR172d	86.36	154	21	0	51	204	24	177	4e-32	139
Boli_TR30559_c0_g1	AAGT01203662.1/7561-7468	96.55	29	1	0	321	349	10	38	3e-05	50.1
Boli_TR30622_c1_g1	AP004879.3/130969-131141	96.55	29	1	0	265	293	103	131	9e-06	50.1
Boli_TR306680_c0_g1	AAKN01486434.1/4613-4741	96.43	28	1	0	9	36	72	99	3e-05	48.1
Boli_TR306888_c0_g1	hsa-mir-6876	98.63	73	1	0	1	73	1	73	3e-32	137
Boli_TR307663_c0_g1	AACZ02101874.1/21983-21390	100	24	0	0	197	220	35	58	3e-05	48.1
Boli_TR311155_c0_g1	DQ536837.1/1-452	96.3	27	1	0	139	165	252	278	9e-05	46.1
Boli_TR311906_c0_g1	X71392.1/118-713	100	24	0	0	241	264	396	419	3e-05	48.1
Boli_TR312099_c0_g1	T89009.1/85-17	100	30	0	0	225	254	19	48	7e-09	60
Boli_TR313021_c0_g1	AAVX01017066.1/1733-1806	96.43	28	1	0	207	234	8	35	3e-05	48.1
Boli_TR314047_c0_g1	X04465.1/50547-50846	100	24	0	0	218	241	229	252	3e-05	48.1
Boli_TR314416_c0_g1	AAQR01306587.1/880-783	100	24	0	0	93	116	5	28	3e-05	48.1
Boli_TR31664_c0_g1	AE013020.1/702-811	100	24	0	0	24	47	85	108	7e-05	48.1
Boli_TR33517_c0_g2	AANN01197083.1/3043-2746	100	24	0	0	271	294	242	265	7e-05	48.1
Boli_TR34037_c1_g1	AY869891.1/1-631	100	24	0	0	256	279	347	370	4e-05	48.1
Boli_TR34924_c1_g1	stu-MIR8005c	100	26	0	0	36	61	27	52	3e-06	52
Boli_TR35769_c0_g1	AC025669.19/181291-181109	100	24	0	0	233	256	109	132	3e-05	48.1
Boli_TR36364_c0_g1	AACN010745296.1/280-215	93.75	32	2	0	178	209	16	47	6e-05	48.1
Boli_TR36395_c0_g1	AF211134.2/1-507	100	27	0	0	11	37	99	125	5e-07	54
Boli_TR3762_c0_g1	AJ891018.1/10-482	100	24	0	0	92	115	199	222	4e-05	48.1
Boli_TR39384_c0_g1	AF192564.1/1-405	100	24	0	0	73	96	187	210	3e-05	48.1
Boli_TR39585_c0_g1	ABDC01435597.1/1857-1967	100	24	0	0	79	102	80	103	3e-05	48.1
Boli_TR39666_c0_g1	AY517132.1/14-94	100	26	0	0	1398	1423	56	81	1e-05	52
Boli_TR40059_c0_g2	ipu-mir-7575	93.75	32	2	0	409	440	17	48	0.0001	48.1
Boli_TR41177_c0_g2	AANN01581433.1/9220-9498	96.67	30	1	0	936	965	197	226	7e-06	52
Boli_TR41218_c0_g1	AC134885.1/52485-52656	100	25	0	0	2598	2622	40	64	8e-05	50.1
Boli_TR42116_c0_g1	AY517037.1/14-113	97.62	42	1	0	58	99	58	99	2e-13	75.8
Boli_TR44090_c0_g1	AALT01477690.1/755-1044	96.88	32	1	0	628	659	242	273	3e-07	56
Boli_TR45655_c0_g1	DQ378539.1/7-490	96.43	28	1	0	817	844	299	326	9e-05	48.1
Boli_TR46236_c0_g1	mdo-mir-7346	93.75	32	2	0	219	250	11	42	3e-05	48.1
Boli_TR46704_c0_g1	AAEX02015678.1/62999-62814	100	24	0	0	542	565	37	60	7e-05	48.1
Boli_TR48343_c0_g1	gga-mir-1c	100	24	0	0	122	145	31	54	7e-05	48.1
Boli_TR48743_c0_g1	AAFR03066454.1/3993-3556	100	24	0	0	277	300	261	284	3e-05	48.1
Boli_TR49081_c0_g1	CAAK03060492.1/408-327	90	40	4	0	221	260	42	81	3e-05	48.1
Boli_TR49839_c1_g1	atig-miR-4271	100	24	0	0	1	24	22	45	3e-05	48.1
Boli_TR49858_c0_g1	AANH01003157.1/64840-64626	96.43	28	1	0	102	129	174	201	3e-05	48.1
Boli_TR52881_c0_g1	CR848032.12/112696-112834	91.43	35	3	0	167	201	1	35	0.0001	46.1
Boli_TR54466_c0_g1	AAEX02003799.1/7663-7838	100	23	0	0	89	111	59	81	9e-05	46.1
Boli_TR54799_c0_g1	AF433022.1/2-655	100	24	0	0	524	547	483	506	6e-05	48.1
Boli_TR55203_c0_g2	AACN010047507.1/1422-1703	100	25	0	0	72	96	21	45	1e-05	50.1
Boli_TR55908_c0_g1	aly-MIR157d	96.43	28	1	0	15	42	216	243	3e-05	48.1
Boli_TR56405_c0_g2	AF064968.1/2-492	100	23	0	0	123	145	129	151	9e-05	46.1
Boli_TR56932_c0_g1	AAEX02018912.1/108541-108449	100	24	0	0	531	554	34	57	9e-05	48.1
Boli_TR5739_c0_g1	AAEX02029591.1/225812-225623	100	24	0	0	310	333	91	114	6e-05	48.1
Boli_TR5739_c1_g1	AJ387950.1/4-496	96.3	27	1	0	22	48	326	352	9e-05	46.1
Boli_TR57475_c1_g1	AACV01019656.1/3245-3072	96.43	28	1	0	192	219	37	64	8e-05	48.1
Boli_TR57726_c0_g1	AAIY01243978.1/5061-5202	96.88	32	0	1	401	431	51	82	6e-05	48.1
Boli_TR58263_c0_g1	AACI02000062.1/9726-10739	100	25	0	0	36	60	117	141	2e-05	50.1
Boli_TR58934_c0_g1	AY794805.1/4-562	100	26	0	0	10	35	252	277	2e-06	52
Boli_TR59004_c1_g1	AADB02015943.1/246511-246957	93.75	32	2	0	158	189	291	322	3e-05	48.1
Boli_TR59434_c1_g1	gma-MIR5032	88.71	62	7	0	27	88	49	110	4e-11	67.9
Boli_TR59587_c0_g1	AF350694.1/2-688	100	25	0	0	267	291	295	319	9e-06	50.1
Boli_TR63714_c0_g1	AAGW01496681.1/3652-3785	91.89	37	3	0	485	521	98	134	4e-05	50.1
Boli_TR64938_c0_g1	EF178605.1/15-217	100	24	0	0	230	253	92	115	3e-05	48.1
Boli_TR66780_c2_g1	ppe-MIR6273	100	24	0	0	387	410	5	28	5e-05	48.1
Boli_TR670_c0_g1	ABDC01379847.1/2853-2973	100	24	0	0	386	409	97	120	5e-05	48.1
Boli_TR67824_c0_g1	AY545777.1/4-455	100	26	0	0	771	796	262	287	1e-05	52
Boli_TR67828_c0_g1	AAWZ01032323.1/14127-14276	90.48	42	4	0	240	281	108	149	3e-06	52
Boli_TR69329_c1_g1	AAPN01387584.1/2570-2442	100	25	0	0	229	253	21	45	7e-06	50.1
Boli_TR70136_c0_g2	AAGW01357091.1/1939-2105	100	23	0	0	176	198	140	162	9e-05	46.1
Boli_TR70756_c0_g1	AAWZ01021673.1/5208-5127	100	26	0	0	150	175	56	81	7e-06	52
Boli_TR71258_c0_g1	EF194440.1/1-212	100	25	0	0	28	52	116	140	7e-05	50.1
Boli_TR72040_c0_g1	hsa-mir-3187	90.91	55	5	0	804	858	6	60	4e-11	69.9
Boli_TR73096_c0_g2	AAWZ01020374.1/18471-18603	96.43	28	1	0	518	545	3	30	9e-05	48.1
Boli_TR73176_c1_g1	AAQR01552237.1/2859-2990	96.55	29	1	0	189	217	19	47	1e-05	50.1
Boli_TR73820_c2_g1	eca-mir-8918	89.8	49	5	0	1446	1494	61	109	2e-07	58
Boli_TR73961_c0_g1	DQ536811.1/1-464	96.67	30	1	0	356	385	243	272	6e-06	52
Boli_TR75283_c0_g1	ABDC01054975.1/916-1167	96.55	29	1	0	42	70	5	33	3e-05	50.1
Boli_TR76813_c0_g3	ppe-MIR395l	100	24	0	0	140	163	77	100	5e-05	48.1
Boli_TR77899_c5_g1	AANG01771985.1/969-1107	100	25	0	0	39	63	115	139	3e-05	50.1
Boli_TR78113_c2_g1	AAEX02023276.1/195014-195206	96.55	29	1	0	1395	1423	71	99	4e-05	50.1
Boli_TR78352_c0_g2	ABDC01309285.1/3380-3278	100	26	0	0	134	159	60	85	1e-05	52
Boli_TR78438_c0_g1	AANN01587936.1/2555-2265	100	25	0	0	1543	1567	248	272	7e-05	50.1
Boli_TR78492_c0_g1	AAGW01587448.1/835-702	100	27	0	0	3219	3245	3	29	8e-06	54
Boli_TR78532_c1_g2	gra-MIR8771e	96.43	28	1	0	44	71	147	174	4e-05	48.1
Boli_TR78565_c0_g1	X81419.1/323-438	100	25	0	0	1388	1412	87	111	5e-05	50.1
Boli_TR78605_c0_g1	BC106430.1/478-587	86.67	60	8	0	471	530	35	94	7e-07	56
Boli_TR78676_c0_g1	AAEX02015095.1/27280-27102	93.94	33	2	0	1145	1177	81	113	5e-05	50.1
Boli_TR79023_c0_g1	AAWR01009543.1/231086-231201	96.88	32	1	0	543	574	80	111	7e-07	56
Boli_TR79098_c0_g1	AF285070.1/6-616	100	25	0	0	34	58	70	94	1e-05	50.1
Boli_TR79203_c0_g3	ABAI01001359.1/18205-18471	96.43	28	1	0	52	79	157	184	8e-05	48.1
Boli_TR79262_c0_g1	ABDC01330181.1/1434-1326	100	25	0	0	1930	1954	81	105	5e-05	50.1
Boli_TR79327_c0_g1	Y18869.1/34-424	100	25	0	0	1289	1313	7	31	5e-05	50.1
Boli_TR79746_c0_g1	AAHY01081361.1/24705-24802	100	25	0	0	314	338	2	26	1e-05	50.1
Boli_TR80295_c3_g1	AACT01028315.1/18251-18340	93.94	33	2	0	254	286	50	82	8e-06	50.1
Boli_TR80671_c0_g3	BAAF04066340.1/2056-2133	100	25	0	0	671	695	30	54	5e-05	50.1
Boli_TR80922_c0_g1	AADD01118918.1/3-392	96.67	30	1	0	3613	3642	154	183	4e-05	52
Boli_TR81077_c1_g2	AAQR01368490.1/713-611	100	26	0	0	3379	3404	1	26	4e-05	52
Boli_TR81330_c1_g6	DQ899276.1/4-524	96.3	27	1	0	196	222	354	380	0.0001	46.1
Boli_TR81352_c0_g1	AY737114.1/559-488	96.43	28	1	0	114	141	34	61	6e-05	48.1
Boli_TR81666_c2_g3	AY517019.1/14-104	97.14	35	1	0	221	255	57	91	2e-09	61.9
Boli_TR81668_c6_g1	AANN01247814.1/1942-1678	96.77	31	1	0	347	377	126	156	1e-06	54
Boli_TR81800_c0_g1	AAEX02028671.1/135590-135425	100	26	0	0	5770	5795	67	92	4e-05	52
Boli_TR81808_c0_g4	eca-mir-8973	87.1	62	8	0	1217	1278	7	68	7e-08	60
Boli_TR82258_c0_g1	AF396982.1/4-515	100	24	0	0	31	54	132	155	5e-05	48.1
Boli_TR82414_c0_g1	AC148239.7/93326-93240	91.89	37	3	0	413	449	47	83	3e-05	50.1
Boli_TR82801_c1_g1	AANN01697904.1/616-912	100	26	0	0	69	94	265	290	2e-05	52
Boli_TR82854_c2_g4	AAHX01046582.1/5629-5536	100	24	0	0	1	24	13	36	3e-05	48.1
Boli_TR82980_c0_g1	AF357400.1/1-112	100	25	0	0	1343	1367	58	82	7e-05	50.1
Boli_TR83061_c0_g1	AAEX02025634.1/6629-6851	96.43	28	1	0	186	213	71	98	4e-05	48.1
Boli_TR83082_c0_g1	AAPE01588798.1/333-4	100	24	0	0	2	25	156	179	4e-05	48.1
Boli_TR83385_c0_g2	AJ847855.1/3-293	100	25	0	0	1233	1257	197	221	6e-05	50.1
Boli_TR83407_c4_g1	ABDC01377623.1/2909-2594	87.27	55	7	0	1563	1617	228	282	5e-06	54
Boli_TR83599_c2_g1	AJ551374.1/15-589	100	25	0	0	180	204	352	376	7e-05	50.1
Boli_TR83828_c0_g1	efu-mir-9366	94.59	37	2	0	101	137	95	131	7e-07	58
Boli_TR84228_c0_g1	AJ308886.2/1682-2342	89.36	47	5	0	1631	1677	4	50	1e-05	54
Boli_TR84731_c2_g1	AF309829.1/8-515	100	24	0	0	14	37	244	267	6e-05	48.1
Boli_TR85126_c1_g1	DQ539459.1/17-334	100	27	0	0	3633	3659	198	224	7e-06	54
Boli_TR85197_c1_g1	mmu-mir-8104	87.93	58	7	0	3375	3432	25	82	1e-07	60
Boli_TR85771_c0_g1	AB124586.1/18161-18256	100	26	0	0	473	498	49	74	2e-05	52
Boli_TR85831_c2_g1	AAWZ01026144.1/123559-123714	100	24	0	0	534	557	133	156	8e-05	48.1
Boli_TR85924_c0_g5	AANG01203059.1/1824-1725	100	24	0	0	26	49	67	90	3e-05	48.1
Boli_TR86111_c1_g1	AAGV01115055.1/9508-9642	100	25	0	0	1589	1613	78	102	7e-05	50.1
Boli_TR86795_c1_g1	ABDC01304434.1/1213-1340	96.55	29	1	0	258	286	37	65	3e-05	50.1
Boli_TR86851_c5_g9	AAGW01592333.1/425-727	96.3	27	1	0	26	52	256	282	0.0001	46.1
Boli_TR86858_c10_g8	str-mir-8374	96.3	27	1	0	103	129	30	56	9e-05	46.1
Boli_TR87909_c0_g1	AB064513.1/1-538	96.67	30	1	0	580	609	160	189	1e-05	52
Boli_TR90548_c0_g1	AY794781.1/4-560	100	25	0	0	73	97	253	277	1e-05	50.1
Boli_TR91051_c0_g1	hsa-mir-7847	100	41	0	0	205	245	63	103	2e-15	81.8
Boli_TR91343_c0_g1	AACZ02043553.1/26570-26664	100	23	0	0	56	78	37	59	0.0001	46.1
Boli_TR92241_c0_g1	tae-MIR9774	93.18	44	3	0	178	221	6	49	4e-10	63.9
Boli_TR94225_c0_g1	AASG02004050.1/4281-4407	95.56	45	2	0	67	111	45	89	6e-13	73.8
Boli_TR9465_c0_g1	AAAA02032359.1/14564-14395	100	25	0	0	496	520	32	56	2e-05	50.1
Boli_TR95352_c0_g1	AY794660.1/4-514	100	24	0	0	223	246	356	379	3e-05	48.1
Boli_TR97813_c0_g1	gga-mir-1464	100	26	0	0	39	64	76	101	2e-06	52
Boli_TR129283_c2_g2	CT025399.2/3346-2749	98	600	10	1	1494	2093	1	598	0	1088
Boli_TR117767_c0_g10	EF627520.1/3-449	99.29	420	3	0	188	607	1	420	0	809
Boli_TR6740_c0_g1	AE017283.1/1467918-1467549	99.72	362	1	0	1	362	9	370	0	710
Boli_TR166570_c0_g1	AF119809.1/16-649	94.29	455	22	3	1	454	1	452	0	674
Boli_TR128363_c2_g2	AY308841.1/1-474	98.07	363	7	0	7	369	1	363	0	664
Boli_TR76335_c0_g4	DQ016882.1/1-464	98.85	349	4	0	1	349	1	349	0	660
Boli_TR175353_c0_g1	Z99121.2/35763-35402	99.7	331	1	0	1	331	10	340	0	648
Boli_TR135627_c0_g1	EF177423.1/155-931	99.4	333	2	0	158	490	445	777	0	644
Boli_TR135627_c0_g1	AY615360.2/155-930	99.4	333	2	0	158	490	444	776	0	644
Boli_TR117767_c1_g2	AJ309523.1/18-527	100	325	0	0	3	327	1	325	0	644
Boli_TR117767_c0_g6	AJ567607.1/20-548	97.18	354	9	1	5	358	1	353	8e-176	615
Boli_TR117767_c0_g12	CAAP01045471.1/829-1253	100	309	0	0	31	339	1	309	3e-175	613
Boli_TR117767_c0_g9	AM411608.1/17-424	98.21	336	5	1	34	369	1	335	1e-174	611
Boli_TR117767_c0_g3	AM493398.1/15-481	100	303	0	0	5	307	71	373	1e-171	601
Boli_TR111175_c0_g1	AY934712.1/7-577	98.7	307	4	0	1	307	96	402	2e-164	577
Boli_TR245367_c0_g1	AP005408.2/78555-79305	98.97	292	3	0	21	312	1	292	6e-158	555
Boli_TR117767_c0_g4	AF316596.1/3-534	100	280	0	0	1	280	253	532	5e-158	555
Boli_TR117767_c0_g8	EF018626.1/19-492	96.63	326	10	1	17	342	1	325	1e-156	551
Boli_TR111175_c0_g2	AY934712.1/7-577	97.39	307	8	0	1	307	96	402	5e-155	545
Boli_TR117767_c0_g1	AY568584.1/20-487	98.95	286	3	0	20	305	1	286	2e-154	543
Boli_TR67217_c0_g1	AJ865373.1/6138-6646	98.29	293	5	0	21	313	16	308	9e-154	541
Boli_TR111175_c1_g1	T44116.1/1-587	96.93	293	9	0	1	293	101	393	7e-145	511
Boli_TR31917_c0_g1	AJ620545.1/2-632	98.19	277	5	0	1	277	355	631	2e-143	509
Boli_TR147145_c0_g1	L01493.1/127-621	98.89	270	1	2	1	270	228	495	8e-140	496
Boli_TR131819_c0_g1	CP000653.1/3374760-3375121	93.84	341	19	2	3	342	11	350	2e-139	494
Boli_TR276316_c0_g1	AJ290765.1/2-458	96.83	284	9	0	1	284	16	299	6e-139	492
Boli_TR96600_c0_g1	AASV01036942.1/530-16	96.15	286	10	1	1	285	94	379	6e-133	472
Boli_TR96600_c0_g1	AAKO01014855.1/613-1202	96.15	286	10	1	1	285	94	379	6e-133	472
Boli_TR117767_c0_g13	DQ221593.1/1-435	95.7	279	12	0	1	279	56	334	9e-129	458
Boli_TR6564_c0_g1	AJ295391.1/2-450	95.65	276	12	0	1	276	1	276	4e-128	456
Boli_TR128363_c2_g1	CAAP01040805.1/1364-1005	97.99	249	5	0	5	253	96	344	1e-127	454
Boli_TR76335_c0_g1	DQ346387.1/1-483	98.74	238	3	0	1	238	76	313	7e-126	448
Boli_TR117767_c0_g5	DQ327276.1/1-533	99.15	234	2	0	1	234	285	518	7e-126	448
Boli_TR263374_c0_g1	EF191445.1/406-25	97.99	249	4	1	1	248	11	259	3e-125	446
Boli_TR117767_c1_g1	AY957718.1/2-469	97.23	253	7	0	11	263	54	306	3e-125	446
Boli_TR79655_c0_g3	EF463057.1/2-458	99.56	228	1	0	10	237	230	457	3e-124	444
Boli_TR79655_c0_g3	AM182537.1/763-344	99.56	228	1	0	10	237	193	420	3e-124	444
Boli_TR79655_c0_g3	AB242963.1/2-398	99.56	228	1	0	10	237	170	397	3e-124	444
Boli_TR314759_c0_g1	EF108332.1/2-348	98.31	237	4	0	1	237	81	317	7e-123	438
Boli_TR314759_c0_g1	AAQI01000021.1/3754-4193	98.31	237	4	0	1	237	174	410	7e-123	438
Boli_TR76335_c0_g3	AB021321.1/1-512	97.9	238	5	0	1	238	1	238	5e-121	432
Boli_TR59772_c0_g1	AP005408.2/78555-79305	99.55	221	1	0	1	221	227	447	2e-120	430
Boli_TR16457_c0_g1	AE017283.1/718289-718669	97.14	245	7	0	5	249	9	253	2e-120	430
Boli_TR68596_c0_g2	AY934712.1/7-577	99.54	218	1	0	1	218	354	571	2e-119	426
Boli_TR117767_c0_g11	AB074644.1/3-471	96.47	255	8	1	1	254	84	338	3e-119	426
Boli_TR63372_c0_g1	AAXL01014230.1/285-823	98.67	226	3	0	1	226	103	328	1e-118	424
Boli_TR117767_c0_g2	AY806074.1/4-500	97.83	230	5	0	1	230	26	255	2e-116	416
Boli_TR68596_c0_g1	AY227767.1/1-370	98.63	219	3	0	1	219	152	370	1e-114	410
Boli_TR243492_c0_g1	DQ868351.1/18-574	97.78	225	4	1	1	225	174	397	6e-111	398
Boli_TR67217_c0_g2	EF023275.1/18-605	97.37	228	5	1	5	232	16	242	2e-110	396
Boli_TR68596_c0_g3	AY934712.1/7-577	98.17	218	3	1	1	217	354	571	9e-110	394
Boli_TR41623_c0_g1	CP000521.1/1055795-1056153	90.61	309	28	1	1	308	13	321	1e-103	375
Boli_TR217241_c0_g1	DQ847439.1/1-496	94.94	237	12	0	85	321	1	237	1e-103	375
Boli_TR117767_c0_g7	EF473986.1/1-436	95.58	226	10	0	5	230	34	259	5e-102	369
Boli_TR117767_c0_g7	AJ968625.1/1-425	95.22	230	11	0	1	230	45	274	5e-102	369
Boli_TR76335_c0_g5	AY269202.1/1-457	96.31	217	8	0	1	217	1	217	2e-101	367
Boli_TR103443_c0_g1	AY214622.1/19-456	92.03	276	21	1	16	290	1	276	1e-100	365
Boli_TR172318_c0_g1	AB080846.1/20-519	90.37	301	24	3	17	313	1	300	3e-95	347
Boli_TR64190_c0_g1	DQ268770.1/42-440	94.55	220	11	1	2	221	1	219	3e-91	333
Boli_TR202108_c0_g1	AACV01019514.1/1469-1229	93.3	224	15	0	62	285	1	224	1e-88	325
Boli_TR80194_c2_g1	AAVX01416582.1/429-619	94.76	191	10	0	878	1068	1	191	2e-80	299
Boli_TR268244_c0_g1	DQ399727.1/1-377	94.74	190	10	0	66	255	26	215	2e-80	297
Boli_TR65485_c0_g1	AACZ02132356.1/21410-21091	90.94	254	12	5	6	258	3	246	3e-79	293
Boli_TR61979_c0_g1	AJ437694.1/244-397	100	143	0	0	30	172	11	153	3e-76	283
Boli_TR79655_c0_g1	AY627565.1/1-469	98.64	147	2	0	1	147	323	469	9e-74	276
Boli_TR124371_c6_g1	T11787.1/457-611	97.37	152	4	0	43	194	1	152	1e-71	270
Boli_TR61979_c0_g2	AJ437694.1/244-397	98.6	143	2	0	30	172	11	153	2e-71	268
Boli_TR117946_c0_g4	X01055.1/1-296	88	275	31	2	5	279	11	283	2e-71	268
Boli_TR34439_c0_g1	AATT01000052.1/1973-1828	100	134	0	0	1	134	13	146	6e-71	266
Boli_TR24449_c1_g1	AC137828.24/28447-28966	90.05	221	22	0	610	830	153	373	9e-70	264
Boli_TR124371_c6_g4	AY728160.1/329-483	97.92	144	3	0	43	186	1	144	3e-69	262
Boli_TR109416_c0_g2	EF422016.1/282-696	91.09	202	18	0	1	202	1	202	2e-68	258
Boli_TR76335_c0_g2	AB190066.1/20-453	91.62	191	16	0	1	191	1	191	8e-67	252
Boli_TR72692_c0_g2	EF445445.1/2-711	90	210	21	0	154	363	133	342	5e-66	250
Boli_TR34439_c0_g2	AF400610.1/131-284	94.74	152	8	0	200	351	1	152	3e-65	248
Boli_TR128363_c3_g6	DQ340043.1/474-933	93.94	165	10	0	90	254	9	173	2e-65	248
Boli_TR62177_c0_g1	AASG02007495.1/8955-8223	92.53	174	13	0	30	203	327	500	8e-64	242
Boli_TR78601_c1_g1	AAVX01364890.1/352-515	93.29	164	11	0	50	213	1	164	8e-62	238
Boli_TR248292_c0_g1	BT007186.1/480-595	100	116	0	0	57	172	1	116	3e-60	230
Boli_TR46668_c0_g1	AASG02007495.1/8955-8223	86.89	267	32	3	1	266	130	394	1e-59	228
Boli_TR34439_c0_g3	AAZZ01000019.1/51-204	94.16	154	8	1	200	352	1	154	1e-58	226
Boli_TR223354_c0_g1	eca-mir-9182	96.27	134	5	0	484	617	3	136	1e-58	226
Boli_TR209447_c0_g1	Z99104.2/35235-35350	99.14	116	1	0	57	172	1	116	8e-58	222
Boli_TR75665_c0_g6	EF421998.1/170-742	89.05	201	20	1	20	218	17	217	2e-56	218
Boli_TR128363_c2_g3	AF469108.1/23-522	99.12	114	1	0	4	117	1	114	1e-56	218
Boli_TR68068_c0_g1	AAHX01134706.1/155-45	99.1	111	1	0	99	209	1	111	1e-54	212
Boli_TR15389_c0_g1	AAAA02048370.1/77-189	99.12	114	0	1	75	188	1	113	3e-54	210
Boli_TR34719_c1_g1	AAXD02000001.1/575-471	100	105	0	0	720	824	1	105	5e-53	208
Boli_TR244680_c0_g1	EF035123.1/430-583	94.66	131	7	0	451	581	1	131	3e-53	208
Boli_TR75626_c0_g1	AY252216.1/689-1143	89.44	180	19	0	1	180	85	264	6e-53	206
Boli_TR130515_c0_g1	X06840.1/1-119	97.37	114	3	0	76	189	3	116	1e-51	202
Boli_TR118919_c0_g1	oan-mir-214	97.37	114	3	0	2257	2370	2	115	9e-51	202
Boli_TR118919_c0_g1	mdo-mir-214	99.06	106	1	0	2262	2367	5	110	9e-51	202
Boli_TR118919_c0_g1	gga-mir-214	99.06	106	1	0	2262	2367	5	110	9e-51	202
Boli_TR79655_c0_g4	DQ664033.1/560-1018	91.08	157	14	0	19	175	1	157	3e-51	200
Boli_TR110300_c0_g2	EF445445.1/2-711	87.11	225	27	2	19	242	263	486	3e-51	200
Boli_TR62177_c0_g2	AASG02007495.1/8955-8223	92.31	143	11	0	92	234	358	500	5e-50	196
Boli_TR209626_c0_g1	D11415.1/117-219	100	99	0	0	108	206	5	103	5e-50	196
Boli_TR236988_c0_g1	X03911.1/1-119	95.76	118	5	0	185	302	1	118	3e-49	194
Boli_TR109416_c0_g1	EF422016.1/282-696	87.13	202	26	0	1	202	1	202	2e-49	194
Boli_TR24312_c0_g2	AB170481.1/650-762	96.46	113	4	0	202	314	1	113	2e-48	192
Boli_TR24312_c0_g1	AB170481.1/650-762	96.46	113	4	0	202	314	1	113	3e-48	192
Boli_TR79655_c0_g2	Z73432.1/3-526	99	100	1	0	1	100	425	524	3e-48	190
Boli_TR79655_c0_g2	DQ171690.1/3-382	99	100	1	0	1	100	281	380	3e-48	190
Boli_TR79655_c0_g2	DQ171671.1/8-431	99	100	1	0	1	100	325	424	3e-48	190
Boli_TR79655_c0_g2	DQ171320.1/2-492	99	100	1	0	1	100	392	491	3e-48	190
Boli_TR79655_c0_g2	DQ169198.1/12-414	99	100	1	0	1	100	304	403	3e-48	190
Boli_TR24312_c0_g3	J02741.1/1980-2087	100	96	0	0	120	215	13	108	1e-47	190
Boli_TR128363_c3_g5	DQ340043.1/474-933	96.4	111	4	0	148	258	63	173	1e-47	188
Boli_TR114544_c0_g1	AJ131598.1/3-115	96.4	111	4	0	4	114	1	111	2e-47	188
Boli_TR81504_c3_g5	gma-MIR5368	89.41	170	17	1	375	544	1	169	1e-46	186
Boli_TR81504_c3_g4	DQ472009.1/2310-2417	97.17	106	3	0	122	227	3	108	5e-47	186
Boli_TR117946_c0_g1	X01055.1/1-296	85.47	234	33	1	54	286	61	294	6e-47	186
Boli_TR119023_c0_g2	AAXJ01020943.1/594-211	89.09	165	18	0	340	504	1	165	4e-46	184
Boli_TR117946_c0_g2	X01055.1/1-296	84.38	256	39	1	32	286	39	294	9e-46	182
Boli_TR75978_c0_g1	AJ746439.1/1-522	100	91	0	0	1	91	432	522	3e-45	180
Boli_TR75978_c0_g1	AJ309523.1/18-527	100	91	0	0	1	91	420	510	3e-45	180
Boli_TR291738_c0_g1	AAQQ01133141.1/584-719	92.59	135	9	1	93	226	1	135	3e-45	180
Boli_TR205793_c0_g1	AANT01286142.1/5560-5445	98.95	95	1	0	247	341	1	95	4e-45	180
Boli_TR151678_c0_g1	DQ289548.1/23-138	94.74	114	6	0	159	272	3	116	2e-44	178
Boli_TR42287_c0_g2	AATT01000250.1/11831-11250	100	89	0	0	464	552	1	89	1e-43	176
Boli_TR42287_c0_g1	AATT01000250.1/11831-11250	100	89	0	0	469	557	1	89	1e-43	176
Boli_TR129283_c2_g3	AAFR03050549.1/350725-351150	88.89	171	16	2	73	243	18	185	2e-43	174
Boli_TR117946_c0_g3	X01055.1/1-296	86.91	191	24	1	1	190	104	294	6e-43	172
Boli_TR95534_c0_g1	ppy-mir-1244	100	85	0	0	213	297	1	85	2e-41	168
Boli_TR95534_c0_g1	hsa-mir-1244-4	100	85	0	0	213	297	1	85	2e-41	168
Boli_TR95534_c0_g1	hsa-mir-1244-3	100	85	0	0	213	297	1	85	2e-41	168
Boli_TR95534_c0_g1	hsa-mir-1244-2	100	85	0	0	213	297	1	85	2e-41	168
Boli_TR95534_c0_g1	hsa-mir-1244-1	100	85	0	0	213	297	1	85	2e-41	168
Boli_TR230100_c0_g1	mmu-mir-686	94.5	109	6	0	20	128	1	109	1e-41	168
Boli_TR117475_c2_g1	hsa-mir-6723	98.88	89	1	0	284	372	1	89	7e-41	168
Boli_TR80178_c2_g4	ABCM01000001.1/361369-361262	94.44	108	6	0	359	466	1	108	9e-41	167
Boli_TR129842_c5_g1	AANT01257587.1/13558-13653	96.88	96	3	0	2442	2537	1	96	9e-40	167
Boli_TR123520_c0_g1	oan-mir-140	97	100	2	1	2330	2428	22	121	5e-40	167
Boli_TR75626_c0_g2	AY252216.1/689-1143	91.34	127	11	0	1	127	85	211	4e-40	165
Boli_TR40199_c0_g1	AF197903.1/498-651	93.69	111	7	0	13	123	9	119	2e-40	165
Boli_TR196033_c0_g1	AP008934.1/2359275-2359173	95.96	99	4	0	111	209	5	103	2e-40	165
Boli_TR75665_c0_g2	EF445524.1/292-686	87.08	178	22	1	85	262	5	181	7e-40	163
Boli_TR259701_c0_g2	AF201978.1/1-433	100	82	0	0	113	194	352	433	1e-39	163
Boli_TR259701_c0_g1	AF201978.1/1-433	100	82	0	0	225	306	352	433	9e-40	163
Boli_TR115106_c0_g1	X63313.1/22-624	100	82	0	0	263	344	522	603	9e-40	163
Boli_TR68852_c0_g1	CAAK03046391.1/24547-24745	96.77	93	3	0	2647	2739	31	123	3e-38	161
Boli_TR126786_c2_g2	AY728234.1/3-347	91.47	129	10	1	429	556	214	342	3e-38	161
Boli_TR123555_c2_g1	AACY021372839.1/560-715	92.92	113	8	0	25	137	10	122	3e-39	161
Boli_TR155689_c0_g1	AAAA02004929.1/3052-3143	96.74	92	3	0	103	194	1	92	1e-38	159
Boli_TR128363_c3_g3	DQ682956.1/47-498	94.39	107	4	1	48	154	1	105	1e-38	159
Boli_TR1853_c0_g2	CAAK03046391.1/24547-24745	95.79	95	4	0	250	344	31	125	6e-38	157
Boli_TR122249_c6_g1	AANT01210771.1/7690-8001	94.17	103	6	0	136	238	210	312	4e-38	157
Boli_TR75665_c0_g7	EF421998.1/170-742	97.67	86	2	0	20	105	17	102	2e-37	155
Boli_TR32820_c1_g1	AACY021508790.1/548-395	89.13	138	15	0	51	188	1	138	2e-37	155
Boli_TR257375_c0_g1	ppy-mir-622	96.67	90	3	0	313	402	1	90	4e-37	155
Boli_TR139656_c0_g1	AAZX01001936.1/52817-52525	87.04	162	21	0	47	208	90	251	1e-37	155
Boli_TR129569_c1_g1	CR751228.19/41156-41461	96.67	90	3	0	10486	10575	99	188	7e-36	155
Boli_TR129569_c1_g1	CR513790.9/137870-138191	96.67	90	3	0	10486	10575	108	197	7e-36	155
Boli_TR129569_c1_g1	CAAK03029673.1/5633-5306	96.67	90	3	0	10486	10575	109	198	7e-36	155
Boli_TR123937_c0_g1	oan-mir-221	98.78	82	1	0	1192	1273	12	93	2e-36	155
Boli_TR121848_c2_g3	M94258.1/1101-1214	92.73	110	8	0	1288	1397	1	110	3e-36	155
Boli_TR119023_c0_g1	AAXJ01020943.1/594-211	100	78	0	0	439	516	88	165	3e-37	155
Boli_TR11841_c0_g2	tgu-mir-199-2	98.77	81	1	0	1	81	21	101	6e-37	153
Boli_TR11841_c0_g2	oha-mir-199c	98.77	81	1	0	1	81	13	93	6e-37	153
Boli_TR11841_c0_g2	oan-mir-199	98.77	81	1	0	1	81	26	106	6e-37	153
Boli_TR11841_c0_g2	gga-mir-199-2	98.77	81	1	0	1	81	24	104	6e-37	153
Boli_TR11841_c0_g1	tgu-mir-199-2	98.77	81	1	0	1	81	21	101	1e-36	153
Boli_TR11841_c0_g1	oha-mir-199c	98.77	81	1	0	1	81	13	93	1e-36	153
Boli_TR11841_c0_g1	oan-mir-199	98.77	81	1	0	1	81	26	106	1e-36	153
Boli_TR11841_c0_g1	gga-mir-199-2	98.77	81	1	0	1	81	24	104	1e-36	153
Boli_TR48437_c0_g1	bta-mir-3064	97.62	84	2	0	146	229	1	84	3e-36	151
Boli_TR159773_c0_g1	mmu-mir-682	94.79	96	5	0	69	164	1	96	3e-36	151
Boli_TR169970_c0_g1	ptr-mir-1226	100	75	0	0	122	196	1	75	2e-35	149
Boli_TR169970_c0_g1	ppy-mir-1226	100	75	0	0	122	196	1	75	2e-35	149
Boli_TR169970_c0_g1	mml-mir-1226	100	75	0	0	122	196	1	75	2e-35	149
Boli_TR169970_c0_g1	hsa-mir-1226	100	75	0	0	122	196	1	75	2e-35	149
Boli_TR169970_c0_g1	AANT01238753.1/2881-2807	100	75	0	0	122	196	1	75	2e-35	149
Boli_TR126786_c0_g1	AAQM01000476.1/1320-1246	100	75	0	0	33	107	1	75	1e-35	149
Boli_TR80354_c2_g2	CAAK03046391.1/24547-24745	100	74	0	0	1163	1236	49	122	2e-34	147
Boli_TR221658_c0_g1	AE016825.1/1061895-1061822	100	74	0	0	98	171	1	74	3e-35	147
Boli_TR150528_c0_g1	AY484740.1/544-617	100	74	0	0	39	112	1	74	4e-35	147
Boli_TR75978_c0_g2	EF421998.1/170-742	100	73	0	0	208	280	17	89	2e-34	145
Boli_TR3278_c0_g1	AASG02007495.1/8955-8223	83.69	233	36	2	1	233	144	374	1e-34	145
Boli_TR150528_c0_g2	DQ275193.1/420-492	100	73	0	0	146	218	1	73	2e-34	145
Boli_TR83052_c2_g1	AAEX02030622.1/18965-18801	98.68	76	1	0	3605	3680	88	163	9e-33	143
Boli_TR83052_c2_g1	AAEX02008670.1/346608-346772	98.68	76	1	0	3605	3680	88	163	9e-33	143
Boli_TR72692_c0_g1	DQ340043.1/474-933	94.57	92	5	0	18	109	86	177	9e-34	143
Boli_TR7205_c1_g1	tgu-mir-2985-2	100	72	0	0	12	83	10	81	1e-33	143
Boli_TR69527_c1_g1	oha-mir-135-2	93.75	96	6	0	712	807	10	105	5e-33	143
Boli_TR69527_c1_g1	oan-mir-135a	93.75	96	6	0	712	807	11	106	5e-33	143
Boli_TR69527_c1_g1	gga-mir-135a-2	93.75	96	6	0	712	807	5	100	5e-33	143
Boli_TR80178_c2_g3	CP000542.1/1985030-1985137	91.59	107	9	0	57	163	2	108	2e-33	141
Boli_TR75978_c0_g5	AJ746439.1/1-522	95.4	87	4	0	1	87	432	518	4e-33	141
Boli_TR75978_c0_g5	AJ309523.1/18-527	95.4	87	4	0	1	87	420	506	4e-33	141
Boli_TR194347_c0_g1	AAVX01308123.1/432-514	96.39	83	3	0	146	228	1	83	3e-33	141
Boli_TR168139_c0_g1	CAAK03046391.1/24547-24745	100	71	0	0	367	437	50	120	4e-33	141
Boli_TR128363_c3_g2	EF445445.1/2-711	94.74	95	4	1	5	98	392	486	3e-33	141
Boli_TR128363_c3_g2	AY794176.1/1147-1689	91.3	115	9	1	5	119	68	181	3e-33	141
Boli_TR111082_c0_g1	aca-mir-29b-1	93.68	95	6	0	1032	1126	4	98	1e-32	141
Boli_TR110300_c0_g1	EF445445.1/2-711	84.19	215	32	2	1	214	263	476	2e-33	141
Boli_TR75665_c0_g8	AY794176.1/1147-1689	88.46	130	15	0	1	130	60	189	1e-32	139
Boli_TR238338_c0_g1	efu-mir-9277	96.34	82	3	0	141	222	19	100	8e-33	139
Boli_TR207701_c0_g1	AAVX01141807.1/670-597	98.65	74	1	0	141	214	1	74	1e-32	139
Boli_TR80912_c2_g4	AB066106.1/139-257	90.27	113	11	0	23	135	7	119	8e-32	137
Boli_TR75665_c0_g4	AY794176.1/1147-1689	91.74	109	8	1	173	281	64	171	4e-32	137
Boli_TR5624_c0_g2	AATT01000185.1/51418-51346	100	69	0	0	1	69	5	73	2e-31	137
Boli_TR5624_c0_g1	AATT01000185.1/51418-51346	100	69	0	0	1	69	5	73	1e-31	137
Boli_TR110945_c0_g1	AY275529.1/14742-14674	100	69	0	0	2354	2422	1	69	5e-31	137
Boli_TR66953_c0_g1	CAAK03046391.1/24547-24745	100	68	0	0	176	243	49	116	1e-31	135
Boli_TR232725_c0_g1	AAAB01008984.1/8187276-8187371	98.59	71	1	0	393	463	21	91	1e-30	133
Boli_TR16427_c0_g1	AANT01236660.1/1561-1922	88.62	123	14	0	49	171	219	341	8e-31	133
Boli_TR15968_c0_g1	AACN010282872.1/681-512	100	67	0	0	461	527	52	118	1e-30	133
Boli_TR124685_c0_g1	CAAK03046391.1/24547-24745	94.25	87	5	0	883	969	59	145	2e-30	133
Boli_TR120737_c0_g1	xtr-mir-125b-2	95.18	83	4	0	1501	1583	1	83	5e-30	133
Boli_TR59434_c0_g1	CAAP01055612.1/1025-955	100	66	0	0	106	171	6	71	2e-30	131
Boli_TR34205_c0_g2	EF661002.1/5892-5827	100	66	0	0	232	297	1	66	3e-30	131
Boli_TR34205_c0_g1	EF661002.1/5892-5827	100	66	0	0	233	298	1	66	3e-30	131
Boli_TR24449_c0_g1	CAAP01050937.1/453-527	98.57	70	1	0	9	78	1	70	3e-30	131
Boli_TR218169_c0_g1	AAAA02045129.1/294-413	94.19	86	5	0	3	88	35	120	3e-30	131
Boli_TR122249_c6_g3	AANT01236660.1/1561-1922	91.84	98	8	0	365	462	240	337	5e-30	131
Boli_TR82297_c0_g1	xtr-mir-23b	95.24	84	2	1	425	506	1	84	2e-28	129
Boli_TR69146_c0_g1	AAGV01415393.1/1096-966	91.75	97	8	0	64	160	10	106	8e-30	129
Boli_TR59268_c0_g1	CAAE01014756.1/568112-568043	100	65	0	0	195	259	6	70	2e-29	129
Boli_TR309774_c0_g1	AF494278.1/4119-4199	95.06	81	4	0	141	221	1	81	1e-29	129
Boli_TR276567_c0_g1	ABBA01050729.1/39870-40066	91.75	97	8	0	84	180	101	197	8e-30	129
Boli_TR186860_c0_g1	EF189620.1/6-592	100	65	0	0	1	65	523	587	2e-29	129
Boli_TR186860_c0_g1	DQ133077.1/2-539	100	65	0	0	1	65	474	538	2e-29	129
Boli_TR186860_c0_g1	DQ133060.1/1-551	100	65	0	0	1	65	487	551	2e-29	129
Boli_TR186860_c0_g1	AF144209.1/19-660	100	65	0	0	1	65	578	642	2e-29	129
Boli_TR186860_c0_g1	AF144207.1/19-633	100	65	0	0	1	65	551	615	2e-29	129
Boli_TR128363_c3_g1	EF520401.1/17-499	97.26	73	2	0	14	86	407	479	1e-29	129
Boli_TR125654_c0_g1	CR513790.9/137870-138191	97.26	73	2	0	3896	3968	108	180	1e-28	129
Boli_TR125654_c0_g1	CR407600.8/62626-62309	98.63	73	0	1	3896	3968	126	197	1e-28	129
Boli_TR125654_c0_g1	BX005225.20/132378-132061	97.26	73	2	0	3896	3968	102	174	1e-28	129
Boli_TR125654_c0_g1	AL974313.6/171109-170796	97.26	73	2	0	3896	3968	105	177	1e-28	129
Boli_TR125654_c0_g1	AASC01132137.1/320-597	97.26	73	2	0	3896	3968	100	172	1e-28	129
Boli_TR123491_c1_g1	CR513790.9/137870-138191	100	65	0	0	5500	5564	108	172	2e-28	129
Boli_TR123491_c1_g1	CAAK03029673.1/5633-5306	100	65	0	0	5500	5564	109	173	2e-28	129
Boli_TR123491_c1_g1	BX640594.5/3905-3594	100	65	0	0	5500	5564	90	154	2e-28	129
Boli_TR123491_c1_g1	BX005225.20/132378-132061	100	65	0	0	5500	5564	102	166	2e-28	129
Boli_TR123491_c1_g1	AASC01132137.1/320-597	100	65	0	0	5500	5564	100	164	2e-28	129
Boli_TR120743_c2_g1	mml-mir-223	94.12	85	5	0	1340	1424	15	99	6e-29	129
Boli_TR104850_c0_g1	AASG02007495.1/8955-8223	93.55	93	5	1	43	135	85	176	1e-29	129
Boli_TR82101_c7_g3	CR513790.9/137870-138191	95	80	4	0	176	255	108	187	4e-29	127
Boli_TR82101_c7_g3	CAAK03029673.1/5633-5306	95	80	4	0	176	255	109	188	4e-29	127
Boli_TR82101_c7_g3	BX005225.20/132378-132061	95	80	4	0	176	255	102	181	4e-29	127
Boli_TR82101_c7_g3	AASC01132137.1/320-597	95	80	4	0	176	255	86	165	4e-29	127
Boli_TR81504_c3_g9	AAOB01000009.1/92258-92367	92.31	104	6	2	1	102	1	104	3e-29	127
Boli_TR80130_c1_g2	xtr-mir-143	98.53	68	1	0	147	214	10	77	3e-28	127
Boli_TR80130_c1_g2	oan-mir-143	98.53	68	1	0	147	214	12	79	3e-28	127
Boli_TR80130_c1_g2	aca-mir-143	98.53	68	1	0	147	214	11	78	3e-28	127
Boli_TR80130_c1_g2	AAWZ01000591.1/16242-16347	98.53	68	1	0	147	214	21	88	3e-28	127
Boli_TR80130_c1_g2	AAPN01425211.1/1518-1413	98.53	68	1	0	147	214	21	88	3e-28	127
Boli_TR75978_c0_g4	EF421998.1/170-742	97.22	72	2	0	168	239	18	89	4e-29	127
Boli_TR70098_c1_g1	CAAK03046391.1/24547-24745	98.61	72	0	1	1331	1402	50	120	2e-28	127
Boli_TR285791_c0_g1	AANT01182315.1/4586-4519	98.53	68	1	0	177	244	1	68	5e-29	127
Boli_TR186477_c0_g1	AJ555450.1/21-679	92.39	92	7	0	31	122	4	95	7e-29	127
Boli_TR175521_c0_g1	CAAP01035377.1/1529-1614	100	64	0	0	1	64	2	65	5e-29	127
Boli_TR125848_c0_g7	CAAK03019327.1/738-432	98.53	68	1	0	5	72	117	184	4e-29	127
Boli_TR125848_c0_g7	BX005225.20/132378-132061	97.22	72	2	0	1	72	117	188	4e-29	127
Boli_TR92163_c0_g1	AAPN01323733.1/496-608	89.19	111	12	0	5	115	3	113	1e-28	125
Boli_TR92163_c0_g1	AAFR03059914.1/12515-12627	89.19	111	12	0	5	115	3	113	1e-28	125
Boli_TR86738_c3_g1	CAAK03029673.1/5633-5306	91.58	95	8	0	13	107	109	203	5e-27	125
Boli_TR85989_c0_g1	AACN010282872.1/681-512	100	63	0	0	915	977	53	115	6e-28	125
Boli_TR85215_c0_g4	AACN010282872.1/681-512	100	63	0	0	1	63	54	116	3e-28	125
Boli_TR80556_c0_g1	AACN010282872.1/681-512	100	63	0	0	1397	1459	55	117	9e-28	125
Boli_TR77309_c0_g1	AL974313.6/171109-170796	100	63	0	0	1	63	114	176	5e-28	125
Boli_TR75665_c0_g1	AY794176.1/1147-1689	90.99	111	8	2	119	229	44	152	1e-28	125
Boli_TR71300_c0_g1	AANN01007630.1/854-1032	98.51	67	1	0	1622	1688	6	72	1e-27	125
Boli_TR64922_c1_g1	AACN010282872.1/681-512	100	63	0	0	208	270	53	115	2e-28	125
Boli_TR54826_c0_g1	AAWT01002994.1/625-1075	98.51	67	1	0	204	270	171	237	2e-28	125
Boli_TR207639_c0_g1	CR751228.19/41156-41461	96	75	3	0	408	482	115	189	3e-28	125
Boli_TR19433_c0_g2	CR926128.14/14119-14192	100	63	0	0	132	194	4	66	4e-28	125
Boli_TR19433_c0_g1	CR926128.14/14119-14192	100	63	0	0	132	194	4	66	4e-28	125
Boli_TR128363_c3_g4	AY794176.1/1147-1689	93.98	83	5	0	1	83	104	186	1e-28	125
Boli_TR126664_c3_g2	AACN010282872.1/681-512	100	63	0	0	1398	1460	52	114	9e-28	125
Boli_TR126620_c4_g1	CAAK03019327.1/738-432	98.51	67	1	0	1	67	113	179	1e-27	125
Boli_TR126423_c0_g1	AACN010282872.1/681-512	97.18	71	2	0	430	500	48	118	3e-28	125
Boli_TR123992_c6_g2	CAAK03046391.1/24547-24745	100	63	0	0	1	63	51	113	1e-27	125
Boli_TR123992_c6_g2	AAWZ01020594.1/10966-10775	100	63	0	0	1	63	39	101	1e-27	125
Boli_TR123992_c6_g2	AAWT01002994.1/205-617	100	63	0	0	1	63	74	136	1e-27	125
Boli_TR122783_c1_g3	AAWZ01020594.1/10966-10775	100	63	0	0	1	63	40	102	4e-28	125
Boli_TR122697_c2_g1	CT075928.10/25114-24809	97.18	71	2	0	5	75	224	294	3e-28	125
Boli_TR122569_c1_g1	AACN010282872.1/681-512	100	63	0	0	1	63	55	117	6e-28	125
Boli_TR122249_c6_g2	AANT01210771.1/7690-8001	90.29	103	10	0	103	205	210	312	1e-28	125
Boli_TR121200_c3_g2	AACN010282872.1/681-512	100	63	0	0	252	314	55	117	2e-28	125
Boli_TR115106_c0_g2	AY252216.1/689-1143	91.58	95	8	0	338	432	85	179	2e-28	125
Boli_TR113521_c0_g1	AAWT01002994.1/205-617	100	63	0	0	356	418	72	134	2e-28	125
Boli_TR86836_c3_g1	CAAK03046391.1/24547-24745	95.95	74	3	0	35	108	43	116	2e-27	123
Boli_TR83449_c1_g1	CR751228.19/41156-41461	100	62	0	0	1	62	130	191	1e-26	123
Boli_TR83449_c1_g1	CR513790.9/137870-138191	100	62	0	0	1	62	137	198	1e-26	123
Boli_TR83449_c1_g1	CR388419.13/77550-77235	100	62	0	0	1	62	124	185	1e-26	123
Boli_TR83449_c1_g1	CAAK03029673.1/5633-5306	100	62	0	0	1	62	142	203	1e-26	123
Boli_TR83449_c1_g1	BX005225.20/132378-132061	100	62	0	0	1	62	125	186	1e-26	123
Boli_TR75959_c1_g2	CAAK03046391.1/24547-24745	95.95	74	3	0	4	77	50	123	4e-27	123
Boli_TR75665_c0_g3	EF445524.1/292-686	84.27	178	27	1	52	229	5	181	5e-28	123
Boli_TR57584_c0_g1	AAVX01087583.1/989-849	88.52	122	13	1	1768	1888	3	124	5e-27	123
Boli_TR278418_c0_g1	ppy-mir-650	94.87	78	4	0	362	439	15	92	1e-27	123
Boli_TR278418_c0_g1	mml-mir-650a-1	94.87	78	4	0	362	439	15	92	1e-27	123
Boli_TR278418_c0_g1	hsa-mir-650	94.87	78	4	0	362	439	15	92	1e-27	123
Boli_TR278418_c0_g1	AK130461.1/1-91	94.87	78	4	0	362	439	11	88	1e-27	123
Boli_TR125848_c0_g3	CAAK03019327.1/738-432	98.48	66	1	0	5	70	119	184	6e-28	123
Boli_TR125848_c0_g3	BX005225.20/132378-132061	97.14	70	2	0	1	70	119	188	6e-28	123
Boli_TR123903_c6_g2	CAAK03046391.1/24547-24745	100	62	0	0	1	62	47	108	6e-27	123
Boli_TR86542_c12_g4	AAMN01000002.1/880119-879964	88.03	117	14	0	138	254	2	118	2e-27	121
Boli_TR85500_c1_g1	CAAK03046391.1/24547-24745	98.46	65	1	0	5985	6049	51	115	6e-26	121
Boli_TR85500_c1_g1	AAWZ01020594.1/10966-10775	98.46	65	1	0	5983	6047	39	103	6e-26	121
Boli_TR84356_c0_g10	CT867952.8/38749-38424	95.89	73	3	0	653	725	153	225	7e-27	121
Boli_TR84356_c0_g10	CR812943.11/46323-46017	95.89	73	3	0	653	725	123	195	7e-27	121
Boli_TR84356_c0_g10	CAAK03060886.1/10618-10935	95.89	73	3	0	653	725	183	255	7e-27	121
Boli_TR83081_c3_g3	AAEX02030622.1/18965-18801	94.81	77	4	0	2602	2678	89	165	2e-26	121
Boli_TR68309_c0_g1	hsa-mir-4461	97.1	69	2	0	1375	1443	1	69	2e-26	121
Boli_TR64168_c0_g1	AAEX02030622.1/18965-18801	94.81	77	4	0	8	84	89	165	6e-27	121
Boli_TR45198_c0_g2	AB066106.1/139-257	88.5	113	13	0	155	267	6	118	3e-27	121
Boli_TR290489_c0_g1	AANN01574863.1/480-263	100	61	0	0	221	281	2	62	2e-27	121
Boli_TR290489_c0_g1	AAEX02012128.1/17317-17512	100	61	0	0	221	281	43	103	2e-27	121
Boli_TR223082_c0_g1	AADD01171641.1/23005-22832	88.89	117	12	1	118	234	59	174	2e-27	121
Boli_TR21762_c0_g1	csi-MIR396c	100	61	0	0	1	61	41	101	4e-27	121
Boli_TR2160_c0_g1	hsa-mir-3687-2	100	61	0	0	82	142	1	61	2e-27	121
Boli_TR2160_c0_g1	hsa-mir-3687-1	100	61	0	0	82	142	1	61	2e-27	121
Boli_TR211022_c0_g1	AANT01210771.1/7690-8001	93.83	81	5	0	393	473	210	290	4e-27	121
Boli_TR133672_c0_g1	AANI01016344.1/24253-24325	97.1	69	2	0	212	280	5	73	4e-27	121
Boli_TR124355_c5_g3	AAHY01447376.1/580-675	100	61	0	0	1	61	6	66	2e-26	121
Boli_TR114902_c1_g2	AAGE02019034.1/253430-253501	98.46	65	1	0	2114	2178	8	72	2e-26	121
Boli_TR113897_c0_g1	BAAF04120141.1/341-626	94.81	77	4	0	1612	1688	81	157	2e-26	121
Boli_TR86201_c1_g1	CR751228.19/41156-41461	92.05	88	7	0	1	88	96	183	4e-26	119
Boli_TR83502_c0_g1	CT867952.8/38749-38424	100	60	0	0	2405	2464	162	221	9e-26	119
Boli_TR83502_c0_g1	CT025743.18/45695-45980	100	60	0	0	2405	2464	43	102	9e-26	119
Boli_TR83502_c0_g1	CR812943.11/46323-46017	100	60	0	0	2405	2464	132	191	9e-26	119
Boli_TR83502_c0_g1	CAAK03060886.1/10618-10935	100	60	0	0	2405	2464	192	251	9e-26	119
Boli_TR83502_c0_g1	AANN01538328.1/6530-6624	100	60	0	0	2405	2464	19	78	9e-26	119
Boli_TR83111_c1_g2	AACN010282872.1/681-512	100	60	0	0	2797	2856	54	113	1e-25	119
Boli_TR81534_c0_g2	AACN010282872.1/681-512	100	60	0	0	326	385	60	119	1e-26	119
Boli_TR81534_c0_g1	AACN010282872.1/681-512	100	60	0	0	326	385	60	119	1e-26	119
Boli_TR79819_c3_g2	AAEX02030622.1/18965-18801	98.44	64	1	0	447	510	91	154	2e-26	119
Boli_TR79819_c3_g2	AAEX02014986.1/124158-124311	98.44	64	1	0	447	510	68	131	2e-26	119
Boli_TR79819_c3_g2	AAEX02008670.1/346608-346772	98.44	64	1	0	447	510	91	154	2e-26	119
Boli_TR79819_c3_g2	AAEX02008284.1/38106-38264	98.44	64	1	0	447	510	93	156	2e-26	119
Boli_TR79819_c3_g2	AACN010637207.1/240-80	98.44	64	1	0	447	510	1	64	2e-26	119
Boli_TR78815_c0_g1	csi-MIR396c	100	60	0	0	1289	1348	40	99	5e-26	119
Boli_TR72382_c0_g1	AAHY01447376.1/580-675	100	60	0	0	1689	1748	6	65	6e-26	119
Boli_TR71763_c0_g3	ABBA01026357.1/79415-79731	94.74	76	4	0	136	211	242	317	8e-27	119
Boli_TR71763_c0_g1	ABBA01026357.1/79415-79731	94.74	76	4	0	136	211	242	317	8e-27	119
Boli_TR32213_c0_g1	AANN01636163.1/63-232	100	60	0	0	1096	1155	3	62	4e-26	119
Boli_TR32213_c0_g1	AAEX02030622.1/18965-18801	100	60	0	0	1096	1155	88	147	4e-26	119
Boli_TR32213_c0_g1	AAEX02021594.1/37466-37316	100	60	0	0	1096	1155	90	149	4e-26	119
Boli_TR32213_c0_g1	AAEX02008670.1/346608-346772	100	60	0	0	1096	1155	88	147	4e-26	119
Boli_TR32213_c0_g1	AAEX02008284.1/38106-38264	100	60	0	0	1096	1155	90	149	4e-26	119
Boli_TR306436_c0_g1	AACN010282872.1/681-512	98.44	64	1	0	303	366	53	116	1e-26	119
Boli_TR28292_c0_g1	AAEX02012128.1/17317-17512	100	60	0	0	305	364	37	96	1e-26	119
Boli_TR275274_c0_g1	AAVX01465095.1/144-216	95.83	72	3	0	174	245	1	72	9e-27	119
Boli_TR265626_c0_g1	tgu-mir-199-2	98.44	64	1	0	1	64	10	73	8e-27	119
Boli_TR265626_c0_g1	oan-mir-199	98.44	64	1	0	1	64	15	78	8e-27	119
Boli_TR265626_c0_g1	gga-mir-199-2	98.44	64	1	0	1	64	13	76	8e-27	119
Boli_TR225944_c0_g1	AAEX02008284.1/38106-38264	100	60	0	0	509	568	99	158	2e-26	119
Boli_TR183201_c0_g1	AANN01723295.1/979-823	100	60	0	0	333	392	5	64	1e-26	119
Boli_TR170066_c0_g1	AL974313.6/171109-170796	100	60	0	0	213	272	124	183	9e-27	119
Boli_TR158559_c0_g1	AAEX02008284.1/38106-38264	100	60	0	0	347	406	99	158	1e-26	119
Boli_TR155142_c0_g1	AANN01791708.1/669-492	100	60	0	0	718	777	4	63	3e-26	119
Boli_TR155142_c0_g1	AANN01574863.1/480-263	100	60	0	0	720	779	2	61	3e-26	119
Boli_TR155142_c0_g1	AAEX02012128.1/17317-17512	100	60	0	0	720	779	43	102	3e-26	119
Boli_TR141436_c0_g1	CR751228.19/41156-41461	92.86	84	6	0	159	242	103	186	9e-27	119
Boli_TR129646_c6_g1	AAVX01252827.1/193-122	95.83	72	3	0	391	462	1	72	2e-26	119
Boli_TR128595_c3_g1	AAHY01447376.1/580-675	100	60	0	0	1	60	6	65	3e-26	119
Boli_TR128300_c0_g1	CAAP01009415.1/5373-5704	100	60	0	0	1	60	38	97	3e-25	119
Boli_TR128300_c0_g1	BX276177.6/35758-36065	100	60	0	0	1	60	67	126	3e-25	119
Boli_TR128300_c0_g1	AC135606.17/98189-97871	100	60	0	0	1	60	38	97	3e-25	119
Boli_TR128300_c0_g1	AABR03109681.1/15460-15183	100	60	0	0	1	60	148	207	3e-25	119
Boli_TR125932_c3_g1	CR751228.19/41156-41461	100	60	0	0	1	60	115	174	2e-25	119
Boli_TR125848_c0_g2	CAAK03019327.1/738-432	98.44	64	1	0	5	68	121	184	9e-27	119
Boli_TR125848_c0_g2	BX005225.20/132378-132061	97.06	68	2	0	1	68	121	188	9e-27	119
Boli_TR125013_c1_g1	AAHY01447376.1/580-675	100	60	0	0	1415	1474	6	65	5e-26	119
Boli_TR124734_c5_g1	AAWT01002994.1/625-1075	100	60	0	0	4536	4595	165	224	2e-25	119
Boli_TR123570_c0_g1	AACN010282872.1/681-512	100	60	0	0	2009	2068	60	119	8e-26	119
Boli_TR122191_c0_g2	CAAK03046391.1/24547-24745	100	60	0	0	1	60	65	124	6e-26	119
Boli_TR120776_c1_g1	AAEX02008284.1/38106-38264	100	60	0	0	2143	2202	99	158	8e-26	119
Boli_TR120527_c0_g2	AAWT01002994.1/205-617	100	60	0	0	2162	2221	78	137	8e-26	119
Boli_TR120180_c0_g1	csi-MIR396c	100	60	0	0	1968	2027	41	100	7e-26	119
Boli_TR119973_c1_g2	AAJJ01001717.1/9203-9132	95.83	72	3	0	791	862	1	72	5e-26	119
Boli_TR119906_c0_g1	CT573211.15/9119-9354	97.06	68	2	0	1	68	115	182	1e-25	119
Boli_TR118015_c1_g2	mdo-mir-301	98.44	64	1	0	886	949	12	75	6e-26	119
Boli_TR118015_c1_g2	eca-mir-301a	98.44	64	1	0	886	949	12	75	6e-26	119
Boli_TR118015_c1_g2	chi-mir-301a	98.44	64	1	0	886	949	12	75	6e-26	119
Boli_TR118015_c1_g2	cgr-mir-301a	98.44	64	1	0	886	949	9	72	6e-26	119
Boli_TR118015_c1_g2	cfa-mir-301a	98.44	64	1	0	886	949	11	74	6e-26	119
Boli_TR114371_c0_g1	AAEX02014986.1/124158-124311	98.44	64	1	0	1	64	60	123	2e-25	119
Boli_TR95432_c0_g1	AANT01236660.1/1561-1922	86.99	123	16	0	25	147	219	341	5e-26	117
Boli_TR88768_c0_g1	CAAK03046391.1/24547-24745	100	59	0	0	650	708	51	109	1e-25	117
Boli_TR88768_c0_g1	AAWZ01020594.1/10966-10775	100	59	0	0	650	708	40	98	1e-25	117
Boli_TR88768_c0_g1	AAWT01002994.1/205-617	100	59	0	0	650	708	74	132	1e-25	117
Boli_TR85336_c1_g1	AAEX02030622.1/18965-18801	100	59	0	0	490	548	100	158	8e-26	117
Boli_TR85336_c1_g1	AAEX02014986.1/124158-124311	100	59	0	0	490	548	65	123	8e-26	117
Boli_TR85336_c1_g1	AAEX02008670.1/346608-346772	100	59	0	0	490	548	100	158	8e-26	117
Boli_TR85336_c1_g1	AAEX02008284.1/38106-38264	100	59	0	0	490	548	94	152	8e-26	117
Boli_TR85336_c1_g1	AACN010637207.1/240-80	100	59	0	0	490	548	1	59	8e-26	117
Boli_TR84894_c0_g1	csi-MIR396c	100	59	0	0	1	59	40	98	4e-25	117
Boli_TR84397_c0_g3	CAAK03046391.1/24547-24745	100	59	0	0	1	59	49	107	3e-25	117
Boli_TR84397_c0_g3	AAWZ01020594.1/10966-10775	100	59	0	0	1	59	39	97	3e-25	117
Boli_TR84397_c0_g3	AAWT01002994.1/205-617	100	59	0	0	1	59	75	133	3e-25	117
Boli_TR84265_c0_g1	CAAK03046391.1/24547-24745	100	59	0	0	2039	2097	51	109	3e-25	117
Boli_TR84265_c0_g1	AAWZ01020594.1/10966-10775	100	59	0	0	2039	2097	40	98	3e-25	117
Boli_TR84265_c0_g1	AAWT01002994.1/205-617	100	59	0	0	2039	2097	74	132	3e-25	117
Boli_TR82239_c0_g3	CAAK03046391.1/24547-24745	100	59	0	0	1	59	51	109	1e-25	117
Boli_TR82239_c0_g3	AAWZ01020594.1/10966-10775	100	59	0	0	1	59	40	98	1e-25	117
Boli_TR82239_c0_g3	AAWT01002994.1/205-617	100	59	0	0	1	59	74	132	1e-25	117
Boli_TR79811_c0_g2	AAEX02030622.1/18965-18801	100	59	0	0	1	59	100	158	5e-26	117
Boli_TR79811_c0_g2	AAEX02014986.1/124158-124311	100	59	0	0	1	59	65	123	5e-26	117
Boli_TR79811_c0_g2	AAEX02008670.1/346608-346772	100	59	0	0	1	59	100	158	5e-26	117
Boli_TR79811_c0_g2	AAEX02008284.1/38106-38264	100	59	0	0	1	59	94	152	5e-26	117
Boli_TR79811_c0_g2	AACN010637207.1/240-80	100	59	0	0	1	59	1	59	5e-26	117
Boli_TR75665_c0_g5	AY794176.1/1147-1689	91.58	95	7	1	151	245	59	152	3e-26	117
Boli_TR74047_c0_g1	CAAK03046391.1/24547-24745	100	59	0	0	1	59	49	107	2e-25	117
Boli_TR74047_c0_g1	AAWZ01020594.1/10966-10775	100	59	0	0	1	59	39	97	2e-25	117
Boli_TR74047_c0_g1	AAWT01002994.1/205-617	100	59	0	0	1	59	75	133	2e-25	117
Boli_TR70144_c0_g1	CAAI01006173.1/984-1090	88.79	107	12	0	138	244	1	107	5e-26	117
Boli_TR70144_c0_g1	AAPN01305862.1/632-746	90.53	95	9	0	138	232	21	115	5e-26	117
Boli_TR31665_c0_g1	AANN01636163.1/63-232	100	59	0	0	749	807	3	61	1e-25	117
Boli_TR31665_c0_g1	AAEX02021594.1/37466-37316	100	59	0	0	749	807	91	149	1e-25	117
Boli_TR31665_c0_g1	AAEX02014986.1/124158-124311	100	59	0	0	749	807	66	124	1e-25	117
Boli_TR31665_c0_g1	AAEX02008670.1/346608-346772	100	59	0	0	749	807	101	159	1e-25	117
Boli_TR31665_c0_g1	AAEX02008284.1/38106-38264	100	59	0	0	749	807	91	149	1e-25	117
Boli_TR31538_c1_g2	AACY021372839.1/560-715	86.26	131	18	0	5	135	10	140	3e-26	117
Boli_TR31538_c1_g1	AACY021372839.1/560-715	86.26	131	18	0	5	135	10	140	3e-26	117
Boli_TR298556_c0_g1	AANN01636163.1/63-232	100	59	0	0	185	243	1	59	3e-26	117
Boli_TR298556_c0_g1	AANN01574863.1/480-263	100	59	0	0	185	243	1	59	3e-26	117
Boli_TR298556_c0_g1	AANN01017317.1/1298-1129	100	59	0	0	185	243	1	59	3e-26	117
Boli_TR298556_c0_g1	AAEX02012128.1/17317-17512	100	59	0	0	185	243	42	100	3e-26	117
Boli_TR298556_c0_g1	AAEX02008284.1/38106-38264	100	59	0	0	185	243	93	151	3e-26	117
Boli_TR25549_c1_g1	CR513790.9/137870-138191	98.51	67	0	1	574	639	107	173	9e-26	117
Boli_TR25549_c1_g1	CAAK03029673.1/5633-5306	98.51	67	0	1	574	639	108	174	9e-26	117
Boli_TR25549_c1_g1	BX640594.5/3905-3594	98.51	67	0	1	574	639	89	155	9e-26	117
Boli_TR25549_c1_g1	BX005225.20/132378-132061	98.51	67	0	1	574	639	103	169	9e-26	117
Boli_TR25549_c1_g1	AASC01132137.1/320-597	98.51	67	0	1	574	639	85	151	9e-26	117
Boli_TR254892_c0_g1	AANN01636163.1/63-232	100	59	0	0	219	277	3	61	4e-26	117
Boli_TR254892_c0_g1	AAEX02021594.1/37466-37316	100	59	0	0	219	277	91	149	4e-26	117
Boli_TR254892_c0_g1	AAEX02014986.1/124158-124311	100	59	0	0	219	277	66	124	4e-26	117
Boli_TR254892_c0_g1	AAEX02008670.1/346608-346772	100	59	0	0	219	277	101	159	4e-26	117
Boli_TR254892_c0_g1	AAEX02008284.1/38106-38264	100	59	0	0	219	277	91	149	4e-26	117
Boli_TR241340_c0_g1	AAVX01075472.1/517-404	88.29	111	13	0	54	164	4	114	2e-25	117
Boli_TR2354_c0_g1	AANN01048515.1/365-673	100	59	0	0	775	833	235	293	1e-25	117
Boli_TR23437_c1_g1	csi-MIR396c	100	59	0	0	204	262	40	98	4e-26	117
Boli_TR219468_c0_g1	AAJJ01001152.1/29754-29825	100	59	0	0	105	163	7	65	4e-26	117
Boli_TR21210_c0_g1	AACN010282872.1/681-512	100	59	0	0	830	888	52	110	1e-25	117
Boli_TR200708_c0_g1	AANN01605445.1/1986-1823	100	59	0	0	389	447	12	70	6e-26	117
Boli_TR136191_c0_g1	AANN01636163.1/63-232	100	59	0	0	239	297	1	59	4e-26	117
Boli_TR136191_c0_g1	AANN01574863.1/480-263	100	59	0	0	239	297	1	59	4e-26	117
Boli_TR136191_c0_g1	AANN01017317.1/1298-1129	100	59	0	0	239	297	1	59	4e-26	117
Boli_TR136191_c0_g1	AAEX02012128.1/17317-17512	100	59	0	0	239	297	42	100	4e-26	117
Boli_TR136191_c0_g1	AAEX02008284.1/38106-38264	100	59	0	0	239	297	93	151	4e-26	117
Boli_TR129805_c9_g2	AACN010282872.1/681-512	100	59	0	0	241	299	52	110	4e-26	117
Boli_TR128270_c3_g2	AACN010282872.1/681-512	100	59	0	0	1	59	55	113	3e-25	117
Boli_TR126560_c0_g1	AAEX02030622.1/18965-18801	100	59	0	0	1	59	100	158	6e-25	117
Boli_TR126560_c0_g1	AAEX02014986.1/124158-124311	100	59	0	0	1	59	65	123	6e-25	117
Boli_TR126560_c0_g1	AAEX02008670.1/346608-346772	100	59	0	0	1	59	100	158	6e-25	117
Boli_TR126560_c0_g1	AAEX02008284.1/38106-38264	100	59	0	0	1	59	94	152	6e-25	117
Boli_TR126560_c0_g1	AACN010637207.1/240-80	100	59	0	0	1	59	1	59	6e-25	117
Boli_TR126266_c2_g1	CAAK03046391.1/24547-24745	100	59	0	0	566	624	51	109	9e-26	117
Boli_TR126266_c2_g1	AAWZ01020594.1/10966-10775	100	59	0	0	566	624	40	98	9e-26	117
Boli_TR126266_c2_g1	AAWT01002994.1/205-617	100	59	0	0	566	624	74	132	9e-26	117
Boli_TR123588_c4_g1	AAWZ01000604.1/92378-92087	100	59	0	0	1252	1310	186	244	2e-25	117
Boli_TR123350_c2_g1	AAWT01002994.1/205-617	100	59	0	0	255	313	82	140	4e-25	117
Boli_TR122541_c3_g4	AANN01636163.1/63-232	100	59	0	0	647	705	1	59	1e-25	117
Boli_TR122541_c3_g4	AANN01574863.1/480-263	100	59	0	0	647	705	1	59	1e-25	117
Boli_TR122541_c3_g4	AANN01017317.1/1298-1129	100	59	0	0	647	705	1	59	1e-25	117
Boli_TR122541_c3_g4	AAEX02012128.1/17317-17512	100	59	0	0	647	705	42	100	1e-25	117
Boli_TR122541_c3_g4	AAEX02008284.1/38106-38264	100	59	0	0	647	705	93	151	1e-25	117
Boli_TR122316_c1_g1	AACN010282872.1/681-512	100	59	0	0	686	744	54	112	1e-25	117
Boli_TR122297_c1_g1	BAAF04120141.1/341-626	100	59	0	0	1	59	100	158	6e-25	117
Boli_TR122297_c1_g1	AASC01088856.1/2146-2242	100	59	0	0	1	59	3	61	6e-25	117
Boli_TR122297_c1_g1	AASC01075391.1/122-217	100	59	0	0	1	59	3	61	6e-25	117
Boli_TR122297_c1_g1	AASC01074299.1/9-104	100	59	0	0	1	59	3	61	6e-25	117
Boli_TR121998_c0_g1	BAAF04120141.1/341-626	95.77	71	3	0	2125	2195	81	151	3e-25	117
Boli_TR116914_c2_g2	AAKO01013418.1/1767-1543	95.77	71	3	0	897	967	3	73	1e-25	117
Boli_TR116914_c2_g1	AAKO01013418.1/1767-1543	95.77	71	3	0	786	856	3	73	1e-25	117
Boli_TR111047_c0_g1	CAAK03046391.1/24547-24745	100	59	0	0	1499	1557	51	109	2e-25	117
Boli_TR111047_c0_g1	AAWZ01020594.1/10966-10775	100	59	0	0	1499	1557	40	98	2e-25	117
Boli_TR111047_c0_g1	AAWT01002994.1/205-617	100	59	0	0	1499	1557	74	132	2e-25	117
Boli_TR86409_c1_g2	AASC01059473.1/578-674	100	58	0	0	3157	3214	33	90	2e-24	115
Boli_TR84983_c0_g1	BX640594.5/3905-3594	98.39	62	1	0	5113	5174	83	144	3e-24	115
Boli_TR84983_c0_g1	BX322622.10/105349-105061	98.39	62	1	0	5113	5174	79	140	3e-24	115
Boli_TR84983_c0_g1	AASC01132137.1/320-597	98.39	62	1	0	5113	5174	79	140	3e-24	115
Boli_TR84983_c0_g1	AASC01011789.1/607-290	98.39	62	1	0	5113	5174	81	142	3e-24	115
Boli_TR84983_c0_g1	AAFR03031762.1/56781-56458	98.39	62	1	0	5113	5174	92	153	3e-24	115
Boli_TR84765_c1_g1	AAWZ01020594.1/10966-10775	100	58	0	0	7409	7466	46	103	4e-24	115
Boli_TR84765_c1_g1	AAWZ01000604.1/92378-92087	100	58	0	0	7409	7466	182	239	4e-24	115
Boli_TR81858_c0_g2	AAWT01002994.1/205-617	100	58	0	0	1885	1942	87	144	1e-24	115
Boli_TR77266_c0_g1	BAAF04120141.1/341-626	91.86	86	7	0	2218	2303	81	166	1e-24	115
Boli_TR66761_c0_g2	csi-MIR396c	100	58	0	0	287	344	43	100	2e-25	115
Boli_TR66761_c0_g1	csi-MIR396c	100	58	0	0	1	58	39	96	4e-25	115
Boli_TR54578_c0_g1	CR407600.8/62626-62309	100	58	0	0	472	529	140	197	3e-25	115
Boli_TR51501_c0_g1	AACN010282872.1/681-512	98.39	62	1	0	423	484	58	119	3e-25	115
Boli_TR28419_c0_g1	xtr-mir-194-1	93.59	78	5	0	855	932	3	80	1e-24	115
Boli_TR277370_c0_g1	AAYZ01315029.1/10126-10411	89.8	98	10	0	117	214	1	98	2e-25	115
Boli_TR131179_c0_g1	AY339437.1/15889-15954	98.39	62	1	0	314	375	5	66	2e-25	115
Boli_TR129554_c1_g1	AAEX02012128.1/17317-17512	96.97	66	2	0	244	309	46	111	2e-25	115
Boli_TR129510_c0_g1	AASC01132137.1/320-597	88.18	110	13	0	633	742	88	197	4e-25	115
Boli_TR128354_c0_g1	AAHY01447376.1/580-675	98.39	62	1	0	1	62	7	68	3e-24	115
Boli_TR124530_c0_g7	eca-mir-8915	86.51	126	17	0	69	194	17	142	1e-25	115
Boli_TR124530_c0_g3	eca-mir-8915	86.89	122	16	0	69	190	17	138	3e-25	115
Boli_TR115679_c0_g1	M18895.1/303-367	100	58	0	0	205	262	1	58	8e-25	115
Boli_TR110753_c0_g1	CR812943.11/46323-46017	95.71	70	3	0	600	669	164	233	7e-25	115
Boli_TR88293_c1_g1	AANN01838647.1/2185-1999	100	57	0	0	319	375	1	57	8e-25	113
Boli_TR88293_c1_g1	AAEX02008284.1/38106-38264	100	57	0	0	319	375	103	159	8e-25	113
Boli_TR86738_c2_g1	AASC01132137.1/320-597	98.36	61	1	0	641	701	115	175	2e-24	113
Boli_TR86738_c2_g1	AAKN01214671.1/11739-12054	100	57	0	0	643	699	99	155	2e-24	113
Boli_TR85818_c0_g1	CAAK03019327.1/738-432	100	57	0	0	1	57	112	168	7e-24	113
Boli_TR85818_c0_g1	AASC01132137.1/320-597	100	57	0	0	1	57	120	176	7e-24	113
Boli_TR84325_c1_g2	CT573211.15/9119-9354	98.36	61	1	0	670	730	114	174	2e-24	113
Boli_TR84325_c1_g2	CAAK03063726.1/10004-10167	98.36	61	1	0	670	730	94	154	2e-24	113
Boli_TR84325_c1_g2	BX000522.11/131765-131932	98.36	61	1	0	670	730	54	114	2e-24	113
Boli_TR82204_c0_g1	CAAK03046391.1/24547-24745	93.51	77	5	0	2	78	43	119	3e-24	113
Boli_TR80126_c0_g1	AACN010282872.1/681-512	100	57	0	0	2	58	63	119	6e-24	113
Boli_TR79485_c0_g1	AAWT01002994.1/205-617	98.36	61	1	0	1047	1107	77	137	2e-24	113
Boli_TR70996_c0_g1	AAWT01002994.1/625-1075	98.36	61	1	0	329	389	164	224	8e-25	113
Boli_TR289199_c0_g1	AAWZ01002451.1/165349-165444	100	57	0	0	374	430	39	95	9e-25	113
Boli_TR283998_c0_g1	BAAF04120141.1/341-626	100	57	0	0	478	534	117	173	1e-24	113
Boli_TR244681_c0_g1	CT867952.8/38749-38424	98.36	61	1	0	441	501	122	182	1e-24	113
Boli_TR244681_c0_g1	CAAK03029673.1/5633-5306	98.36	61	1	0	441	501	157	217	1e-24	113
Boli_TR232131_c0_g1	CAAK03019327.1/738-432	100	57	0	0	246	302	116	172	6e-25	113
Boli_TR232131_c0_g1	AASC01132137.1/320-597	100	57	0	0	246	302	124	180	6e-25	113
Boli_TR228661_c0_g1	CR407600.8/62626-62309	100	57	0	0	273	329	142	198	7e-25	113
Boli_TR228661_c0_g1	BX640594.5/3905-3594	100	57	0	0	273	329	89	145	7e-25	113
Boli_TR228661_c0_g1	AASC01132137.1/320-597	100	57	0	0	273	329	101	157	7e-25	113
Boli_TR228661_c0_g1	AASC01011789.1/607-290	100	57	0	0	273	329	87	143	7e-25	113
Boli_TR228661_c0_g1	AAFR03031762.1/56781-56458	100	57	0	0	273	329	100	156	7e-25	113
Boli_TR210050_c0_g1	AASC01059473.1/578-674	100	57	0	0	766	822	40	96	2e-24	113
Boli_TR197054_c0_g1	AAWZ01020594.1/10966-10775	100	57	0	0	278	334	38	94	7e-25	113
Boli_TR197054_c0_g1	AAWT01002994.1/625-1075	100	57	0	0	278	334	165	221	7e-25	113
Boli_TR133263_c0_g1	tgu-mir-363	92.59	81	6	0	182	262	5	85	9e-25	113
Boli_TR133263_c0_g1	ssc-mir-363-2	92.59	81	6	0	182	262	2	82	9e-25	113
Boli_TR133263_c0_g1	oan-mir-92a-1	94.52	73	4	0	58	130	26	98	9e-25	113
Boli_TR133263_c0_g1	oan-mir-363	92.59	81	6	0	182	262	5	85	9e-25	113
Boli_TR133263_c0_g1	AAPN01018584.1/2168-2248	94.52	73	4	0	58	130	5	77	9e-25	113
Boli_TR129258_c0_g1	AASC01059473.1/578-674	100	57	0	0	1716	1772	40	96	4e-24	113
Boli_TR127092_c0_g2	AAWZ01031214.1/8646-8462	100	57	0	0	8	64	51	107	1e-23	113
Boli_TR126705_c0_g1	AANN01574863.1/480-263	98.36	61	1	0	2	62	1	61	4e-24	113
Boli_TR126705_c0_g1	AAEX02014986.1/124158-124311	98.36	61	1	0	1	61	67	127	4e-24	113
Boli_TR126705_c0_g1	AAEX02012128.1/17317-17512	98.36	61	1	0	2	62	42	102	4e-24	113
Boli_TR126705_c0_g1	AAEX02008670.1/346608-346772	98.36	61	1	0	1	61	102	162	4e-24	113
Boli_TR126705_c0_g1	AAEX02008284.1/38106-38264	98.36	61	1	0	1	61	92	152	4e-24	113
Boli_TR125932_c2_g1	BAAF04120141.1/341-626	91.01	89	8	0	1	89	80	168	2e-24	113
Boli_TR124743_c0_g1	AASC01059473.1/578-674	100	57	0	0	3359	3415	40	96	8e-24	113
Boli_TR123219_c0_g1	AAWT01002994.1/205-617	100	57	0	0	1	57	81	137	3e-24	113
Boli_TR123219_c0_g1	AAHY01447376.1/580-675	98.36	61	1	0	1	61	8	68	3e-24	113
Boli_TR120148_c0_g1	AAWZ01000604.1/92378-92087	100	57	0	0	3264	3320	186	242	7e-24	113
Boli_TR120148_c0_g1	AAHY01447376.1/580-675	100	57	0	0	3264	3320	9	65	7e-24	113
Boli_TR120017_c0_g1	CR407600.8/62626-62309	100	57	0	0	2887	2943	142	198	7e-24	113
Boli_TR120017_c0_g1	BX640594.5/3905-3594	100	57	0	0	2887	2943	89	145	7e-24	113
Boli_TR120017_c0_g1	AASC01132137.1/320-597	100	57	0	0	2887	2943	101	157	7e-24	113
Boli_TR120017_c0_g1	AASC01011789.1/607-290	100	57	0	0	2887	2943	87	143	7e-24	113
Boli_TR120017_c0_g1	AAFR03031762.1/56781-56458	100	57	0	0	2887	2943	100	156	7e-24	113
Boli_TR119841_c0_g1	AL974313.6/171109-170796	98.36	61	1	0	2209	2269	122	182	5e-24	113
Boli_TR112493_c0_g1	AAEX02012128.1/17317-17512	100	57	0	0	1865	1921	40	96	4e-24	113
Boli_TR107846_c0_g1	bta-mir-3533	93.51	77	5	0	153	229	4	80	2e-24	113
Boli_TR83928_c1_g1	oha-mir-142	92.05	88	6	1	4072	4158	6	93	4e-23	111
Boli_TR82898_c3_g1	CAAK03046391.1/24547-24745	98.33	60	1	0	1250	1309	51	110	1e-23	111
Boli_TR82898_c3_g1	AAWZ01020594.1/10966-10775	98.33	60	1	0	1250	1309	39	98	1e-23	111
Boli_TR82898_c3_g1	AAWT01037598.1/7044-6621	98.33	60	1	0	1250	1309	75	134	1e-23	111
Boli_TR82898_c3_g1	AAWT01002994.1/205-617	98.33	60	1	0	1250	1309	74	133	1e-23	111
Boli_TR81870_c2_g1	AAWZ01000604.1/92378-92087	100	56	0	0	3539	3594	184	239	3e-23	111
Boli_TR81870_c2_g1	AAWT01002994.1/625-1075	100	56	0	0	3539	3594	164	219	3e-23	111
Boli_TR81870_c2_g1	AAWT01002994.1/205-617	100	56	0	0	3539	3594	74	129	3e-23	111
Boli_TR81870_c2_g1	AASC01059473.1/578-674	100	56	0	0	3539	3594	41	96	3e-23	111
Boli_TR81870_c2_g1	AAHY01447376.1/580-675	100	56	0	0	3539	3594	7	62	3e-23	111
Boli_TR80825_c3_g3	AANN01374831.1/4566-4780	90.62	96	8	1	16	111	1	95	6e-24	111
Boli_TR80825_c3_g3	AANN01007630.1/854-1032	95.59	68	3	0	8	75	1	68	6e-24	111
Boli_TR80178_c2_g2	AATN01008154.1/189-296	87.96	108	13	0	110	217	1	108	2e-24	111
Boli_TR79192_c1_g3	bta-mir-3533	91.67	84	7	0	1326	1409	1	84	2e-23	111
Boli_TR77316_c0_g1	BX005225.20/132378-132061	100	56	0	0	1	56	101	156	7e-24	111
Boli_TR73760_c0_g1	AACN010282872.1/681-512	100	56	0	0	1038	1093	53	108	1e-23	111
Boli_TR71261_c0_g1	CAAK03046391.1/24547-24745	98.33	60	1	0	894	953	69	128	8e-24	111
Boli_TR71108_c0_g2	X98843.1/1-604	87.96	108	13	0	9	116	1	108	1e-23	111
Boli_TR71108_c0_g2	AJ555450.1/21-679	87.96	108	13	0	9	116	1	108	1e-23	111
Boli_TR70703_c0_g1	AAWZ01000604.1/92378-92087	100	56	0	0	1	56	184	239	7e-24	111
Boli_TR70703_c0_g1	AAWT01002994.1/625-1075	100	56	0	0	1	56	164	219	7e-24	111
Boli_TR70703_c0_g1	AAWT01002994.1/205-617	100	56	0	0	1	56	74	129	7e-24	111
Boli_TR70703_c0_g1	AASC01059473.1/578-674	100	56	0	0	1	56	41	96	7e-24	111
Boli_TR70703_c0_g1	AAHY01447376.1/580-675	100	56	0	0	1	56	7	62	7e-24	111
Boli_TR6953_c0_g1	CR513790.9/137870-138191	100	56	0	0	1152	1207	105	160	1e-23	111
Boli_TR6953_c0_g1	CAAK03019327.1/738-432	100	56	0	0	1154	1209	113	168	1e-23	111
Boli_TR6953_c0_g1	AASC01132137.1/320-597	100	56	0	0	1154	1209	121	176	1e-23	111
Boli_TR44573_c0_g1	AANN01007630.1/854-1032	100	56	0	0	211	266	1	56	2e-24	111
Boli_TR40652_c0_g1	CR407600.8/62626-62309	100	56	0	0	936	991	140	195	9e-24	111
Boli_TR33710_c0_g2	AAVX01547616.1/391-462	94.44	72	4	0	71	142	1	72	2e-24	111
Boli_TR33710_c0_g1	AAVX01547616.1/391-462	94.44	72	4	0	71	142	1	72	3e-24	111
Boli_TR292537_c0_g1	AAWZ01020594.1/10966-10775	100	56	0	0	2	57	37	92	2e-24	111
Boli_TR292537_c0_g1	AAWT01002994.1/625-1075	100	56	0	0	2	57	167	222	2e-24	111
Boli_TR290379_c0_g1	X67852.1/5-368	87.5	112	14	0	8	119	251	362	2e-24	111
Boli_TR290379_c0_g1	X67850.1/5-368	87.5	112	14	0	8	119	251	362	2e-24	111
Boli_TR282492_c0_g1	AAVX01275821.1/210-138	94.44	72	4	0	1	72	2	73	2e-24	111
Boli_TR27292_c0_g1	AAWT01002994.1/205-617	100	56	0	0	494	549	84	139	5e-24	111
Boli_TR247774_c0_g1	AAWT01030043.1/4738-4667	94.44	72	4	0	103	174	1	72	2e-24	111
Boli_TR247774_c0_g1	AAJJ01001152.1/29754-29825	95.59	68	3	0	103	170	5	72	2e-24	111
Boli_TR245616_c1_g1	AANN01580289.1/571-371	98.33	60	1	0	1	60	8	67	3e-24	111
Boli_TR196081_c0_g2	AACN010282872.1/681-512	96.88	64	2	0	339	402	50	113	4e-24	111
Boli_TR164851_c0_g1	AANN01708362.1/5507-5306	98.33	60	1	0	487	546	1	60	5e-24	111
Boli_TR164851_c0_g1	AANN01578923.1/3645-3848	98.33	60	1	0	487	546	1	60	5e-24	111
Boli_TR164851_c0_g1	AANN01241586.1/2864-2679	98.33	60	1	0	487	546	1	60	5e-24	111
Boli_TR164851_c0_g1	AAEX02008670.1/346608-346772	98.33	60	1	0	487	546	86	145	5e-24	111
Boli_TR164851_c0_g1	AAEX02008284.1/38106-38264	98.33	60	1	0	487	546	88	147	5e-24	111
Boli_TR148827_c0_g2	hsa-mir-3654	100	56	0	0	999	1054	1	56	1e-23	111
Boli_TR128955_c0_g1	CAAK03046391.1/24547-24745	100	56	0	0	2301	2356	50	105	2e-23	111
Boli_TR128955_c0_g1	AAWZ01020594.1/10966-10775	100	56	0	0	2301	2356	41	96	2e-23	111
Boli_TR128955_c0_g1	AAWZ01000604.1/92378-92087	100	56	0	0	2301	2356	186	241	2e-23	111
Boli_TR128955_c0_g1	AAWT01002994.1/205-617	100	56	0	0	2301	2356	73	128	2e-23	111
Boli_TR128955_c0_g1	AAHY01447376.1/580-675	100	56	0	0	2301	2356	6	61	2e-23	111
Boli_TR128378_c1_g1	CAAK03046391.1/24547-24745	100	56	0	0	271	326	50	105	3e-24	111
Boli_TR128378_c1_g1	AAWZ01020594.1/10966-10775	100	56	0	0	271	326	41	96	3e-24	111
Boli_TR128378_c1_g1	AAWZ01000604.1/92378-92087	100	56	0	0	271	326	186	241	3e-24	111
Boli_TR128378_c1_g1	AAWT01002994.1/205-617	100	56	0	0	271	326	73	128	3e-24	111
Boli_TR128378_c1_g1	AAHY01447376.1/580-675	100	56	0	0	271	326	6	61	3e-24	111
Boli_TR127554_c2_g1	AABR03113451.1/50360-50224	94.44	72	4	0	2736	2807	55	126	2e-23	111
Boli_TR127467_c0_g1	BX294103.11/115659-115751	100	56	0	0	1	56	38	93	1e-23	111
Boli_TR125848_c0_g6	CAAK03019327.1/738-432	98.33	60	1	0	5	64	125	184	2e-24	111
Boli_TR125848_c0_g6	BX005225.20/132378-132061	96.88	64	2	0	1	64	125	188	2e-24	111
Boli_TR125565_c1_g1	AAWZ01000604.1/92378-92087	100	56	0	0	1	56	185	240	1e-23	111
Boli_TR125565_c1_g1	AAWT01002994.1/625-1075	100	56	0	0	1	56	165	220	1e-23	111
Boli_TR125565_c1_g1	AAWT01002994.1/205-617	100	56	0	0	1	56	75	130	1e-23	111
Boli_TR125565_c1_g1	AASC01059473.1/578-674	100	56	0	0	1	56	42	97	1e-23	111
Boli_TR125565_c1_g1	AAHY01447376.1/580-675	100	56	0	0	1	56	8	63	1e-23	111
Boli_TR125201_c11_g1	AANN01818015.1/376-546	98.33	60	1	0	178	237	3	62	2e-24	111
Boli_TR124693_c0_g1	AACN010282872.1/681-512	100	56	0	0	1	56	64	119	2e-23	111
Boli_TR124301_c6_g1	CR407600.8/62626-62309	100	56	0	0	1	56	139	194	7e-24	111
Boli_TR120239_c9_g1	AAWZ01000604.1/92378-92087	100	56	0	0	994	1049	184	239	9e-24	111
Boli_TR120239_c9_g1	AAWT01002994.1/625-1075	100	56	0	0	994	1049	164	219	9e-24	111
Boli_TR120239_c9_g1	AAWT01002994.1/205-617	100	56	0	0	994	1049	74	129	9e-24	111
Boli_TR120239_c9_g1	AASC01059473.1/578-674	100	56	0	0	994	1049	41	96	9e-24	111
Boli_TR120239_c9_g1	AAHY01447376.1/580-675	100	56	0	0	994	1049	7	62	9e-24	111
Boli_TR119973_c1_g1	AAJJ01001717.1/9203-9132	94.44	72	4	0	3	74	1	72	4e-24	111
Boli_TR119967_c1_g1	AAWZ01000604.1/92378-92087	100	56	0	0	1940	1995	185	240	2e-23	111
Boli_TR119967_c1_g1	AAWT01002994.1/625-1075	100	56	0	0	1940	1995	165	220	2e-23	111
Boli_TR119967_c1_g1	AAWT01002994.1/205-617	100	56	0	0	1940	1995	75	130	2e-23	111
Boli_TR119967_c1_g1	AASC01059473.1/578-674	100	56	0	0	1940	1995	42	97	2e-23	111
Boli_TR119967_c1_g1	AAHY01447376.1/580-675	100	56	0	0	1940	1995	8	63	2e-23	111
Boli_TR119520_c0_g1	AACN010282872.1/681-512	98.33	60	1	0	23	82	50	109	2e-23	111
Boli_TR119354_c0_g1	CT033820.28/75416-75712	98.33	60	1	0	5078	5137	223	282	9e-23	111
Boli_TR116929_c0_g1	AAWZ01000604.1/92378-92087	100	56	0	0	1	56	184	239	1e-23	111
Boli_TR116929_c0_g1	AAWT01002994.1/625-1075	100	56	0	0	1	56	164	219	1e-23	111
Boli_TR116929_c0_g1	AAWT01002994.1/205-617	100	56	0	0	1	56	74	129	1e-23	111
Boli_TR116929_c0_g1	AASC01059473.1/578-674	100	56	0	0	1	56	41	96	1e-23	111
Boli_TR116929_c0_g1	AAHY01447376.1/580-675	100	56	0	0	1	56	7	62	1e-23	111
Boli_TR116885_c0_g1	AAHY01532012.1/614-292	98.33	60	1	0	727	786	101	160	7e-24	111
Boli_TR114340_c0_g1	AAEX02013114.1/21139-20987	100	56	0	0	756	811	95	150	7e-24	111
Boli_TR113192_c0_g1	AAWT01002994.1/625-1075	100	56	0	0	493	548	176	231	5e-24	111
Boli_TR112596_c0_g1	AAWZ01000604.1/92378-92087	100	56	0	0	1083	1138	184	239	1e-23	111
Boli_TR112596_c0_g1	AAWT01002994.1/625-1075	100	56	0	0	1083	1138	164	219	1e-23	111
Boli_TR112596_c0_g1	AAWT01002994.1/205-617	100	56	0	0	1083	1138	74	129	1e-23	111
Boli_TR112596_c0_g1	AASC01059473.1/578-674	100	56	0	0	1083	1138	41	96	1e-23	111
Boli_TR112596_c0_g1	AAHY01447376.1/580-675	100	56	0	0	1083	1138	7	62	1e-23	111
Boli_TR107846_c0_g2	bta-mir-3533	92.5	80	6	0	153	232	1	80	6e-24	111
Boli_TR86804_c3_g4	AACN010282872.1/681-512	100	55	0	0	1	55	55	109	7e-23	109
Boli_TR83890_c0_g1	CR751228.19/41156-41461	94.37	71	4	0	14	84	112	182	1e-22	109
Boli_TR83853_c0_g1	AANN01791708.1/669-492	100	55	0	0	1	55	4	58	1e-22	109
Boli_TR83853_c0_g1	AANN01636163.1/63-232	100	55	0	0	1	55	4	58	1e-22	109
Boli_TR83853_c0_g1	AANN01574863.1/480-263	100	55	0	0	1	55	4	58	1e-22	109
Boli_TR83853_c0_g1	AANN01315770.1/2-184	100	55	0	0	1	55	4	58	1e-22	109
Boli_TR83853_c0_g1	AANN01017317.1/1298-1129	100	55	0	0	1	55	4	58	1e-22	109
Boli_TR83347_c1_g1	BX005225.20/132378-132061	100	55	0	0	227	281	98	152	9e-24	109
Boli_TR82870_c3_g1	AAEX02026285.1/5956-6108	96.83	63	2	0	1808	1870	88	150	7e-23	109
Boli_TR81357_c1_g1	AAWZ01024557.1/45328-45208	100	55	0	0	1815	1869	5	59	7e-23	109
Boli_TR8036_c0_g1	AANN01048515.1/365-673	95.52	67	3	0	10	76	238	304	1e-23	109
Boli_TR79899_c0_g1	AACN010282872.1/681-512	100	55	0	0	963	1017	53	107	4e-23	109
Boli_TR79827_c0_g1	CR407600.8/62626-62309	100	55	0	0	92	146	140	194	8e-24	109
Boli_TR79827_c0_g1	BX640594.5/3905-3594	100	55	0	0	93	147	102	156	8e-24	109
Boli_TR79827_c0_g1	BX322622.10/105349-105061	100	55	0	0	93	147	88	142	8e-24	109
Boli_TR79827_c0_g1	AL974313.6/171109-170796	100	55	0	0	93	147	127	181	8e-24	109
Boli_TR78598_c0_g1	CAAK03060886.1/10618-10935	94.37	71	4	0	792	862	203	273	3e-23	109
Boli_TR76154_c2_g1	CT075928.10/25114-24809	95.52	67	3	0	1	67	88	154	2e-23	109
Boli_TR76154_c2_g1	CAAK03060886.1/10618-10935	95.52	67	3	0	1	67	81	147	2e-23	109
Boli_TR74180_c0_g1	AAFC03018972.1/133597-133685	98.31	59	1	0	1963	2021	26	84	7e-23	109
Boli_TR73935_c0_g1	AANN01605445.1/1986-1823	98.31	59	1	0	1	59	14	72	2e-23	109
Boli_TR73935_c0_g1	AANN01007630.1/854-1032	98.31	59	1	0	1	59	14	72	2e-23	109
Boli_TR71267_c0_g1	AAWZ01020594.1/10966-10775	100	55	0	0	1405	1459	37	91	5e-23	109
Boli_TR71267_c0_g1	AAWT01002994.1/625-1075	100	55	0	0	1405	1459	168	222	5e-23	109
Boli_TR70668_c0_g1	tgu-mir-125-2	96.83	63	2	0	1	63	6	68	6e-23	109
Boli_TR64666_c0_g1	EF421998.1/170-742	93.33	75	5	0	7	81	144	218	9e-24	109
Boli_TR57865_c0_g1	CAAK03046391.1/24547-24745	98.31	59	1	0	1288	1346	51	109	5e-23	109
Boli_TR57865_c0_g1	AAWZ01020594.1/10966-10775	98.31	59	1	0	1288	1346	40	98	5e-23	109
Boli_TR57865_c0_g1	AAWT01002994.1/205-617	98.31	59	1	0	1288	1346	74	132	5e-23	109
Boli_TR5781_c0_g2	DQ395532.1/19-501	94.37	71	4	0	224	294	346	416	1e-23	109
Boli_TR5781_c0_g1	DQ395532.1/19-501	94.37	71	4	0	224	294	346	416	1e-23	109
Boli_TR52987_c0_g1	AAWZ01000604.1/92378-92087	100	55	0	0	1	55	185	239	1e-23	109
Boli_TR52987_c0_g1	AAWT01002994.1/625-1075	100	55	0	0	1	55	165	219	1e-23	109
Boli_TR52987_c0_g1	AAWT01002994.1/205-617	100	55	0	0	1	55	75	129	1e-23	109
Boli_TR52987_c0_g1	AASC01059473.1/578-674	100	55	0	0	1	55	42	96	1e-23	109
Boli_TR52987_c0_g1	AAHY01447376.1/580-675	100	55	0	0	1	55	8	62	1e-23	109
Boli_TR4850_c0_g1	AANN01791708.1/669-492	100	55	0	0	194	248	5	59	8e-24	109
Boli_TR4850_c0_g1	AANN01708362.1/5507-5306	100	55	0	0	194	248	1	55	8e-24	109
Boli_TR4850_c0_g1	AANN01580289.1/571-371	100	55	0	0	194	248	17	71	8e-24	109
Boli_TR4850_c0_g1	AANN01574863.1/480-263	100	55	0	0	194	248	1	55	8e-24	109
Boli_TR4850_c0_g1	AANN01224395.1/6473-6650	100	55	0	0	194	248	1	55	8e-24	109
Boli_TR267641_c0_g1	AL929330.14/78407-78082	100	55	0	0	281	335	114	168	1e-23	109
Boli_TR22573_c0_g1	AASC01059473.1/578-674	100	55	0	0	6	60	40	94	3e-23	109
Boli_TR131333_c0_g1	AANH01015553.1/1900-1982	96.83	63	2	0	315	377	1	63	1e-23	109
Boli_TR129377_c1_g1	CAAK03046391.1/24547-24745	100	55	0	0	1	55	47	101	1e-22	109
Boli_TR127151_c2_g1	CAAK03019327.1/738-432	100	55	0	0	1	55	114	168	4e-23	109
Boli_TR127151_c2_g1	AASC01132137.1/320-597	100	55	0	0	1	55	122	176	4e-23	109
Boli_TR126757_c0_g1	CR407600.8/62626-62309	100	55	0	0	1	55	141	195	2e-22	109
Boli_TR126757_c0_g1	BX640594.5/3905-3594	100	55	0	0	1	55	100	154	2e-22	109
Boli_TR126757_c0_g1	AASC01132137.1/320-597	100	55	0	0	1	55	100	154	2e-22	109
Boli_TR126757_c0_g1	AASC01011789.1/607-290	100	55	0	0	1	55	88	142	2e-22	109
Boli_TR126757_c0_g1	AAFR03031762.1/56781-56458	100	55	0	0	1	55	101	155	2e-22	109
Boli_TR123371_c0_g1	ABDC01003257.1/257-175	100	55	0	0	1	55	6	60	1e-22	109
Boli_TR122691_c5_g2	AAWT01046488.1/643-1018	98.31	59	1	0	870	928	184	242	3e-23	109
Boli_TR119584_c0_g2	AACN010282872.1/681-512	100	55	0	0	799	853	53	107	3e-23	109
Boli_TR119416_c1_g1	AANN01374831.1/4566-4780	100	55	0	0	1	55	1	55	5e-23	109
Boli_TR119323_c0_g1	CR407600.8/62626-62309	100	55	0	0	673	727	141	195	3e-23	109
Boli_TR119323_c0_g1	BX640594.5/3905-3594	100	55	0	0	673	727	100	154	3e-23	109
Boli_TR119323_c0_g1	AASC01132137.1/320-597	100	55	0	0	673	727	100	154	3e-23	109
Boli_TR119323_c0_g1	AASC01011789.1/607-290	100	55	0	0	673	727	88	142	3e-23	109
Boli_TR119323_c0_g1	AAFR03031762.1/56781-56458	100	55	0	0	673	727	101	155	3e-23	109
Boli_TR117721_c1_g2	AAEX02030710.1/51824-51567	100	55	0	0	1	55	136	190	3e-23	109
Boli_TR117721_c1_g2	AAEX02006357.1/18478-18743	100	55	0	0	1	55	130	184	3e-23	109
Boli_TR117148_c0_g1	AANN01791708.1/669-492	100	55	0	0	4338	4392	4	58	2e-22	109
Boli_TR117148_c0_g1	AANN01636163.1/63-232	100	55	0	0	4338	4392	4	58	2e-22	109
Boli_TR117148_c0_g1	AANN01574863.1/480-263	100	55	0	0	4338	4392	4	58	2e-22	109
Boli_TR117148_c0_g1	AANN01315770.1/2-184	100	55	0	0	4338	4392	4	58	2e-22	109
Boli_TR117148_c0_g1	AANN01017317.1/1298-1129	100	55	0	0	4338	4392	4	58	2e-22	109
Boli_TR116271_c0_g1	AAWT01002994.1/625-1075	98.31	59	1	0	4	62	170	228	6e-23	109
Boli_TR100371_c0_g1	CT573211.15/9119-9354	100	55	0	0	239	293	114	168	1e-23	109
Boli_TR100371_c0_g1	CAAK03063726.1/10004-10167	100	55	0	0	239	293	106	160	1e-23	109
Boli_TR100371_c0_g1	BX000522.11/131765-131932	100	55	0	0	239	293	54	108	1e-23	109
Boli_TR100371_c0_g1	AACY022492155.1/40-210	100	55	0	0	239	293	1	55	1e-23	109
Boli_TR86548_c1_g1	AL974313.6/171109-170796	91.46	82	7	0	1	82	90	171	9e-22	107
Boli_TR86029_c0_g1	CAAK03046391.1/24547-24745	96.77	62	2	0	3707	3768	38	99	5e-22	107
Boli_TR84947_c0_g1	AAWZ01000604.1/92378-92087	98.28	58	1	0	4146	4203	187	244	6e-22	107
Boli_TR84753_c2_g1	CR751228.19/41156-41461	90	90	9	0	11	100	93	182	3e-22	107
Boli_TR84753_c2_g1	CR513790.9/137870-138191	90	90	9	0	11	100	108	197	3e-22	107
Boli_TR84753_c2_g1	CAAK03029673.1/5633-5306	90	90	9	0	11	100	109	198	3e-22	107
Boli_TR83482_c0_g3	CR407600.8/62626-62309	100	54	0	0	233	286	141	194	4e-23	107
Boli_TR83482_c0_g3	BX640594.5/3905-3594	100	54	0	0	233	286	100	153	4e-23	107
Boli_TR83482_c0_g3	AASC01132137.1/320-597	100	54	0	0	233	286	100	153	4e-23	107
Boli_TR83482_c0_g3	AASC01011789.1/607-290	100	54	0	0	233	286	88	141	4e-23	107
Boli_TR83482_c0_g3	AAFR03031762.1/56781-56458	100	54	0	0	233	286	101	154	4e-23	107
Boli_TR81553_c0_g3	AAWT01002994.1/625-1075	98.28	58	1	0	10	67	154	211	1e-22	107
Boli_TR81504_c3_g3	CP000481.1/1394864-1394757	94.29	70	4	0	165	234	39	108	3e-23	107
Boli_TR80121_c1_g1	AAWT01002994.1/205-617	98.28	58	1	0	19	76	72	129	3e-22	107
Boli_TR80121_c1_g1	AAHY01447376.1/580-675	98.28	58	1	0	19	76	5	62	3e-22	107
Boli_TR79128_c1_g1	AAWZ01020594.1/10966-10775	100	54	0	0	2670	2723	49	102	4e-22	107
Boli_TR79128_c1_g1	AAWZ01000604.1/92378-92087	100	54	0	0	2670	2723	183	236	4e-22	107
Boli_TR79128_c1_g1	AAWT01002994.1/625-1075	100	54	0	0	2670	2723	163	216	4e-22	107
Boli_TR78513_c0_g1	AACN010282872.1/681-512	98.28	58	1	0	1923	1980	68	125	3e-22	107
Boli_TR29838_c0_g1	AAWZ01020594.1/10966-10775	100	54	0	0	929	982	38	91	1e-22	107
Boli_TR29838_c0_g1	AAWT01002994.1/625-1075	100	54	0	0	929	982	168	221	1e-22	107
Boli_TR281180_c0_g1	ppy-mir-1273a	89.36	94	10	0	47	140	1	94	3e-23	107
Boli_TR26380_c0_g2	AASV01002167.1/185-112	100	54	0	0	59	112	2	55	3e-23	107
Boli_TR26380_c0_g1	AASV01002167.1/185-112	100	54	0	0	59	112	2	55	3e-23	107
Boli_TR242474_c0_g1	CAAK03046391.1/24547-24745	94.29	70	4	0	5	74	51	120	4e-23	107
Boli_TR220523_c0_g1	AAWZ01024557.1/45328-45208	100	54	0	0	404	457	2	55	6e-23	107
Boli_TR220523_c0_g1	AAWT01002994.1/205-617	100	54	0	0	404	457	84	137	6e-23	107
Boli_TR22046_c0_g1	AAWZ01020594.1/10966-10775	100	54	0	0	7	60	36	89	6e-23	107
Boli_TR216000_c0_g1	AAEX02026285.1/5956-6108	96.97	66	1	1	160	225	87	151	3e-23	107
Boli_TR191094_c0_g1	BX005225.20/132378-132061	100	54	0	0	538	591	101	154	8e-23	107
Boli_TR182434_c0_g1	AC090454.5/55288-55104	90	90	9	0	235	324	85	174	4e-23	107
Boli_TR180759_c0_g1	CAAK03046391.1/24547-24745	100	54	0	0	202	255	71	124	3e-23	107
Boli_TR165506_c0_g1	ABDC01629685.1/157-260	89.22	102	10	1	31	131	1	102	4e-23	107
Boli_TR147654_c0_g1	AASC01142570.1/160-72	100	54	0	0	187	240	7	60	3e-23	107
Boli_TR143488_c0_g1	D87896.1/805-870	95.45	66	3	0	132	197	1	66	3e-23	107
Boli_TR132324_c0_g1	CAAK03046391.1/24547-24745	95.45	66	3	0	609	674	30	95	9e-23	107
Boli_TR127121_c3_g1	AAWZ01002451.1/165349-165444	98.28	58	1	0	1250	1307	39	96	2e-22	107
Boli_TR127057_c3_g1	BX005225.20/132378-132061	100	54	0	0	1	54	101	154	3e-22	107
Boli_TR126603_c3_g5	AAWT01002994.1/205-617	96.77	62	2	0	1124	1185	71	132	2e-22	107
Boli_TR124566_c0_g5	BX005225.20/132378-132061	100	54	0	0	1	54	101	154	1e-22	107
Boli_TR124530_c0_g1	eca-mir-8915	85.71	126	18	0	995	1120	17	142	2e-22	107
Boli_TR124210_c2_g1	CAAK03019327.1/738-432	100	54	0	0	2171	2224	114	167	3e-22	107
Boli_TR124210_c2_g1	AASC01132137.1/320-597	100	54	0	0	2171	2224	122	175	3e-22	107
Boli_TR123838_c2_g1	AANN01072932.1/1055-1296	94.29	70	4	0	444	513	98	167	4e-22	107
Boli_TR118767_c0_g1	AAWZ01024557.1/45328-45208	100	54	0	0	1	54	5	58	2e-22	107
Boli_TR92706_c0_g1	AAWZ01000604.1/92378-92087	100	53	0	0	294	346	184	236	2e-22	105
Boli_TR92706_c0_g1	AAWT01002994.1/205-617	100	53	0	0	294	346	74	126	2e-22	105
Boli_TR92706_c0_g1	AASC01059473.1/578-674	100	53	0	0	294	346	41	93	2e-22	105
Boli_TR92706_c0_g1	AASC01027336.1/650-745	100	53	0	0	294	346	44	96	2e-22	105
Boli_TR92706_c0_g1	AAHY01447376.1/580-675	100	53	0	0	294	346	10	62	2e-22	105
Boli_TR86631_c3_g3	ABBA01037423.1/18596-18873	100	53	0	0	227	279	30	82	1e-22	105
Boli_TR86631_c3_g3	AASC01132137.1/320-597	100	53	0	0	227	279	39	91	1e-22	105
Boli_TR86631_c3_g3	AASC01073001.1/736-415	100	53	0	0	227	279	62	114	1e-22	105
Boli_TR86631_c3_g3	AABR03120062.1/23525-23819	100	53	0	0	227	279	58	110	1e-22	105
Boli_TR86631_c3_g3	AABR03048700.1/17765-17451	100	53	0	0	227	279	51	103	1e-22	105
Boli_TR86449_c3_g2	AAWZ01000604.1/92378-92087	100	53	0	0	999	1051	185	237	6e-22	105
Boli_TR86449_c3_g2	AAWT01002994.1/205-617	100	53	0	0	999	1051	75	127	6e-22	105
Boli_TR86449_c3_g2	AASC01059473.1/578-674	100	53	0	0	999	1051	42	94	6e-22	105
Boli_TR86449_c3_g2	AASC01027336.1/650-745	100	53	0	0	999	1051	43	95	6e-22	105
Boli_TR86449_c3_g2	AAHY01447376.1/580-675	100	53	0	0	999	1051	11	63	6e-22	105
Boli_TR86309_c1_g1	CAAK03046391.1/24547-24745	100	53	0	0	1602	1654	77	129	9e-22	105
Boli_TR86309_c1_g1	AAWZ01020594.1/10966-10775	98.25	57	1	0	1598	1654	37	93	9e-22	105
Boli_TR86309_c1_g1	AAWT01002994.1/625-1075	98.25	57	1	0	1598	1654	166	222	9e-22	105
Boli_TR85617_c0_g1	AAWZ01000604.1/92378-92087	100	53	0	0	3065	3117	184	236	2e-21	105
Boli_TR85617_c0_g1	AAWT01002994.1/205-617	100	53	0	0	3065	3117	74	126	2e-21	105
Boli_TR85617_c0_g1	AASC01059473.1/578-674	100	53	0	0	3065	3117	41	93	2e-21	105
Boli_TR85617_c0_g1	AASC01027336.1/650-745	100	53	0	0	3065	3117	44	96	2e-21	105
Boli_TR85617_c0_g1	AAHY01447376.1/580-675	100	53	0	0	3065	3117	10	62	2e-21	105
Boli_TR84124_c0_g1	AAWZ01000604.1/92378-92087	100	53	0	0	1	53	184	236	2e-21	105
Boli_TR84124_c0_g1	AAWT01002994.1/205-617	100	53	0	0	1	53	74	126	2e-21	105
Boli_TR84124_c0_g1	AASC01059473.1/578-674	100	53	0	0	1	53	41	93	2e-21	105
Boli_TR84124_c0_g1	AASC01027336.1/650-745	100	53	0	0	1	53	44	96	2e-21	105
Boli_TR84124_c0_g1	AAHY01447376.1/580-675	100	53	0	0	1	53	10	62	2e-21	105
Boli_TR83659_c0_g1	BAAF04120141.1/341-626	96.72	61	2	0	289	349	101	161	1e-21	105
Boli_TR83659_c0_g1	AASC01088856.1/2146-2242	96.72	61	2	0	289	349	1	61	1e-21	105
Boli_TR83659_c0_g1	AASC01075391.1/122-217	96.72	61	2	0	289	349	1	61	1e-21	105
Boli_TR83659_c0_g1	AASC01074299.1/9-104	96.72	61	2	0	289	349	1	61	1e-21	105
Boli_TR8353_c0_g1	CT033820.28/75416-75712	92.21	77	6	0	1625	1701	168	244	9e-22	105
Boli_TR8353_c0_g1	CR407600.8/62626-62309	92.21	77	6	0	1625	1701	24	100	9e-22	105
Boli_TR8353_c0_g1	CAAK03022622.1/11-328	92.21	77	6	0	1625	1701	50	126	9e-22	105
Boli_TR8353_c0_g1	CAAK03016617.1/11368-11668	92.21	77	6	0	1625	1701	28	104	9e-22	105
Boli_TR8353_c0_g1	AAHY01622943.1/31-356	93.15	73	5	0	1626	1698	232	304	9e-22	105
Boli_TR82709_c0_g2	AAWZ01002451.1/165349-165444	100	53	0	0	598	650	39	91	4e-22	105
Boli_TR82709_c0_g2	AAWZ01000604.1/92378-92087	100	53	0	0	598	650	186	238	4e-22	105
Boli_TR82709_c0_g2	AASC01059473.1/578-674	100	53	0	0	598	650	43	95	4e-22	105
Boli_TR82709_c0_g2	AASC01027336.1/650-745	100	53	0	0	598	650	42	94	4e-22	105
Boli_TR82709_c0_g2	AAHY01447376.1/580-675	100	53	0	0	598	650	12	64	4e-22	105
Boli_TR82528_c4_g2	AAWZ01000604.1/92378-92087	100	53	0	0	1	53	185	237	4e-22	105
Boli_TR82528_c4_g2	AAWT01002994.1/205-617	100	53	0	0	1	53	75	127	4e-22	105
Boli_TR82528_c4_g2	AASC01059473.1/578-674	100	53	0	0	1	53	42	94	4e-22	105
Boli_TR82528_c4_g2	AASC01027336.1/650-745	100	53	0	0	1	53	43	95	4e-22	105
Boli_TR82528_c4_g2	AAHY01447376.1/580-675	100	53	0	0	1	53	11	63	4e-22	105
Boli_TR81458_c0_g1	AAWT01002994.1/625-1075	100	53	0	0	2936	2988	174	226	2e-21	105
Boli_TR80816_c6_g1	AAWT01002994.1/205-617	98.25	57	1	0	1	57	67	123	9e-22	105
Boli_TR80478_c2_g1	CR847536.5/12996-12706	98.25	57	1	0	409	465	87	143	2e-22	105
Boli_TR78845_c0_g1	AANN01838647.1/2185-1999	100	53	0	0	1	53	1	53	7e-22	105
Boli_TR78845_c0_g1	AANN01433960.1/976-1162	98.25	57	1	0	1	57	9	65	7e-22	105
Boli_TR78845_c0_g1	AAEX02008284.1/38106-38264	100	53	0	0	1	53	107	159	7e-22	105
Boli_TR77750_c0_g1	AAWZ01000604.1/92378-92087	100	53	0	0	1778	1830	185	237	1e-21	105
Boli_TR77750_c0_g1	AAWT01002994.1/205-617	100	53	0	0	1778	1830	75	127	1e-21	105
Boli_TR77750_c0_g1	AASC01059473.1/578-674	100	53	0	0	1778	1830	42	94	1e-21	105
Boli_TR77750_c0_g1	AASC01027336.1/650-745	100	53	0	0	1778	1830	43	95	1e-21	105
Boli_TR77750_c0_g1	AAHY01447376.1/580-675	100	53	0	0	1778	1830	11	63	1e-21	105
Boli_TR77143_c0_g1	AAKN01422363.1/827-1102	100	53	0	0	2175	2227	65	117	1e-21	105
Boli_TR77043_c0_g1	AAWZ01013830.1/160195-160290	100	53	0	0	27	79	29	81	5e-22	105
Boli_TR74564_c0_g1	CT075928.10/25114-24809	98.25	57	1	0	3119	3175	114	170	2e-21	105
Boli_TR72942_c0_g1	CR751228.19/41156-41461	95.38	65	3	0	82	146	114	178	1e-21	105
Boli_TR72942_c0_g1	AL974313.6/171109-170796	98.25	57	1	0	82	138	112	168	1e-21	105
Boli_TR71763_c0_g2	AC008716.7/117100-117409	94.2	69	4	0	136	204	242	310	1e-22	105
Boli_TR70788_c0_g1	AANG01659542.1/1270-1573	100	53	0	0	766	818	95	147	4e-22	105
Boli_TR61038_c0_g1	AANN01723295.1/979-823	100	53	0	0	927	979	8	60	5e-22	105
Boli_TR61038_c0_g1	AANN01559177.1/192-370	100	53	0	0	927	979	9	61	5e-22	105
Boli_TR61038_c0_g1	AAEX02026144.1/48779-48958	100	53	0	0	927	979	128	180	5e-22	105
Boli_TR61038_c0_g1	AAEX02012128.1/17317-17512	98.25	57	1	0	923	979	38	94	5e-22	105
Boli_TR59050_c0_g1	BAAF04120141.1/341-626	96.72	61	2	0	461	521	100	160	3e-22	105
Boli_TR59050_c0_g1	AALT01200518.1/6598-6687	98.25	57	1	0	465	521	1	57	3e-22	105
Boli_TR49455_c0_g1	AAWZ01000604.1/92378-92087	100	53	0	0	391	443	185	237	2e-22	105
Boli_TR49455_c0_g1	AAWT01002994.1/205-617	100	53	0	0	391	443	75	127	2e-22	105
Boli_TR49455_c0_g1	AASC01059473.1/578-674	100	53	0	0	391	443	42	94	2e-22	105
Boli_TR49455_c0_g1	AASC01027336.1/650-745	100	53	0	0	391	443	43	95	2e-22	105
Boli_TR49455_c0_g1	AAHY01447376.1/580-675	100	53	0	0	391	443	11	63	2e-22	105
Boli_TR40112_c0_g1	AAPY01701802.1/2827-2900	95.38	65	3	0	108	172	10	74	2e-22	105
Boli_TR40112_c0_g1	AACY023938147.1/644-571	98.25	57	1	0	106	162	8	64	2e-22	105
Boli_TR32316_c0_g1	AAWT01002994.1/205-617	100	53	0	0	526	578	71	123	3e-22	105
Boli_TR279717_c0_g1	AAWZ01000604.1/92378-92087	100	53	0	0	189	241	184	236	1e-22	105
Boli_TR279717_c0_g1	AAWT01002994.1/205-617	100	53	0	0	189	241	74	126	1e-22	105
Boli_TR279717_c0_g1	AASC01059473.1/578-674	100	53	0	0	189	241	41	93	1e-22	105
Boli_TR279717_c0_g1	AASC01027336.1/650-745	100	53	0	0	189	241	44	96	1e-22	105
Boli_TR279717_c0_g1	AAHY01447376.1/580-675	100	53	0	0	189	241	10	62	1e-22	105
Boli_TR264887_c0_g2	csi-MIR396c	100	53	0	0	1	53	41	93	2e-22	105
Boli_TR251349_c0_g1	AAWZ01000604.1/92378-92087	100	53	0	0	392	444	185	237	2e-22	105
Boli_TR251349_c0_g1	AAWT01002994.1/205-617	100	53	0	0	392	444	75	127	2e-22	105
Boli_TR251349_c0_g1	AASC01059473.1/578-674	100	53	0	0	392	444	42	94	2e-22	105
Boli_TR251349_c0_g1	AASC01027336.1/650-745	100	53	0	0	392	444	43	95	2e-22	105
Boli_TR251349_c0_g1	AAHY01447376.1/580-675	100	53	0	0	392	444	11	63	2e-22	105
Boli_TR24683_c0_g1	AAWZ01002451.1/165349-165444	100	53	0	0	553	605	39	91	3e-22	105
Boli_TR24683_c0_g1	AAWZ01000604.1/92378-92087	100	53	0	0	553	605	186	238	3e-22	105
Boli_TR24683_c0_g1	AASC01059473.1/578-674	100	53	0	0	553	605	43	95	3e-22	105
Boli_TR24683_c0_g1	AASC01027336.1/650-745	100	53	0	0	553	605	42	94	3e-22	105
Boli_TR24683_c0_g1	AAHY01447376.1/580-675	100	53	0	0	553	605	12	64	3e-22	105
Boli_TR244754_c0_g1	AAEX02012128.1/17317-17512	96.72	61	2	0	171	231	36	96	1e-22	105
Boli_TR23666_c0_g1	DQ395532.1/19-501	93.15	73	5	0	107	179	344	416	1e-22	105
Boli_TR208655_c0_g1	AAEX02012128.1/17317-17512	100	53	0	0	302	354	40	92	2e-22	105
Boli_TR20393_c0_g1	AAWZ01000604.1/92378-92087	100	53	0	0	427	479	185	237	3e-22	105
Boli_TR20393_c0_g1	AAWT01002994.1/205-617	100	53	0	0	427	479	75	127	3e-22	105
Boli_TR20393_c0_g1	AASC01059473.1/578-674	100	53	0	0	427	479	42	94	3e-22	105
Boli_TR20393_c0_g1	AASC01027336.1/650-745	100	53	0	0	427	479	43	95	3e-22	105
Boli_TR20393_c0_g1	AAHY01447376.1/580-675	100	53	0	0	427	479	11	63	3e-22	105
Boli_TR190428_c0_g1	csi-MIR396c	100	53	0	0	331	383	40	92	2e-22	105
Boli_TR18068_c0_g1	AAWZ01000604.1/92378-92087	100	53	0	0	1658	1710	184	236	9e-22	105
Boli_TR18068_c0_g1	AAWT01002994.1/205-617	100	53	0	0	1658	1710	74	126	9e-22	105
Boli_TR18068_c0_g1	AASC01059473.1/578-674	100	53	0	0	1658	1710	41	93	9e-22	105
Boli_TR18068_c0_g1	AASC01027336.1/650-745	100	53	0	0	1658	1710	44	96	9e-22	105
Boli_TR18068_c0_g1	AAHY01447376.1/580-675	100	53	0	0	1658	1710	10	62	9e-22	105
Boli_TR150548_c0_g1	CR751228.19/41156-41461	98.25	57	1	0	928	984	105	161	5e-22	105
Boli_TR129695_c0_g1	AAWZ01000604.1/92378-92087	100	53	0	0	1	53	185	237	2e-22	105
Boli_TR129695_c0_g1	AAWT01002994.1/205-617	100	53	0	0	1	53	75	127	2e-22	105
Boli_TR129695_c0_g1	AASC01059473.1/578-674	100	53	0	0	1	53	42	94	2e-22	105
Boli_TR129695_c0_g1	AASC01027336.1/650-745	100	53	0	0	1	53	43	95	2e-22	105
Boli_TR129695_c0_g1	AAHY01447376.1/580-675	100	53	0	0	1	53	11	63	2e-22	105
Boli_TR127729_c0_g2	AAEX02033796.1/191290-191453	100	53	0	0	840	892	86	138	1e-21	105
Boli_TR127648_c0_g1	csi-MIR396c	100	53	0	0	1819	1871	42	94	1e-21	105
Boli_TR126855_c1_g1	AAWZ01000604.1/92378-92087	100	53	0	0	1778	1830	184	236	1e-21	105
Boli_TR126855_c1_g1	AAWT01002994.1/205-617	100	53	0	0	1778	1830	74	126	1e-21	105
Boli_TR126855_c1_g1	AASC01059473.1/578-674	100	53	0	0	1778	1830	41	93	1e-21	105
Boli_TR126855_c1_g1	AASC01027336.1/650-745	100	53	0	0	1778	1830	44	96	1e-21	105
Boli_TR126855_c1_g1	AAHY01447376.1/580-675	100	53	0	0	1778	1830	10	62	1e-21	105
Boli_TR125724_c3_g1	CR751228.19/41156-41461	100	53	0	0	25	77	93	145	1e-21	105
Boli_TR124866_c2_g1	AAWT01002994.1/205-617	100	53	0	0	23	75	71	123	2e-21	105
Boli_TR123987_c0_g1	AAWZ01000604.1/92378-92087	100	53	0	0	1	53	185	237	8e-22	105
Boli_TR123987_c0_g1	AAWT01002994.1/205-617	100	53	0	0	1	53	75	127	8e-22	105
Boli_TR123987_c0_g1	AASC01059473.1/578-674	100	53	0	0	1	53	42	94	8e-22	105
Boli_TR123987_c0_g1	AASC01027336.1/650-745	100	53	0	0	1	53	43	95	8e-22	105
Boli_TR123987_c0_g1	AAHY01447376.1/580-675	100	53	0	0	1	53	11	63	8e-22	105
Boli_TR122572_c2_g1	AAWZ01002451.1/165349-165444	100	53	0	0	1995	2047	42	94	1e-21	105
Boli_TR122090_c7_g6	AAWZ01000604.1/92378-92087	100	53	0	0	246	298	185	237	2e-22	105
Boli_TR122090_c7_g6	AAWT01002994.1/205-617	100	53	0	0	246	298	75	127	2e-22	105
Boli_TR122090_c7_g6	AASC01059473.1/578-674	100	53	0	0	246	298	42	94	2e-22	105
Boli_TR122090_c7_g6	AASC01027336.1/650-745	100	53	0	0	246	298	43	95	2e-22	105
Boli_TR122090_c7_g6	AAHY01447376.1/580-675	100	53	0	0	246	298	11	63	2e-22	105
Boli_TR121839_c0_g1	csi-MIR396c	100	53	0	0	1	53	50	102	2e-22	105
Boli_TR120899_c3_g1	ABAV01047284.1/1526-288	100	53	0	0	1442	1494	127	179	8e-22	105
Boli_TR120251_c0_g2	AL974313.6/171109-170796	96.72	61	2	0	5758	5818	125	185	3e-21	105
Boli_TR118099_c1_g2	AF197903.1/498-651	86.05	129	17	1	314	441	11	139	2e-22	105
Boli_TR117810_c0_g1	CR751228.19/41156-41461	100	53	0	0	1368	1420	114	166	8e-22	105
Boli_TR84742_c1_g4	AAWT01046488.1/643-1018	100	52	0	0	1300	1351	185	236	3e-21	103
Boli_TR84546_c1_g1	mmu-mir-1306	93.06	72	5	0	2998	3069	5	76	1e-20	103
Boli_TR84546_c1_g1	cgr-mir-1306	93.06	72	5	0	2998	3069	5	76	1e-20	103
Boli_TR83557_c0_g2	AACN010282872.1/681-512	100	52	0	0	1	52	55	106	6e-21	103
Boli_TR83557_c0_g2	AABR03113451.1/50360-50224	100	52	0	0	1	52	27	78	6e-21	103
Boli_TR83549_c0_g1	AACN010282872.1/681-512	100	52	0	0	1	52	68	119	4e-21	103
Boli_TR83549_c0_g1	AABR03113451.1/50360-50224	100	52	0	0	1	52	26	77	4e-21	103
Boli_TR82340_c1_g3	AAWZ01031748.1/11781-11626	93.06	72	5	0	121	192	83	154	6e-21	103
Boli_TR82215_c1_g2	CR751228.19/41156-41461	100	52	0	0	2735	2786	106	157	6e-21	103
Boli_TR82215_c1_g2	AL974313.6/171109-170796	98.21	56	1	0	2735	2790	116	171	6e-21	103
Boli_TR81950_c0_g2	AANN01190336.1/793-607	100	52	0	0	1	52	16	67	9e-22	103
Boli_TR81430_c2_g1	xtr-mir-132	94.74	76	2	2	1148	1222	1	75	3e-21	103
Boli_TR79434_c1_g1	CR749741.13/16935-16649	100	52	0	0	1327	1378	85	136	3e-21	103
Boli_TR79434_c1_g1	BX005225.20/132378-132061	100	52	0	0	1327	1378	137	188	3e-21	103
Boli_TR79434_c1_g1	ABBA01037423.1/18596-18873	100	52	0	0	1327	1378	76	127	3e-21	103
Boli_TR79434_c1_g1	AAKN01616977.1/653-770	100	52	0	0	1327	1378	67	118	3e-21	103
Boli_TR79434_c1_g1	AAKN01214671.1/11739-12054	100	52	0	0	1327	1378	99	150	3e-21	103
Boli_TR78963_c0_g3	AASC01059473.1/578-674	100	52	0	0	1029	1080	39	90	2e-21	103
Boli_TR78963_c0_g1	AASC01059473.1/578-674	100	52	0	0	258	309	39	90	6e-22	103
Boli_TR78491_c0_g1	CR407600.8/62626-62309	94.44	72	3	1	3332	3402	109	180	7e-21	103
Boli_TR75793_c0_g1	AAWZ01016650.1/53372-53568	100	52	0	0	2409	2460	106	157	5e-21	103
Boli_TR75793_c0_g1	AAQQ01437198.1/320-236	100	52	0	0	2409	2460	23	74	5e-21	103
Boli_TR75737_c0_g1	AANN01374831.1/4566-4780	100	52	0	0	1159	1210	1	52	3e-21	103
Boli_TR75737_c0_g1	AANN01224395.1/6473-6650	98.21	56	1	0	1155	1210	5	60	3e-21	103
Boli_TR75737_c0_g1	AANN01017317.1/1298-1129	100	52	0	0	1159	1210	9	60	3e-21	103
Boli_TR75737_c0_g1	AAEX02012128.1/17317-17512	96.67	60	2	0	1151	1210	50	109	3e-21	103
Boli_TR74754_c0_g1	AAWZ01002451.1/165349-165444	100	52	0	0	1	52	42	93	3e-21	103
Boli_TR71493_c0_g2	AAWZ01000604.1/92378-92087	98.21	56	1	0	1005	1060	187	242	2e-21	103
Boli_TR71493_c0_g2	AASC01059473.1/578-674	98.21	56	1	0	1006	1061	40	95	2e-21	103
Boli_TR71493_c0_g2	AASC01027336.1/650-745	98.21	56	1	0	1005	1060	41	96	2e-21	103
Boli_TR71493_c0_g2	AAHY01447376.1/580-675	98.21	56	1	0	1005	1060	10	65	2e-21	103
Boli_TR70502_c0_g1	AAPN01427966.1/19339-19250	92.39	92	4	3	334	424	1	90	9e-22	103
Boli_TR70217_c0_g1	AACN010282872.1/681-512	100	52	0	0	1492	1543	68	119	3e-21	103
Boli_TR70217_c0_g1	AABR03113451.1/50360-50224	100	52	0	0	1492	1543	26	77	3e-21	103
Boli_TR68541_c0_g1	CT867952.8/38749-38424	98.21	56	1	0	26	81	132	187	1e-21	103
Boli_TR68541_c0_g1	CT075928.10/25114-24809	98.21	56	1	0	26	81	107	162	1e-21	103
Boli_TR68541_c0_g1	CAAK03060886.1/10618-10935	98.21	56	1	0	26	81	100	155	1e-21	103
Boli_TR68541_c0_g1	AANG01596117.1/1501-1593	98.21	56	1	0	26	81	5	60	1e-21	103
Boli_TR68541_c0_g1	AADD01121898.1/6057-6145	98.21	56	1	0	26	81	5	60	1e-21	103
Boli_TR68357_c0_g2	AAWZ01000604.1/92378-92087	98.21	56	1	0	1	56	190	245	6e-22	103
Boli_TR6363_c0_g1	ptr-mir-1282-1	100	52	0	0	284	335	1	52	1e-21	103
Boli_TR6363_c0_g1	ppy-mir-1282	100	52	0	0	284	335	1	52	1e-21	103
Boli_TR6363_c0_g1	hsa-mir-1282	100	52	0	0	284	335	1	52	1e-21	103
Boli_TR6363_c0_g1	eca-mir-1282	100	52	0	0	284	335	1	52	1e-21	103
Boli_TR6363_c0_g1	bta-mir-1282	100	52	0	0	284	335	1	52	1e-21	103
Boli_TR59352_c0_g1	AAHY01030505.1/4216-4521	100	52	0	0	761	812	92	143	2e-21	103
Boli_TR41838_c0_g2	AACN010282872.1/681-512	94.12	68	4	0	12	79	52	119	9e-22	103
Boli_TR3800_c0_g1	AAWZ01000604.1/92378-92087	98.21	56	1	0	627	682	185	240	1e-21	103
Boli_TR3800_c0_g1	AAWT01002994.1/625-1075	98.21	56	1	0	627	682	165	220	1e-21	103
Boli_TR3800_c0_g1	AAWT01002994.1/205-617	98.21	56	1	0	627	682	75	130	1e-21	103
Boli_TR3800_c0_g1	AASC01059473.1/578-674	98.21	56	1	0	627	682	42	97	1e-21	103
Boli_TR3800_c0_g1	AAHY01447376.1/580-675	98.21	56	1	0	627	682	8	63	1e-21	103
Boli_TR32928_c0_g1	CR749741.13/16935-16649	100	52	0	0	260	311	85	136	6e-22	103
Boli_TR32928_c0_g1	BX005225.20/132378-132061	100	52	0	0	260	311	137	188	6e-22	103
Boli_TR32928_c0_g1	ABBA01037423.1/18596-18873	100	52	0	0	260	311	76	127	6e-22	103
Boli_TR32928_c0_g1	AAKN01616977.1/653-770	100	52	0	0	260	311	67	118	6e-22	103
Boli_TR32928_c0_g1	AAKN01214671.1/11739-12054	100	52	0	0	260	311	99	150	6e-22	103
Boli_TR28491_c0_g1	AANN01838647.1/2185-1999	100	52	0	0	350	401	2	53	8e-22	103
Boli_TR28491_c0_g1	AANN01723295.1/979-823	100	52	0	0	350	401	9	60	8e-22	103
Boli_TR28491_c0_g1	AANN01559177.1/192-370	100	52	0	0	350	401	10	61	8e-22	103
Boli_TR28491_c0_g1	AAEX02026144.1/48779-48958	100	52	0	0	350	401	128	179	8e-22	103
Boli_TR28491_c0_g1	AAEX02008284.1/38106-38264	100	52	0	0	350	401	107	158	8e-22	103
Boli_TR284057_c0_g1	BX005225.20/132378-132061	100	52	0	0	784	835	142	193	2e-21	103
Boli_TR267497_c0_g2	AANN01007630.1/854-1032	100	52	0	0	1	52	21	72	8e-22	103
Boli_TR267497_c0_g2	AAEX02008670.1/346608-346772	100	52	0	0	1	52	114	165	8e-22	103
Boli_TR24054_c0_g1	CAAK03046391.1/24547-24745	91.25	80	7	0	1	80	50	129	2e-21	103
Boli_TR22694_c0_g1	AANN01527953.1/1127-1301	100	52	0	0	185	236	8	59	5e-22	103
Boli_TR22694_c0_g1	AAEX02013114.1/21139-20987	100	52	0	0	185	236	99	150	5e-22	103
Boli_TR225180_c0_g1	AANN01433960.1/976-1162	100	52	0	0	745	796	9	60	2e-21	103
Boli_TR224796_c0_g1	AAFR03031762.1/56781-56458	100	52	0	0	299	350	110	161	7e-22	103
Boli_TR20537_c0_g1	AAWZ01024557.1/45328-45208	100	52	0	0	1	52	1	52	9e-22	103
Boli_TR20537_c0_g1	AAWT01002994.1/205-617	100	52	0	0	1	52	87	138	9e-22	103
Boli_TR196081_c0_g1	AACN010282872.1/681-512	96.67	60	2	0	339	398	50	109	9e-22	103
Boli_TR180881_c0_g1	AANN01838647.1/2185-1999	100	52	0	0	341	392	2	53	8e-22	103
Boli_TR180881_c0_g1	AANN01723295.1/979-823	100	52	0	0	341	392	9	60	8e-22	103
Boli_TR180881_c0_g1	AANN01559177.1/192-370	100	52	0	0	341	392	10	61	8e-22	103
Boli_TR180881_c0_g1	AAEX02026144.1/48779-48958	100	52	0	0	341	392	128	179	8e-22	103
Boli_TR180881_c0_g1	AAEX02008284.1/38106-38264	100	52	0	0	341	392	107	158	8e-22	103
Boli_TR161302_c0_g1	AAWZ01019378.1/126945-126801	100	52	0	0	225	276	91	142	6e-22	103
Boli_TR161302_c0_g1	AAWZ01002451.1/165349-165444	98.21	56	1	0	224	279	40	95	6e-22	103
Boli_TR13911_c0_g1	AACN010282872.1/681-512	98.21	56	1	0	233	288	49	104	6e-22	103
Boli_TR128165_c2_g1	AAEX02033796.1/191290-191453	100	52	0	0	16	67	88	139	1e-20	103
Boli_TR128165_c2_g1	AACN010282872.1/681-512	100	52	0	0	16	67	53	104	1e-20	103
Boli_TR127661_c0_g1	AANN01605445.1/1986-1823	98.21	56	1	0	1	56	12	67	7e-21	103
Boli_TR127659_c0_g1	AACN010282872.1/681-512	100	52	0	0	15	66	54	105	1e-20	103
Boli_TR126926_c0_g1	AAWZ01019378.1/126945-126801	100	52	0	0	1	52	91	142	5e-22	103
Boli_TR126192_c1_g1	rno-mir-145	92.05	88	5	2	873	959	2	88	7e-21	103
Boli_TR126192_c1_g1	efu-mir-145	90.62	96	7	2	872	966	10	104	7e-21	103
Boli_TR125848_c0_g8	AAHY01532012.1/614-292	96.67	60	2	0	32	91	103	162	6e-22	103
Boli_TR125342_c3_g1	AAWZ01020535.1/80234-80335	100	52	0	0	377	428	3	54	9e-22	103
Boli_TR125342_c3_g1	AAWZ01010531.1/23235-23330	100	52	0	0	377	428	15	66	9e-22	103
Boli_TR125342_c3_g1	AAWZ01009992.1/23004-23099	100	52	0	0	377	428	12	63	9e-22	103
Boli_TR125342_c3_g1	AASC01180413.1/1162-1257	100	52	0	0	377	428	18	69	9e-22	103
Boli_TR125342_c3_g1	AASC01057008.1/422-517	100	52	0	0	377	428	15	66	9e-22	103
Boli_TR125299_c1_g2	AACN010282872.1/681-512	100	52	0	0	575	626	54	105	1e-21	103
Boli_TR123972_c1_g1	CAAA01204724.1/3666-3760	100	52	0	0	2003	2054	39	90	4e-21	103
Boli_TR123972_c1_g1	AAQQ01707766.1/4933-4845	100	52	0	0	2003	2054	33	84	4e-21	103
Boli_TR123972_c1_g1	AAHY01074629.1/2735-2642	100	52	0	0	2003	2054	16	67	4e-21	103
Boli_TR123664_c0_g1	AASC01059473.1/578-674	100	52	0	0	1734	1785	39	90	4e-21	103
Boli_TR123227_c2_g1	CT867952.8/38749-38424	94.12	68	4	0	1766	1833	147	214	4e-21	103
Boli_TR123227_c2_g1	CAAK03060886.1/10618-10935	94.12	68	4	0	1766	1833	27	94	4e-21	103
Boli_TR120333_c1_g1	BX890603.17/14024-13736	100	52	0	0	2	53	117	168	6e-21	103
Boli_TR119006_c0_g1	AAWT01002994.1/625-1075	100	52	0	0	873	924	177	228	2e-21	103
Boli_TR118099_c1_g3	AY987653.1/20-174	95.31	64	3	0	438	501	1	64	1e-21	103
Boli_TR118096_c3_g1	CAAK03044987.1/10333-10428	100	52	0	0	2	53	45	96	7e-21	103
Boli_TR117475_c1_g1	DQ019081.1/336-268	94.12	68	4	0	15	82	2	69	2e-21	103
Boli_TR114902_c1_g1	AAGE02019034.1/253430-253501	100	52	0	0	91	142	8	59	5e-22	103
Boli_TR112948_c0_g2	AAXJ01020943.1/594-211	100	52	0	0	1	52	236	287	1e-21	103
Boli_TR112948_c0_g1	AAXJ01020943.1/594-211	100	52	0	0	1	52	236	287	9e-22	103
Boli_TR10090_c0_g1	AAWT01046488.1/643-1018	100	52	0	0	474	525	185	236	1e-21	103
Boli_TR88068_c0_g1	ABAV01047284.1/1526-288	100	51	0	0	271	321	127	177	3e-21	101
Boli_TR88068_c0_g1	AAAB01008984.1/8187276-8187371	100	51	0	0	270	320	46	96	3e-21	101
Boli_TR86336_c1_g1	AAKN01214671.1/11739-12054	98.18	55	1	0	463	517	107	161	4e-21	101
Boli_TR85772_c3_g1	CR407600.8/62626-62309	100	51	0	0	1789	1839	141	191	2e-20	101
Boli_TR85772_c3_g1	BX640594.5/3905-3594	100	51	0	0	1789	1839	100	150	2e-20	101
Boli_TR85772_c3_g1	AASC01132137.1/320-597	100	51	0	0	1789	1839	100	150	2e-20	101
Boli_TR85772_c3_g1	AASC01011789.1/607-290	100	51	0	0	1789	1839	88	138	2e-20	101
Boli_TR85772_c3_g1	AAFR03031762.1/56781-56458	100	51	0	0	1789	1839	101	151	2e-20	101
Boli_TR84636_c0_g3	aca-mir-125a	96.83	63	1	1	149	210	13	75	3e-20	101
Boli_TR84636_c0_g3	AAWZ01007717.1/33048-32980	96.83	63	1	1	149	210	5	67	3e-20	101
Boli_TR82763_c2_g1	AAWT01002994.1/625-1075	96.61	59	2	0	419	477	173	231	4e-21	101
Boli_TR82200_c1_g1	AAWZ01029637.1/171208-171394	100	51	0	0	2638	2688	53	103	2e-20	101
Boli_TR82200_c1_g1	AAWZ01014951.1/181293-181416	100	51	0	0	2636	2686	60	110	2e-20	101
Boli_TR82200_c1_g1	AAWZ01002451.1/165349-165444	98.18	55	1	0	2635	2689	41	95	2e-20	101
Boli_TR82200_c1_g1	AASC01059473.1/578-674	100	51	0	0	2639	2689	40	90	2e-20	101
Boli_TR81402_c2_g1	AL974313.6/171109-170796	100	51	0	0	67	117	133	183	2e-20	101
Boli_TR81163_c0_g1	AAWZ01029637.1/171208-171394	100	51	0	0	2	52	53	103	5e-21	101
Boli_TR81163_c0_g1	AAWZ01014951.1/181293-181416	100	51	0	0	4	54	60	110	5e-21	101
Boli_TR81163_c0_g1	AAWZ01002451.1/165349-165444	98.18	55	1	0	1	55	41	95	5e-21	101
Boli_TR81163_c0_g1	AASC01059473.1/578-674	100	51	0	0	1	51	40	90	5e-21	101
Boli_TR81033_c4_g1	CR407600.8/62626-62309	100	51	0	0	659	709	141	191	6e-21	101
Boli_TR81033_c4_g1	BX640594.5/3905-3594	100	51	0	0	659	709	100	150	6e-21	101
Boli_TR81033_c4_g1	AASC01132137.1/320-597	100	51	0	0	659	709	100	150	6e-21	101
Boli_TR81033_c4_g1	AASC01011789.1/607-290	100	51	0	0	659	709	88	138	6e-21	101
Boli_TR81033_c4_g1	AAFR03031762.1/56781-56458	100	51	0	0	659	709	101	151	6e-21	101
Boli_TR80693_c0_g1	D45025.1/1409-1522	86.49	111	15	0	793	903	4	114	4e-20	101
Boli_TR78367_c0_g1	AAWZ01024557.1/45328-45208	98.18	55	1	0	1073	1127	10	64	1e-20	101
Boli_TR76295_c1_g1	CR407600.8/62626-62309	100	51	0	0	2478	2528	141	191	2e-20	101
Boli_TR76295_c1_g1	BX640594.5/3905-3594	100	51	0	0	2478	2528	100	150	2e-20	101
Boli_TR76295_c1_g1	AASC01132137.1/320-597	100	51	0	0	2478	2528	100	150	2e-20	101
Boli_TR76295_c1_g1	AASC01011789.1/607-290	100	51	0	0	2478	2528	88	138	2e-20	101
Boli_TR76295_c1_g1	AAFR03031762.1/56781-56458	100	51	0	0	2478	2528	101	151	2e-20	101
Boli_TR73395_c0_g1	CT867952.8/38749-38424	94.03	67	4	0	5578	5644	133	199	5e-20	101
Boli_TR73256_c0_g1	AC152978.1/138521-138626	92.96	71	5	0	2611	2681	2	72	2e-20	101
Boli_TR73256_c0_g1	AANN01761130.1/719-811	92.96	71	5	0	2611	2681	12	82	2e-20	101
Boli_TR73256_c0_g1	AAEX02009853.1/29458-29370	92.96	71	5	0	2611	2681	5	75	2e-20	101
Boli_TR73228_c0_g1	AANN01791708.1/669-492	100	51	0	0	925	975	7	57	8e-21	101
Boli_TR73228_c0_g1	AANN01708362.1/5507-5306	100	51	0	0	925	975	3	53	8e-21	101
Boli_TR73228_c0_g1	AANN01574863.1/480-263	100	51	0	0	925	975	3	53	8e-21	101
Boli_TR73228_c0_g1	AANN01559177.1/192-370	100	51	0	0	925	975	11	61	8e-21	101
Boli_TR73228_c0_g1	AANN01224395.1/6473-6650	100	51	0	0	925	975	3	53	8e-21	101
Boli_TR70889_c0_g1	csi-MIR396c	100	51	0	0	214	264	39	89	2e-21	101
Boli_TR70558_c0_g1	tgu-let-7a-1	94.03	67	4	0	934	1000	26	92	8e-21	101
Boli_TR68469_c0_g1	AAGW01178630.1/7111-7246	100	51	0	0	1249	1299	84	134	1e-20	101
Boli_TR64489_c0_g1	CAAK03046391.1/24547-24745	100	51	0	0	1372	1422	74	124	1e-20	101
Boli_TR58452_c0_g2	X66687.1/42-580	92.41	79	5	1	204	282	449	526	2e-21	101
Boli_TR58452_c0_g1	X66687.1/42-580	92.41	79	5	1	204	282	449	526	2e-21	101
Boli_TR55208_c0_g1	AAWZ01023716.1/78675-78473	100	51	0	0	1171	1221	38	88	1e-20	101
Boli_TR55208_c0_g1	AAWZ01020594.1/10966-10775	100	51	0	0	1171	1221	38	88	1e-20	101
Boli_TR55208_c0_g1	AAWT01002994.1/625-1075	100	51	0	0	1171	1221	171	221	1e-20	101
Boli_TR49746_c2_g1	AANN01048515.1/365-673	100	51	0	0	909	959	231	281	8e-21	101
Boli_TR49746_c2_g1	AACN010282872.1/681-512	98.18	55	1	0	906	960	65	119	8e-21	101
Boli_TR39869_c0_g1	AAEX02033796.1/191290-191453	100	51	0	0	1736	1786	89	139	2e-20	101
Boli_TR39869_c0_g1	AACN010282872.1/681-512	100	51	0	0	1736	1786	54	104	2e-20	101
Boli_TR29777_c0_g1	AANN01791708.1/669-492	100	51	0	0	606	656	5	55	6e-21	101
Boli_TR29777_c0_g1	AANN01708362.1/5507-5306	100	51	0	0	606	656	1	51	6e-21	101
Boli_TR29777_c0_g1	AANN01605445.1/1986-1823	100	51	0	0	606	656	21	71	6e-21	101
Boli_TR29777_c0_g1	AANN01574863.1/480-263	100	51	0	0	606	656	1	51	6e-21	101
Boli_TR29777_c0_g1	AANN01224395.1/6473-6650	100	51	0	0	606	656	1	51	6e-21	101
Boli_TR295989_c0_g1	AAEX02033796.1/191290-191453	100	51	0	0	402	452	89	139	4e-21	101
Boli_TR295989_c0_g1	AACN010282872.1/681-512	100	51	0	0	402	452	54	104	4e-21	101
Boli_TR261162_c0_g1	AANN01791708.1/669-492	100	51	0	0	251	301	10	60	2e-21	101
Boli_TR261162_c0_g1	AANN01708362.1/5507-5306	100	51	0	0	251	301	2	52	2e-21	101
Boli_TR261162_c0_g1	AANN01605445.1/1986-1823	100	51	0	0	251	301	22	72	2e-21	101
Boli_TR261162_c0_g1	AANN01574863.1/480-263	100	51	0	0	251	301	10	60	2e-21	101
Boli_TR261162_c0_g1	AANN01224395.1/6473-6650	100	51	0	0	251	301	2	52	2e-21	101
Boli_TR244315_c0_g1	AAWZ01002451.1/165349-165444	100	51	0	0	307	357	44	94	3e-21	101
Boli_TR234750_c0_g1	AACN010585016.1/208-50	89.66	87	9	0	184	270	69	155	2e-21	101
Boli_TR233833_c0_g1	AAWZ01002451.1/165349-165444	100	51	0	0	392	442	42	92	4e-21	101
Boli_TR233833_c0_g1	AAWT01002994.1/205-617	100	51	0	0	392	442	72	122	4e-21	101
Boli_TR233833_c0_g1	AAHY01447376.1/580-675	100	51	0	0	392	442	5	55	4e-21	101
Boli_TR213403_c0_g1	AAGT01648317.1/368-426	96.61	59	2	0	2	60	1	59	2e-21	101
Boli_TR197690_c0_g1	AAEX02033796.1/191290-191453	100	51	0	0	216	266	89	139	2e-21	101
Boli_TR197690_c0_g1	AACN010282872.1/681-512	100	51	0	0	216	266	54	104	2e-21	101
Boli_TR170624_c0_g1	CR407600.8/62626-62309	100	51	0	0	782	832	141	191	7e-21	101
Boli_TR170624_c0_g1	BX640594.5/3905-3594	100	51	0	0	782	832	100	150	7e-21	101
Boli_TR170624_c0_g1	AASC01132137.1/320-597	100	51	0	0	782	832	100	150	7e-21	101
Boli_TR170624_c0_g1	AASC01011789.1/607-290	100	51	0	0	782	832	88	138	7e-21	101
Boli_TR170624_c0_g1	AAFR03031762.1/56781-56458	100	51	0	0	782	832	101	151	7e-21	101
Boli_TR16319_c0_g1	AAWZ01024557.1/45328-45208	100	51	0	0	1249	1299	2	52	1e-20	101
Boli_TR16319_c0_g1	AAWT01046488.1/643-1018	100	51	0	0	1249	1299	185	235	1e-20	101
Boli_TR16319_c0_g1	AAWT01002994.1/205-617	100	51	0	0	1249	1299	87	137	1e-20	101
Boli_TR162501_c0_g1	AAWZ01023716.1/78675-78473	100	51	0	0	250	300	40	90	2e-21	101
Boli_TR162501_c0_g1	AAWZ01020594.1/10966-10775	100	51	0	0	250	300	52	102	2e-21	101
Boli_TR162501_c0_g1	AAWZ01000604.1/92378-92087	100	51	0	0	250	300	183	233	2e-21	101
Boli_TR162501_c0_g1	AAWT01046488.1/643-1018	100	51	0	0	250	300	183	233	2e-21	101
Boli_TR162501_c0_g1	AAWT01002994.1/625-1075	100	51	0	0	250	300	163	213	2e-21	101
Boli_TR148918_c1_g1	ABBA01050729.1/39870-40066	89.01	91	10	0	33	123	107	197	4e-21	101
Boli_TR129867_c2_g2	CR751228.19/41156-41461	98.18	55	1	0	183	237	99	153	2e-21	101
Boli_TR129867_c2_g1	CR751228.19/41156-41461	98.18	55	1	0	672	726	99	153	6e-21	101
Boli_TR129859_c5_g1	AAWZ01029637.1/171208-171394	100	51	0	0	3894	3944	53	103	3e-20	101
Boli_TR129859_c5_g1	AASC01059473.1/578-674	100	51	0	0	3895	3945	40	90	3e-20	101
Boli_TR129063_c4_g1	CAAK03073310.1/222-317	100	51	0	0	1	51	45	95	2e-21	101
Boli_TR127108_c1_g2	AACN010282872.1/681-512	95.24	63	3	0	4439	4501	54	116	4e-20	101
Boli_TR126571_c0_g2	AACN010282872.1/681-512	98.18	55	1	0	2580	2634	48	102	2e-20	101
Boli_TR125565_c1_g2	AAWZ01002451.1/165349-165444	100	51	0	0	309	359	38	88	3e-21	101
Boli_TR125565_c1_g2	AAWZ01000604.1/92378-92087	100	51	0	0	309	359	192	242	3e-21	101
Boli_TR125565_c1_g2	AASC01027336.1/650-745	100	51	0	0	309	359	41	91	3e-21	101
Boli_TR125565_c1_g2	AAHY01447376.1/580-675	100	51	0	0	309	359	15	65	3e-21	101
Boli_TR124909_c0_g1	CAAK03019327.1/738-432	95.24	63	3	0	7485	7547	116	178	6e-20	101
Boli_TR124909_c0_g1	AASC01132137.1/320-597	92.96	71	5	0	7477	7547	112	182	6e-20	101
Boli_TR124530_c0_g4	eca-mir-8915	85.37	123	18	0	69	191	17	139	2e-21	101
Boli_TR124413_c0_g1	CT573211.15/9119-9354	100	51	0	0	1	51	113	163	1e-20	101
Boli_TR124413_c0_g1	CAAK03063726.1/10004-10167	100	51	0	0	1	51	105	155	1e-20	101
Boli_TR124413_c0_g1	BX000522.11/131765-131932	100	51	0	0	1	51	53	103	1e-20	101
Boli_TR124413_c0_g1	AACY022492155.1/40-210	100	51	0	0	1	51	4	54	1e-20	101
Boli_TR124413_c0_g1	AACY020093902.1/968-1153	100	51	0	0	1	51	4	54	1e-20	101
Boli_TR123776_c0_g1	AAEX02030747.1/3829-4026	100	51	0	0	2999	3049	75	125	3e-20	101
Boli_TR123776_c0_g1	AAEX02030710.1/51824-51567	100	51	0	0	2999	3049	136	186	3e-20	101
Boli_TR123776_c0_g1	AAEX02006357.1/18478-18743	100	51	0	0	2999	3049	130	180	3e-20	101
Boli_TR123776_c0_g1	AACN011026452.1/277-475	100	51	0	0	2999	3049	74	124	3e-20	101
Boli_TR123776_c0_g1	AACN010147828.1/891-592	100	51	0	0	2999	3049	41	91	3e-20	101
Boli_TR123287_c0_g1	AACN010282872.1/681-512	100	51	0	0	2079	2129	55	105	2e-20	101
Boli_TR123287_c0_g1	AABR03113451.1/50360-50224	100	51	0	0	2079	2129	28	78	2e-20	101
Boli_TR122541_c3_g5	AASC01059473.1/578-674	100	51	0	0	1003	1053	37	87	9e-21	101
Boli_TR121453_c1_g3	AAWT01002994.1/205-617	100	51	0	0	2363	2413	89	139	4e-20	101
Boli_TR121435_c0_g1	ABAV01047284.1/1526-288	98.18	55	1	0	1	55	128	182	2e-20	101
Boli_TR121435_c0_g1	AAWZ01002451.1/165349-165444	98.18	55	1	0	1	55	36	90	2e-20	101
Boli_TR121435_c0_g1	AASC01027336.1/650-745	98.18	55	1	0	1	55	39	93	2e-20	101
Boli_TR121435_c0_g1	AAHY01447376.1/580-675	98.18	55	1	0	1	55	13	67	2e-20	101
Boli_TR121191_c0_g1	CAAK03019327.1/738-432	94.03	67	4	0	1516	1582	114	180	1e-20	101
Boli_TR120786_c4_g1	AAWZ01019378.1/126945-126801	100	51	0	0	634	684	91	141	6e-21	101
Boli_TR120427_c7_g1	AAWZ01037287.1/75733-75407	100	51	0	0	1609	1659	110	160	1e-20	101
Boli_TR117876_c1_g2	CT867952.8/38749-38424	98.18	55	1	0	1	55	125	179	9e-21	101
Boli_TR117876_c1_g2	CAAK03029673.1/5633-5306	98.18	55	1	0	1	55	160	214	9e-21	101
Boli_TR117774_c0_g1	AAEX02033796.1/191290-191453	100	51	0	0	1	51	89	139	2e-20	101
Boli_TR117774_c0_g1	AACN010282872.1/681-512	100	51	0	0	1	51	54	104	2e-20	101
Boli_TR117624_c0_g2	BX640473.9/27241-27327	100	51	0	0	1526	1576	1	51	1e-20	101
Boli_TR113649_c0_g2	AAFR03000416.1/10033-10447	87.18	117	11	2	1104	1220	122	234	1e-20	101
Boli_TR113003_c0_g2	CT867952.8/38749-38424	92	75	6	0	5	79	88	162	6e-21	101
Boli_TR113003_c0_g2	CR388419.13/77550-77235	92	75	6	0	5	79	103	177	6e-21	101
Boli_TR113003_c0_g2	AASC01132137.1/320-597	92	75	6	0	5	79	82	156	6e-21	101
Boli_TR111817_c1_g1	CT867952.8/38749-38424	100	51	0	0	1051	1101	151	201	9e-21	101
Boli_TR111817_c1_g1	CR812943.11/46323-46017	100	51	0	0	1051	1101	121	171	9e-21	101
Boli_TR111817_c1_g1	CAAK03060886.1/10618-10935	100	51	0	0	1051	1101	181	231	9e-21	101
Boli_TR111817_c1_g1	BX321875.7/67446-67756	100	51	0	0	1051	1101	35	85	9e-21	101
Boli_TR111817_c1_g1	AAEX02032126.1/153997-153903	100	51	0	0	1051	1101	38	88	9e-21	101
Boli_TR111201_c0_g2	CAAK03046391.1/24547-24745	100	51	0	0	1	51	74	124	9e-21	101
Boli_TR109090_c0_g1	AAWZ01023716.1/78675-78473	100	51	0	0	639	689	38	88	6e-21	101
Boli_TR109090_c0_g1	AAWZ01020594.1/10966-10775	100	51	0	0	639	689	38	88	6e-21	101
Boli_TR109090_c0_g1	AAWT01002994.1/625-1075	100	51	0	0	639	689	171	221	6e-21	101
Boli_TR101503_c0_g1	AAOE01000002.1/198805-198958	95.24	63	3	0	2	64	1	63	2e-21	101
Boli_TR95590_c0_g1	AAWZ01002451.1/165349-165444	100	50	0	0	346	395	41	90	1e-20	99.6
Boli_TR95590_c0_g1	AAWZ01000604.1/92378-92087	100	50	0	0	346	395	184	233	1e-20	99.6
Boli_TR95590_c0_g1	AASC01059473.1/578-674	100	50	0	0	346	395	41	90	1e-20	99.6
Boli_TR95590_c0_g1	AASC01027336.1/650-745	100	50	0	0	346	395	44	93	1e-20	99.6
Boli_TR95590_c0_g1	AAHY01447376.1/580-675	100	50	0	0	346	395	10	59	1e-20	99.6
Boli_TR86758_c8_g1	CR513790.9/137870-138191	100	50	0	0	1	50	104	153	1e-19	99.6
Boli_TR86758_c8_g1	AAKN01422363.1/827-1102	98.15	54	1	0	1	54	62	115	1e-19	99.6
Boli_TR85521_c1_g1	AAWZ01002451.1/165349-165444	100	50	0	0	3509	3558	41	90	1e-19	99.6
Boli_TR85521_c1_g1	AAWZ01000604.1/92378-92087	100	50	0	0	3509	3558	184	233	1e-19	99.6
Boli_TR85521_c1_g1	AASC01059473.1/578-674	100	50	0	0	3509	3558	41	90	1e-19	99.6
Boli_TR85521_c1_g1	AASC01027336.1/650-745	100	50	0	0	3509	3558	44	93	1e-19	99.6
Boli_TR85521_c1_g1	AAHY01447376.1/580-675	100	50	0	0	3509	3558	10	59	1e-19	99.6
Boli_TR82357_c0_g2	AAWZ01019378.1/126945-126801	100	50	0	0	1	50	82	131	8e-21	99.6
Boli_TR81504_c3_g6	AAOB01000009.1/92258-92367	91.11	90	6	2	161	248	21	110	8e-21	99.6
Boli_TR81050_c0_g3	AAWZ01002451.1/165349-165444	100	50	0	0	1	50	40	89	1e-20	99.6
Boli_TR81050_c0_g3	AAWZ01000604.1/92378-92087	100	50	0	0	1	50	185	234	1e-20	99.6
Boli_TR81050_c0_g3	AASC01059473.1/578-674	100	50	0	0	1	50	42	91	1e-20	99.6
Boli_TR81050_c0_g3	AASC01027336.1/650-745	100	50	0	0	1	50	43	92	1e-20	99.6
Boli_TR81050_c0_g3	AAHY01447376.1/580-675	100	50	0	0	1	50	11	60	1e-20	99.6
Boli_TR80365_c2_g12	ABDC01638613.1/510-404	96.55	58	2	0	787	844	45	102	5e-20	99.6
Boli_TR80365_c2_g12	AAQQ01709784.1/782-893	96.55	58	2	0	787	844	50	107	5e-20	99.6
Boli_TR80365_c2_g12	AAPE01017451.1/2868-2971	96.55	58	2	0	787	844	42	99	5e-20	99.6
Boli_TR80365_c2_g12	AAFC03096672.1/49187-49292	96.55	58	2	0	787	844	44	101	5e-20	99.6
Boli_TR80365_c2_g11	ABDC01638613.1/510-404	96.55	58	2	0	1022	1079	45	102	6e-20	99.6
Boli_TR80365_c2_g11	AAQQ01709784.1/782-893	96.55	58	2	0	1022	1079	50	107	6e-20	99.6
Boli_TR80365_c2_g11	AAPE01017451.1/2868-2971	96.55	58	2	0	1022	1079	42	99	6e-20	99.6
Boli_TR80365_c2_g11	AAFC03096672.1/49187-49292	96.55	58	2	0	1022	1079	44	101	6e-20	99.6
Boli_TR79901_c0_g1	AJ306562.1/1-220	100	50	0	0	2960	3009	41	90	1e-19	99.6
Boli_TR79901_c0_g1	AANN01812526.1/3824-4140	100	50	0	0	2960	3009	264	313	1e-19	99.6
Boli_TR79896_c0_g1	AAWZ01002451.1/165349-165444	100	50	0	0	1	50	40	89	1e-19	99.6
Boli_TR79896_c0_g1	AAWZ01000604.1/92378-92087	100	50	0	0	1	50	185	234	1e-19	99.6
Boli_TR79896_c0_g1	AASC01059473.1/578-674	100	50	0	0	1	50	42	91	1e-19	99.6
Boli_TR79896_c0_g1	AASC01027336.1/650-745	100	50	0	0	1	50	43	92	1e-19	99.6
Boli_TR79896_c0_g1	AAHY01447376.1/580-675	100	50	0	0	1	50	11	60	1e-19	99.6
Boli_TR78837_c0_g1	CR847870.16/222544-222262	98.15	54	1	0	810	863	137	190	2e-19	99.6
Boli_TR76888_c0_g1	CR407600.8/62626-62309	100	50	0	0	2280	2329	140	189	8e-20	99.6
Boli_TR76888_c0_g1	CAAK03029673.1/5633-5306	98.15	54	1	0	2276	2329	104	157	8e-20	99.6
Boli_TR75978_c0_g3	EF432791.1/888-1357	92.86	70	5	0	184	253	27	96	8e-21	99.6
Boli_TR75195_c0_g1	CAAK03046391.1/24547-24745	96.55	58	2	0	877	934	43	100	3e-20	99.6
Boli_TR74707_c0_g1	AAEX02014484.1/89633-89352	100	50	0	0	1030	1079	155	204	4e-20	99.6
Boli_TR70661_c0_g1	CR513790.9/137870-138191	100	50	0	0	1	50	236	285	2e-20	99.6
Boli_TR70661_c0_g1	AC107741.15/141687-141974	100	50	0	0	1	50	57	106	2e-20	99.6
Boli_TR70661_c0_g1	AAQQ01707766.1/4933-4845	100	50	0	0	1	50	31	80	2e-20	99.6
Boli_TR70661_c0_g1	AANG01189348.1/577-489	100	50	0	0	1	50	27	76	2e-20	99.6
Boli_TR69671_c1_g1	CAAK03029673.1/5633-5306	98.15	54	1	0	1	54	102	155	5e-20	99.6
Boli_TR69671_c1_g1	AJ306562.1/1-220	100	50	0	0	1	50	40	89	5e-20	99.6
Boli_TR55993_c0_g1	AAWZ01002451.1/165349-165444	100	50	0	0	1194	1243	41	90	4e-20	99.6
Boli_TR55993_c0_g1	AAWZ01000604.1/92378-92087	100	50	0	0	1194	1243	184	233	4e-20	99.6
Boli_TR55993_c0_g1	AASC01059473.1/578-674	100	50	0	0	1194	1243	41	90	4e-20	99.6
Boli_TR55993_c0_g1	AASC01027336.1/650-745	100	50	0	0	1194	1243	44	93	4e-20	99.6
Boli_TR55993_c0_g1	AAHY01447376.1/580-675	100	50	0	0	1194	1243	10	59	4e-20	99.6
Boli_TR52357_c0_g1	AAWZ01002451.1/165349-165444	100	50	0	0	550	599	41	90	2e-20	99.6
Boli_TR52357_c0_g1	AAWZ01000604.1/92378-92087	100	50	0	0	550	599	184	233	2e-20	99.6
Boli_TR52357_c0_g1	AASC01059473.1/578-674	100	50	0	0	550	599	41	90	2e-20	99.6
Boli_TR52357_c0_g1	AASC01027336.1/650-745	100	50	0	0	550	599	44	93	2e-20	99.6
Boli_TR52357_c0_g1	AAHY01447376.1/580-675	100	50	0	0	550	599	10	59	2e-20	99.6
Boli_TR50735_c0_g1	CR407600.8/62626-62309	98.15	54	1	0	810	863	140	193	3e-20	99.6
Boli_TR4353_c0_g1	AAWZ01002451.1/165349-165444	100	50	0	0	1169	1218	40	89	4e-20	99.6
Boli_TR4353_c0_g1	AAWZ01000604.1/92378-92087	100	50	0	0	1169	1218	185	234	4e-20	99.6
Boli_TR4353_c0_g1	AASC01059473.1/578-674	100	50	0	0	1169	1218	42	91	4e-20	99.6
Boli_TR4353_c0_g1	AASC01027336.1/650-745	100	50	0	0	1169	1218	43	92	4e-20	99.6
Boli_TR4353_c0_g1	AAHY01447376.1/580-675	100	50	0	0	1169	1218	11	60	4e-20	99.6
Boli_TR34178_c0_g1	csi-MIR396c	100	50	0	0	665	714	40	89	2e-20	99.6
Boli_TR314595_c0_g1	csi-MIR396c	100	50	0	0	208	257	52	101	9e-21	99.6
Boli_TR284057_c0_g3	BX640594.5/3905-3594	100	50	0	0	784	833	100	149	3e-20	99.6
Boli_TR284057_c0_g3	AL929330.14/78407-78082	100	50	0	0	784	833	115	164	3e-20	99.6
Boli_TR284057_c0_g3	AASC01132137.1/320-597	100	50	0	0	784	833	100	149	3e-20	99.6
Boli_TR284057_c0_g3	AASC01011789.1/607-290	100	50	0	0	784	833	88	137	3e-20	99.6
Boli_TR284057_c0_g3	AAFR03031762.1/56781-56458	100	50	0	0	784	833	101	150	3e-20	99.6
Boli_TR281645_c0_g1	AASC01144787.1/1004-1093	100	50	0	0	798	847	4	53	3e-20	99.6
Boli_TR281645_c0_g1	AASC01075391.1/122-217	100	50	0	0	798	847	1	50	3e-20	99.6
Boli_TR281645_c0_g1	AASC01025610.1/684-779	100	50	0	0	798	847	1	50	3e-20	99.6
Boli_TR281645_c0_g1	AACY023053320.1/272-367	100	50	0	0	798	847	1	50	3e-20	99.6
Boli_TR281645_c0_g1	AACY020567136.1/621-716	100	50	0	0	798	847	47	96	3e-20	99.6
Boli_TR280166_c0_g1	CR751228.19/41156-41461	100	50	0	0	281	330	105	154	1e-20	99.6
Boli_TR26344_c1_g1	AAWZ01019378.1/126945-126801	100	50	0	0	7	56	93	142	9e-21	99.6
Boli_TR257799_c0_g1	CAAK03044987.1/10333-10428	100	50	0	0	26	75	43	92	5e-20	99.6
Boli_TR257799_c0_g1	AAWZ01002451.1/165349-165444	100	50	0	0	26	75	37	86	5e-20	99.6
Boli_TR257799_c0_g1	AASC01027336.1/650-745	100	50	0	0	26	75	40	89	5e-20	99.6
Boli_TR257799_c0_g1	AAHY01447376.1/580-675	100	50	0	0	26	75	17	66	5e-20	99.6
Boli_TR256996_c0_g1	AAWZ01002451.1/165349-165444	100	50	0	0	306	355	40	89	1e-20	99.6
Boli_TR256996_c0_g1	AAWZ01000604.1/92378-92087	100	50	0	0	306	355	185	234	1e-20	99.6
Boli_TR256996_c0_g1	AASC01059473.1/578-674	100	50	0	0	306	355	42	91	1e-20	99.6
Boli_TR256996_c0_g1	AASC01027336.1/650-745	100	50	0	0	306	355	43	92	1e-20	99.6
Boli_TR256996_c0_g1	AAHY01447376.1/580-675	100	50	0	0	306	355	11	60	1e-20	99.6
Boli_TR246879_c0_g1	csi-MIR396c	100	50	0	0	180	229	42	91	7e-21	99.6
Boli_TR226127_c0_g1	AAHX01034128.1/7065-7361	100	50	0	0	293	342	248	297	1e-20	99.6
Boli_TR220663_c0_g1	AAWZ01002451.1/165349-165444	100	50	0	0	207	256	45	94	8e-21	99.6
Boli_TR220035_c0_g1	AANN01791708.1/669-492	95.71	70	1	2	286	355	4	71	1e-20	99.6
Boli_TR220035_c0_g1	AANN01580289.1/571-371	98.28	58	0	1	300	357	18	74	1e-20	99.6
Boli_TR220035_c0_g1	AANN01224395.1/6473-6650	98.28	58	0	1	300	357	2	58	1e-20	99.6
Boli_TR220035_c0_g1	AAEX02013114.1/21139-20987	98.28	58	0	1	300	357	92	148	1e-20	99.6
Boli_TR215799_c0_g1	csi-MIR396c	100	50	0	0	271	320	42	91	1e-20	99.6
Boli_TR151875_c0_g1	CR751548.7/21407-21502	100	50	0	0	389	438	21	70	1e-20	99.6
Boli_TR131480_c0_g1	AANT01236660.1/1561-1922	86.36	110	15	0	47	156	227	336	1e-20	99.6
Boli_TR129228_c0_g1	AAWZ01032857.1/21385-21552	100	50	0	0	25	74	54	103	3e-20	99.6
Boli_TR129128_c1_g1	gga-mir-29a	89.53	86	9	0	4523	4608	3	88	2e-19	99.6
Boli_TR128657_c0_g2	CT867952.8/38749-38424	98.15	54	1	0	3938	3991	145	198	1e-19	99.6
Boli_TR128657_c0_g2	CAAK03060886.1/10618-10935	98.15	54	1	0	3938	3991	25	78	1e-19	99.6
Boli_TR128657_c0_g2	AAEX02032126.1/153997-153903	98.15	54	1	0	3938	3991	32	85	1e-19	99.6
Boli_TR128657_c0_g1	CT867952.8/38749-38424	98.15	54	1	0	243	296	145	198	1e-20	99.6
Boli_TR128657_c0_g1	CAAK03060886.1/10618-10935	98.15	54	1	0	243	296	25	78	1e-20	99.6
Boli_TR128657_c0_g1	AAEX02032126.1/153997-153903	98.15	54	1	0	243	296	32	85	1e-20	99.6
Boli_TR128572_c0_g1	CAAK03073310.1/222-317	100	50	0	0	1	50	45	94	2e-19	99.6
Boli_TR125773_c0_g1	AAWT01046488.1/643-1018	100	50	0	0	1	50	188	237	9e-21	99.6
Boli_TR125340_c1_g2	AAWZ01002451.1/165349-165444	100	50	0	0	1	50	40	89	8e-20	99.6
Boli_TR125340_c1_g2	AAWZ01000604.1/92378-92087	100	50	0	0	1	50	185	234	8e-20	99.6
Boli_TR125340_c1_g2	AASC01059473.1/578-674	100	50	0	0	1	50	42	91	8e-20	99.6
Boli_TR125340_c1_g2	AASC01027336.1/650-745	100	50	0	0	1	50	43	92	8e-20	99.6
Boli_TR125340_c1_g2	AAHY01447376.1/580-675	100	50	0	0	1	50	11	60	8e-20	99.6
Boli_TR125156_c3_g1	AAWZ01002451.1/165349-165444	100	50	0	0	3039	3088	40	89	1e-19	99.6
Boli_TR125156_c3_g1	AAWZ01000604.1/92378-92087	100	50	0	0	3039	3088	185	234	1e-19	99.6
Boli_TR125156_c3_g1	AASC01059473.1/578-674	100	50	0	0	3039	3088	42	91	1e-19	99.6
Boli_TR125156_c3_g1	AASC01027336.1/650-745	100	50	0	0	3039	3088	43	92	1e-19	99.6
Boli_TR125156_c3_g1	AAHY01447376.1/580-675	100	50	0	0	3039	3088	11	60	1e-19	99.6
Boli_TR125054_c0_g1	AAWZ01002451.1/165349-165444	100	50	0	0	4609	4658	41	90	2e-19	99.6
Boli_TR125054_c0_g1	AAWZ01000604.1/92378-92087	100	50	0	0	4609	4658	184	233	2e-19	99.6
Boli_TR125054_c0_g1	AASC01059473.1/578-674	100	50	0	0	4609	4658	41	90	2e-19	99.6
Boli_TR125054_c0_g1	AASC01027336.1/650-745	100	50	0	0	4609	4658	44	93	2e-19	99.6
Boli_TR125054_c0_g1	AAHY01447376.1/580-675	100	50	0	0	4609	4658	10	59	2e-19	99.6
Boli_TR122864_c1_g2	eca-mir-8915	93.94	66	4	0	11	76	17	82	1e-20	99.6
Boli_TR122864_c1_g1	eca-mir-8915	93.94	66	4	0	11	76	17	82	8e-21	99.6
Boli_TR122192_c14_g1	CAAK03046391.1/24547-24745	100	50	0	0	28	77	76	125	2e-20	99.6
Boli_TR122192_c14_g1	AAWZ01029637.1/171208-171394	100	50	0	0	28	77	56	105	2e-20	99.6
Boli_TR122002_c3_g2	AACN010282872.1/681-512	98.15	54	1	0	352	405	53	106	1e-20	99.6
Boli_TR119473_c0_g1	CT867952.8/38749-38424	100	50	0	0	434	483	150	199	2e-20	99.6
Boli_TR119473_c0_g1	CAAK03060886.1/10618-10935	100	50	0	0	434	483	180	229	2e-20	99.6
Boli_TR119473_c0_g1	AAQQ01446383.1/217-135	100	50	0	0	434	483	11	60	2e-20	99.6
Boli_TR119473_c0_g1	AAEX02032126.1/153997-153903	100	50	0	0	434	483	37	86	2e-20	99.6
Boli_TR119473_c0_g1	AABR03119131.1/21130-20929	100	50	0	0	434	483	105	154	2e-20	99.6
Boli_TR100306_c0_g1	AACN010282872.1/681-512	98.15	54	1	0	237	290	53	106	9e-21	99.6
Boli_TR85935_c0_g1	AADG05007293.1/16348-16670	100	49	0	0	1941	1989	100	148	3e-19	97.6
Boli_TR85924_c0_g2	ABDC01189027.1/2314-1992	100	49	0	0	843	891	264	312	1e-19	97.6
Boli_TR85924_c0_g2	ABBA01037423.1/18596-18873	100	49	0	0	843	891	74	122	1e-19	97.6
Boli_TR85924_c0_g2	AASC01132137.1/320-597	100	49	0	0	843	891	83	131	1e-19	97.6
Boli_TR85924_c0_g2	AASC01011789.1/607-290	100	49	0	0	843	891	85	133	1e-19	97.6
Boli_TR85924_c0_g2	AAFR03031762.1/56781-56458	100	49	0	0	843	891	96	144	1e-19	97.6
Boli_TR84981_c1_g1	AAWZ01024557.1/45328-45208	96.49	57	2	0	1	57	1	57	2e-19	97.6
Boli_TR84981_c1_g1	AAWT01002994.1/205-617	96.49	57	2	0	1	57	82	138	2e-19	97.6
Boli_TR84798_c1_g2	BX640594.5/3905-3594	98.11	53	1	0	7	59	37	89	7e-20	97.6
Boli_TR84798_c1_g2	AAWZ01016650.1/53372-53568	100	49	0	0	1	49	112	160	7e-20	97.6
Boli_TR84798_c1_g2	AAPE01476018.1/406-522	98.11	53	1	0	1	53	52	104	7e-20	97.6
Boli_TR84269_c4_g2	AASC01059473.1/578-674	100	49	0	0	1	49	39	87	2e-19	97.6
Boli_TR82606_c1_g2	CR751228.19/41156-41461	92.75	69	5	0	3234	3302	87	155	5e-19	97.6
Boli_TR82085_c3_g1	ABBA01037423.1/18596-18873	100	49	0	0	744	792	40	88	1e-19	97.6
Boli_TR82085_c3_g1	AASC01132137.1/320-597	100	49	0	0	744	792	49	97	1e-19	97.6
Boli_TR82085_c3_g1	AASC01073001.1/736-415	100	49	0	0	744	792	72	120	1e-19	97.6
Boli_TR82085_c3_g1	AARH01005356.1/60146-59833	100	49	0	0	744	792	61	109	1e-19	97.6
Boli_TR82085_c3_g1	AABR03120062.1/23525-23819	100	49	0	0	744	792	68	116	1e-19	97.6
Boli_TR80731_c1_g4	Z49896.1/2359-2452	92.21	77	5	1	72	148	19	94	5e-20	97.6
Boli_TR80731_c1_g1	Z49896.1/2359-2452	92.21	77	5	1	72	148	19	94	3e-20	97.6
Boli_TR80118_c0_g1	CAAK03044987.1/10333-10428	100	49	0	0	1	49	47	95	1e-19	97.6
Boli_TR79109_c1_g2	AAWZ01019378.1/126945-126801	100	49	0	0	1	49	91	139	3e-20	97.6
Boli_TR77362_c0_g2	AAWZ01029637.1/171208-171394	100	49	0	0	1	49	53	101	2e-19	97.6
Boli_TR77362_c0_g2	AAWZ01014951.1/181293-181416	100	49	0	0	1	49	62	110	2e-19	97.6
Boli_TR72596_c0_g1	ppy-mir-3661	92.75	69	5	0	397	465	38	106	3e-19	97.6
Boli_TR70951_c0_g1	CAAK03073310.1/222-317	100	49	0	0	904	952	43	91	1e-19	97.6
Boli_TR70951_c0_g1	CAAK03044987.1/10333-10428	100	49	0	0	904	952	43	91	1e-19	97.6
Boli_TR70951_c0_g1	AAWZ01002451.1/165349-165444	100	49	0	0	904	952	37	85	1e-19	97.6
Boli_TR70951_c0_g1	AASC01027336.1/650-745	100	49	0	0	904	952	40	88	1e-19	97.6
Boli_TR70951_c0_g1	AAHY01447376.1/580-675	100	49	0	0	904	952	18	66	1e-19	97.6
Boli_TR64138_c0_g2	AACN010585016.1/208-50	89.47	95	6	2	2	96	69	159	4e-20	97.6
Boli_TR55178_c0_g1	AAEX02016079.1/234134-234322	100	49	0	0	446	494	63	111	6e-20	97.6
Boli_TR46712_c0_g1	CAAK03073310.1/222-317	98.11	53	1	0	15	67	29	81	7e-20	97.6
Boli_TR46712_c0_g1	AAWZ01025696.1/66896-66991	98.11	53	1	0	15	67	32	84	7e-20	97.6
Boli_TR37199_c0_g1	AAWZ01024557.1/45328-45208	96.49	57	2	0	8	64	3	59	8e-20	97.6
Boli_TR37199_c0_g1	AAWZ01000604.1/92378-92087	96.49	57	2	0	6	62	186	242	8e-20	97.6
Boli_TR37199_c0_g1	AAHY01447376.1/580-675	96.49	57	2	0	6	62	9	65	8e-20	97.6
Boli_TR31551_c1_g1	AAGW01178630.1/7111-7246	98.11	53	1	0	303	355	78	130	5e-20	97.6
Boli_TR30042_c0_g1	CAAK03046391.1/24547-24745	100	49	0	0	447	495	77	125	6e-20	97.6
Boli_TR30042_c0_g1	AAWZ01029637.1/171208-171394	100	49	0	0	447	495	57	105	6e-20	97.6
Boli_TR26601_c0_g1	AANN01048515.1/365-673	100	49	0	0	299	347	235	283	4e-20	97.6
Boli_TR26101_c0_g1	CR392344.7/113577-113891	100	49	0	0	226	274	61	109	3e-20	97.6
Boli_TR24971_c0_g2	AAWZ01025696.1/66896-66991	98.11	53	1	0	12	64	35	87	2e-19	97.6
Boli_TR24971_c0_g2	AAWZ01002451.1/165349-165444	98.11	53	1	0	12	64	26	78	2e-19	97.6
Boli_TR24971_c0_g2	AASC01027336.1/650-745	98.11	53	1	0	12	64	29	81	2e-19	97.6
Boli_TR24971_c0_g2	AASC01007707.1/1578-1673	98.11	53	1	0	12	64	16	68	2e-19	97.6
Boli_TR24971_c0_g2	AAHY01447376.1/580-675	98.11	53	1	0	12	64	25	77	2e-19	97.6
Boli_TR247001_c0_g1	AANN01374831.1/4566-4780	100	49	0	0	262	310	5	53	4e-20	97.6
Boli_TR21918_c0_g2	CAAK03029673.1/5633-5306	88.17	93	11	0	293	385	109	201	5e-20	97.6
Boli_TR21918_c0_g2	AASC01132137.1/320-597	88.17	93	11	0	293	385	102	194	5e-20	97.6
Boli_TR206931_c0_g1	AAKO01013418.1/1767-1543	89.41	85	9	0	397	481	18	102	6e-20	97.6
Boli_TR206387_c0_g1	AAWZ01000604.1/92378-92087	98.11	53	1	0	671	723	181	233	1e-19	97.6
Boli_TR206387_c0_g1	AAWT01046488.1/643-1018	98.11	53	1	0	671	723	181	233	1e-19	97.6
Boli_TR206387_c0_g1	AAWT01002994.1/625-1075	100	49	0	0	675	723	162	210	1e-19	97.6
Boli_TR185493_c0_g1	AAEX02033796.1/191290-191453	98.11	53	1	0	511	563	83	135	7e-20	97.6
Boli_TR185493_c0_g1	AACN010268925.1/1232-1075	98.11	53	1	0	511	563	81	133	7e-20	97.6
Boli_TR175571_c0_g1	ABAV01047284.1/1526-288	100	49	0	0	3	51	126	174	3e-20	97.6
Boli_TR175571_c0_g1	AAWZ01024557.1/45328-45208	100	49	0	0	3	51	10	58	3e-20	97.6
Boli_TR173715_c0_g1	AANT01210771.1/7690-8001	90.12	81	8	0	485	565	210	290	7e-20	97.6
Boli_TR144642_c0_g1	AASC01073001.1/736-415	93.85	65	4	0	443	507	133	197	7e-20	97.6
Boli_TR128652_c3_g1	BX640594.5/3905-3594	95.08	61	3	0	3266	3326	105	165	4e-19	97.6
Boli_TR128652_c3_g1	BX005225.20/132378-132061	100	49	0	0	3278	3326	97	145	4e-19	97.6
Boli_TR128652_c3_g1	AL974313.6/171109-170796	98.11	53	1	0	3274	3326	132	184	4e-19	97.6
Boli_TR126184_c0_g1	CAAK03073310.1/222-317	100	49	0	0	1	49	43	91	2e-19	97.6
Boli_TR126184_c0_g1	CAAK03044987.1/10333-10428	100	49	0	0	1	49	43	91	2e-19	97.6
Boli_TR126184_c0_g1	AAWZ01002451.1/165349-165444	100	49	0	0	1	49	37	85	2e-19	97.6
Boli_TR126184_c0_g1	AASC01027336.1/650-745	100	49	0	0	1	49	40	88	2e-19	97.6
Boli_TR126184_c0_g1	AAHY01447376.1/580-675	100	49	0	0	1	49	18	66	2e-19	97.6
Boli_TR124770_c0_g1	AAWT01002994.1/205-617	98.25	57	0	1	18	73	83	139	5e-19	97.6
Boli_TR124672_c1_g1	AAEX02032890.1/52480-52288	98.11	53	1	0	1	53	75	127	2e-19	97.6
Boli_TR124456_c0_g1	AANN01399265.1/1647-1333	100	49	0	0	894	942	239	287	1e-19	97.6
Boli_TR124429_c7_g1	AACN010643040.1/193-360	100	49	0	0	1	49	10	58	4e-19	97.6
Boli_TR122295_c0_g1	BX890603.17/14024-13736	100	49	0	0	2045	2093	117	165	3e-19	97.6
Boli_TR122295_c0_g1	AABR03121753.1/2319-2012	100	49	0	0	2043	2091	109	157	3e-19	97.6
Boli_TR121847_c1_g1	CT867952.8/38749-38424	100	49	0	0	1	49	182	230	7e-19	97.6
Boli_TR121847_c1_g1	CR847870.16/222544-222262	100	49	0	0	1	49	193	241	7e-19	97.6
Boli_TR121847_c1_g1	CAAK03016617.1/11368-11668	100	49	0	0	1	49	9	57	7e-19	97.6
Boli_TR121847_c1_g1	BX294186.9/62754-62442	100	49	0	0	1	49	37	85	7e-19	97.6
Boli_TR121847_c1_g1	AASC01088646.1/272-574	100	49	0	0	1	49	213	261	7e-19	97.6
Boli_TR120789_c1_g1	AADB02401918.1/2979678-2979357	100	49	0	0	2769	2817	242	290	4e-19	97.6
Boli_TR120739_c0_g1	CAAK03060886.1/10618-10935	94.2	69	3	1	8	76	211	278	3e-19	97.6
Boli_TR119985_c0_g1	hsa-mir-4683	90.12	81	8	0	2408	2488	1	81	4e-19	97.6
Boli_TR119893_c1_g1	CR751228.19/41156-41461	100	49	0	0	28	76	91	139	2e-19	97.6
Boli_TR119135_c2_g3	AAGW01178630.1/7111-7246	100	49	0	0	1072	1120	84	132	1e-19	97.6
Boli_TR11799_c0_g1	AAWZ01032857.1/21385-21552	100	49	0	0	16	64	54	102	4e-20	97.6
Boli_TR11799_c0_g1	AAWZ01023716.1/78675-78473	100	49	0	0	17	65	38	86	4e-20	97.6
Boli_TR11799_c0_g1	AAWZ01020594.1/10966-10775	100	49	0	0	17	65	38	86	4e-20	97.6
Boli_TR11799_c0_g1	AAWT01002994.1/625-1075	100	49	0	0	17	65	173	221	4e-20	97.6
Boli_TR117876_c0_g1	CR513790.9/137870-138191	93.85	65	4	0	1	65	107	171	4e-19	97.6
Boli_TR117876_c0_g1	BX640594.5/3905-3594	93.85	65	4	0	1	65	89	153	4e-19	97.6
Boli_TR117876_c0_g1	BX005225.20/132378-132061	93.85	65	4	0	1	65	103	167	4e-19	97.6
Boli_TR117876_c0_g1	AL974313.6/171109-170796	93.85	65	4	0	1	65	102	166	4e-19	97.6
Boli_TR117876_c0_g1	AASC01132137.1/320-597	93.85	65	4	0	1	65	101	165	4e-19	97.6
Boli_TR117544_c2_g1	csi-MIR396c	100	49	0	0	1	49	35	83	1e-19	97.6
Boli_TR117544_c1_g2	CT025546.10/61849-62048	100	49	0	0	1	49	24	72	6e-20	97.6
Boli_TR117544_c1_g2	CAAK03040569.1/7295-7459	100	49	0	0	1	49	105	153	6e-20	97.6
Boli_TR115090_c0_g1	BAAF04120141.1/341-626	89.41	85	9	0	134	218	80	164	2e-19	97.6
Boli_TR114837_c4_g1	AAWZ01024557.1/45328-45208	96.49	57	2	0	619	675	2	58	9e-20	97.6
Boli_TR114837_c4_g1	AAWT01046488.1/643-1018	98.11	53	1	0	619	671	183	235	9e-20	97.6
Boli_TR114837_c4_g1	AAWT01002994.1/625-1075	98.11	53	1	0	620	672	162	214	9e-20	97.6
Boli_TR11445_c0_g1	BX120011.13/144459-144626	100	49	0	0	582	630	81	129	9e-20	97.6
Boli_TR11445_c0_g1	AASC01060891.1/1115-1258	98.11	53	1	0	583	635	48	100	9e-20	97.6
Boli_TR113855_c0_g1	ABAV01047284.1/1526-288	100	49	0	0	1603	1651	130	178	2e-19	97.6
Boli_TR113855_c0_g1	AAWZ01032857.1/21385-21552	100	49	0	0	1603	1651	51	99	2e-19	97.6
Boli_TR108249_c0_g1	ABBA01037423.1/18596-18873	100	49	0	0	459	507	32	80	7e-20	97.6
Boli_TR108249_c0_g1	AASC01132137.1/320-597	100	49	0	0	459	507	41	89	7e-20	97.6
Boli_TR108249_c0_g1	AASC01073001.1/736-415	100	49	0	0	459	507	64	112	7e-20	97.6
Boli_TR108249_c0_g1	AABR03120062.1/23525-23819	100	49	0	0	459	507	60	108	7e-20	97.6
Boli_TR108249_c0_g1	AABR03048700.1/17765-17451	100	49	0	0	459	507	53	101	7e-20	97.6
Boli_TR106977_c0_g1	CAAK03073310.1/222-317	100	49	0	0	1176	1224	45	93	2e-19	97.6
Boli_TR106977_c0_g1	AAWT01002994.1/205-617	100	49	0	0	1176	1224	71	119	2e-19	97.6
Boli_TR103778_c0_g1	AAEX02016079.1/234134-234322	100	49	0	0	205	253	63	111	3e-20	97.6
Boli_TR9659_c0_g1	AANN01007630.1/854-1032	95	60	3	0	278	337	10	69	2e-19	95.6
Boli_TR85878_c0_g1	AAWZ01019378.1/126945-126801	100	48	0	0	1	48	91	138	3e-18	95.6
Boli_TR85814_c2_g1	CAAK03044987.1/10333-10428	100	48	0	0	348	395	44	91	2e-19	95.6
Boli_TR85814_c2_g1	AAWZ01002451.1/165349-165444	100	48	0	0	348	395	38	85	2e-19	95.6
Boli_TR85814_c2_g1	AAWZ01000604.1/92378-92087	100	48	0	0	348	395	195	242	2e-19	95.6
Boli_TR85814_c2_g1	AASC01027336.1/650-745	100	48	0	0	348	395	41	88	2e-19	95.6
Boli_TR85814_c2_g1	AAHY01447376.1/580-675	100	48	0	0	348	395	18	65	2e-19	95.6
Boli_TR83979_c4_g3	gga-mir-3533	89.29	84	9	0	142	225	1	84	1e-19	95.6
Boli_TR82336_c1_g1	oha-let-7b	89.77	88	8	1	1130	1217	2	88	8e-19	95.6
Boli_TR82212_c0_g1	AAWZ01013830.1/160195-160290	100	48	0	0	2257	2304	27	74	1e-18	95.6
Boli_TR82122_c1_g2	CAAK03046391.1/24547-24745	98.08	52	1	0	286	337	46	97	2e-19	95.6
Boli_TR81751_c0_g1	AANG01019321.1/334-246	98.08	52	1	0	29	80	1	52	2e-18	95.6
Boli_TR77588_c0_g1	AANT01275416.1/17566-17264	100	48	0	0	14	61	256	303	2e-18	95.6
Boli_TR77588_c0_g1	AANN01048515.1/365-673	100	48	0	0	13	60	230	277	2e-18	95.6
Boli_TR77588_c0_g1	AAEX02033796.1/191290-191453	100	48	0	0	12	59	89	136	2e-18	95.6
Boli_TR77588_c0_g1	AACN010282872.1/681-512	100	48	0	0	12	59	54	101	2e-18	95.6
Boli_TR77588_c0_g1	AABR03113451.1/50360-50224	100	48	0	0	12	59	28	75	2e-18	95.6
Boli_TR77258_c1_g1	AAWZ01032857.1/21385-21552	100	48	0	0	653	700	55	102	4e-19	95.6
Boli_TR77165_c1_g1	CAAK03044987.1/10333-10428	100	48	0	0	1528	1575	44	91	8e-19	95.6
Boli_TR77165_c1_g1	AAWZ01002451.1/165349-165444	100	48	0	0	1528	1575	38	85	8e-19	95.6
Boli_TR77165_c1_g1	AAWZ01000604.1/92378-92087	100	48	0	0	1528	1575	195	242	8e-19	95.6
Boli_TR77165_c1_g1	AASC01027336.1/650-745	100	48	0	0	1528	1575	41	88	8e-19	95.6
Boli_TR77165_c1_g1	AAHY01447376.1/580-675	100	48	0	0	1528	1575	18	65	8e-19	95.6
Boli_TR76154_c1_g2	CT075928.10/25114-24809	100	48	0	0	1	48	45	92	3e-19	95.6
Boli_TR74905_c2_g1	AANN01399265.1/1647-1333	100	48	0	0	596	643	238	285	5e-19	95.6
Boli_TR73582_c0_g1	AAEX02030622.1/18965-18801	92	75	4	1	334	406	81	155	2e-19	95.6
Boli_TR70983_c0_g1	AAWT01002994.1/625-1075	98.08	52	1	0	150	201	159	210	1e-19	95.6
Boli_TR68616_c0_g1	CAAK03046391.1/24547-24745	100	48	0	0	683	730	77	124	4e-19	95.6
Boli_TR68616_c0_g1	AAWZ01029637.1/171208-171394	100	48	0	0	683	730	57	104	4e-19	95.6
Boli_TR66463_c0_g2	hsa-mir-4426	95	60	3	0	257	316	4	63	3e-19	95.6
Boli_TR66463_c0_g1	hsa-mir-4426	95	60	3	0	445	504	4	63	4e-19	95.6
Boli_TR57584_c1_g1	AAVX01087583.1/989-849	93.75	64	4	0	3	66	9	72	2e-19	95.6
Boli_TR57369_c0_g1	AANN01791708.1/669-492	100	48	0	0	1197	1244	3	50	7e-19	95.6
Boli_TR57369_c0_g1	AANN01634709.1/1544-1737	100	48	0	0	1197	1244	3	50	7e-19	95.6
Boli_TR57369_c0_g1	AANN01605445.1/1986-1823	100	48	0	0	1197	1244	19	66	7e-19	95.6
Boli_TR57369_c0_g1	AAEX02026285.1/5956-6108	100	48	0	0	1197	1244	88	135	7e-19	95.6
Boli_TR37651_c0_g1	AAWZ01032857.1/21385-21552	100	48	0	0	544	591	55	102	3e-19	95.6
Boli_TR310480_c0_g1	CAAK03046391.1/24547-24745	100	48	0	0	191	238	77	124	1e-19	95.6
Boli_TR310480_c0_g1	AAWZ01029637.1/171208-171394	100	48	0	0	191	238	57	104	1e-19	95.6
Boli_TR309915_c0_g1	AASC01166895.1/11936-11841	98.08	52	1	0	219	270	1	52	1e-19	95.6
Boli_TR305264_c0_g1	AAWZ01019378.1/126945-126801	100	48	0	0	248	295	91	138	1e-19	95.6
Boli_TR297967_c0_g1	AANN01807336.1/5474-5823	96.43	56	2	0	233	288	260	315	2e-19	95.6
Boli_TR296616_c0_g1	AAEX02033796.1/191290-191453	96.43	56	2	0	171	226	87	142	1e-19	95.6
Boli_TR296105_c0_g1	AAHY01532012.1/614-292	98.08	52	1	0	6	57	108	159	1e-19	95.6
Boli_TR290096_c0_g1	AANN01399265.1/1647-1333	98.08	52	1	0	186	237	232	283	1e-19	95.6
Boli_TR278111_c0_g1	CR407600.8/62626-62309	100	48	0	0	259	306	140	187	2e-19	95.6
Boli_TR278111_c0_g1	AANN01399265.1/1647-1333	100	48	0	0	259	306	240	287	2e-19	95.6
Boli_TR267041_c0_g1	AAWZ01009654.1/1352-1036	98.08	52	1	0	281	332	132	183	2e-19	95.6
Boli_TR26376_c0_g1	AANN01580289.1/571-371	100	48	0	0	927	974	16	63	5e-19	95.6
Boli_TR26376_c0_g1	AANN01190336.1/793-607	100	48	0	0	927	974	20	67	5e-19	95.6
Boli_TR26376_c0_g1	AAEX02014986.1/124158-124311	100	48	0	0	927	974	92	139	5e-19	95.6
Boli_TR26376_c0_g1	AAEX02012128.1/17317-17512	100	48	0	0	927	974	41	88	5e-19	95.6
Boli_TR262723_c0_g1	AAWZ01032857.1/21385-21552	100	48	0	0	438	485	55	102	3e-19	95.6
Boli_TR262355_c0_g1	AAEX02016079.1/234134-234322	100	48	0	0	262	309	63	110	2e-19	95.6
Boli_TR262355_c0_g1	AACN010282872.1/681-512	100	48	0	0	262	309	72	119	2e-19	95.6
Boli_TR262355_c0_g1	AABR03113451.1/50360-50224	100	48	0	0	262	309	26	73	2e-19	95.6
Boli_TR259249_c0_g1	ABAV01047284.1/1526-288	100	48	0	0	238	285	126	173	1e-19	95.6
Boli_TR259249_c0_g1	AAWZ01024557.1/45328-45208	100	48	0	0	238	285	11	58	1e-19	95.6
Boli_TR257538_c0_g1	AAWZ01019378.1/126945-126801	100	48	0	0	616	663	91	138	3e-19	95.6
Boli_TR257026_c0_g1	CAAK03046391.1/24547-24745	95	60	3	0	410	469	46	105	2e-19	95.6
Boli_TR257026_c0_g1	AAWZ01013830.1/160195-160290	100	48	0	0	422	469	27	74	2e-19	95.6
Boli_TR257026_c0_g1	AAWZ01002451.1/165349-165444	98.08	52	1	0	418	469	45	96	2e-19	95.6
Boli_TR25373_c0_g1	AANN01791708.1/669-492	100	48	0	0	3	50	13	60	4e-19	95.6
Boli_TR25373_c0_g1	AANN01708362.1/5507-5306	100	48	0	0	3	50	1	48	4e-19	95.6
Boli_TR25373_c0_g1	AANN01605445.1/1986-1823	100	48	0	0	3	50	21	68	4e-19	95.6
Boli_TR25373_c0_g1	AANN01559177.1/192-370	100	48	0	0	3	50	13	60	4e-19	95.6
Boli_TR25373_c0_g1	AANN01224395.1/6473-6650	100	48	0	0	3	50	1	48	4e-19	95.6
Boli_TR253594_c0_g1	AAWZ01024557.1/45328-45208	100	48	0	0	242	289	2	49	1e-19	95.6
Boli_TR253594_c0_g1	AAWT01046488.1/643-1018	100	48	0	0	242	289	188	235	1e-19	95.6
Boli_TR253594_c0_g1	AAWT01002994.1/205-617	100	48	0	0	242	289	90	137	1e-19	95.6
Boli_TR24742_c0_g2	CAAE01015003.1/1430113-1430028	90.79	76	7	0	187	262	11	86	1e-19	95.6
Boli_TR24742_c0_g1	CAAE01015003.1/1430113-1430028	90.79	76	7	0	187	262	11	86	1e-19	95.6
Boli_TR188911_c0_g1	AAWZ01019378.1/126945-126801	100	48	0	0	471	518	91	138	3e-19	95.6
Boli_TR188911_c0_g1	AASC01059473.1/578-674	98.08	52	1	0	467	518	37	88	3e-19	95.6
Boli_TR172668_c0_g1	AAXJ01020943.1/594-211	98.08	52	1	0	353	404	89	140	2e-19	95.6
Boli_TR168169_c0_g1	CAAK03019327.1/738-432	98.08	52	1	0	3	54	125	176	4e-19	95.6
Boli_TR145632_c0_g1	BX682238.10/76373-76208	98.08	52	1	0	183	234	112	163	1e-19	95.6
Boli_TR145632_c0_g1	BX664631.6/33457-33614	98.08	52	1	0	183	234	59	110	1e-19	95.6
Boli_TR145632_c0_g1	AASC01060891.1/1115-1258	98.08	52	1	0	183	234	50	101	1e-19	95.6
Boli_TR145632_c0_g1	AACY022504953.1/239-85	98.08	52	1	0	183	234	31	82	1e-19	95.6
Boli_TR145632_c0_g1	AACY022492155.1/40-210	98.08	52	1	0	183	234	101	152	1e-19	95.6
Boli_TR14360_c0_g1	CAAE01007572.1/387-316	93.75	64	4	0	35	98	7	70	1e-19	95.6
Boli_TR129734_c1_g1	CR751228.19/41156-41461	100	48	0	0	6687	6734	115	162	4e-18	95.6
Boli_TR129734_c1_g1	AADG05007293.1/16348-16670	100	48	0	0	6687	6734	101	148	4e-18	95.6
Boli_TR128595_c5_g2	AANN01374831.1/4566-4780	92.05	88	4	3	140	227	5	89	1e-19	95.6
Boli_TR128595_c5_g2	AANN01007630.1/854-1032	93.06	72	4	1	152	223	1	71	1e-19	95.6
Boli_TR128595_c5_g2	AAEX02030622.1/18965-18801	92.11	76	5	1	152	227	91	165	1e-19	95.6
Boli_TR127482_c0_g2	AAWZ01014951.1/181293-181416	100	48	0	0	1	48	60	107	1e-19	95.6
Boli_TR127383_c0_g1	AAHY01622943.1/31-356	90	80	8	0	4	83	122	201	2e-18	95.6
Boli_TR124330_c1_g1	AAWZ01044574.1/4889-4601	96.43	56	2	0	36	91	80	135	3e-18	95.6
Boli_TR124330_c1_g1	AAHY01030505.1/4216-4521	98.08	52	1	0	37	88	86	137	3e-18	95.6
Boli_TR124330_c1_g1	AADD01083311.1/5190-5498	100	48	0	0	38	85	96	143	3e-18	95.6
Boli_TR124215_c4_g1	gga-mir-181b-2	91.67	84	5	2	4123	4204	2	85	3e-18	95.6
Boli_TR124186_c0_g1	CR407600.8/62626-62309	95	60	3	0	25	84	139	198	1e-18	95.6
Boli_TR124186_c0_g1	CAAK03030569.1/13213-13492	98.08	52	1	0	24	75	112	163	1e-18	95.6
Boli_TR123827_c4_g1	CAAK03044987.1/10333-10428	100	48	0	0	1	48	47	94	7e-19	95.6
Boli_TR123827_c4_g1	AAWZ01029637.1/171208-171394	100	48	0	0	1	48	54	101	7e-19	95.6
Boli_TR123827_c4_g1	AAWZ01014951.1/181293-181416	100	48	0	0	1	48	63	110	7e-19	95.6
Boli_TR123827_c4_g1	AASC01059473.1/578-674	100	48	0	0	1	48	40	87	7e-19	95.6
Boli_TR122081_c1_g1	BX571689.20/103336-103668	98.08	52	1	0	838	889	127	178	5e-19	95.6
Boli_TR121269_c1_g1	AANN01812526.1/3824-4140	100	48	0	0	1	48	267	314	2e-18	95.6
Boli_TR120772_c5_g1	CR847870.16/222544-222262	98.08	52	1	0	3	54	114	165	2e-19	95.6
Boli_TR120772_c5_g1	CR751228.19/41156-41461	98.08	52	1	0	3	54	100	151	2e-19	95.6
Boli_TR120772_c5_g1	AASC01088646.1/272-574	98.08	52	1	0	3	54	109	160	2e-19	95.6
Boli_TR119130_c0_g1	AAWZ01019378.1/126945-126801	100	48	0	0	6	53	88	135	6e-19	95.6
Boli_TR119130_c0_g1	AAWT01002994.1/625-1075	100	48	0	0	6	53	176	223	6e-19	95.6
Boli_TR116146_c0_g1	AAWZ01019378.1/126945-126801	100	48	0	0	1302	1349	91	138	7e-19	95.6
Boli_TR115597_c0_g1	ABAV01047284.1/1526-288	100	48	0	0	1008	1055	126	173	6e-19	95.6
Boli_TR115597_c0_g1	AAWZ01024557.1/45328-45208	100	48	0	0	1008	1055	11	58	6e-19	95.6
Boli_TR114523_c0_g1	AANN01048515.1/365-673	95	60	3	0	2	61	249	308	7e-19	95.6
Boli_TR114186_c3_g2	AANN01517814.1/651-848	98.08	52	1	0	13	64	4	55	1e-19	95.6
Boli_TR114186_c3_g2	AAEX02012128.1/17317-17512	92.5	80	4	2	3	81	33	111	1e-19	95.6
Boli_TR111129_c1_g1	AAHX01034128.1/7065-7361	100	48	0	0	71	118	249	296	2e-19	95.6
Boli_TR111129_c1_g1	AAGW01178630.1/7111-7246	100	48	0	0	71	118	84	131	2e-19	95.6
Boli_TR107880_c0_g3	gga-mir-142	91.67	72	6	0	595	666	15	86	8e-19	95.6
Boli_TR106550_c0_g1	AAWZ01023716.1/78675-78473	100	48	0	0	496	543	38	85	3e-19	95.6
Boli_TR106550_c0_g1	AAWZ01020594.1/10966-10775	100	48	0	0	496	543	38	85	3e-19	95.6
Boli_TR106550_c0_g1	AAWZ01019378.1/126945-126801	100	48	0	0	496	543	90	137	3e-19	95.6
Boli_TR106550_c0_g1	AAWT01002994.1/625-1075	100	48	0	0	496	543	174	221	3e-19	95.6
Boli_TR86673_c1_g1	CT867952.8/38749-38424	98.04	51	1	0	28	78	152	202	4e-18	93.7
Boli_TR86673_c1_g1	CR812943.11/46323-46017	98.04	51	1	0	28	78	122	172	4e-18	93.7
Boli_TR86673_c1_g1	CAAK03060886.1/10618-10935	98.04	51	1	0	28	78	182	232	4e-18	93.7
Boli_TR86673_c1_g1	BX321875.7/67446-67756	98.04	51	1	0	28	78	36	86	4e-18	93.7
Boli_TR86673_c1_g1	AAEX02032126.1/153997-153903	98.04	51	1	0	28	78	39	89	4e-18	93.7
Boli_TR84952_c2_g1	CT025399.2/3346-2749	82.58	155	27	0	1049	1203	1	155	4e-18	93.7
Boli_TR84809_c7_g1	csi-MIR396c	100	47	0	0	379	425	41	87	9e-19	93.7
Boli_TR84716_c2_g1	AANN01605445.1/1986-1823	94.92	59	3	0	26	84	12	70	3e-18	93.7
Boli_TR84716_c2_g1	AANN01325219.1/393-191	96.36	55	2	0	34	88	8	62	3e-18	93.7
Boli_TR84716_c2_g1	AAEX02014986.1/124158-124311	93.65	63	4	0	26	88	65	127	3e-18	93.7
Boli_TR84716_c2_g1	AAEX02008670.1/346608-346772	93.65	63	4	0	26	88	100	162	3e-18	93.7
Boli_TR84716_c2_g1	AAEX02008284.1/38106-38264	93.65	63	4	0	26	88	94	156	3e-18	93.7
Boli_TR83853_c0_g2	AAEX02030622.1/18965-18801	89.87	79	8	0	61	139	80	158	5e-19	93.7
Boli_TR83827_c0_g1	CAAK03019327.1/738-432	100	47	0	0	2114	2160	124	170	4e-18	93.7
Boli_TR83827_c0_g1	AASC01132137.1/320-597	100	47	0	0	2114	2160	132	178	4e-18	93.7
Boli_TR83419_c3_g2	AAEX02034226.1/98663-98464	100	47	0	0	1	47	90	136	5e-18	93.7
Boli_TR83419_c3_g2	AAEX02032890.1/52480-52288	100	47	0	0	1	47	84	130	5e-18	93.7
Boli_TR83419_c3_g2	AAEX02006357.1/18478-18743	100	47	0	0	1	47	132	178	5e-18	93.7
Boli_TR83419_c3_g2	AACN011026452.1/277-475	100	47	0	0	1	47	72	118	5e-18	93.7
Boli_TR83419_c3_g2	AACN010147828.1/891-592	100	47	0	0	1	47	39	85	5e-18	93.7
Boli_TR82978_c0_g14	AANN01399265.1/1647-1333	100	47	0	0	1	47	237	283	5e-18	93.7
Boli_TR82345_c4_g1	xla-mir-703	100	47	0	0	247	293	1	47	1e-18	93.7
Boli_TR81803_c4_g2	AAWZ01013830.1/160195-160290	100	47	0	0	1258	1304	29	75	3e-18	93.7
Boli_TR81273_c0_g1	BX640594.5/3905-3594	94.92	59	3	0	4020	4078	88	146	8e-18	93.7
Boli_TR81273_c0_g1	AASC01132137.1/320-597	94.92	59	3	0	4020	4078	84	142	8e-18	93.7
Boli_TR81273_c0_g1	AASC01088646.1/272-574	96.36	55	2	0	4021	4075	113	167	8e-18	93.7
Boli_TR81273_c0_g1	AASC01011789.1/607-290	94.92	59	3	0	4020	4078	86	144	8e-18	93.7
Boli_TR81273_c0_g1	AAFR03031762.1/56781-56458	94.92	59	3	0	4020	4078	97	155	8e-18	93.7
Boli_TR80924_c0_g1	CR407600.8/62626-62309	100	47	0	0	2987	3033	156	202	6e-18	93.7
Boli_TR80924_c0_g1	ABDC01189027.1/2314-1992	100	47	0	0	2987	3033	268	314	6e-18	93.7
Boli_TR80924_c0_g1	ABBA01037423.1/18596-18873	100	47	0	0	2987	3033	80	126	6e-18	93.7
Boli_TR80924_c0_g1	AAWZ01044574.1/4889-4601	100	47	0	0	2987	3033	89	135	6e-18	93.7
Boli_TR80924_c0_g1	AAKN01214671.1/11739-12054	100	47	0	0	2987	3033	103	149	6e-18	93.7
Boli_TR80443_c0_g1	AAWT01002994.1/625-1075	94.92	59	3	0	1	59	192	250	8e-18	93.7
Boli_TR79143_c10_g1	AAEX02004324.1/25880-25798	100	47	0	0	1	47	29	75	3e-18	93.7
Boli_TR78243_c1_g1	CR812943.11/46323-46017	98.18	55	0	1	2261	2315	166	219	5e-18	93.7
Boli_TR78243_c1_g1	BX276177.6/35758-36065	100	47	0	0	2269	2315	66	112	5e-18	93.7
Boli_TR78243_c1_g1	AANN01428652.1/2333-2241	98.18	55	0	1	2261	2315	13	66	5e-18	93.7
Boli_TR76198_c0_g1	AASC01088646.1/272-574	98.04	51	1	0	1	51	117	167	2e-18	93.7
Boli_TR76198_c0_g1	AASC01011789.1/607-290	96.36	55	2	0	1	55	95	149	2e-18	93.7
Boli_TR76138_c0_g1	AAWZ01002451.1/165349-165444	100	47	0	0	2500	2546	41	87	5e-18	93.7
Boli_TR76138_c0_g1	AAWZ01000604.1/92378-92087	100	47	0	0	2500	2546	184	230	5e-18	93.7
Boli_TR76138_c0_g1	AASC01059473.1/578-674	100	47	0	0	2500	2546	41	87	5e-18	93.7
Boli_TR76138_c0_g1	AASC01027336.1/650-745	100	47	0	0	2500	2546	44	90	5e-18	93.7
Boli_TR76138_c0_g1	AAHY01447376.1/580-675	100	47	0	0	2500	2546	10	56	5e-18	93.7
Boli_TR75326_c0_g1	AAWZ01019378.1/126945-126801	100	47	0	0	3700	3746	94	140	8e-18	93.7
Boli_TR75099_c0_g1	AANN01605445.1/1986-1823	94.92	59	3	0	742	800	12	70	2e-18	93.7
Boli_TR75099_c0_g1	AANN01325219.1/393-191	96.36	55	2	0	750	804	8	62	2e-18	93.7
Boli_TR75099_c0_g1	AAEX02014986.1/124158-124311	93.65	63	4	0	742	804	65	127	2e-18	93.7
Boli_TR75099_c0_g1	AAEX02008670.1/346608-346772	93.65	63	4	0	742	804	100	162	2e-18	93.7
Boli_TR75099_c0_g1	AAEX02008284.1/38106-38264	93.65	63	4	0	742	804	94	156	2e-18	93.7
Boli_TR71908_c0_g1	AAWZ01002451.1/165349-165444	100	47	0	0	1062	1108	41	87	2e-18	93.7
Boli_TR71908_c0_g1	AAWZ01000604.1/92378-92087	100	47	0	0	1062	1108	184	230	2e-18	93.7
Boli_TR71908_c0_g1	AASC01059473.1/578-674	100	47	0	0	1062	1108	41	87	2e-18	93.7
Boli_TR71908_c0_g1	AASC01027336.1/650-745	100	47	0	0	1062	1108	44	90	2e-18	93.7
Boli_TR71908_c0_g1	AAHY01447376.1/580-675	100	47	0	0	1062	1108	10	56	2e-18	93.7
Boli_TR71675_c0_g2	CR751548.7/21407-21502	100	47	0	0	1	47	30	76	4e-18	93.7
Boli_TR71675_c0_g2	AAWZ01013830.1/160195-160290	100	47	0	0	1	47	24	70	4e-18	93.7
Boli_TR71675_c0_g2	AAAB01008984.1/8187276-8187371	100	47	0	0	1	47	45	91	4e-18	93.7
Boli_TR70991_c2_g1	sha-mir-338	90.67	75	7	0	269	343	62	136	7e-19	93.7
Boli_TR70483_c0_g1	AAWZ01023716.1/78675-78473	98.04	51	1	0	482	532	38	88	1e-18	93.7
Boli_TR70483_c0_g1	AAWZ01020594.1/10966-10775	98.04	51	1	0	482	532	38	88	1e-18	93.7
Boli_TR70483_c0_g1	AAWT01002994.1/625-1075	98.04	51	1	0	482	532	171	221	1e-18	93.7
Boli_TR63590_c0_g1	AAWZ01023716.1/78675-78473	100	47	0	0	1	47	46	92	5e-19	93.7
Boli_TR58595_c0_g1	CAAK03073310.1/222-317	100	47	0	0	886	932	47	93	2e-18	93.7
Boli_TR58595_c0_g1	AAWT01002994.1/205-617	100	47	0	0	886	932	71	117	2e-18	93.7
Boli_TR58595_c0_g1	AASC01007707.1/1578-1673	100	47	0	0	885	931	9	55	2e-18	93.7
Boli_TR5735_c0_g1	AANN01574863.1/480-263	94.92	59	3	0	423	481	4	62	1e-18	93.7
Boli_TR5735_c0_g1	AAEX02012128.1/17317-17512	94.92	59	3	0	423	481	45	103	1e-18	93.7
Boli_TR51240_c0_g2	ppy-mir-1273a	87.91	91	11	0	60	150	4	94	7e-19	93.7
Boli_TR51240_c0_g2	hsa-mir-1273a	87.91	91	11	0	60	150	4	94	7e-19	93.7
Boli_TR51240_c0_g1	ppy-mir-1273a	87.91	91	11	0	60	150	4	94	7e-19	93.7
Boli_TR51240_c0_g1	hsa-mir-1273a	87.91	91	11	0	60	150	4	94	7e-19	93.7
Boli_TR39769_c0_g1	AAWZ01024557.1/45328-45208	96.36	55	2	0	889	943	1	55	2e-18	93.7
Boli_TR39769_c0_g1	AAWT01002994.1/205-617	96.36	55	2	0	889	943	84	138	2e-18	93.7
Boli_TR38918_c0_g1	AAEX02033796.1/191290-191453	100	47	0	0	356	402	88	134	8e-19	93.7
Boli_TR38918_c0_g1	AACN010282872.1/681-512	100	47	0	0	356	402	53	99	8e-19	93.7
Boli_TR38918_c0_g1	AACN010268925.1/1232-1075	100	47	0	0	356	402	86	132	8e-19	93.7
Boli_TR38918_c0_g1	AABR03113451.1/50360-50224	100	47	0	0	356	402	30	76	8e-19	93.7
Boli_TR34331_c0_g1	AABR03048700.1/17765-17451	100	47	0	0	1789	1835	100	146	4e-18	93.7
Boli_TR34314_c0_g1	AAEX02033796.1/191290-191453	100	47	0	0	260	306	87	133	6e-19	93.7
Boli_TR34314_c0_g1	AAEX02016079.1/234134-234322	100	47	0	0	260	306	63	109	6e-19	93.7
Boli_TR34314_c0_g1	AACN010282872.1/681-512	100	47	0	0	260	306	52	98	6e-19	93.7
Boli_TR34314_c0_g1	AACN010268925.1/1232-1075	100	47	0	0	260	306	85	131	6e-19	93.7
Boli_TR34314_c0_g1	AABR03113451.1/50360-50224	100	47	0	0	260	306	27	73	6e-19	93.7
Boli_TR33057_c0_g1	AAEX02019979.1/343658-343428	98.04	51	1	0	257	307	102	152	6e-19	93.7
Boli_TR311466_c0_g1	CR751228.19/41156-41461	100	47	0	0	221	267	112	158	5e-19	93.7
Boli_TR302787_c0_g2	CR751228.19/41156-41461	100	47	0	0	43	89	107	153	7e-19	93.7
Boli_TR29780_c0_g1	AAWZ01002451.1/165349-165444	98.04	51	1	0	2178	2228	40	90	5e-18	93.7
Boli_TR29780_c0_g1	AAWZ01000604.1/92378-92087	98.04	51	1	0	2178	2228	184	234	5e-18	93.7
Boli_TR29780_c0_g1	AASC01059473.1/578-674	98.04	51	1	0	2178	2228	41	91	5e-18	93.7
Boli_TR29780_c0_g1	AASC01027336.1/650-745	98.04	51	1	0	2178	2228	43	93	5e-18	93.7
Boli_TR29780_c0_g1	AAHY01447376.1/580-675	98.04	51	1	0	2178	2228	10	60	5e-18	93.7
Boli_TR281181_c0_g1	CR751548.7/21407-21502	98.04	51	1	0	785	835	23	73	2e-18	93.7
Boli_TR277268_c0_g1	AAWZ01002451.1/165349-165444	100	47	0	0	350	396	48	94	8e-19	93.7
Boli_TR264067_c0_g1	CAAK03044987.1/10333-10428	100	47	0	0	27	73	49	95	7e-19	93.7
Boli_TR264067_c0_g1	AAWZ01024557.1/45328-45208	100	47	0	0	25	71	1	47	7e-19	93.7
Boli_TR264067_c0_g1	AAWZ01009654.1/1352-1036	100	47	0	0	26	72	128	174	7e-19	93.7
Boli_TR264067_c0_g1	AAWT01002994.1/205-617	100	47	0	0	25	71	92	138	7e-19	93.7
Boli_TR25457_c0_g1	ABAV01047284.1/1526-288	100	47	0	0	493	539	125	171	1e-18	93.7
Boli_TR25457_c0_g1	AAWZ01024557.1/45328-45208	100	47	0	0	493	539	13	59	1e-18	93.7
Boli_TR253652_c0_g1	CT867952.8/38749-38424	94.92	59	3	0	23	81	142	200	6e-19	93.7
Boli_TR252435_c0_g1	BX571689.20/103336-103668	98.04	51	1	0	205	255	122	172	5e-19	93.7
Boli_TR252435_c0_g1	BX294186.9/62754-62442	98.04	51	1	0	205	255	109	159	5e-19	93.7
Boli_TR244803_c0_g1	CT573211.15/9119-9354	100	47	0	0	345	391	113	159	8e-19	93.7
Boli_TR244803_c0_g1	CAAK03063726.1/10004-10167	100	47	0	0	345	391	105	151	8e-19	93.7
Boli_TR244803_c0_g1	BX000522.11/131765-131932	100	47	0	0	345	391	53	99	8e-19	93.7
Boli_TR244803_c0_g1	AACY022492155.1/40-210	100	47	0	0	345	391	4	50	8e-19	93.7
Boli_TR244803_c0_g1	AACY020093902.1/968-1153	100	47	0	0	345	391	4	50	8e-19	93.7
Boli_TR242844_c0_g1	AJ409119.1/471-574	100	47	0	0	384	430	45	91	1e-18	93.7
Boli_TR225859_c0_g1	CAAK03073310.1/222-317	100	47	0	0	738	784	47	93	2e-18	93.7
Boli_TR225859_c0_g1	AAWT01002994.1/205-617	100	47	0	0	738	784	71	117	2e-18	93.7
Boli_TR225859_c0_g1	AASC01007707.1/1578-1673	100	47	0	0	739	785	9	55	2e-18	93.7
Boli_TR214311_c0_g1	AANN01791708.1/669-492	100	47	0	0	208	254	10	56	5e-19	93.7
Boli_TR214311_c0_g1	AANN01708362.1/5507-5306	100	47	0	0	208	254	10	56	5e-19	93.7
Boli_TR214311_c0_g1	AANN01605445.1/1986-1823	100	47	0	0	208	254	22	68	5e-19	93.7
Boli_TR214311_c0_g1	AANN01559177.1/192-370	100	47	0	0	208	254	14	60	5e-19	93.7
Boli_TR214311_c0_g1	AANN01224395.1/6473-6650	100	47	0	0	208	254	10	56	5e-19	93.7
Boli_TR168739_c0_g1	AAWZ01000604.1/92378-92087	100	47	0	0	18	64	197	243	1e-18	93.7
Boli_TR161094_c0_g1	AANN01791708.1/669-492	100	47	0	0	433	479	12	58	1e-18	93.7
Boli_TR161094_c0_g1	AANN01708362.1/5507-5306	100	47	0	0	433	479	4	50	1e-18	93.7
Boli_TR161094_c0_g1	AANN01605445.1/1986-1823	100	47	0	0	433	479	20	66	1e-18	93.7
Boli_TR161094_c0_g1	AANN01559177.1/192-370	100	47	0	0	433	479	12	58	1e-18	93.7
Boli_TR161094_c0_g1	AANN01224395.1/6473-6650	100	47	0	0	433	479	4	50	1e-18	93.7
Boli_TR158484_c0_g1	AAGT01337835.1/938-866	96.36	55	2	0	1	55	15	69	1e-18	93.7
Boli_TR13498_c0_g2	osa-MIR5790	89.87	79	8	0	118	196	5	83	6e-19	93.7
Boli_TR129523_c1_g2	AAHY01212067.1/21757-21850	100	47	0	0	1	47	13	59	1e-18	93.7
Boli_TR128706_c1_g1	AAEX02014466.1/237801-238059	100	47	0	0	4687	4733	134	180	1e-17	93.7
Boli_TR128241_c0_g1	AAWZ01019378.1/126945-126801	100	47	0	0	6486	6532	94	140	1e-17	93.7
Boli_TR126401_c0_g3	CT573211.15/9119-9354	100	47	0	0	1	47	115	161	1e-17	93.7
Boli_TR126401_c0_g3	CAAK03063726.1/10004-10167	100	47	0	0	1	47	107	153	1e-17	93.7
Boli_TR126401_c0_g3	BX000522.11/131765-131932	100	47	0	0	1	47	55	101	1e-17	93.7
Boli_TR126401_c0_g3	AACY022492155.1/40-210	100	47	0	0	1	47	10	56	1e-17	93.7
Boli_TR126401_c0_g3	AACY020093902.1/968-1153	100	47	0	0	1	47	2	48	1e-17	93.7
Boli_TR124907_c0_g1	CAAK03019327.1/738-432	89.87	79	8	0	607	685	2	80	1e-18	93.7
Boli_TR124866_c1_g1	CAAK03046352.1/20017-20112	98.04	51	1	0	3673	3723	37	87	8e-18	93.7
[truncated: 11,940 more rows]
