# Supplementary material for: Using transcriptomics to enable a plethodontid salamander (Bolitoglossa ramosi) for limb regeneration research
Source: BMC Genomics. 2018 Sep 25;19:704. doi: 10.1186/s12864-018-5076-0 (PMC6157048; doi:10.1186/s12864-018-5076-0)
Supplement: Supplementary file 11 — DEGs identified from Bolitoglossa ramosi with ≥2-fold (Log2) difference relative to the unamputated control at two or more post-amputation time points, and with TPM support ≥0.95. (XLSX 227 kb) [file 12864_2018_5076_MOESM11_ESM.xlsx]

## Sheet: 602_DEG
ID	GENE NAME	FC 20dpa/Control	FC 40dpa/Control	FC 60dpa/Control	FC 70dpa/control	AXREF	V4	NEWT	XENOPUS	MMU	CELOCANTH	HUMAN	DANIO	GALLUS	ANOCAR
TR129283_c2_g2	UNKNOWN	4.46694	1.1386	3.96898	4.16881	Ax_TR301562_c1_g1	V4_contig05625	Notophthalumus_26597_Contig30596	UNKNOWN	UNKNOWN	ENSLACG00000001120	UNKNOWN	ENSDARG00000070212	UNKNOWN	UNKNOWN
TR85084_c1_g7	UNKNOWN	-1.84815	-0.571634	-2.769	-5.98595	Ax_TR12126_c0_g1	V4_contig348504	UNKNOWN	gi_62751761_ref_NP_001015775.1_	UNKNOWN	ENSLACG00000006458	UNKNOWN	UNKNOWN	UNKNOWN	UNKNOWN
TR128280_c1_g2	UNKNOWN	-0.807337	0.729368	-1.69524	-1.63199	Ax_TR486364_c0_g1	V4_contig122985	UNKNOWN	UNKNOWN	ENSMUSG00000025579	ENSLACG00000017791	UNKNOWN	ENSDARG00000074282	gi_513214141_ref_XP_420085.4_	ENSACAG00000011273
TR80658_c0_g1	UNKNOWN	-5.3075	-3.04271	-4.3924	-10.255	Ax_TR453246_c0_g3	V4_contig98167	UNKNOWN	UNKNOWN	UNKNOWN	ENSLACG00000004195	UNKNOWN	UNKNOWN	gi_363745877_ref_XP_003643449.1_	ENSACAG00000029557
TR82016_c0_g4	UNKNOWN	-4.03038	-2.56757	-1.52837	-2.03019	Ax_TR441049_c3_g1	V4_contig324756	UNKNOWN	UNKNOWN	ENSMUSG00000015134	UNKNOWN	UNKNOWN	UNKNOWN	UNKNOWN	UNKNOWN
TR119788_c2_g2	UNKNOWN	-1.43152	-2.49585	-2.35343	-1.93878	UNKNOWN	V4_contig454094	Notophthalumus_52759_Contig56758	gi_512840223_ref_XP_002931491.2_	UNKNOWN	UNKNOWN	UNKNOWN	UNKNOWN	UNKNOWN	UNKNOWN
TR121556_c1_g1	UNKNOWN	0.215702	-1.51821	-2.16188	-2.16008	Ax_TR501624_c2_g1	V4_contig211087	Notophthalumus_142147_Contig146146	gi_512845335_ref_XP_002933643.2_	UNKNOWN	UNKNOWN	UNKNOWN	UNKNOWN	UNKNOWN	UNKNOWN
TR81307_c0_g2	UNKNOWN	2.2028	5.00774	3.09188	3.05888	UNKNOWN	V4_contig210197	Notophthalumus_134337_Contig138336	gi_512846909_ref_XP_004915260.1_	UNKNOWN	UNKNOWN	UNKNOWN	UNKNOWN	UNKNOWN	UNKNOWN
TR125401_c0_g1	UNKNOWN	1.09369	2.67098	3.82396	1.74938	Ax_TR462260_c0_g1	V4_contig194195	UNKNOWN	gi_512852613_ref_XP_002944336.2_	UNKNOWN	UNKNOWN	UNKNOWN	UNKNOWN	UNKNOWN	UNKNOWN
TR74977_c0_g1	UNKNOWN	-1.56507	-2.89466	-2.86212	-2.1301	UNKNOWN	UNKNOWN	UNKNOWN	UNKNOWN	ENSMUSG00000003053	UNKNOWN	UNKNOWN	UNKNOWN	gi_513191063_ref_XP_003641586.2_	UNKNOWN
TR126613_c2_g1	UNKNOWN	-1.9709	-2.21957	-3.13142	-3.56121	Ax_TR457429_c5_g2	V4_contig144809	UNKNOWN	UNKNOWN	ENSMUSG00000068874	UNKNOWN	UNKNOWN	UNKNOWN	gi_513223826_ref_XP_004948428.1_	UNKNOWN
TR120215_c1_g1	UNKNOWN	-2.54086	-6.07844	-3.39463	-4.32764	Ax_TR486315_c3_g2	V4_contig69905	Notophthalumus_30961_Contig34960	UNKNOWN	UNKNOWN	ENSLACG00000015241	UNKNOWN	UNKNOWN	gi_513237884_ref_XP_004950547.1_	UNKNOWN
TR124608_c0_g1	UNKNOWN	-1.59706	-1.80138	-1.82149	-5.85212	Ax_TR455722_c4_g1	V4_contig442017	Notophthalumus_108178_Contig112177	gi_318087602_ref_NP_001186977.1_	ENSMUSG00000038094	ENSLACG00000001404	gi_530375387_ref_XP_005247886.1_	ENSDARG00000086642	gi_513199498_ref_XP_422713.3_	ENSACAG00000006153
TR83901_c0_g2	UNKNOWN	1.37357	3.15671	2.57626	3.01001	Ax_TR454298_c0_g1	V4_contig231519	Notophthalumus_35875_Contig39874	gi_62860204_ref_NP_001016647.1_	ENSMUSG00000006931	ENSLACG00000002521	gi_530411367_ref_XP_005257010.1_	ENSDARG00000018010	gi_513226396_ref_XP_427657.4_	ENSACAG00000013728
TR81707_c0_g1	UNKNOWN	0.521778	1.27398	2.44924	1.57846	Ax_TR476195_c0_g1	UNKNOWN	Notophthalumus_84409_Contig88408	gi_301614472_ref_XP_002936713.1_	ENSMUSG00000042439	UNKNOWN	gi_530414253_ref_XP_005266780.1_	ENSDARG00000052894	gi_363743948_ref_XP_003642945.1_	ENSACAG00000007475
TR129231_c1_g1	UNKNOWN	1.08689	1.12408	2.23357	2.41433	Ax_TR479034_c0_g2	V4_contig188773	Notophthalumus_127429_Contig131428	gi_512813625_ref_XP_004910925.1_	ENSMUSG00000028487	ENSLACG00000003465	gi_767954991_ref_XP_011516223.1_	ENSDARG00000069989	gi_513230185_ref_XP_003643044.2_	ENSACAG00000017743
TR129253_c0_g1	UNKNOWN	-1.0287	-1.82725	-1.62421	-1.7848	Ax_TR511797_c1_g1	V4_contig89702	Notophthalumus_75524_Contig79523	gi_301607993_ref_XP_002933584.1_	ENSMUSG00000020439	ENSLACG00000018095	gi_768025581_ref_XP_011528636.1_	ENSDARG00000055632	gi_513211410_ref_XP_003642275.2_	ENSACAG00000001828
TR75593_c0_g1	UNKNOWN	-0.703977	-2.1591	-1.03109	-2.77708	UNKNOWN	V4_contig121468	Notophthalumus_40009_Contig44008	UNKNOWN	UNKNOWN	ENSLACG00000022246	UNKNOWN	UNKNOWN	UNKNOWN	UNKNOWN
TR128930_c0_g4	UNKNOWN	-0.986818	-2.50585	-0.632994	-1.63472	Ax_TR469361_c3_g1	V4_contig325452	Notophthalumus_66459_Contig70458	UNKNOWN	ENSMUSG00000038970	UNKNOWN	UNKNOWN	UNKNOWN	UNKNOWN	UNKNOWN
TR121349_c1_g2	UNKNOWN	-1.16424	-1.54536	-0.538641	-2.07965	UNKNOWN	V4_contig414527	Notophthalumus_40440_Contig44439	gi_512850759_ref_XP_004915772.1_	UNKNOWN	UNKNOWN	gi_290542336_ref_NP_001166302.1_	ENSDARG00000090840	UNKNOWN	UNKNOWN
TR84976_c0_g3	UNKNOWN	-1.51628	1.62162	-0.0791367	-2.94805	Ax_TR94015_c0_g1	V4_contig359071	UNKNOWN	UNKNOWN	UNKNOWN	UNKNOWN	UNKNOWN	UNKNOWN	gi_513193044_ref_XP_004942556.1_	UNKNOWN
TR122025_c0_g1	UNKNOWN	0.0609223	1.90348	1.13319	1.52119	Ax_TR464647_c0_g2	V4_contig330328	Notophthalumus_61707_Contig65706	gi_187608805_ref_NP_001120017.1_	ENSMUSG00000021504	ENSLACG00000000441	gi_530380831_ref_XP_005265862.1_	ENSDARG00000021899	gi_90017712_ref_NP_001035000.1_	ENSACAG00000006599
TR83154_c0_g1	UNKNOWN	0.754467	-1.96186	-2.68291	0.366268	Ax_TR463532_c0_g6	V4_contig02354	Notophthalumus_104302_Contig108301	UNKNOWN	UNKNOWN	ENSLACG00000000239	UNKNOWN	ENSDARG00000069769	UNKNOWN	UNKNOWN
TR120027_c0_g2	UNKNOWN	0.698928	4.0481	2.16367	1.17518	Ax_TR86222_c0_g1	V4_contig358191	UNKNOWN	gi_512814611_ref_XP_004911052.1_	UNKNOWN	ENSLACG00000005465	UNKNOWN	UNKNOWN	UNKNOWN	UNKNOWN
TR121891_c1_g1	UNKNOWN	-4.30699	-1.74114	-2.62837	-0.712542	Ax_TR475870_c0_g3	V4_contig315470	UNKNOWN	UNKNOWN	UNKNOWN	ENSLACG00000008049	UNKNOWN	UNKNOWN	UNKNOWN	UNKNOWN
TR121246_c2_g3	UNKNOWN	-4.23068	-2.52481	-3.69216	-0.995863	Ax_TR75808_c0_g1	V4_contig290624	UNKNOWN	UNKNOWN	ENSMUSG00000069456	UNKNOWN	UNKNOWN	UNKNOWN	UNKNOWN	UNKNOWN
TR121058_c0_g1	UNKNOWN	0.979762	2.24074	1.54164	1.15744	Ax_TR488430_c5_g1	V4_contig204171	Notophthalumus_57986_Contig61985	gi_189085363_ref_NP_001121150.1_	UNKNOWN	UNKNOWN	UNKNOWN	UNKNOWN	UNKNOWN	ENSACAG00000022375
TR119473_c1_g1	UNKNOWN	4.15387	2.87907	2.40331	1.38477	Ax_TR293817_c0_g1	V4_contig733956	UNKNOWN	gi_148234273_ref_NP_001090837.1_	ENSMUSG00000025902	ENSLACG00000007620	UNKNOWN	UNKNOWN	UNKNOWN	ENSACAG00000017977
TR122221_c0_g1	UNKNOWN	5.41597	3.64201	3.62347	0.27437	Ax_TR457036_c0_g1	V4_contig355137	UNKNOWN	gi_301610869_ref_XP_002934968.1_	ENSMUSG00000049723	ENSLACG00000015396	gi_73858572_ref_NP_002417.2_	UNKNOWN	gi_57529313_ref_NP_001006278.1_	ENSACAG00000012635
TR129591_c1_g1	UNKNOWN	-0.0212764	-1.76817	-1.91319	-0.0310061	UNKNOWN	V4_contig330253	UNKNOWN	gi_512850596_ref_XP_004921511.1_	UNKNOWN	UNKNOWN	UNKNOWN	UNKNOWN	UNKNOWN	ENSACAG00000012901
TR124948_c0_g1	UNKNOWN	-1.55727	-2.08623	-1.62076	-1.29768	Ax_TR439942_c1_g1	V4_contig126854	Notophthalumus_121275_Contig125274	gi_301611538_ref_XP_002935288.1_	ENSMUSG00000026664	ENSLACG00000003847	gi_530392197_ref_XP_005252526.1_	ENSDARG00000017549	gi_363727415_ref_XP_424238.3_	ENSACAG00000001099
TR129487_c0_g1	UNKNOWN	-5.17057	-2.94355	-1.63518	-0.761213	Ax_TR279691_c0_g1	V4_contig317474	Notophthalumus_127469_Contig131468	gi_301605871_ref_XP_002932567.1_	ENSMUSG00000019326	ENSLACG00000003823	gi_578831885_ref_XP_006722322.1_	ENSDARG00000014646	gi_363743527_ref_XP_418136.3_	ENSACAG00000004167
TR74018_c0_g1	UNKNOWN	1.72554	0.52534	-1.75836	-1.4742	Ax_TR459666_c0_g1	V4_contig208746	UNKNOWN	UNKNOWN	UNKNOWN	ENSLACG00000015833	UNKNOWN	ENSDARG00000086903	UNKNOWN	UNKNOWN
TR116370_c0_g3	UNKNOWN	2.25709	0.157554	1.59032	0.621263	Ax_TR466683_c1_g1	V4_contig190391	Notophthalumus_39614_Contig43613	gi_512845200_ref_XP_004915001.1_	ENSMUSG00000021953	ENSLACG00000010318	UNKNOWN	ENSDARG00000002745	gi_50745246_ref_XP_420039.1_	ENSACAG00000010947
TR85625_c1_g1	UNKNOWN	-1.90846	-1.38561	-2.06292	-1.27794	Ax_TR496004_c0_g1	V4_contig134159	Notophthalumus_101707_Contig105706	gi_349732098_ref_NP_001016346.2_	ENSMUSG00000031938	ENSLACG00000016618	gi_530396655_ref_XP_005273992.1_	ENSDARG00000016655	gi_471434827_ref_NP_001264206.1_	ENSACAG00000014533
TR122684_c0_g2	UNKNOWN	-2.02206	-0.578696	-2.93191	-0.670281	UNKNOWN	V4_contig320331	Notophthalumus_59862_Contig63861	gi_62857989_ref_NP_001016563.1_	ENSMUSG00000038618	ENSLACG00000018230	gi_767966612_ref_XP_011518690.1_	ENSDARG00000003193	gi_118091346_ref_XP_421041.2_	ENSACAG00000014995
TR126898_c1_g1	UNKNOWN	1.85221	1.99532	0.793836	1.17415	Ax_TR457394_c3_g2	V4_contig156243	Notophthalumus_109775_Contig113774	gi_189230234_ref_NP_001121441.1_	UNKNOWN	ENSLACG00000006509	UNKNOWN	ENSDARG00000004094	gi_61098131_ref_NP_001012864.1_	UNKNOWN
TR77619_c0_g1	UNKNOWN	2.19816	1.6247	-0.0906353	0.756526	Ax_TR447615_c7_g2	V4_contig155977	Notophthalumus_46298_Contig50297	UNKNOWN	UNKNOWN	ENSLACG00000013208	UNKNOWN	UNKNOWN	UNKNOWN	UNKNOWN
TR74970_c0_g1	UNKNOWN	1.8149	2.51658	0.972804	1.48415	Ax_TR440266_c0_g1	V4_contig204233	Notophthalumus_112329_Contig116328	gi_512855015_ref_XP_002940283.2_	UNKNOWN	ENSLACG00000017048	UNKNOWN	ENSDARG00000075252	UNKNOWN	ENSACAG00000014008
TR129256_c3_g1	UNKNOWN	-1.93591	-1.62748	-0.351385	-0.77168	Ax_TR459765_c0_g1	V4_contig316045	UNKNOWN	gi_166158238_ref_NP_001107306.1_	UNKNOWN	ENSLACG00000005058	UNKNOWN	ENSDARG00000004958	gi_513185184_ref_XP_420845.4_	ENSACAG00000010175
TR83947_c2_g1	UNKNOWN	3.46922	1.54433	0.409465	-0.378282	Ax_TR451304_c13_g1	V4_contig316051	Notophthalumus_67569_Contig71568	UNKNOWN	UNKNOWN	UNKNOWN	UNKNOWN	UNKNOWN	gi_513224629_ref_XP_004934986.1_	UNKNOWN
TR128433_c1_g1	UNKNOWN	1.55493	2.17011	1.23652	1.0351	Ax_TR495991_c0_g1	V4_contig189123	Notophthalumus_111832_Contig115831	UNKNOWN	UNKNOWN	ENSLACG00000008031	gi_51599156_ref_NP_001264.2_	UNKNOWN	UNKNOWN	UNKNOWN
TR128216_c1_g2	UNKNOWN	3.1522	1.65738	0.41863	-0.40679	Ax_TR488827_c2_g1	V4_contig318101	Notophthalumus_40409_Contig44408	gi_512877710_ref_XP_004919269.1_	UNKNOWN	UNKNOWN	UNKNOWN	UNKNOWN	UNKNOWN	UNKNOWN
TR84446_c1_g1	UNKNOWN	-2.15429	3.0451	1.13403	1.33608	Ax_TR453473_c0_g1	V4_contig09268	Notophthalumus_109065_Contig113064	UNKNOWN	UNKNOWN	UNKNOWN	UNKNOWN	UNKNOWN	gi_513235244_ref_XP_423116.4_	UNKNOWN
TR74868_c0_g1	UNKNOWN	1.65609	1.80699	0.662164	0.415718	Ax_TR481788_c0_g1	V4_contig334192	Notophthalumus_95479_Contig99478	gi_62858749_ref_NP_001016309.1_	ENSMUSG00000001039	ENSLACG00000022263	gi_530410244_ref_XP_005256662.1_	ENSDARG00000011727	gi_513208290_ref_XP_004945274.1_	ENSACAG00000008466
TR126312_c0_g1	UNKNOWN	-2.87374	-1.73551	-1.32158	-0.824523	Ax_TR506618_c0_g1	V4_contig255201	Notophthalumus_46570_Contig50569	gi_512847135_ref_XP_004915296.1_	ENSMUSG00000019889	ENSLACG00000000545	gi_578832164_ref_XP_006722398.1_	ENSDARG00000063416	gi_513171880_ref_XP_419135.4_	ENSACAG00000001027
TR123143_c0_g2	KIAA1107	1.78831	1.72101	0.653824	0.493838	Ax_TR484356_c1_g1	V4_contig135705	UNKNOWN	gi_512835946_ref_XP_002933841.2_	ENSMUSG00000044060	ENSLACG00000001889	gi_197245440_ref_NP_056052.2_	UNKNOWN	gi_513197181_ref_XP_004936659.1_	ENSACAG00000004659
TR126937_c0_g2	ABCG1	-2.90323	-2.77712	-3.55114	-1.79765	Ax_TR19493_c0_g1	UNKNOWN	Notophthalumus_45504_Contig49503	gi_512823841_ref_XP_002942182.2_	ENSMUSG00000024030	ENSLACG00000003644	gi_46592898_ref_NP_058198.2_	ENSDARG00000061047	gi_118083943_ref_XP_416742.2_	ENSACAG00000002324
TR129246_c1_g4	ABCG4	2.24557	1.72444	1.81098	1.28286	Ax_TR509238_c1_g1	V4_contig689873	Notophthalumus_45504_Contig49503	gi_512823841_ref_XP_002942182.2_	ENSMUSG00000024030	ENSLACG00000003644	gi_20143975_ref_NP_071452.2_	ENSDARG00000061047	gi_118083943_ref_XP_416742.2_	ENSACAG00000002324
TR84164_c2_g5	ABO	-0.530162	-1.87147	-1.82029	-0.120155	Ax_TR618633_c0_g1	V4_contig412200	UNKNOWN	UNKNOWN	ENSMUSG00000015787	UNKNOWN	gi_58331216_ref_NP_065202.2_	UNKNOWN	UNKNOWN	UNKNOWN
TR76614_c0_g2	ABRACL	1.14719	-0.290789	-1.53911	-1.52671	Ax_TR808_c0_g1	V4_contig29224	Notophthalumus_37504_Contig41503	gi_284172441_ref_NP_001165089.1_	ENSMUSG00000078453	UNKNOWN	gi_24308273_ref_NP_067066.1_	ENSDARG00000042876	gi_513176771_ref_XP_001233537.3_	ENSACAG00000004921
TR76614_c0_g6	ABRACL	1.74429	2.02505	-0.0788841	0.742205	Ax_TR808_c0_g1	V4_contig29224	Notophthalumus_37504_Contig41503	gi_284172441_ref_NP_001165089.1_	ENSMUSG00000078453	UNKNOWN	gi_24308273_ref_NP_067066.1_	ENSDARG00000042876	gi_513176771_ref_XP_001233537.3_	ENSACAG00000004921
TR86546_c1_g2	ACOD1	1.23328	-0.791764	6.28295	4.47106	UNKNOWN	V4_contig213261	UNKNOWN	gi_157041250_ref_NP_001096642.1_	ENSMUSG00000022126	ENSLACG00000017675	gi_385719224_ref_NP_001245335.1_	ENSDARG00000062788	gi_50745888_ref_XP_420284.1_	ENSACAG00000000470
TR86546_c1_g5	ACOD1	1.5164	-0.20362	6.42099	4.44576	Ax_TR469330_c2_g3	V4_contig213261	UNKNOWN	gi_157041250_ref_NP_001096642.1_	ENSMUSG00000022126	ENSLACG00000017675	gi_385719224_ref_NP_001245335.1_	ENSDARG00000062788	gi_50745888_ref_XP_420284.1_	ENSACAG00000000470
TR129273_c0_g1	ACOD1	1.55923	-0.381623	1.97814	-0.50615	Ax_TR469330_c2_g3	V4_contig213261	Notophthalumus_105703_Contig109702	gi_157041250_ref_NP_001096642.1_	ENSMUSG00000022126	ENSLACG00000017675	gi_385719224_ref_NP_001245335.1_	ENSDARG00000062788	gi_50745888_ref_XP_420284.1_	ENSACAG00000000470
TR117715_c0_g2	ACOT13	-2.07748	-1.86518	-1.75972	-1.7818	Ax_TR475278_c0_g3	V4_contig135723	Notophthalumus_112644_Contig116643	gi_52346102_ref_NP_001005098.1_	ENSMUSG00000006717	ENSLACG00000008718	gi_231567183_ref_NP_001153566.1_	ENSDARG00000061728	UNKNOWN	ENSACAG00000002307
TR83864_c0_g2	ACP5	3.47378	1.62484	1.06993	0.0976652	Ax_TR510090_c1_g3	V4_contig334502	Notophthalumus_39240_Contig43239	gi_56118262_ref_NP_001008210.1_	ENSMUSG00000001348	ENSLACG00000001636	gi_161377451_ref_NP_001104504.1_	ENSDARG00000019763	UNKNOWN	ENSACAG00000017040
TR120135_c0_g2	ACTA2	-2.44124	-1.26315	-2.33622	-2.37178	Ax_TR449821_c8_g3	V4_contig195000	Notophthalumus_26609_Contig30608	gi_45360805_ref_NP_989076.1_	ENSMUSG00000031972	ENSLACG00000004532	gi_213688375_ref_NP_001135417.1_	ENSDARG00000036371	gi_118405200_ref_NP_001072949.1_	ENSACAG00000000475
TR80822_c3_g3	ACTA2	-12.8252	-8.22435	-6.6582	-3.76897	Ax_TR496472_c0_g1	V4_contig195000	Notophthalumus_26664_Contig30663	gi_45360805_ref_NP_989076.1_	ENSMUSG00000031085	ENSLACG00000003922	gi_213688375_ref_NP_001135417.1_	ENSDARG00000036371	gi_118405200_ref_NP_001072949.1_	ENSACAG00000000475
TR83979_c3_g2	Actg2	-4.31104	-3.14819	-3.26455	-1.42748	Ax_TR540087_c0_g1	V4_contig59464	UNKNOWN	UNKNOWN	ENSMUSG00000059430	ENSLACG00000003988	UNKNOWN	UNKNOWN	UNKNOWN	UNKNOWN
TR128947_c0_g2	ADAMTS17	1.18465	3.57344	1.1934	1.91746	Ax_TR468197_c0_g1	V4_contig419632	UNKNOWN	gi_512817668_ref_XP_002931770.2_	ENSMUSG00000053441	ENSLACG00000008438	gi_110611170_ref_NP_620688.2_	ENSDARG00000075555	gi_363737806_ref_XP_413886.3_	ENSACAG00000001491
TR127825_c1_g1	ADAMTS4	0.99506	2.42576	4.42764	1.84966	Ax_TR460833_c4_g4	V4_contig224773	Notophthalumus_44959_Contig48958	gi_188528959_ref_NP_001120905.1_	ENSMUSG00000006403	ENSLACG00000002039	gi_157427675_ref_NP_005090.3_	ENSDARG00000041566	gi_118101877_ref_XP_417874.2_	ENSACAG00000003892
TR123864_c2_g1	ADH4	-5.4186	-2.62797	-2.7569	-1.5718	Ax_TR467893_c3_g3	V4_contig321280	Notophthalumus_40634_Contig44633	gi_301610570_ref_XP_002934819.1_	ENSMUSG00000037797	UNKNOWN	gi_71565152_ref_NP_000661.2_	UNKNOWN	UNKNOWN	UNKNOWN
TR84352_c0_g4	ADH7	2.67129	1.89339	-0.0684106	-0.554189	Ax_TR345186_c0_g1	V4_contig262823	Notophthalumus_36046_Contig40045	gi_301610558_ref_XP_002934814.1_	ENSMUSG00000037797	ENSLACG00000002286	gi_262073058_ref_NP_001159976.1_	ENSDARG00000088366	gi_71896651_ref_NP_001026323.1_	ENSACAG00000011323
TR115547_c0_g1	adm	-3.1314	-3.6884	-0.495371	-3.89574	Ax_TR440140_c0_g2	UNKNOWN	UNKNOWN	gi_301614630_ref_XP_002936787.1_	UNKNOWN	UNKNOWN	UNKNOWN	UNKNOWN	UNKNOWN	UNKNOWN
TR123914_c0_g1	AGMAT	-1.69159	-2.21997	-2.37662	-1.85886	Ax_TR502455_c1_g2	V4_contig320470	Notophthalumus_75531_Contig79530	gi_512856182_ref_XP_002942858.2_	ENSMUSG00000040706	ENSLACG00000018305	gi_37537722_ref_NP_079034.3_	ENSDARG00000059700	gi_45383830_ref_NP_989474.1_	UNKNOWN
TR80412_c1_g1	AGR3	3.00279	2.73675	2.16659	1.70055	Ax_TR439932_c0_g1	V4_contig04050	Notophthalumus_75026_Contig79025	gi_47498026_ref_NP_998864.1_	ENSMUSG00000020581	ENSLACG00000005171	gi_28827801_ref_NP_789783.1_	ENSDARG00000060682	gi_313851114_ref_NP_001186542.1_	ENSACAG00000012579
TR119959_c2_g1	AKR1C3	-1.93484	-0.373978	-2.0727	-1.92458	UNKNOWN	UNKNOWN	Notophthalumus_107516_Contig111515	UNKNOWN	ENSMUSG00000033715	UNKNOWN	gi_359806990_ref_NP_001240837.1_	UNKNOWN	UNKNOWN	UNKNOWN
TR75209_c1_g2	AKR1C3	-2.44653	-2.03085	-2.81603	-1.83906	UNKNOWN	UNKNOWN	Notophthalumus_34384_Contig38383	gi_163915075_ref_NP_001106519.1_	UNKNOWN	UNKNOWN	gi_359806998_ref_NP_001240838.1_	UNKNOWN	UNKNOWN	UNKNOWN
TR128416_c6_g1	AKR1C3	-1.85227	-1.05474	-1.99912	-0.843904	UNKNOWN	UNKNOWN	Notophthalumus_34384_Contig38383	UNKNOWN	UNKNOWN	UNKNOWN	gi_359806998_ref_NP_001240838.1_	UNKNOWN	UNKNOWN	UNKNOWN
TR125377_c1_g1	ALAS2	-3.06496	-2.14611	-0.681578	-2.13214	Ax_TR462775_c1_g1	V4_contig183475	Notophthalumus_115585_Contig119584	gi_55741904_ref_NP_001006926.1_	ENSMUSG00000025270	ENSLACG00000014374	gi_530426408_ref_XP_005262052.1_	ENSDARG00000021059	gi_65301159_ref_NP_001018012.1_	ENSACAG00000006743
TR129846_c2_g1	ALDH1L1	-1.81815	-1.43457	-1.91574	-1.69185	Ax_TR468687_c1_g1	V4_contig07278	Notophthalumus_115972_Contig119971	gi_301617367_ref_XP_002938116.1_	ENSMUSG00000020256	ENSLACG00000004201	gi_21614513_ref_NP_036322.2_	ENSDARG00000053493	gi_118082834_ref_XP_416314.2_	ENSACAG00000015729
TR82016_c0_g2	Aldh2	-1.59036	-1.73568	-2.64493	-2.20625	UNKNOWN	UNKNOWN	UNKNOWN	UNKNOWN	ENSMUSG00000029455	UNKNOWN	UNKNOWN	UNKNOWN	UNKNOWN	UNKNOWN
TR80563_c0_g2	ALDOA	-3.23037	-3.70013	-3.8073	-3.64978	Ax_TR43685_c0_g1	V4_contig209014	Notophthalumus_114013_Contig118012	gi_45360989_ref_NP_989131.1_	ENSMUSG00000030695	ENSLACG00000003753	gi_193794814_ref_NP_001121089.1_	ENSDARG00000011665	gi_157951672_ref_NP_001007978.1_	ENSACAG00000012339
TR125685_c0_g1	ALPI	1.93809	3.72789	2.28841	3.10005	Ax_TR402867_c0_g1	V4_contig349448	UNKNOWN	gi_183986713_ref_NP_001116946.1_	ENSMUSG00000026246	ENSLACG00000003972	gi_157266292_ref_NP_001622.2_	ENSDARG00000015273	gi_513199616_ref_XP_004943432.1_	ENSACAG00000005237
TR85323_c1_g1	ALPL	-0.116171	2.03105	3.11665	3.27058	Ax_TR470614_c0_g1	V4_contig203883	Notophthalumus_58577_Contig62576	gi_183986713_ref_NP_001116946.1_	ENSMUSG00000026246	ENSLACG00000003972	gi_116734717_ref_NP_000469.3_	ENSDARG00000015273	gi_347360892_ref_NP_990691.1_	ENSACAG00000005237
TR84223_c2_g1	AMOTL2	-1.55601	-1.28672	-1.50122	-0.302905	Ax_TR467872_c0_g1	V4_contig141658	Notophthalumus_43160_Contig47159	gi_512859196_ref_XP_002938833.2_	ENSMUSG00000032531	ENSLACG00000011288	gi_32484977_ref_NP_057285.3_	ENSDARG00000061923	gi_513181216_ref_XP_004940859.1_	ENSACAG00000008464
TR126778_c0_g1	AMPD3	-3.76659	-3.74058	-3.63541	-2.94374	Ax_TR509752_c5_g5	V4_contig314989	Notophthalumus_53121_Contig57120	gi_512812238_ref_XP_002933030.2_	ENSMUSG00000005686	ENSLACG00000002759	gi_289063415_ref_NP_001165901.1_	ENSDARG00000005800	gi_313760664_ref_NP_001186517.1_	ENSACAG00000002927
TR83343_c0_g1	ANAPC4	1.50453	1.51742	0.498784	0.501511	Ax_TR491984_c0_g1	V4_contig212779	Notophthalumus_124009_Contig128008	gi_213982869_ref_NP_001135602.1_	ENSMUSG00000029176	UNKNOWN	gi_41327749_ref_NP_037499.2_	ENSDARG00000032237	gi_513184654_ref_XP_004936199.1_	ENSACAG00000013604
TR82268_c0_g2	ANKRD50	1.62285	2.12719	1.17293	1.24156	Ax_TR493323_c0_g1	V4_contig314863	UNKNOWN	gi_301625708_ref_XP_002942044.1_	ENSMUSG00000044864	ENSLACG00000006231	gi_268607595_ref_NP_001161354.1_	ENSDARG00000045666	gi_513183426_ref_XP_420618.4_	ENSACAG00000011444
TR124021_c0_g1	ANXA6	-3.53451	1.37727	1.88493	1.71657	Ax_TR81125_c0_g2	V4_contig212088	Notophthalumus_113973_Contig117972	gi_512828718_ref_XP_002937305.2_	ENSMUSG00000018340	ENSLACG00000014605	gi_302129652_ref_NP_001180473.1_	ENSDARG00000013335	gi_347800681_ref_NP_001012921.2_	ENSACAG00000004422
TR129027_c1_g1	AOX1	-2.49072	-1.61672	-3.05725	-1.89089	Ax_TR501284_c1_g1	V4_contig211272	UNKNOWN	gi_512866520_ref_XP_002937767.2_	ENSMUSG00000038242	ENSLACG00000000989	gi_71773480_ref_NP_001150.3_	UNKNOWN	gi_46048759_ref_NP_990458.1_	ENSACAG00000006868
TR119542_c0_g1	AOX1	-1.76583	-0.81277	-2.89667	-2.0609	Ax_TR501284_c1_g2	V4_contig349514	UNKNOWN	gi_512844159_ref_XP_004914866.1_	ENSMUSG00000024066	ENSLACG00000005151	gi_71773480_ref_NP_001150.3_	ENSDARG00000020054	gi_46048759_ref_NP_990458.1_	ENSACAG00000006868
TR129158_c0_g1	AP1M1	-0.738866	-1.79603	-1.33642	-1.62552	Ax_TR458701_c4_g1	V4_contig206331	Notophthalumus_106159_Contig110158	gi_45360719_ref_NP_989033.1_	ENSMUSG00000003033	ENSLACG00000002284	gi_14210504_ref_NP_115882.1_	ENSDARG00000020838	gi_513236892_ref_XP_004950351.1_	ENSACAG00000008925
TR128546_c0_g1	AP3B2	0.693	2.04523	2.34526	1.71198	Ax_TR467874_c2_g3	V4_contig100877	UNKNOWN	gi_189230027_ref_NP_001121507.1_	ENSMUSG00000062444	ENSLACG00000016681	gi_511772994_ref_NP_001265440.1_	ENSDARG00000063432	gi_363737468_ref_XP_001232605.2_	ENSACAG00000011959
TR76575_c1_g1	apoe	4.52455	4.606	3.30196	1.8911	Ax_TR503510_c0_g1	V4_contig329446	Notophthalumus_36328_Contig40327	gi_512822976_ref_XP_004912063.1_	UNKNOWN	UNKNOWN	UNKNOWN	UNKNOWN	UNKNOWN	UNKNOWN
TR80424_c0_g1	AQP2	-2.66566	-1.42427	-1.73947	-0.0739484	Ax_TR442041_c0_g1	V4_contig162529	UNKNOWN	gi_148223301_ref_NP_001090816.1_	ENSMUSG00000023013	ENSLACG00000018002	gi_4502179_ref_NP_000477.1_	ENSDARG00000013963	gi_363745030_ref_XP_001231781.2_	ENSACAG00000008441
TR86117_c3_g3	AQP9	-1.35661	-2.19918	-1.75851	-1.32555	Ax_TR487163_c0_g2	V4_contig107547	UNKNOWN	gi_301616548_ref_XP_002937719.1_	ENSMUSG00000032204	ENSLACG00000022342	gi_157266307_ref_NP_066190.2_	ENSDARG00000026787	gi_50752875_ref_XP_413787.1_	UNKNOWN
TR122841_c1_g1	areg	4.22137	1.97253	3.63168	1.81618	Ax_TR491452_c7_g2	V4_contig358741	UNKNOWN	gi_187607327_ref_NP_001120205.1_	UNKNOWN	UNKNOWN	UNKNOWN	UNKNOWN	UNKNOWN	UNKNOWN
TR126336_c0_g1	ARHGAP11A	0.248934	1.69295	1.53903	1.01465	UNKNOWN	V4_contig201993	Notophthalumus_83752_Contig87751	UNKNOWN	ENSMUSG00000041219	UNKNOWN	gi_7661858_ref_NP_055598.1_	ENSDARG00000015403	UNKNOWN	UNKNOWN
TR84750_c0_g1	ARHGAP22	1.71719	2.57898	2.11116	2.27944	Ax_TR69263_c0_g2	V4_contig317620	Notophthalumus_41565_Contig45564	UNKNOWN	ENSMUSG00000063506	ENSLACG00000018624	gi_34013590_ref_NP_067049.2_	ENSDARG00000021255	gi_118092788_ref_XP_421651.2_	UNKNOWN
TR123428_c3_g1	ARL5B	-3.29934	-2.67341	-1.02079	-1.24714	Ax_TR43672_c0_g1	V4_contig315290	Notophthalumus_127642_Contig131641	gi_55741936_ref_NP_001006744.1_	ENSMUSG00000038352	UNKNOWN	gi_530392055_ref_XP_005252458.1_	ENSDARG00000094709	UNKNOWN	ENSACAG00000003879
TR85417_c0_g1	ARL6IP5	0.119073	-1.81169	-1.53078	-0.785902	Ax_TR514885_c0_g1	V4_contig134178	Notophthalumus_37277_Contig41276	gi_188528953_ref_NP_001120902.1_	ENSMUSG00000035199	ENSLACG00000002316	gi_5453704_ref_NP_006398.1_	ENSDARG00000016238	gi_60302860_ref_NP_001012623.1_	ENSACAG00000015376
TR84517_c2_g1	ARRDC2	-2.75576	-3.1985	0.578578	-2.25562	Ax_TR460343_c2_g2	V4_contig156439	UNKNOWN	gi_118404458_ref_NP_001072699.1_	ENSMUSG00000002910	ENSLACG00000002890	gi_18373305_ref_NP_056498.1_	ENSDARG00000020761	gi_118103303_ref_XP_001233360.1_	ENSACAG00000013384
TR118895_c0_g1	ASS1	2.95536	2.49624	1.7287	1.6173	Ax_TR463514_c2_g4	V4_contig318531	Notophthalumus_117895_Contig121894	gi_58332120_ref_NP_001011212.1_	ENSMUSG00000046687	ENSLACG00000017784	gi_16950633_ref_NP_446464.1_	ENSDARG00000032564	gi_61657937_ref_NP_001013413.1_	UNKNOWN
TR82564_c0_g2	ATG9A	-3.07021	-1.48341	-3.18316	-1.61922	Ax_TR458333_c1_g1	V4_contig242079	UNKNOWN	gi_512865587_ref_XP_002933994.2_	ENSMUSG00000033124	ENSLACG00000009557	gi_116089282_ref_NP_001070666.1_	ENSDARG00000044551	gi_77736637_ref_NP_001029993.1_	ENSACAG00000008224
TR84267_c1_g1	Atp13a4	3.8966	1.6709	1.40133	-1.43628	Ax_TR51127_c0_g1	UNKNOWN	UNKNOWN	UNKNOWN	ENSMUSG00000038094	UNKNOWN	UNKNOWN	UNKNOWN	UNKNOWN	UNKNOWN
TR126516_c0_g1	ATP2A2	-1.10339	-2.18311	-1.66411	-1.74243	Ax_TR472627_c6_g1	V4_contig01340	Notophthalumus_106611_Contig110610	gi_118403622_ref_NP_001072333.1_	ENSMUSG00000020788	ENSLACG00000000823	gi_24638454_ref_NP_733765.1_	ENSDARG00000005122	gi_430736677_ref_NP_001258903.1_	ENSACAG00000005552
TR85737_c0_g1	ATP2A3	-0.56107	-2.76257	-1.60836	-3.29493	Ax_TR472627_c6_g1	V4_contig00084	Notophthalumus_106611_Contig110610	gi_118403622_ref_NP_001072333.1_	ENSMUSG00000020788	ENSLACG00000009802	gi_28373111_ref_NP_777616.1_	ENSDARG00000005122	gi_430736677_ref_NP_001258903.1_	ENSACAG00000005552
TR86283_c1_g2	ATP6V0D1	0.2857	-1.30599	-1.66274	-2.50223	Ax_TR453125_c0_g2	V4_contig140008	Notophthalumus_108473_Contig112472	gi_45361571_ref_NP_989362.1_	ENSMUSG00000013160	ENSLACG00000000225	gi_19913432_ref_NP_004682.2_	ENSDARG00000069090	gi_50753561_ref_XP_414041.1_	ENSACAG00000009490
TR82758_c0_g1	ATP6V1B1	-3.15792	-1.26394	-3.13504	-2.9096	Ax_TR445450_c0_g1	V4_contig315025	Notophthalumus_113157_Contig117156	gi_118403964_ref_NP_001072182.1_	ENSMUSG00000006269	ENSLACG00000003890	gi_19913426_ref_NP_001683.2_	ENSDARG00000013443	gi_363742094_ref_XP_424534.3_	ENSACAG00000001266
TR81932_c0_g3	ATP6V1C1	-0.721993	-1.30458	-2.43529	-2.01315	Ax_TR489835_c3_g1	V4_contig319300	Notophthalumus_44216_Contig48215	gi_301621657_ref_XP_002940167.1_	ENSMUSG00000020566	ENSLACG00000003005	gi_4502315_ref_NP_001686.1_	ENSDARG00000023967	gi_50745029_ref_XP_419951.1_	ENSACAG00000009273
TR75192_c0_g1	ATP6V1G3	-3.07087	-0.886269	-3.11512	-2.58488	Ax_TR452603_c0_g1	V4_contig437134	Notophthalumus_57253_Contig61252	gi_156717950_ref_NP_001096517.1_	ENSMUSG00000026394	ENSLACG00000011515	gi_18959206_ref_NP_573569.1_	ENSDARG00000022315	gi_50750934_ref_XP_422192.1_	ENSACAG00000003766
TR77580_c0_g1	AURKA	1.44741	2.47294	1.61683	1.25071	Ax_TR93306_c0_g1	V4_contig320878	Notophthalumus_49759_Contig53758	gi_144226857_ref_NP_001016859.2_	ENSMUSG00000020897	ENSLACG00000001099	gi_38327562_ref_NP_003591.2_	ENSDARG00000012485	gi_50759065_ref_XP_425725.1_	ENSACAG00000004832
TR122767_c1_g1	B3GNT4	2.72005	2.96853	4.11538	2.20339	Ax_TR130809_c1_g1	V4_contig483779	UNKNOWN	gi_512811118_ref_XP_004910572.1_	ENSMUSG00000029431	ENSLACG00000018197	gi_13540527_ref_NP_110392.1_	UNKNOWN	gi_513210130_ref_XP_004945628.1_	ENSACAG00000024053
TR129006_c2_g1	BAMBI	-0.584793	2.24133	0.696304	1.69538	Ax_TR53579_c0_g3	V4_contig461401	Notophthalumus_43631_Contig47630	gi_56118430_ref_NP_001008194.1_	ENSMUSG00000024232	ENSLACG00000006967	gi_6912534_ref_NP_036474.1_	ENSDARG00000055381	gi_306482572_ref_NP_001182330.1_	ENSACAG00000007580
TR77062_c1_g2	basp1	1.86494	2.31975	1.77973	1.41891	Ax_TR485595_c0_g1	V4_contig325157	Notophthalumus_121910_Contig125909	gi_58331958_ref_NP_001011128.1_	ENSMUSG00000045763	ENSLACG00000015519	gi_30795231_ref_NP_006308.3_	UNKNOWN	gi_45383878_ref_NP_989447.1_	ENSACAG00000001000
TR72510_c0_g1	BCL2L11	3.60033	2.35585	1.03452	-0.356166	Ax_TR473624_c0_g1	V4_contig343766	Notophthalumus_122585_Contig126584	gi_73853860_ref_NP_001027511.1_	ENSMUSG00000027381	UNKNOWN	gi_530368943_ref_XP_005263607.1_	UNKNOWN	UNKNOWN	UNKNOWN
TR122922_c3_g1	BHLHA9	7.20109	7.31844	4.22582	4.66269	Ax_TR501163_c0_g1	UNKNOWN	UNKNOWN	UNKNOWN	UNKNOWN	ENSLACG00000013405	gi_256542291_ref_NP_001157877.1_	UNKNOWN	UNKNOWN	UNKNOWN
TR126930_c1_g3	BIN1	-3.02678	-3.09944	-1.7737	-1.49199	Ax_TR470618_c0_g2	V4_contig94369	Notophthalumus_42630_Contig46629	gi_156717930_ref_NP_001096507.1_	ENSMUSG00000021314	ENSLACG00000013605	gi_21536407_ref_NP_647596.1_	ENSDARG00000042114	gi_310772225_ref_NP_001006524.2_	ENSACAG00000010082
TR82340_c1_g1	BMP4	-2.20042	0.258036	0.218391	1.87575	Ax_TR462784_c0_g1	V4_contig445258	Notophthalumus_63422_Contig67421	gi_284813514_ref_NP_001017034.2_	ENSMUSG00000021835	ENSLACG00000014241	gi_157276593_ref_NP_001193.2_	ENSDARG00000013409	gi_372266152_ref_NP_990568.3_	ENSACAG00000003113
TR82013_c2_g1	BNIP3L	-1.22889	-2.55764	-1.75985	-2.39404	Ax_TR478699_c0_g1	V4_contig317031	Notophthalumus_41068_Contig45067	gi_170671970_ref_NP_001116280.1_	ENSMUSG00000022051	ENSLACG00000003122	gi_4757860_ref_NP_004322.1_	ENSDARG00000028067	gi_363735632_ref_XP_421829.3_	ENSACAG00000006113
TR127392_c0_g1	BOK	-1.79189	-1.80312	-0.730957	-0.101289	Ax_TR449089_c0_g1	V4_contig326641	UNKNOWN	gi_301614360_ref_XP_002936655.1_	ENSMUSG00000026278	ENSLACG00000008739	gi_14210524_ref_NP_115904.1_	ENSDARG00000008807	gi_45382663_ref_NP_990037.1_	ENSACAG00000000919
TR126652_c0_g1	BUB1	0.633897	1.90374	1.51186	0.999912	Ax_TR490408_c0_g1	V4_contig202765	UNKNOWN	gi_118403495_ref_NP_001072830.1_	UNKNOWN	ENSLACG00000017122	gi_4757878_ref_NP_004327.1_	ENSDARG00000077029	UNKNOWN	ENSACAG00000013107
TR83290_c0_g1	C16orf45	2.65389	4.01521	4.98862	1.60586	Ax_TR401119_c0_g1	V4_contig321449	UNKNOWN	gi_213982757_ref_NP_001135550.1_	ENSMUSG00000044117	ENSLACG00000001748	gi_215599562_ref_NP_001135941.1_	ENSDARG00000012338	gi_478431031_ref_NP_001264503.1_	ENSACAG00000003741
TR123004_c0_g1	C1S	-2.16595	-1.75595	-1.71804	-3.46184	Ax_TR463779_c1_g1	V4_contig682449	Notophthalumus_36712_Contig40711	gi_301623913_ref_XP_002941253.1_	ENSMUSG00000038521	UNKNOWN	gi_41393602_ref_NP_958850.1_	UNKNOWN	gi_71896819_ref_NP_001025948.1_	ENSACAG00000007857
TR125327_c1_g2	C20orf27	-1.05776	-1.98162	-2.45152	-1.81222	Ax_TR506913_c0_g1	V4_contig131494	Notophthalumus_109187_Contig113186	gi_55926166_ref_NP_001007504.1_	ENSMUSG00000027327	ENSLACG00000010760	gi_385731627_ref_NP_001245358.1_	ENSDARG00000076239	gi_513236821_ref_XP_003643512.2_	UNKNOWN
TR125707_c0_g1	CA7	-4.00241	-1.81855	-2.88902	-3.12781	Ax_TR452632_c0_g1	V4_contig208690	Notophthalumus_46227_Contig50226	gi_113931410_ref_NP_001039155.1_	ENSMUSG00000027555	ENSLACG00000001970	gi_4885101_ref_NP_005173.1_	ENSDARG00000011166	gi_363730730_ref_XP_003640859.1_	ENSACAG00000009431
TR80170_c0_g1	CACNB2	3.21856	0.592676	1.60041	1.05267	Ax_TR480364_c0_g1	V4_contig526521	Notophthalumus_119758_Contig123757	gi_189230212_ref_NP_001121430.1_	ENSMUSG00000020882	ENSLACG00000012990	gi_147898681_ref_NP_963890.2_	ENSDARG00000002167	gi_50233822_ref_NP_001001733.1_	ENSACAG00000005593
TR129862_c1_g2	Calcoco1	-1.69442	-2.89718	-2.23495	-2.43191	Ax_TR452306_c0_g1	V4_contig275835	Notophthalumus_41543_Contig45542	UNKNOWN	ENSMUSG00000023055	UNKNOWN	gi_14149742_ref_NP_065949.1_	UNKNOWN	UNKNOWN	ENSACAG00000001291
TR114992_c0_g1	CAPSL	-0.67078	-1.30877	-2.1688	-1.63105	Ax_TR276060_c0_g1	V4_contig322606	Notophthalumus_91072_Contig95071	gi_148227032_ref_NP_001090789.1_	ENSMUSG00000039676	ENSLACG00000013451	gi_110835715_ref_NP_001036090.1_	ENSDARG00000003414	gi_118103703_ref_XP_001232405.1_	ENSACAG00000028384
TR128080_c1_g1	CASTOR2	-0.409875	-1.69452	-1.58544	-1.89905	Ax_TR506649_c3_g1	V4_contig325333	Notophthalumus_108465_Contig112464	gi_156717880_ref_NP_001096480.1_	ENSMUSG00000015944	ENSLACG00000010821	gi_222831645_ref_NP_001138536.1_	ENSDARG00000018985	gi_363741085_ref_XP_415731.3_	ENSACAG00000009428
TR126902_c1_g6	CAVIN1	-2.93138	-1.6733	0.206016	-0.321367	Ax_TR498907_c0_g1	V4_contig314522	Notophthalumus_71587_Contig75586	gi_52346012_ref_NP_001005049.1_	ENSMUSG00000004044	ENSLACG00000010703	gi_42734430_ref_NP_036364.2_	ENSDARG00000076411	gi_47825391_ref_NP_001001471.1_	ENSACAG00000017939
TR129839_c0_g1	CBFB	1.84104	0.778589	1.6669	0.370217	Ax_TR496333_c4_g1	V4_contig211092	Notophthalumus_46210_Contig50209	gi_512834410_ref_XP_002937211.2_	ENSMUSG00000031885	ENSLACG00000007405	gi_13124873_ref_NP_001746.1_	ENSDARG00000040917	gi_70608116_ref_NP_989901.2_	ENSACAG00000013211
TR80387_c2_g1	CBS	-2.85446	-2.56883	-1.73017	-1.13014	Ax_TR477560_c1_g1	V4_contig113681	UNKNOWN	gi_56118823_ref_NP_001008171.1_	ENSMUSG00000024039	ENSLACG00000006960	gi_295821200_ref_NP_001171479.1_	ENSDARG00000010946	gi_513163061_ref_XP_004934649.1_	ENSACAG00000002605
TR128976_c2_g2	CCDC80	-3.12456	0.0729664	1.22614	1.51117	Ax_TR476974_c0_g1	V4_contig314610	Notophthalumus_112153_Contig116152	gi_62857393_ref_NP_001016059.1_	ENSMUSG00000022665	ENSLACG00000016701	gi_41152074_ref_NP_955805.1_	ENSDARG00000000002	gi_45383303_ref_NP_989762.1_	ENSACAG00000010209
TR78840_c0_g1	CCNG1	0.380405	-1.18781	-2.15459	-2.36858	Ax_TR506461_c0_g1	V4_contig317538	Notophthalumus_33422_Contig37421	gi_288683466_ref_NP_001016447.2_	ENSMUSG00000020326	ENSLACG00000003053	gi_40805832_ref_NP_954854.1_	ENSDARG00000017602	gi_363738917_ref_XP_003642095.1_	ENSACAG00000012149
TR77171_c0_g1	CCNJ	0.579249	1.91627	1.50041	1.47818	Ax_TR510873_c0_g1	V4_contig409462	Notophthalumus_92550_Contig96549	gi_206725468_ref_NP_001128285.1_	ENSMUSG00000025010	ENSLACG00000005878	gi_197276674_ref_NP_001127847.1_	ENSDARG00000059917	gi_363735491_ref_XP_421691.3_	ENSACAG00000003244
TR85092_c0_g1	CD109	-1.77464	-1.52892	-0.712853	-0.165026	Ax_TR460268_c0_g1	V4_contig314587	Notophthalumus_115268_Contig119267	gi_512844566_ref_XP_004914913.1_	UNKNOWN	UNKNOWN	gi_115529484_ref_NP_598000.2_	UNKNOWN	gi_513178334_ref_XP_419879.4_	ENSACAG00000004689
TR128485_c1_g2	CDC42EP3	-1.18646	1.63632	1.55188	-0.223488	Ax_TR506825_c0_g1	V4_contig318701	Notophthalumus_56164_Contig60163	gi_113931486_ref_NP_001039192.1_	ENSMUSG00000036533	ENSLACG00000014412	gi_19923356_ref_NP_006440.2_	ENSDARG00000052783	gi_50740824_ref_XP_426134.1_	ENSACAG00000008527
TR85649_c1_g5	CDC42EP3	2.20851	0.628899	0.198323	-1.80585	Ax_TR33863_c0_g2	V4_contig318701	Notophthalumus_56164_Contig60163	gi_113931486_ref_NP_001039192.1_	ENSMUSG00000036533	ENSLACG00000014412	gi_19923356_ref_NP_006440.2_	ENSDARG00000052783	gi_50740824_ref_XP_426134.1_	ENSACAG00000008527
TR125696_c0_g2	CDH11	-1.93717	1.49764	2.15957	2.07893	Ax_TR507002_c3_g1	V4_contig105098	Notophthalumus_37641_Contig41640	gi_301612237_ref_XP_002935627.1_	ENSMUSG00000031673	ENSLACG00000001124	gi_16306532_ref_NP_001788.2_	ENSDARG00000021442	gi_154152107_ref_NP_001093759.1_	ENSACAG00000008152
TR121538_c0_g1	CDYL	1.13776	1.02973	1.50438	1.6455	Ax_TR440597_c0_g1	V4_contig226379	Notophthalumus_47590_Contig51589	gi_512847590_ref_XP_002936475.2_	ENSMUSG00000059288	ENSLACG00000015213	gi_221136753_ref_NP_001137442.1_	ENSDARG00000038985	gi_118086453_ref_XP_418964.2_	ENSACAG00000013224
TR79366_c1_g1	CES1	-1.18219	-2.73967	-2.67436	-2.32548	Ax_TR491867_c1_g1	V4_contig203322	Notophthalumus_104114_Contig108113	gi_301612664_ref_XP_002935835.1_	ENSMUSG00000031725	UNKNOWN	gi_530423536_ref_XP_005255831.1_	ENSDARG00000011636	gi_363738171_ref_XP_001231970.2_	ENSACAG00000006173
TR32095_c0_g1	CFL2	-1.72377	1.6763	1.37548	1.27763	Ax_TR472355_c1_g2	V4_contig09839	Notophthalumus_117236_Contig121235	gi_47497978_ref_NP_998878.1_	ENSMUSG00000015932	ENSLACG00000012438	gi_14719392_ref_NP_068733.1_	ENSDARG00000012972	gi_45382979_ref_NP_990859.1_	ENSACAG00000002385
TR85325_c0_g5	CH25H	2.68722	0.280443	4.17998	1.8811	Ax_TR501069_c5_g2	UNKNOWN	UNKNOWN	gi_301611932_ref_XP_002935478.1_	ENSMUSG00000050370	ENSLACG00000003549	gi_4502499_ref_NP_003947.1_	ENSDARG00000045190	gi_474451718_ref_NP_001264283.1_	ENSACAG00000000471
TR121694_c3_g1	CHCHD10	-2.05101	-1.29325	-2.45046	-1.30215	Ax_TR451094_c0_g1	V4_contig371218	Notophthalumus_127892_Contig131891	gi_301622785_ref_XP_002940705.1_	ENSMUSG00000034173	ENSLACG00000001878	gi_47497976_ref_NP_998885.1_	ENSDARG00000010717	gi_363740149_ref_XP_003642270.1_	ENSACAG00000016717
TR124797_c0_g1	CHEK1	1.37778	1.79132	1.53936	1.42803	Ax_TR453556_c1_g1	V4_contig260163	Notophthalumus_63830_Contig67829	gi_512853356_ref_XP_002937561.2_	ENSMUSG00000032113	ENSLACG00000016703	gi_166295192_ref_NP_001265.2_	ENSDARG00000014385	gi_45383464_ref_NP_989676.1_	ENSACAG00000000155
TR84933_c4_g2	CHPF	-0.875113	0.286965	1.93918	1.64168	Ax_TR477377_c0_g1	V4_contig316187	Notophthalumus_81263_Contig85262	gi_512865426_ref_XP_002942593.2_	ENSMUSG00000032997	ENSLACG00000003341	gi_27545323_ref_NP_078812.2_	ENSDARG00000059961	gi_363729604_ref_XP_423717.3_	ENSACAG00000014206
TR83597_c1_g1	CHST13	2.15805	1.51474	1.50456	0.535719	Ax_TR76296_c0_g1	V4_contig319999	Notophthalumus_39080_Contig43079	gi_156718008_ref_NP_001096546.1_	ENSMUSG00000034612	ENSLACG00000011957	gi_23097238_ref_NP_690849.1_	ENSDARG00000004018	gi_50754413_ref_XP_414372.1_	ENSACAG00000013992
TR121429_c0_g1	CHSY1	0.980698	1.59447	2.13291	2.07804	Ax_TR484252_c0_g1	V4_contig327824	Notophthalumus_32381_Contig36380	gi_148224066_ref_NP_001090724.1_	ENSMUSG00000032640	ENSLACG00000004546	gi_31542309_ref_NP_055733.2_	ENSDARG00000069472	gi_363744614_ref_XP_413966.3_	ENSACAG00000001454
TR115795_c0_g1	CIDEA	1.51512	1.61019	0.496084	0.566828	Ax_TR74703_c0_g3	V4_contig210360	Notophthalumus_43229_Contig47228	gi_56118462_ref_NP_001007987.1_	ENSMUSG00000024526	ENSLACG00000003275	gi_4557465_ref_NP_001270.1_	UNKNOWN	gi_304365458_ref_NP_001182052.1_	UNKNOWN
TR84970_c2_g3	CIRBP	-1.38125	2.32984	1.71513	1.54783	Ax_TR373894_c0_g2	V4_contig44065	Notophthalumus_26956_Contig30955	gi_62857699_ref_NP_001017228.1_	ENSMUSG00000031167	ENSLACG00000014490	gi_4502847_ref_NP_001271.1_	ENSDARG00000014244	gi_71897051_ref_NP_001026518.1_	ENSACAG00000000441
TR82286_c1_g1	CIRBP	1.17746	2.50583	1.3316	1.52578	Ax_TR484617_c3_g1	V4_contig05798	Notophthalumus_26868_Contig30867	gi_62857699_ref_NP_001017228.1_	ENSMUSG00000031167	ENSLACG00000014490	gi_4502847_ref_NP_001271.1_	ENSDARG00000013351	gi_71897051_ref_NP_001026518.1_	ENSACAG00000000441
TR115047_c0_g1	CKMT1B	-0.360496	-1.42156	-2.0884	-3.18143	Ax_TR492025_c1_g2	V4_contig300410	Notophthalumus_35685_Contig39684	gi_113205706_ref_NP_001037926.1_	ENSMUSG00000000308	ENSLACG00000009531	gi_10334859_ref_NP_066270.1_	ENSDARG00000035327	gi_268370038_ref_NP_001161216.1_	ENSACAG00000000789
TR79152_c0_g1	CLDN9	2.0644	0.75751	3.37255	1.70605	Ax_TR501498_c0_g4	V4_contig357845	Notophthalumus_71239_Contig75238	gi_301624920_ref_XP_002941737.1_	ENSMUSG00000023906	ENSLACG00000004752	gi_11141861_ref_NP_066192.1_	ENSDARG00000006580	gi_363741049_ref_XP_003642430.1_	ENSACAG00000006908
TR83646_c0_g1	CLEC11A	-0.847373	3.67528	2.89958	3.51612	Ax_TR444255_c6_g2	V4_contig122321	Notophthalumus_39877_Contig43876	gi_512823053_ref_XP_002938583.2_	UNKNOWN	ENSLACG00000009157	UNKNOWN	ENSDARG00000079107	UNKNOWN	ENSACAG00000012109
TR129269_c0_g1	CLIC5	-2.2146	-3.70109	-0.885365	-3.10375	Ax_TR491904_c2_g4	V4_contig156440	Notophthalumus_116011_Contig120010	gi_118404458_ref_NP_001072699.1_	ENSMUSG00000002910	ENSLACG00000003637	gi_166197662_ref_NP_001107558.1_	ENSDARG00000070584	gi_118089191_ref_XP_420060.2_	ENSACAG00000005113
TR121932_c0_g1	CLU	-0.307057	2.03664	1.96425	0.586291	Ax_TR459156_c0_g1	V4_contig315901	Notophthalumus_105416_Contig109415	gi_52345780_ref_NP_001004936.1_	ENSMUSG00000022037	ENSLACG00000008949	UNKNOWN	ENSDARG00000010434	UNKNOWN	UNKNOWN
TR125957_c0_g1	COCH	-4.23525	-4.29713	-1.35776	1.10102	Ax_TR451069_c1_g1	V4_contig11397	UNKNOWN	gi_512862448_ref_XP_002932887.2_	ENSMUSG00000020953	ENSLACG00000010719	gi_205277471_ref_NP_001128530.1_	ENSDARG00000024032	gi_45384390_ref_NP_990268.1_	ENSACAG00000014832
TR128550_c1_g2	COL11A1	-3.00699	1.7794	2.09944	2.06305	Ax_TR463721_c0_g1	V4_contig156129	Notophthalumus_55715_Contig59714	gi_512835852_ref_XP_004913770.1_	ENSMUSG00000024330	ENSLACG00000003084	gi_299523257_ref_NP_001177638.1_	ENSDARG00000009014	gi_363736838_ref_XP_422303.3_	ENSACAG00000002318
TR128332_c0_g1	COL12A1	-2.23481	2.36424	2.10105	1.1226	Ax_TR495298_c5_g2	V4_contig205077	Notophthalumus_60938_Contig64937	gi_512841700_ref_XP_002936246.2_	ENSMUSG00000032332	ENSLACG00000009296	gi_767941884_ref_XP_011533736.1_	ENSDARG00000019601	gi_45384318_ref_NP_990352.1_	ENSACAG00000005078
TR125112_c2_g2	COL1A1	-0.234898	2.3727	2.00205	1.87088	Ax_TR461615_c2_g2	V4_contig217761	Notophthalumus_102476_Contig106475	gi_118404410_ref_NP_001072718.1_	ENSMUSG00000001506	ENSLACG00000001853	gi_110349772_ref_NP_000079.2_	ENSDARG00000012405	gi_206597434_ref_NP_001073182.2_	ENSACAG00000005084
TR127309_c9_g1	COL1A1	-3.41203	1.95017	0.99418	0.908454	Ax_TR451940_c0_g1	V4_contig02727	Notophthalumus_37790_Contig41789	UNKNOWN	UNKNOWN	UNKNOWN	gi_578830424_ref_XP_005257116.2_	UNKNOWN	UNKNOWN	UNKNOWN
TR86393_c0_g1	COL24A1	0.684487	0.604135	1.70205	2.35308	Ax_TR487437_c3_g1	V4_contig320440	Notophthalumus_89730_Contig93729	UNKNOWN	ENSMUSG00000028197	ENSLACG00000011292	gi_115392133_ref_NP_690850.2_	UNKNOWN	gi_513197368_ref_XP_422363.4_	ENSACAG00000013228
TR124096_c1_g2	Col3a1	0.683537	3.06651	1.96582	1.85496	Ax_TR451940_c0_g1	V4_contig02727	Notophthalumus_102475_Contig106474	UNKNOWN	ENSMUSG00000026043	UNKNOWN	UNKNOWN	UNKNOWN	UNKNOWN	UNKNOWN
TR86199_c0_g1	COL4A5	-0.330755	1.71533	1.29239	1.76524	Ax_TR486117_c1_g1	V4_contig108625	Notophthalumus_126595_Contig130594	gi_512859339_ref_XP_004916923.1_	ENSMUSG00000031274	ENSLACG00000007854	gi_15890086_ref_NP_203699.1_	ENSDARG00000052063	gi_240848597_ref_NP_001155871.1_	ENSACAG00000004217
TR128042_c0_g1	COL4A5	-5.47669	-1.86149	-0.526433	-0.0176778	Ax_TR494079_c4_g2	V4_contig108624	Notophthalumus_126595_Contig130594	gi_512822876_ref_XP_002933064.2_	ENSMUSG00000031274	ENSLACG00000007854	gi_15890086_ref_NP_203699.1_	ENSDARG00000052063	gi_240848597_ref_NP_001155871.1_	ENSACAG00000012321
TR129739_c1_g2	COL6A1	-3.01132	1.50701	1.64313	1.9318	Ax_TR514463_c0_g2	V4_contig173038	Notophthalumus_108621_Contig112620	gi_512867463_ref_XP_002932077.2_	ENSMUSG00000001119	ENSLACG00000012044	gi_87196339_ref_NP_001839.2_	ENSDARG00000074908	gi_49225581_ref_NP_990438.1_	ENSACAG00000004735
TR86791_c2_g2	COL6A2	-2.78113	1.94902	1.84481	2.17048	Ax_TR489221_c4_g1	V4_contig203145	Notophthalumus_107501_Contig111500	gi_187607706_ref_NP_001120436.1_	ENSMUSG00000020241	ENSLACG00000013675	gi_115527062_ref_NP_001840.3_	ENSDARG00000061436	gi_45384382_ref_NP_990679.1_	ENSACAG00000004843
TR129436_c2_g4	COL6A3	-2.56008	2.14005	2.63095	3.04081	UNKNOWN	V4_contig89668	Notophthalumus_103914_Contig107913	gi_512867312_ref_XP_004917931.1_	ENSMUSG00000048126	ENSLACG00000013403	gi_240255535_ref_NP_476507.3_	ENSDARG00000077139	gi_45382993_ref_NP_990865.1_	ENSACAG00000004231
TR121212_c1_g3	COQ8A	-3.01309	-2.67093	-2.29612	-2.60725	Ax_TR507499_c1_g1	V4_contig314966	Notophthalumus_39134_Contig43133	gi_301618935_ref_XP_002938863.1_	ENSMUSG00000003762	ENSLACG00000007098	gi_34147522_ref_NP_064632.2_	ENSDARG00000020123	gi_313661454_ref_NP_001186342.1_	ENSACAG00000006522
TR123519_c0_g1	CORO1C	-1.43861	-1.86326	-1.48971	-1.97314	Ax_TR493903_c0_g2	V4_contig206634	Notophthalumus_109131_Contig113130	gi_284009800_ref_NP_001164994.1_	ENSMUSG00000004530	ENSLACG00000004586	gi_157412328_ref_NP_001098707.1_	ENSDARG00000008660	gi_363741147_ref_XP_003642454.1_	ENSACAG00000000937
TR176639_c0_g1	COX6B1	5.77888	-0.168101	2.02922	1.64	Ax_TR516363_c1_g2	V4_contig01119	Notophthalumus_52173_Contig56172	gi_52346114_ref_NP_001005102.1_	ENSMUSG00000036751	ENSLACG00000008288	gi_4502985_ref_NP_001854.1_	ENSDARG00000037860	UNKNOWN	ENSACAG00000015944
TR78850_c0_g3	CPA2	-0.796206	-1.55511	-2.19429	-1.67686	Ax_TR59252_c0_g1	V4_contig334561	UNKNOWN	gi_166795997_ref_NP_001107681.1_	ENSMUSG00000029788	ENSLACG00000001354	gi_217416390_ref_NP_001860.2_	ENSDARG00000010146	gi_356582409_ref_NP_001239185.1_	ENSACAG00000001042
TR85792_c0_g1	CPXM2	-0.417034	3.00897	2.13438	1.47363	Ax_TR507066_c4_g4	V4_contig155555	Notophthalumus_37884_Contig41883	gi_301613652_ref_XP_002936314.1_	ENSMUSG00000020473	ENSLACG00000011919	gi_223005864_ref_NP_937791.2_	ENSDARG00000006901	gi_513192284_ref_XP_421810.4_	ENSACAG00000000222
TR81876_c0_g1	CRIM1	-1.36337	-2.59026	-1.6812	-1.72022	Ax_TR492057_c0_g1	V4_contig220026	UNKNOWN	gi_301613865_ref_XP_002936419.1_	ENSMUSG00000024074	ENSLACG00000017713	gi_10092639_ref_NP_057525.1_	ENSDARG00000029668	gi_45383315_ref_NP_989756.1_	ENSACAG00000001524
TR129141_c0_g2	CRISPLD1	-0.919602	-2.45624	-0.314944	-2.43268	Ax_TR493312_c0_g1	V4_contig316549	Notophthalumus_40157_Contig44156	gi_301607258_ref_XP_002933230.1_	ENSMUSG00000025776	ENSLACG00000006240	gi_13899303_ref_NP_113649.1_	ENSDARG00000013293	gi_118096541_ref_XP_414180.2_	ENSACAG00000013138
TR127457_c0_g1	CRYBG2	-1.55354	-0.79333	-2.43672	-0.809642	Ax_TR465778_c19_g4	V4_contig206307	UNKNOWN	gi_512819245_ref_XP_002934702.2_	UNKNOWN	ENSLACG00000017021	gi_301069394_ref_NP_001034864.2_	UNKNOWN	gi_513220875_ref_XP_417695.3_	ENSACAG00000017767
TR86048_c0_g1	CTDSP1	-2.6196	-1.97191	-0.0298182	-0.44973	Ax_TR451304_c2_g1	V4_contig203530	Notophthalumus_106772_Contig110771	gi_301608836_ref_XP_002933982.1_	ENSMUSG00000026176	ENSLACG00000004556	gi_10864009_ref_NP_067021.1_	ENSDARG00000036102	gi_47604964_ref_NP_001001316.1_	ENSACAG00000001954
TR129054_c1_g1	CTGF	-3.24466	-1.69057	0.571971	-0.290657	Ax_TR247014_c0_g1	V4_contig314415	Notophthalumus_106296_Contig110295	gi_301617169_ref_XP_002938019.1_	ENSMUSG00000019997	ENSLACG00000006914	gi_4503123_ref_NP_001892.1_	ENSDARG00000042934	gi_45383590_ref_NP_989605.1_	ENSACAG00000000985
TR83773_c0_g1	CTHRC1	-2.03886	1.352	1.35984	1.58148	Ax_TR498150_c1_g2	V4_contig204699	Notophthalumus_69862_Contig73861	gi_301603855_ref_XP_002931583.1_	ENSMUSG00000054196	ENSLACG00000014065	gi_19923989_ref_NP_612464.1_	ENSDARG00000001971	gi_363731011_ref_XP_418373.3_	ENSACAG00000009420
TR81191_c0_g2	CTSS	3.61437	1.98804	1.57209	0.668682	Ax_TR540098_c0_g1	V4_contig325066	Notophthalumus_127267_Contig131266	gi_118404242_ref_NP_001072435.1_	ENSMUSG00000028111	ENSLACG00000000085	gi_23110962_ref_NP_004070.3_	ENSDARG00000007836	gi_269784818_ref_NP_001161481.1_	ENSACAG00000008703
TR85201_c2_g1	ctsv	2.78841	2.52522	1.21611	0.817325	Ax_TR473705_c0_g4	V4_contig31423	Notophthalumus_34026_Contig38025	gi_52345644_ref_NP_001004869.1_	UNKNOWN	UNKNOWN	UNKNOWN	UNKNOWN	UNKNOWN	UNKNOWN
TR85110_c0_g3	CWH43	-3.32666	-2.01158	-1.51514	-1.59204	Ax_TR466717_c6_g3	V4_contig317004	UNKNOWN	UNKNOWN	ENSMUSG00000029154	ENSLACG00000014726	gi_156151386_ref_NP_079363.2_	UNKNOWN	gi_363733723_ref_XP_420716.3_	UNKNOWN
TR76247_c1_g1	CYBRD1	-3.40983	-1.86496	-1.11709	-0.429826	Ax_TR455623_c1_g1	V4_contig315226	Notophthalumus_42097_Contig46096	gi_288562700_ref_NP_001165750.1_	ENSMUSG00000027015	UNKNOWN	gi_188536036_ref_NP_079119.3_	ENSDARG00000095577	gi_513194134_ref_XP_004942799.1_	ENSACAG00000016643
TR126445_c0_g1	CYP1B1	-3.65837	-1.48955	-2.08983	-1.39363	Ax_TR260685_c0_g1	V4_contig382282	Notophthalumus_119850_Contig123849	gi_301608708_ref_XP_002933924.1_	ENSMUSG00000024087	ENSLACG00000016415	gi_189491763_ref_NP_000095.2_	ENSDARG00000068934	gi_513177070_ref_XP_419515.4_	ENSACAG00000008454
TR127907_c1_g1	CYP2A7	-1.31073	-2.30019	-2.42863	-2.00796	Ax_TR456446_c1_g1	UNKNOWN	Notophthalumus_46750_Contig50749	gi_301620104_ref_XP_002939423.1_	ENSMUSG00000005547	UNKNOWN	gi_15147330_ref_NP_000755.2_	UNKNOWN	UNKNOWN	ENSACAG00000004759
TR127419_c0_g2	CYP4F2	3.26569	1.64616	0.902311	0.352971	Ax_TR480950_c1_g1	V4_contig135057	Notophthalumus_109282_Contig113281	gi_62751474_ref_NP_001015810.1_	ENSMUSG00000003484	ENSLACG00000009000	gi_13435391_ref_NP_001073.3_	ENSDARG00000004964	gi_513241554_ref_XP_003644077.2_	ENSACAG00000016354
TR120077_c1_g1	DACT2	0.0716804	3.51486	2.58541	2.29199	Ax_TR451283_c0_g1	V4_contig349682	UNKNOWN	UNKNOWN	ENSMUSG00000044548	UNKNOWN	gi_556503342_ref_NP_001273280.1_	ENSDARG00000039675	gi_513176020_ref_XP_419602.4_	UNKNOWN
TR127269_c0_g1	DBN1	-1.65538	3.2262	3.27421	2.89097	Ax_TR499481_c0_g1	V4_contig197015	Notophthalumus_69349_Contig73348	gi_113931386_ref_NP_001039142.1_	ENSMUSG00000034675	UNKNOWN	gi_18426913_ref_NP_543157.1_	ENSDARG00000069113	gi_45382803_ref_NP_990830.1_	ENSACAG00000006017
TR125646_c1_g1	DDIT4	-0.68313	-2.41047	-0.5653	-2.12229	Ax_TR489214_c6_g2	V4_contig207252	Notophthalumus_56583_Contig60582	gi_45361162_ref_NP_989175.1_	UNKNOWN	ENSLACG00000017521	UNKNOWN	UNKNOWN	UNKNOWN	UNKNOWN
TR84742_c1_g1	DHX58	-0.0358115	-1.68495	-1.51593	0.515809	Ax_TR484643_c9_g1	V4_contig314506	Notophthalumus_116331_Contig120330	gi_512874269_ref_XP_002939087.2_	ENSMUSG00000017830	ENSLACG00000011208	gi_149408122_ref_NP_077024.2_	ENSDARG00000089463	gi_363743602_ref_XP_003642879.1_	ENSACAG00000012501
TR117549_c0_g1	DIO3	-2.41668	2.92738	0.584378	0.15642	Ax_TR90709_c0_g1	UNKNOWN	UNKNOWN	gi_169791009_ref_NP_001107139.2_	ENSMUSG00000075707	ENSLACG00000012323	gi_255958313_ref_NP_001353.4_	ENSDARG00000089937	gi_169790979_ref_NP_001116120.1_	UNKNOWN
TR124739_c1_g3	DLC1	-2.68854	-2.29449	-0.666025	-1.14589	Ax_TR471252_c1_g1	V4_contig314579	UNKNOWN	gi_512829064_ref_XP_002938104.2_	UNKNOWN	ENSLACG00000010533	gi_256017148_ref_NP_872584.2_	ENSDARG00000074819	gi_513206275_ref_XP_004944855.1_	ENSACAG00000005027
TR76498_c0_g2	DNAAF4	2.26906	2.97284	2.05108	0.528387	Ax_TR79858_c0_g2	V4_contig141058	UNKNOWN	gi_58332050_ref_NP_001011174.1_	ENSMUSG00000089865	ENSLACG00000014863	gi_75677567_ref_NP_001028731.1_	ENSDARG00000007792	gi_56711348_ref_NP_001008674.1_	UNKNOWN
TR81578_c0_g1	DNASE1L3	0.201719	0.543965	-1.83845	-1.52229	Ax_TR57148_c0_g1	V4_contig317200	UNKNOWN	gi_301618038_ref_XP_002938432.1_	ENSMUSG00000025279	ENSLACG00000004565	gi_375151549_ref_NP_001243489.1_	ENSDARG00000005464	gi_77736625_ref_NP_001029987.1_	ENSACAG00000001921
TR124711_c5_g1	DNM1	-1.51746	1.28954	1.65656	1.99339	Ax_TR217851_c0_g1	V4_contig202327	Notophthalumus_38214_Contig42213	gi_512836034_ref_XP_002934196.2_	ENSMUSG00000026825	ENSLACG00000012553	gi_530390646_ref_XP_005251820.1_	ENSDARG00000009281	gi_118099276_ref_XP_415501.2_	ENSACAG00000007003
TR79260_c0_g1	DPT	-3.39911	-1.16319	-2.04873	-0.601892	UNKNOWN	V4_contig368057	Notophthalumus_46824_Contig50823	gi_71896109_ref_NP_001025599.1_	ENSMUSG00000026574	ENSLACG00000013000	gi_32307172_ref_NP_001928.2_	ENSDARG00000056178	gi_363728452_ref_XP_001231676.2_	ENSACAG00000010681
TR129642_c3_g1	DPYSL3	1.16714	1.09153	2.06801	1.59744	Ax_TR170853_c0_g1	V4_contig140241	Notophthalumus_106087_Contig110086	gi_118403680_ref_NP_001072314.1_	ENSMUSG00000022048	ENSLACG00000003570	gi_308818200_ref_NP_001184223.1_	ENSDARG00000002587	gi_45383177_ref_NP_989825.1_	ENSACAG00000006159
TR86506_c0_g1	DST	-0.577975	-1.56476	-2.02932	-1.69475	Ax_TR440960_c0_g1	V4_contig166908	Notophthalumus_104538_Contig108537	gi_512841613_ref_XP_002934904.2_	ENSMUSG00000026131	ENSLACG00000002933	gi_4502443_ref_NP_001714.1_	ENSDARG00000024748	gi_513178501_ref_XP_004940516.1_	ENSACAG00000005967
TR126085_c0_g2	DUOX2	-0.0539468	-2.05724	1.51044	0.272858	Ax_TR508433_c0_g1	V4_contig968981	UNKNOWN	gi_301616996_ref_XP_002937935.1_	ENSMUSG00000033268	ENSLACG00000003797	gi_132566532_ref_NP_054799.4_	ENSDARG00000062632	gi_513200525_ref_XP_425053.4_	ENSACAG00000006633
TR119145_c0_g1	dydc1	3.3459	2.6233	1.71635	2.05815	Ax_TR521188_c0_g2	V4_contig533321	UNKNOWN	gi_512852752_ref_XP_002933945.2_	UNKNOWN	UNKNOWN	UNKNOWN	UNKNOWN	UNKNOWN	UNKNOWN
TR77336_c0_g1	DYNLRB2	2.68979	2.21597	-0.153583	1.02319	Ax_TR60464_c0_g1	V4_contig452440	Notophthalumus_49556_Contig53555	gi_154147598_ref_NP_001093687.1_	ENSMUSG00000034467	ENSLACG00000003711	gi_18702323_ref_NP_570967.1_	ENSDARG00000021582	gi_478431107_ref_NP_001264544.1_	ENSACAG00000008780
TR82345_c5_g1	EEF1A1	-0.852622	-1.50292	-2.05224	-2.00534	Ax_TR440819_c3_g1	V4_contig00149	Notophthalumus_115447_Contig119446	gi_45361449_ref_NP_989301.1_	ENSMUSG00000016349	ENSLACG00000002952	gi_4503471_ref_NP_001393.1_	ENSDARG00000020850	gi_54020687_ref_NP_989488.2_	ENSACAG00000004556
TR86279_c0_g1	EFEMP2	-1.63157	-3.37137	-3.33127	-3.08086	Ax_TR446335_c1_g1	V4_contig315788	Notophthalumus_131655_Contig135654	gi_301614804_ref_XP_002936872.1_	ENSMUSG00000020467	ENSLACG00000009852	gi_320118911_ref_NP_058634.4_	ENSDARG00000020811	gi_363731192_ref_XP_426097.3_	ENSACAG00000003850
TR84409_c0_g1	EHBP1L1	-1.74667	-2.52206	-2.4093	-2.26834	Ax_TR464243_c0_g3	V4_contig203792	Notophthalumus_52549_Contig56548	gi_301611771_ref_XP_002935400.1_	ENSMUSG00000024937	ENSLACG00000006608	gi_150378549_ref_NP_001092879.1_	ENSDARG00000043643	gi_363731346_ref_XP_003640961.1_	ENSACAG00000005744
TR129425_c0_g1	ELF5	-1.43037	-2.3843	-0.637544	-2.21608	Ax_TR501458_c1_g2	V4_contig314469	UNKNOWN	gi_301606884_ref_XP_002933035.1_	ENSMUSG00000003051	ENSLACG00000008561	UNKNOWN	UNKNOWN	gi_363742994_ref_XP_419257.3_	ENSACAG00000004148
TR121764_c0_g1	ELK3	0.0658961	1.31809	1.6851	1.73267	Ax_TR446563_c0_g1	V4_contig205392	Notophthalumus_118048_Contig122047	gi_118404754_ref_NP_001072600.1_	ENSMUSG00000008398	ENSLACG00000006648	gi_44955921_ref_NP_005221.2_	ENSDARG00000018688	gi_71896935_ref_NP_001025920.1_	ENSACAG00000013618
TR129166_c1_g1	emilin1	-0.917063	2.51347	2.58586	2.1646	Ax_TR489924_c0_g1	V4_contig122681	Notophthalumus_119898_Contig123897	gi_148234006_ref_NP_001090870.1_	UNKNOWN	ENSLACG00000009635	UNKNOWN	UNKNOWN	gi_513237543_ref_XP_003643594.2_	UNKNOWN
TR122678_c0_g1	EMX2	1.83543	1.80811	-0.677095	0.68239	Ax_TR62658_c0_g1	V4_contig231180	UNKNOWN	gi_198282059_ref_NP_001128284.1_	ENSMUSG00000033726	ENSLACG00000007176	gi_14149611_ref_NP_004089.1_	ENSDARG00000020417	gi_118093051_ref_XP_421783.2_	ENSACAG00000008059
TR77772_c0_g1	EN1	-2.74398	-0.912221	-2.38537	-0.172675	Ax_TR39575_c0_g1	V4_contig217977	UNKNOWN	gi_301605830_ref_XP_002932525.1_	ENSMUSG00000058665	ENSLACG00000001475	gi_126090909_ref_NP_001417.3_	ENSDARG00000014321	gi_391353378_ref_NP_001254648.1_	ENSACAG00000001792
TR85315_c0_g1	EPHA1	2.30051	2.08229	1.3173	1.16887	Ax_TR506927_c2_g2	V4_contig323876	Notophthalumus_80659_Contig84658	UNKNOWN	ENSMUSG00000006445	ENSLACG00000011703	gi_221316650_ref_NP_005223.4_	UNKNOWN	gi_363741985_ref_XP_001234814.2_	ENSACAG00000007222
TR86003_c0_g1	EPHA4	-2.33951	1.00301	1.94685	1.09977	Ax_TR117760_c0_g1	V4_contig325190	Notophthalumus_111125_Contig115124	gi_213982811_ref_NP_001135575.1_	ENSMUSG00000026235	ENSLACG00000003129	gi_4758280_ref_NP_004429.1_	ENSDARG00000010767	gi_292658814_ref_NP_990436.2_	ENSACAG00000000872
TR129546_c1_g2	ETNPPL	-5.79388	-4.27081	-2.12956	-4.10452	Ax_TR445059_c0_g1	V4_contig321785	Notophthalumus_42949_Contig46948	gi_156717590_ref_NP_001096335.1_	ENSMUSG00000019232	ENSLACG00000015097	gi_226442705_ref_NP_001140062.1_	ENSDARG00000035544	gi_513182575_ref_XP_426301.4_	ENSACAG00000012569
TR124560_c0_g2	ETS1	0.477247	1.05775	1.92248	1.50491	Ax_TR456570_c2_g1	V4_contig113513	Notophthalumus_64456_Contig68455	gi_172355662_ref_NP_001116494.1_	ENSMUSG00000022895	ENSLACG00000010068	gi_219689118_ref_NP_001137292.1_	ENSDARG00000018308	gi_212720681_ref_NP_990629.2_	ENSACAG00000005483
TR82338_c0_g1	ETV4	-0.125668	2.1422	1.92606	1.19212	Ax_TR451304_c10_g2	V4_contig206115	Notophthalumus_120910_Contig124909	gi_45361283_ref_NP_989219.1_	ENSMUSG00000004151	ENSLACG00000003651	gi_118918421_ref_NP_001073143.1_	ENSDARG00000018303	gi_45382511_ref_NP_990248.1_	ENSACAG00000004827
TR76982_c0_g1	EXT1	1.84838	1.83236	0.985716	1.00846	Ax_TR499873_c7_g1	V4_contig322210	Notophthalumus_58409_Contig62408	gi_55742053_ref_NP_001006730.1_	ENSMUSG00000061731	ENSLACG00000008633	gi_46370066_ref_NP_000118.2_	ENSDARG00000017795	gi_363731065_ref_XP_003640902.1_	ENSACAG00000008346
TR124597_c1_g1	EZH2	0.486685	1.81002	1.56958	1.33052	Ax_TR495058_c0_g2	V4_contig08724	Notophthalumus_45007_Contig49006	gi_512874737_ref_XP_002932548.2_	ENSMUSG00000006920	ENSLACG00000009785	gi_21361095_ref_NP_004447.2_	ENSDARG00000010571	gi_363730294_ref_XP_418879.3_	ENSACAG00000013910
TR118068_c0_g1	F10	-3.8698	-2.05522	-1.99497	-1.42075	Ax_TR497975_c0_g1	V4_contig201795	Notophthalumus_121698_Contig125697	gi_512825488_ref_XP_004912410.1_	ENSMUSG00000031444	ENSLACG00000001156	gi_4503625_ref_NP_000495.1_	ENSDARG00000088581	gi_45384308_ref_NP_990353.1_	ENSACAG00000006917
TR127361_c1_g3	F13A1	-2.76831	-2.0264	-0.424888	-0.267949	Ax_TR477842_c1_g1	V4_contig314762	Notophthalumus_116754_Contig120753	gi_301613984_ref_XP_002936471.1_	ENSMUSG00000039109	ENSLACG00000004846	gi_119395709_ref_NP_000120.2_	UNKNOWN	gi_45382729_ref_NP_990016.1_	ENSACAG00000015002
TR80639_c1_g2	FAAH	-2.17139	-2.21072	-2.12103	-1.73376	Ax_TR477792_c4_g2	V4_contig237234	Notophthalumus_44792_Contig48791	gi_512837678_ref_XP_002931490.2_	ENSMUSG00000034171	ENSLACG00000012087	gi_166795287_ref_NP_001432.2_	ENSDARG00000077764	gi_45384466_ref_NP_990307.1_	ENSACAG00000001984
TR84398_c0_g1	FAM105A	-0.560883	-1.80833	-2.00551	-1.24309	Ax_TR492862_c0_g1	V4_contig322234	UNKNOWN	gi_512847837_ref_XP_002933166.2_	UNKNOWN	UNKNOWN	gi_767934465_ref_XP_011512358.1_	UNKNOWN	gi_119331122_ref_NP_001073214.1_	ENSACAG00000005616
TR86029_c0_g2	FAM114A1	-0.188186	1.69633	1.69786	0.27035	UNKNOWN	V4_contig315921	UNKNOWN	gi_512814118_ref_XP_004910985.1_	ENSMUSG00000029185	ENSLACG00000009102	gi_288541299_ref_NP_612398.2_	ENSDARG00000008287	gi_432134272_ref_NP_001258946.1_	ENSACAG00000007354
TR127185_c0_g1	FAM129A	-2.21355	-2.04787	-0.979742	-0.256676	Ax_TR470619_c0_g1	V4_contig218056	Notophthalumus_109931_Contig113930	UNKNOWN	ENSMUSG00000026483	ENSLACG00000005404	gi_16757970_ref_NP_443198.1_	ENSDARG00000023053	gi_60302834_ref_NP_001012614.1_	ENSACAG00000002460
TR128964_c1_g1	FAM131B	3.26792	1.08329	2.99201	0.487714	Ax_TR516060_c2_g2	UNKNOWN	UNKNOWN	gi_512890056_ref_XP_004920927.1_	ENSMUSG00000029861	ENSLACG00000013702	gi_164519061_ref_NP_055505.3_	ENSDARG00000070575	gi_513161204_ref_XP_004938183.1_	ENSACAG00000007142
TR127766_c0_g1	FAM160A1	-0.557046	-1.5737	-1.71703	-0.806269	Ax_TR496073_c0_g1	V4_contig321057	UNKNOWN	gi_512815977_ref_XP_004911204.1_	ENSMUSG00000051000	ENSLACG00000005318	gi_158341646_ref_NP_001103447.1_	ENSDARG00000061021	gi_513166747_ref_XP_004939024.1_	ENSACAG00000002879
TR84530_c0_g1	FAM167A	3.26684	2.15555	0.706022	2.25388	Ax_TR598025_c0_g1	V4_contig250635	UNKNOWN	gi_512845208_ref_XP_002933631.2_	ENSMUSG00000035095	ENSLACG00000004476	gi_170784820_ref_NP_444509.2_	ENSDARG00000022454	gi_118089130_ref_XP_001233100.1_	ENSACAG00000011156
TR127592_c0_g1	fam169aa	0.0563971	2.67789	2.06989	1.64613	Ax_TR500334_c1_g1	V4_contig493105	Notophthalumus_58721_Contig62720	UNKNOWN	ENSMUSG00000041817	UNKNOWN	gi_153792633_ref_NP_056381.1_	ENSDARG00000059719	gi_513201823_ref_XP_004943924.1_	UNKNOWN
TR86515_c1_g1	FAM213A	-4.45239	-2.7529	-4.60006	-2.77697	Ax_TR460302_c0_g1	V4_contig315739	Notophthalumus_124817_Contig128816	gi_147903278_ref_NP_001090691.1_	ENSMUSG00000021792	UNKNOWN	gi_148596959_ref_NP_115709.3_	ENSDARG00000057378	gi_302058247_ref_NP_001180447.1_	ENSACAG00000029235
TR121625_c0_g1	FAM84A	3.02188	1.80058	0.721895	2.19633	Ax_TR90244_c0_g1	V4_contig317370	UNKNOWN	gi_118404882_ref_NP_001072555.1_	ENSMUSG00000020607	ENSLACG00000004299	gi_281371408_ref_NP_660158.2_	ENSDARG00000018921	gi_50745045_ref_XP_419958.1_	ENSACAG00000000402
TR83461_c4_g1	FAM89A	-1.62136	-1.44318	-2.54412	-1.35539	Ax_TR476220_c0_g1	V4_contig193329	UNKNOWN	gi_301609918_ref_XP_002934498.1_	ENSMUSG00000043068	UNKNOWN	gi_38348390_ref_NP_940954.1_	UNKNOWN	UNKNOWN	ENSACAG00000002315
TR82032_c0_g1	FAM89B	1.97612	2.36231	1.37747	1.47194	Ax_TR488703_c1_g1	V4_contig195109	UNKNOWN	gi_301609918_ref_XP_002934498.1_	ENSMUSG00000024939	ENSLACG00000009231	gi_149192858_ref_NP_001092255.1_	ENSDARG00000069106	UNKNOWN	ENSACAG00000002315
TR23586_c0_g2	FAM98B	-0.407207	-0.492026	2.46019	1.66645	Ax_TR86096_c0_g1	V4_contig348028	Notophthalumus_59972_Contig63971	gi_301606558_ref_XP_002932883.1_	ENSMUSG00000002017	ENSLACG00000010997	gi_109452587_ref_NP_775882.2_	ENSDARG00000060068	gi_363734744_ref_XP_421211.3_	ENSACAG00000002418
TR86807_c41_g3	FBLIM1	1.85139	1.7132	1.8825	0.699559	Ax_TR440844_c2_g1	V4_contig211882	Notophthalumus_35926_Contig39925	UNKNOWN	UNKNOWN	ENSLACG00000002136	UNKNOWN	ENSDARG00000075733	gi_52138675_ref_NP_001004386.1_	ENSACAG00000007180
TR128605_c0_g2	FBLN2	-4.44649	1.32313	1.51499	-0.209997	Ax_TR450559_c1_g1	V4_contig314597	Notophthalumus_129681_Contig133680	gi_512838908_ref_XP_002941979.2_	ENSMUSG00000006369	ENSLACG00000005555	gi_259013547_ref_NP_001158507.1_	ENSDARG00000015156	gi_513204938_ref_XP_425156.4_	ENSACAG00000012595
TR86062_c0_g1	FBN1	-1.70344	-0.265763	2.33754	2.36509	Ax_TR483546_c2_g4	V4_contig267939	Notophthalumus_104531_Contig108530	gi_188528941_ref_NP_001120896.1_	ENSMUSG00000024598	ENSLACG00000002542	gi_281485550_ref_NP_000129.3_	ENSDARG00000016744	gi_363744700_ref_XP_424715.3_	ENSACAG00000001711
TR128569_c0_g2	FBXO32	-2.0243	-4.22089	-2.30854	-4.28641	Ax_TR496151_c0_g1	V4_contig145620	Notophthalumus_48296_Contig52295	gi_301624300_ref_XP_002941443.1_	ENSMUSG00000022358	ENSLACG00000004890	gi_17158037_ref_NP_478136.1_	ENSDARG00000040277	gi_513178708_ref_XP_419924.3_	ENSACAG00000005286
TR119094_c0_g1	FCN2	-6.16601	-2.23074	-0.810742	-2.05235	Ax_TR473883_c4_g2	V4_contig125420	Notophthalumus_113416_Contig117415	gi_187607754_ref_NP_001120041.1_	ENSMUSG00000026835	ENSLACG00000015555	gi_578817206_ref_XP_006717078.1_	UNKNOWN	gi_513211852_ref_XP_004945800.1_	ENSACAG00000017489
TR126153_c0_g1	FGD1	2.74131	2.78681	2.23819	1.84758	Ax_TR505100_c0_g1	V4_contig160403	Notophthalumus_39759_Contig43758	gi_301620558_ref_XP_002939644.1_	ENSMUSG00000025265	ENSLACG00000010638	gi_24797153_ref_NP_004454.2_	ENSDARG00000011830	gi_513205011_ref_XP_004944613.1_	ENSACAG00000001307
TR83164_c1_g2	FGL2	-2.11211	-3.27961	-1.35672	-3.13347	Ax_TR165753_c0_g1	V4_contig189909	UNKNOWN	gi_301607077_ref_XP_002933134.1_	ENSMUSG00000039899	ENSLACG00000003857	gi_5730075_ref_NP_006673.1_	ENSDARG00000019686	gi_118405160_ref_NP_001072954.1_	ENSACAG00000005837
TR83482_c0_g2	FHL1	-2.70707	-2.1852	-2.28313	-1.82965	Ax_TR516386_c3_g2	V4_contig204658	Notophthalumus_54291_Contig58290	gi_55742067_ref_NP_001006703.1_	ENSMUSG00000023092	ENSLACG00000012274	gi_21361122_ref_NP_001440.2_	ENSDARG00000056653	gi_363732773_ref_XP_001234114.2_	ENSACAG00000009112
TR129858_c0_g1	FHL2	-1.93177	-1.92549	-0.618662	-0.537962	Ax_TR456539_c6_g2	V4_contig207825	Notophthalumus_107423_Contig111422	gi_183986735_ref_NP_001116957.1_	ENSMUSG00000008136	ENSLACG00000006866	gi_42403575_ref_NP_963849.1_	ENSDARG00000003991	gi_50759730_ref_XP_417754.1_	ENSACAG00000002062
TR129708_c0_g1	FHOD3	-4.10223	-3.18733	-1.59592	-1.787	Ax_TR279820_c0_g1	V4_contig337827	Notophthalumus_35204_Contig39203	gi_512877564_ref_XP_002941426.2_	ENSMUSG00000034295	ENSLACG00000003767	gi_528524522_ref_NP_001268668.1_	ENSDARG00000061904	gi_513171232_ref_XP_419037.4_	ENSACAG00000006717
TR78218_c0_g1	FKBP7	-0.711232	3.03334	1.33431	1.60558	Ax_TR56933_c0_g1	V4_contig368397	Notophthalumus_119747_Contig123746	gi_219282912_ref_NP_001107676.1_	ENSMUSG00000002732	ENSLACG00000004646	gi_206725547_ref_NP_001128684.1_	ENSDARG00000010962	gi_513193917_ref_XP_421981.4_	ENSACAG00000017249
TR86122_c0_g1	FLNB	-1.45493	-2.50963	-0.863291	-1.84167	Ax_TR449800_c4_g2	V4_contig228210	Notophthalumus_103948_Contig107947	gi_512830904_ref_XP_002931884.2_	ENSMUSG00000025278	ENSLACG00000002404	gi_105990514_ref_NP_001448.2_	ENSDARG00000018566	gi_45383033_ref_NP_989904.1_	ENSACAG00000002031
TR85646_c0_g1	FMO5	-3.39119	-1.29955	-2.00538	-1.74476	Ax_TR455764_c0_g2	V4_contig223927	UNKNOWN	gi_301608480_ref_XP_002933817.1_	ENSMUSG00000026560	ENSLACG00000004946	gi_221316672_ref_NP_001452.2_	ENSDARG00000016357	gi_363736346_ref_XP_001233924.2_	ENSACAG00000013020
TR129699_c2_g1	FN1	3.31099	2.87225	2.45525	1.34783	Ax_TR515165_c0_g3	V4_contig95935	Notophthalumus_103526_Contig107525	gi_71895737_ref_NP_001025695.1_	ENSMUSG00000026193	ENSLACG00000005142	gi_47132557_ref_NP_997647.1_	ENSDARG00000006526	gi_311213923_ref_NP_001185641.1_	ENSACAG00000015637
TR111604_c0_g1	FOS	2.93199	0.587579	1.96346	0.660701	Ax_TR486291_c2_g1	UNKNOWN	UNKNOWN	gi_62859097_ref_NP_001016200.1_	ENSMUSG00000021250	ENSLACG00000018157	gi_4885241_ref_NP_005243.1_	UNKNOWN	gi_45382877_ref_NP_990839.1_	ENSACAG00000016921
TR128548_c0_g1	FOSL1	2.8344	0.995885	2.33222	1.83801	Ax_TR488255_c2_g1	V4_contig317389	Notophthalumus_34754_Contig38753	gi_301618115_ref_XP_002938465.1_	ENSMUSG00000029135	ENSLACG00000013874	gi_664806092_ref_NP_001287785.1_	UNKNOWN	gi_113951669_ref_NP_001039301.1_	ENSACAG00000010103
TR81297_c0_g1	FOXK2	-1.58849	-1.55054	-0.916058	-1.46064	Ax_TR468664_c1_g2	V4_contig315496	Notophthalumus_102118_Contig106117	gi_213982945_ref_NP_001135634.1_	ENSMUSG00000039275	ENSLACG00000002970	gi_31563338_ref_NP_004505.2_	ENSDARG00000011609	gi_513209032_ref_XP_414784.3_	ENSACAG00000017333
TR84999_c0_g1	FOXQ1	-2.59224	-3.18369	-2.43118	-0.837998	Ax_TR63361_c0_g2	UNKNOWN	UNKNOWN	UNKNOWN	ENSMUSG00000038415	ENSLACG00000001296	gi_145309320_ref_NP_150285.3_	ENSDARG00000030896	UNKNOWN	UNKNOWN
TR126692_c0_g2	FRRS1	-0.172328	-2.07534	-1.48016	-1.78467	Ax_TR513102_c1_g1	V4_contig140199	UNKNOWN	gi_301615092_ref_XP_002937007.1_	ENSMUSG00000033386	ENSLACG00000008058	gi_147900821_ref_NP_001013682.2_	UNKNOWN	gi_513196969_ref_XP_004936613.1_	ENSACAG00000003958
TR84452_c0_g1	FRY	-1.23167	-1.85672	-1.59598	-1.36547	Ax_TR457648_c2_g2	V4_contig113843	Notophthalumus_32613_Contig36612	gi_301607816_ref_XP_002933492.1_	ENSMUSG00000056602	ENSLACG00000001219	gi_117606355_ref_NP_075463.2_	ENSDARG00000013921	gi_363729299_ref_XP_003640627.1_	ENSACAG00000004728
TR127067_c0_g1	FSCN1	0.209491	1.37277	2.12112	1.53672	Ax_TR503592_c0_g2	V4_contig09868	Notophthalumus_114069_Contig118068	gi_45360983_ref_NP_989128.1_	ENSMUSG00000029581	ENSLACG00000016447	gi_4507115_ref_NP_003079.1_	ENSDARG00000059680	gi_296011017_ref_NP_001171603.1_	ENSACAG00000011681
TR79077_c0_g1	FTMT	-0.050801	3.2658	1.56681	0.995951	Ax_TR19420_c0_g1	V4_contig71594	Notophthalumus_119524_Contig123523	gi_45360669_ref_NP_989008.1_	ENSMUSG00000024510	ENSLACG00000017426	gi_29126241_ref_NP_803431.1_	ENSDARG00000007975	gi_45384172_ref_NP_990417.1_	ENSACAG00000027008
TR86773_c2_g1	FUOM	1.70642	1.5513	-0.741948	0.303854	Ax_TR466662_c0_g3	V4_contig204084	Notophthalumus_51273_Contig55272	UNKNOWN	ENSMUSG00000025466	UNKNOWN	gi_148596947_ref_NP_001091953.1_	ENSDARG00000039422	UNKNOWN	UNKNOWN
TR72282_c0_g1	fzd1	-2.07099	-1.52567	-0.441812	-0.336378	Ax_TR479523_c0_g1	UNKNOWN	Notophthalumus_125837_Contig129836	gi_187608746_ref_NP_001120191.1_	ENSMUSG00000044674	UNKNOWN	UNKNOWN	UNKNOWN	UNKNOWN	UNKNOWN
TR124030_c0_g1	GAA	-2.08632	0.0891338	-1.7373	-1.58788	Ax_TR486364_c0_g1	V4_contig356025	UNKNOWN	gi_512873200_ref_XP_002932561.2_	ENSMUSG00000025579	ENSLACG00000011053	gi_119393891_ref_NP_000143.2_	ENSDARG00000074282	gi_513207910_ref_XP_001232641.2_	ENSACAG00000011273
TR83052_c1_g1	GALNT14	3.27099	2.25643	1.99949	0.573755	Ax_TR7160_c0_g1	UNKNOWN	UNKNOWN	gi_113931290_ref_NP_001039091.1_	ENSMUSG00000021130	ENSLACG00000001529	gi_359465583_ref_NP_001240755.1_	ENSDARG00000003829	gi_363731300_ref_XP_419370.3_	ENSACAG00000001377
TR127204_c1_g2	GCHFR	-2.39365	-1.9497	-1.26072	-2.29658	Ax_TR494842_c1_g1	V4_contig314489	Notophthalumus_44614_Contig48613	gi_47498078_ref_NP_998880.1_	ENSMUSG00000046814	ENSLACG00000016520	gi_4885257_ref_NP_005249.1_	ENSDARG00000012187	gi_313747529_ref_NP_001186451.1_	ENSACAG00000003309
TR126851_c0_g4	GIPC1	-2.32356	-2.99281	-0.698614	-1.81508	Ax_TR440886_c0_g2	V4_contig158054	UNKNOWN	gi_156717922_ref_NP_001096502.1_	ENSMUSG00000019433	ENSLACG00000013053	gi_42544140_ref_NP_974199.1_	ENSDARG00000009488	gi_363743661_ref_XP_003642890.1_	ENSACAG00000006486
TR83733_c0_g4	GJB6	-2.49987	-2.08891	-3.1288	-1.47494	Ax_TR105101_c0_g1	V4_contig01876	UNKNOWN	gi_47575792_ref_NP_001001240.1_	ENSMUSG00000040055	ENSLACG00000004284	gi_158966714_ref_NP_001103690.1_	ENSDARG00000035553	gi_399154154_ref_NP_001257745.1_	ENSACAG00000002234
TR123805_c0_g1	GLDC	3.17501	6.30635	4.47763	2.62522	Ax_TR488268_c0_g1	V4_contig317975	Notophthalumus_135905_Contig139904	gi_512813230_ref_XP_002934225.2_	ENSMUSG00000024827	ENSLACG00000008903	gi_108773801_ref_NP_000161.2_	ENSDARG00000035120	gi_45383510_ref_NP_989653.1_	ENSACAG00000004393
TR84054_c0_g1	GLI3	-1.29698	0.87239	2.37925	2.02192	Ax_TR147200_c0_g1	V4_contig208138	Notophthalumus_38981_Contig42980	gi_512848033_ref_XP_004915407.1_	ENSMUSG00000021318	ENSLACG00000003758	gi_119393899_ref_NP_000159.3_	ENSDARG00000025641	gi_429484499_ref_NP_001258832.1_	ENSACAG00000017547
TR77218_c0_g1	GNG13	0.234335	-1.67523	-3.26301	-0.947573	Ax_TR76828_c0_g1	V4_contig374455	UNKNOWN	gi_58332370_ref_NP_001011028.1_	ENSMUSG00000025739	UNKNOWN	gi_7706567_ref_NP_057625.1_	ENSDARG00000037921	gi_392513688_ref_NP_001254748.1_	UNKNOWN
TR129523_c2_g1	GPC1	0.273586	-1.63854	-1.93456	-1.20087	Ax_TR475515_c0_g1	V4_contig155768	Notophthalumus_114014_Contig118013	gi_118403672_ref_NP_001072316.1_	ENSMUSG00000034220	ENSLACG00000001066	gi_167001141_ref_NP_002072.2_	ENSDARG00000019341	gi_118094855_ref_XP_422590.2_	ENSACAG00000002329
TR119022_c0_g1	GPD1L	-3.71649	-1.50316	-2.18955	-2.35399	Ax_TR455691_c1_g1	V4_contig133845	Notophthalumus_112132_Contig116131	gi_45360707_ref_NP_989027.1_	ENSMUSG00000023019	ENSLACG00000002433	gi_24307999_ref_NP_055956.1_	ENSDARG00000036942	gi_363736119_ref_XP_422110.3_	ENSACAG00000009804
TR83616_c0_g1	GPR84	1.93732	0.17678	2.06445	-0.461065	UNKNOWN	V4_contig317297	Notophthalumus_56352_Contig60351	gi_118403461_ref_NP_001072335.1_	ENSMUSG00000063234	ENSLACG00000008091	gi_767974652_ref_XP_011536797.1_	ENSDARG00000077308	UNKNOWN	ENSACAG00000007635
TR82203_c0_g1	GPX7	-0.587108	3.28532	2.27045	2.98404	Ax_TR499380_c2_g2	V4_contig315083	Notophthalumus_72953_Contig76952	gi_118404180_ref_NP_001072404.1_	ENSMUSG00000028597	ENSLACG00000010286	gi_15618997_ref_NP_056511.2_	ENSDARG00000091511	gi_253735737_ref_NP_001156717.1_	ENSACAG00000008300
TR128062_c2_g2	GRB7	-1.12291	-2.00317	-1.52906	-0.834312	Ax_TR471271_c0_g2	V4_contig317383	UNKNOWN	gi_188528911_ref_NP_001120881.1_	ENSMUSG00000019312	ENSLACG00000001718	gi_334883159_ref_NP_001229371.1_	ENSDARG00000002013	gi_513226144_ref_XP_004948652.1_	ENSACAG00000000714
TR115804_c0_g1	GSTT1	1.99366	1.52215	0.672907	-0.717472	Ax_TR451811_c0_g2	V4_contig201864	Notophthalumus_111671_Contig115670	gi_512811524_ref_XP_002931957.2_	ENSMUSG00000001663	UNKNOWN	gi_167466164_ref_NP_000844.2_	ENSDARG00000017388	gi_45382479_ref_NP_990696.1_	ENSACAG00000013259
TR127709_c0_g3	GYS2	-1.63523	-2.33062	-2.45736	-2.56973	Ax_TR463336_c0_g1	V4_contig314625	UNKNOWN	gi_512855187_ref_XP_004916358.1_	ENSMUSG00000003865	ENSLACG00000009666	gi_119372286_ref_NP_068776.2_	ENSDARG00000004904	gi_118083110_ref_XP_416432.2_	ENSACAG00000004713
TR126766_c0_g1	HAS2	4.34409	-0.148085	2.56736	1.35198	Ax_TR447686_c1_g1	V4_contig316166	Notophthalumus_125007_Contig129006	gi_187607934_ref_NP_001120557.1_	ENSMUSG00000003665	ENSLACG00000001545	gi_4885391_ref_NP_005319.1_	ENSDARG00000036987	gi_45382207_ref_NP_990137.1_	ENSACAG00000003117
TR81824_c3_g1	HBA2	-5.52451	-2.06934	-1.80753	-2.97492	Ax_TR656570_c0_g1	UNKNOWN	Notophthalumus_100701_Contig104700	gi_45360947_ref_NP_988860.1_	ENSMUSG00000069917	UNKNOWN	gi_4504345_ref_NP_000508.1_	ENSDARG00000069735	gi_363745252_ref_XP_003643239.1_	UNKNOWN
TR86047_c2_g1	HES1	0.250752	-0.906881	2.20273	2.07658	UNKNOWN	UNKNOWN	Notophthalumus_52859_Contig56858	gi_301604449_ref_XP_002931855.1_	ENSMUSG00000053329	ENSLACG00000004885	gi_296531406_ref_NP_004640.3_	ENSDARG00000020618	gi_50730713_ref_XP_417006.1_	ENSACAG00000000495
TR113841_c0_g2	HES1	0.632959	-0.83293	2.1823	1.58305	UNKNOWN	UNKNOWN	UNKNOWN	gi_187608514_ref_NP_001120061.1_	ENSMUSG00000053329	ENSLACG00000004885	gi_296531406_ref_NP_004640.3_	UNKNOWN	gi_513181031_ref_XP_004940823.1_	ENSACAG00000017865
TR120207_c0_g4	HES4	-1.52663	1.92272	0.392798	1.1268	Ax_TR448172_c2_g1	V4_contig371373	Notophthalumus_113650_Contig117649	gi_45360927_ref_NP_988870.1_	ENSMUSG00000022528	ENSLACG00000009729	gi_10863967_ref_NP_066993.1_	ENSDARG00000006514	gi_45383217_ref_NP_989803.1_	ENSACAG00000001611
TR124530_c0_g3	HIST1H2AE	3.7767	3.76132	2.68832	3.56583	Ax_TR452159_c0_g1	V4_contig126372	Notophthalumus_26798_Contig30797	gi_301623051_ref_XP_002940841.1_	ENSMUSG00000061615	ENSLACG00000002753	gi_10645195_ref_NP_066390.1_	ENSDARG00000029406	gi_491229154_ref_NP_001264997.1_	ENSACAG00000003365
TR124530_c0_g8	HIST1H2AE	2.26917	2.71125	1.93387	2.48186	Ax_TR471432_c0_g1	V4_contig116262	Notophthalumus_26633_Contig30632	gi_301626032_ref_XP_002942196.1_	ENSMUSG00000061991	ENSLACG00000002753	gi_10645195_ref_NP_066390.1_	ENSDARG00000076507	gi_491229154_ref_NP_001264997.1_	ENSACAG00000003365
TR124383_c0_g3	HIST1H2BB	2.00124	2.48255	1.22249	1.78736	Ax_TR312311_c0_g1	V4_contig116264	Notophthalumus_26661_Contig30660	gi_512878070_ref_XP_004919328.1_	ENSMUSG00000047246	ENSLACG00000000190	gi_10800140_ref_NP_066406.1_	ENSDARG00000070297	gi_118082600_ref_XP_001232985.1_	ENSACAG00000004410
TR122864_c2_g1	HIST2H3D	2.20316	2.58695	2.19566	2.28165	Ax_TR472586_c4_g1	V4_contig268794	Notophthalumus_26621_Contig30620	gi_301631766_ref_XP_002944966.1_	ENSMUSG00000069273	ENSLACG00000001043	gi_183076548_ref_NP_001116847.1_	ENSDARG00000093022	gi_118082608_ref_XP_001233028.1_	ENSACAG00000004420
TR124652_c0_g1	HLCS	1.55826	2.18442	0.0750627	-0.295888	Ax_TR451068_c0_g1	V4_contig00854	Notophthalumus_89333_Contig93332	gi_512823857_ref_XP_004912172.1_	ENSMUSG00000040820	ENSLACG00000013977	gi_338753397_ref_NP_001229713.1_	UNKNOWN	gi_50729961_ref_XP_416725.1_	ENSACAG00000008830
TR121736_c0_g4	HMOX2	1.81698	3.1191	2.30031	-0.147245	Ax_TR468849_c4_g2	V4_contig140841	Notophthalumus_122204_Contig126203	gi_118404636_ref_NP_001072640.1_	ENSMUSG00000004070	ENSLACG00000004513	gi_187761307_ref_NP_001120676.1_	ENSDARG00000027529	gi_45384398_ref_NP_990675.1_	ENSACAG00000016659
TR129605_c0_g1	HNMT	-1.02085	-2.07947	-1.82819	-1.86098	Ax_TR487444_c0_g2	V4_contig204099	Notophthalumus_35691_Contig39690	gi_118403530_ref_NP_001072355.1_	ENSMUSG00000026986	ENSLACG00000010139	gi_5901970_ref_NP_008826.1_	UNKNOWN	UNKNOWN	ENSACAG00000000451
TR83295_c0_g2	HOXA1	-1.09053	1.73842	1.71718	1.08738	Ax_TR43601_c0_g2	V4_contig336932	UNKNOWN	gi_188528951_ref_NP_001120901.1_	ENSMUSG00000029844	ENSLACG00000008444	gi_5031761_ref_NP_005513.1_	ENSDARG00000029263	gi_363730018_ref_XP_003640745.1_	ENSACAG00000006508
TR126542_c0_g1	HPGD	-0.299905	-1.83516	-2.63908	-2.58339	Ax_TR63342_c0_g1	V4_contig316339	Notophthalumus_55972_Contig59971	gi_56118552_ref_NP_001007992.1_	ENSMUSG00000031613	ENSLACG00000022523	gi_224922801_ref_NP_001139288.1_	ENSDARG00000012016	gi_480540332_ref_NP_001264713.1_	ENSACAG00000005583
TR79852_c0_g1	HS3ST1	-0.617486	-2.04801	-1.67767	-1.63987	Ax_TR471822_c0_g1	V4_contig213789	Notophthalumus_60132_Contig64131	gi_156717866_ref_NP_001096473.1_	ENSMUSG00000044499	ENSLACG00000004982	gi_4826764_ref_NP_005105.1_	ENSDARG00000012249	gi_50744932_ref_XP_426178.1_	ENSACAG00000005574
TR80731_c1_g2	HSPA2	1.65621	1.57008	0.610361	0.983218	Ax_TR218701_c0_g1	V4_contig00004	Notophthalumus_102787_Contig106786	gi_118404236_ref_NP_001072429.1_	ENSMUSG00000015656	ENSLACG00000001110	gi_13676857_ref_NP_068814.2_	ENSDARG00000012381	gi_45382769_ref_NP_990822.1_	ENSACAG00000004072
TR79774_c0_g1	IDH2	-2.49241	-1.2142	-2.00439	-1.76088	Ax_TR486098_c0_g1	V4_contig325577	Notophthalumus_37629_Contig41628	gi_52345502_ref_NP_001004799.1_	ENSMUSG00000025950	ENSLACG00000014588	gi_28178832_ref_NP_002159.2_	ENSDARG00000003795	gi_513193820_ref_XP_004942738.1_	ENSACAG00000009784
TR86783_c2_g1	IFIT3	-1.59945	-2.32588	-2.14392	1.67362	Ax_TR515107_c2_g1	V4_contig06262	Notophthalumus_105886_Contig109885	gi_301615540_ref_XP_002937236.1_	UNKNOWN	ENSLACG00000004609	gi_31542980_ref_NP_001540.2_	UNKNOWN	gi_118092765_ref_XP_421662.2_	UNKNOWN
TR86438_c1_g1	IGSF3	1.2227	0.829379	1.67551	1.56718	UNKNOWN	V4_contig287318	UNKNOWN	gi_148226668_ref_NP_001090681.1_	ENSMUSG00000042035	ENSLACG00000011921	gi_530362474_ref_XP_005270850.1_	ENSDARG00000077002	gi_363728596_ref_XP_416662.3_	ENSACAG00000008642
TR118728_c1_g1	IKBKB	2.48645	2.79689	0.457526	0.830009	UNKNOWN	V4_contig317166	Notophthalumus_39569_Contig43568	gi_54020811_ref_NP_001005651.1_	ENSMUSG00000031537	UNKNOWN	gi_299758411_ref_NP_001177649.1_	UNKNOWN	gi_71897207_ref_NP_001026568.1_	ENSACAG00000012776
TR119879_c0_g3	IPMK	-1.38528	-1.63877	-1.2664	-2.44508	Ax_TR453558_c1_g1	V4_contig468530	UNKNOWN	gi_512851445_ref_XP_002937151.2_	ENSMUSG00000060733	ENSLACG00000002879	gi_22726201_ref_NP_689416.1_	ENSDARG00000029291	gi_513190868_ref_XP_004942115.1_	ENSACAG00000004374
TR83890_c0_g1	ITGA6	0.305983	-2.50372	-0.322462	-1.94998	Ax_TR446365_c1_g1	V4_contig204438	Notophthalumus_40193_Contig44192	gi_512866104_ref_XP_002934665.2_	ENSMUSG00000027111	ENSLACG00000005136	gi_119395740_ref_NP_001073286.1_	ENSDARG00000042282	gi_46048714_ref_NP_990620.1_	ENSACAG00000015943
TR129008_c0_g1	ITIH5	-1.79716	-2.20483	-1.49734	-0.219287	UNKNOWN	V4_contig322628	Notophthalumus_116956_Contig120955	gi_512830780_ref_XP_002931918.2_	ENSMUSG00000025780	ENSLACG00000010728	gi_310703621_ref_NP_085046.5_	ENSDARG00000045517	gi_513157617_ref_XP_417299.4_	ENSACAG00000004767
TR83473_c2_g1	ITSN2	-0.82333	-1.81532	-1.96502	-1.45199	UNKNOWN	V4_contig203190	Notophthalumus_111559_Contig115558	gi_512869500_ref_XP_004918242.1_	ENSMUSG00000020640	ENSLACG00000008523	gi_194294521_ref_NP_006268.2_	ENSDARG00000054973	gi_513179151_ref_XP_004935853.1_	ENSACAG00000013548
TR127729_c0_g2	IYD	1.05191	2.50856	2.70233	1.96121	Ax_TR458283_c0_g1	V4_contig168583	UNKNOWN	gi_58332238_ref_NP_001011267.1_	ENSMUSG00000019762	ENSLACG00000000779	gi_257743486_ref_NP_001158166.1_	ENSDARG00000076056	gi_118088376_ref_XP_419670.2_	ENSACAG00000006702
TR123491_c1_g1	JARID2	1.59728	1.84002	2.12644	0.955588	Ax_TR501159_c0_g2	V4_contig156523	Notophthalumus_111981_Contig115980	gi_512847474_ref_XP_002932734.2_	ENSMUSG00000038518	ENSLACG00000007724	gi_11863152_ref_NP_004964.2_	ENSDARG00000060925	gi_61098035_ref_NP_001012880.1_	ENSACAG00000003669
TR119992_c0_g1	JUNB	3.73304	1.73277	1.51954	0.730798	Ax_TR503162_c0_g1	V4_contig317395	Notophthalumus_36478_Contig40477	gi_113205822_ref_NP_001037955.1_	ENSMUSG00000052837	ENSLACG00000001525	gi_4504809_ref_NP_002220.1_	ENSDARG00000074378	UNKNOWN	ENSACAG00000022758
TR124637_c1_g1	KCNJ16	-1.08383	-1.74754	-2.15421	-1.62491	Ax_TR450459_c0_g1	V4_contig233359	UNKNOWN	gi_187608450_ref_NP_001120576.1_	ENSMUSG00000051497	ENSLACG00000013778	gi_530412164_ref_XP_005257394.1_	ENSDARG00000045039	gi_513213898_ref_XP_004946298.1_	ENSACAG00000012133
TR118712_c0_g1	KDELR1	0.0622804	1.85896	1.34492	1.61568	Ax_TR63947_c0_g1	V4_contig12816	Notophthalumus_143510_Contig147509	gi_45361615_ref_NP_989381.1_	ENSMUSG00000002778	ENSLACG00000000059	gi_5803048_ref_NP_006792.1_	ENSDARG00000005254	gi_228480244_ref_NP_001153187.1_	ENSACAG00000008245
TR85979_c0_g1	KIF26B	-0.00665151	1.81075	2.84621	2.63674	Ax_TR446505_c0_g1	V4_contig326928	Notophthalumus_122188_Contig126187	gi_512842726_ref_XP_002931555.2_	ENSMUSG00000026494	ENSLACG00000016432	gi_124430752_ref_NP_060482.2_	ENSDARG00000013343	gi_363731863_ref_XP_003641032.1_	ENSACAG00000011771
TR127856_c0_g1	KIF4A	0.495971	2.01461	1.54809	1.11124	UNKNOWN	UNKNOWN	UNKNOWN	gi_55742158_ref_NP_001006741.1_	ENSMUSG00000034311	ENSLACG00000012583	gi_116686122_ref_NP_036442.3_	ENSDARG00000005462	gi_45384470_ref_NP_990306.1_	ENSACAG00000004469
TR120228_c0_g1	KIFC1	0.92396	2.52531	1.60179	1.15709	Ax_TR465012_c0_g1	V4_contig320547	UNKNOWN	gi_301618630_ref_XP_002938711.1_	ENSMUSG00000079553	ENSLACG00000006938	gi_767939978_ref_XP_011512889.1_	UNKNOWN	gi_126165270_ref_NP_001075167.1_	ENSACAG00000000685
TR126034_c0_g1	KLF15	-2.70396	-1.77576	-3.53397	-2.65797	Ax_TR109138_c0_g1	V4_contig320460	UNKNOWN	gi_301617724_ref_XP_002938279.1_	ENSMUSG00000030087	ENSLACG00000013240	gi_530374503_ref_XP_005247457.1_	ENSDARG00000091127	gi_513205299_ref_XP_425161.3_	ENSACAG00000012356
TR129180_c0_g4	KLHL42	1.76533	-0.0343253	1.71096	-0.20043	Ax_TR115740_c0_g1	V4_contig337104	Notophthalumus_84758_Contig88757	UNKNOWN	ENSMUSG00000040102	ENSLACG00000013082	gi_55749726_ref_NP_065833.1_	ENSDARG00000006011	gi_50731351_ref_XP_417237.1_	ENSACAG00000002456
TR86625_c3_g2	KRT1	-10.2473	-3.16507	-2.70668	-0.428332	Ax_TR461536_c1_g2	V4_contig202791	Notophthalumus_33880_Contig37879	gi_118404108_ref_NP_001072377.1_	ENSMUSG00000023041	UNKNOWN	gi_119395750_ref_NP_006112.3_	ENSDARG00000017624	gi_363745006_ref_XP_001231586.2_	ENSACAG00000007706
TR121113_c1_g1	KRT14	1.26553	-1.51796	-3.06077	-2.41192	Ax_TR478896_c0_g1	V4_contig107127	Notophthalumus_33312_Contig37311	gi_301619398_ref_XP_002939077.1_	ENSMUSG00000020911	ENSLACG00000009556	gi_15431310_ref_NP_000517.2_	ENSDARG00000000212	gi_157841182_ref_NP_001001311.2_	ENSACAG00000017866
TR83253_c1_g1	KRT14	-3.09872	-1.70971	-0.639673	2.40749	Ax_TR515392_c10_g2	V4_contig107127	Notophthalumus_39970_Contig43969	gi_301619398_ref_XP_002939077.1_	ENSMUSG00000017588	ENSLACG00000009556	gi_15431310_ref_NP_000517.2_	ENSDARG00000000212	gi_157841182_ref_NP_001001311.2_	ENSACAG00000015988
TR124750_c2_g1	KRT24	-5.33802	-2.43547	-3.7537	-3.38829	Ax_TR478896_c0_g1	V4_contig135615	Notophthalumus_52477_Contig56476	gi_172355457_ref_NP_001116496.1_	ENSMUSG00000019761	UNKNOWN	gi_192807292_ref_NP_061889.2_	UNKNOWN	gi_157841182_ref_NP_001001311.2_	ENSACAG00000015988
TR124356_c2_g1	KRT24	-3.08554	-2.10858	-4.15448	-3.73676	Ax_TR478896_c0_g3	V4_contig05776	Notophthalumus_105797_Contig109796	gi_172355457_ref_NP_001116496.1_	ENSMUSG00000019761	UNKNOWN	gi_192807292_ref_NP_061889.2_	ENSDARG00000036830	gi_157841182_ref_NP_001001311.2_	ENSACAG00000015988
TR85072_c2_g3	KRT40	3.96542	1.90468	0.224853	-0.299069	Ax_TR478896_c0_g3	V4_contig05776	Notophthalumus_33312_Contig37311	UNKNOWN	UNKNOWN	UNKNOWN	gi_767993594_ref_XP_011522641.1_	UNKNOWN	UNKNOWN	UNKNOWN
TR121489_c0_g1	KRT5	-3.27153	-2.3097	-3.47161	-6.30095	Ax_TR43253_c0_g1	V4_contig01697	Notophthalumus_130823_Contig134822	gi_118404108_ref_NP_001072377.1_	ENSMUSG00000022986	ENSLACG00000017709	gi_119395754_ref_NP_000415.2_	ENSDARG00000017624	gi_45384378_ref_NP_990263.1_	ENSACAG00000007370
TR120576_c0_g1	KRT5	-3.31107	-0.570942	-0.940777	-2.27079	Ax_TR461536_c1_g2	V4_contig108647	Notophthalumus_130823_Contig134822	gi_118404108_ref_NP_001072377.1_	ENSMUSG00000022986	ENSLACG00000017672	gi_119395754_ref_NP_000415.2_	ENSDARG00000017624	gi_363745020_ref_XP_001232221.2_	ENSACAG00000007370
TR119293_c0_g1	krtt1c19e	1.88447	1.56148	-1.66347	-1.11577	Ax_TR515392_c10_g2	V4_contig05776	Notophthalumus_81141_Contig85140	UNKNOWN	UNKNOWN	UNKNOWN	UNKNOWN	ENSDARG00000090268	UNKNOWN	UNKNOWN
TR78347_c0_g2	LARP1	-1.79708	-1.65939	-0.296342	-1.46713	Ax_TR512086_c0_g2	V4_contig254094	Notophthalumus_111282_Contig115281	gi_189230274_ref_NP_001121461.1_	ENSMUSG00000025762	ENSLACG00000015247	gi_530380470_ref_XP_005268464.1_	ENSDARG00000018434	gi_363733265_ref_XP_420465.3_	ENSACAG00000004071
TR122879_c0_g1	LARP6	0.839922	1.50952	1.63	0.652834	Ax_TR473636_c2_g1	V4_contig320682	Notophthalumus_115261_Contig119260	gi_56118378_ref_NP_001008144.1_	ENSMUSG00000034839	ENSLACG00000018706	gi_37537710_ref_NP_060827.2_	ENSDARG00000003968	gi_363737904_ref_XP_413777.3_	ENSACAG00000008613
TR127891_c0_g1	LATS2	-1.81931	-1.81209	-0.16142	-0.72531	Ax_TR506979_c0_g3	V4_contig288868	Notophthalumus_43342_Contig47341	gi_156717264_ref_NP_001096174.1_	ENSMUSG00000021959	ENSLACG00000008825	gi_126507091_ref_NP_055387.2_	ENSDARG00000003751	gi_363729193_ref_XP_417143.3_	ENSACAG00000002691
TR129675_c0_g1	LCP1	0.602083	-1.41395	-1.54907	-1.5933	Ax_TR447606_c0_g2	V4_contig04041	Notophthalumus_39301_Contig43300	gi_194332839_ref_NP_001123731.1_	ENSMUSG00000016382	ENSLACG00000003048	gi_167614506_ref_NP_002289.2_	ENSDARG00000037655	gi_45384380_ref_NP_990678.1_	ENSACAG00000004502
TR84434_c0_g2	LDHA	-5.15908	-5.25533	-4.5476	-4.50565	Ax_TR493275_c0_g1	V4_contig278150	Notophthalumus_108684_Contig112683	gi_45360903_ref_NP_988882.1_	ENSMUSG00000030246	ENSLACG00000008558	gi_260099723_ref_NP_001158886.1_	ENSDARG00000019644	gi_45383766_ref_NP_989508.1_	ENSACAG00000000061
TR121640_c0_g1	LEF1	2.4903	2.57027	2.01743	1.9315	Ax_TR449425_c0_g1	V4_contig316089	Notophthalumus_58850_Contig62849	gi_345091094_ref_NP_001230763.1_	ENSMUSG00000000782	ENSLACG00000004977	gi_195222734_ref_NP_001124186.1_	ENSDARG00000004415	gi_330864821_ref_NP_001193439.1_	ENSACAG00000002732
TR83953_c2_g1	LEP	2.66917	5.93427	4.45038	3.04373	Ax_TR474024_c0_g1	V4_contig325526	Notophthalumus_111384_Contig115383	UNKNOWN	UNKNOWN	ENSLACG00000010028	UNKNOWN	UNKNOWN	UNKNOWN	UNKNOWN
TR85321_c0_g1	LGR4	-1.71274	-1.64626	-0.984911	-0.479369	Ax_TR497652_c0_g1	V4_contig315401	Notophthalumus_87293_Contig91292	gi_187607325_ref_NP_001119970.1_	ENSMUSG00000050199	ENSLACG00000012090	gi_157694513_ref_NP_060960.2_	ENSDARG00000060542	gi_118082422_ref_XP_425441.2_	ENSACAG00000015802
TR80071_c6_g2	LHPP	-0.700191	-2.08535	-1.82072	-2.02447	Ax_TR451247_c0_g1	V4_contig191401	Notophthalumus_74993_Contig78992	gi_512851615_ref_XP_002937837.2_	ENSMUSG00000030946	ENSLACG00000014675	gi_269847098_ref_NP_071409.3_	ENSDARG00000060196	gi_118093146_ref_XP_424063.2_	ENSACAG00000017564
TR128474_c0_g1	LMCD1	-2.50595	-2.18092	-1.2284	-1.20513	Ax_TR451165_c0_g1	V4_contig144548	UNKNOWN	gi_156717566_ref_NP_001096323.1_	ENSMUSG00000057604	ENSLACG00000018161	gi_506325413_ref_NP_001265162.1_	ENSDARG00000002002	gi_118097118_ref_XP_414443.2_	ENSACAG00000004723
TR86238_c1_g4	LMX1A	0.659857	3.01579	1.9709	1.87664	Ax_TR476087_c0_g1	V4_contig324614	Notophthalumus_90061_Contig94060	gi_301609265_ref_XP_002934210.1_	ENSMUSG00000026686	ENSLACG00000014991	gi_28893581_ref_NP_796372.1_	ENSDARG00000019306	gi_383792181_ref_NP_001244317.1_	ENSACAG00000001879
TR122756_c1_g1	LOC100486127	-0.176421	-0.899318	-2.15854	-2.06893	Ax_TR63390_c0_g1	V4_contig389209	UNKNOWN	gi_301612275_ref_XP_002935636.1_	UNKNOWN	UNKNOWN	UNKNOWN	UNKNOWN	UNKNOWN	ENSACAG00000010263
TR122436_c0_g1	LOC100489735	1.27645	1.96163	1.55507	0.451208	UNKNOWN	V4_contig09962	Notophthalumus_32256_Contig36255	gi_512823650_ref_XP_002934969.2_	UNKNOWN	UNKNOWN	UNKNOWN	UNKNOWN	UNKNOWN	UNKNOWN
TR86432_c1_g2	LOC100496172	-3.63121	0.588665	0.526492	1.9357	Ax_TR77855_c0_g1	V4_contig159563	Notophthalumus_26655_Contig30654	gi_301619081_ref_XP_002938925.1_	UNKNOWN	UNKNOWN	UNKNOWN	UNKNOWN	UNKNOWN	UNKNOWN
TR124193_c0_g2	LOC101734664	3.58742	6.56406	4.84065	4.5505	UNKNOWN	UNKNOWN	UNKNOWN	gi_512811169_ref_XP_004910582.1_	UNKNOWN	UNKNOWN	UNKNOWN	UNKNOWN	UNKNOWN	UNKNOWN
TR124712_c0_g1	LOC102346348	1.67304	3.40878	2.20014	1.69865	Ax_TR505826_c0_g1	V4_contig322495	UNKNOWN	gi_113205546_ref_NP_001037882.1_	UNKNOWN	ENSLACG00000007419	UNKNOWN	ENSDARG00000068876	UNKNOWN	UNKNOWN
TR122942_c1_g1	LOC102348346	-2.3217	-0.757215	-1.13501	-2.65215	Ax_TR514079_c0_g1	UNKNOWN	UNKNOWN	gi_113205524_ref_NP_001037874.1_	UNKNOWN	ENSLACG00000003581	UNKNOWN	UNKNOWN	gi_71897121_ref_NP_001025873.1_	ENSACAG00000016196
TR129701_c3_g10	LOC102348388	1.81487	1.59694	2.00493	-0.61812	Ax_TR499922_c0_g1	V4_contig94283	Notophthalumus_108063_Contig112062	gi_301614702_ref_XP_002936821.1_	UNKNOWN	ENSLACG00000014541	UNKNOWN	UNKNOWN	gi_45382995_ref_NP_989922.1_	ENSACAG00000006205
TR118320_c0_g1	LOC102351518	4.22335	7.62883	4.42948	2.30794	Ax_TR575470_c0_g1	UNKNOWN	UNKNOWN	gi_194332827_ref_NP_001123725.1_	UNKNOWN	ENSLACG00000000877	UNKNOWN	ENSDARG00000019920	gi_45382105_ref_NP_990095.1_	ENSACAG00000005997
TR128053_c1_g1	LOC102352162	-2.5076	0.163678	-1.50674	-0.797129	Ax_TR453257_c5_g2	V4_contig134895	Notophthalumus_52824_Contig56823	gi_71896191_ref_NP_001025577.1_	UNKNOWN	ENSLACG00000005828	UNKNOWN	UNKNOWN	gi_363740095_ref_XP_415303.3_	UNKNOWN
TR125798_c1_g4	LOC102352696	-2.41549	-0.874915	-1.124	-1.71279	Ax_TR448236_c7_g1	V4_contig320030	Notophthalumus_42365_Contig46364	gi_187608470_ref_NP_001120060.1_	UNKNOWN	ENSLACG00000002251	UNKNOWN	ENSDARG00000089862	gi_363731807_ref_XP_419472.3_	ENSACAG00000028369
TR86602_c3_g1	LOC102354411	0.941855	0.225745	5.166	3.5428	UNKNOWN	UNKNOWN	UNKNOWN	UNKNOWN	UNKNOWN	ENSLACG00000017592	UNKNOWN	ENSDARG00000077169	gi_513181034_ref_XP_004940824.1_	UNKNOWN
TR82316_c0_g1	LOC102354416	-1.05949	-1.00768	-2.23578	1.56288	Ax_TR493448_c5_g2	V4_contig33254	Notophthalumus_40870_Contig44869	UNKNOWN	UNKNOWN	ENSLACG00000022187	UNKNOWN	UNKNOWN	UNKNOWN	UNKNOWN
TR80131_c0_g1	LOC102357090	0.467661	2.01665	2.07916	1.58306	Ax_TR451836_c0_g1	V4_contig205923	UNKNOWN	gi_186910227_ref_NP_001119541.1_	UNKNOWN	ENSLACG00000005446	UNKNOWN	UNKNOWN	gi_513234428_ref_XP_003643215.2_	ENSACAG00000015810
TR124067_c0_g1	LOC102358972	3.31441	2.04939	1.70929	-1.14025	UNKNOWN	UNKNOWN	UNKNOWN	gi_512855373_ref_XP_002935030.2_	UNKNOWN	ENSLACG00000003903	UNKNOWN	UNKNOWN	UNKNOWN	UNKNOWN
TR82644_c0_g1	LOC102359544	2.25113	0.714553	3.28561	0.270182	Ax_TR461913_c0_g4	V4_contig401631	UNKNOWN	UNKNOWN	UNKNOWN	ENSLACG00000003424	UNKNOWN	UNKNOWN	UNKNOWN	ENSACAG00000008816
TR81797_c0_g4	LOX	-1.50475	0.498452	0.376211	1.68571	Ax_TR460338_c2_g2	V4_contig155908	Notophthalumus_102628_Contig106627	gi_118404732_ref_NP_001072611.1_	ENSMUSG00000024529	ENSLACG00000004178	gi_20149540_ref_NP_002308.2_	ENSDARG00000003259	gi_45382725_ref_NP_990812.1_	ENSACAG00000003698
TR84954_c0_g1	LPAR1	-3.33229	1.33715	1.96204	1.35761	Ax_TR46430_c0_g2	V4_contig317064	UNKNOWN	gi_156717546_ref_NP_001096313.1_	ENSMUSG00000038668	ENSLACG00000013424	gi_16950636_ref_NP_001392.2_	ENSDARG00000042561	gi_165973978_ref_NP_001107182.1_	ENSACAG00000001165
TR129837_c0_g1	LRP2	-3.32961	-2.00713	-3.17499	-4.71369	Ax_TR187941_c0_g1	V4_contig314782	Notophthalumus_101185_Contig105184	gi_512866052_ref_XP_002936802.2_	ENSMUSG00000027070	ENSLACG00000003665	gi_126012573_ref_NP_004516.2_	ENSDARG00000007906	gi_363736236_ref_XP_422014.3_	ENSACAG00000017153
TR82812_c0_g1	LRP3	2.79079	1.50165	1.22801	0.649771	Ax_TR506549_c0_g1	V4_contig161900	Notophthalumus_74705_Contig78704	gi_512846067_ref_XP_002931586.2_	ENSMUSG00000001802	ENSLACG00000001459	gi_167555125_ref_NP_002324.2_	ENSDARG00000059674	gi_513172906_ref_XP_418378.4_	ENSACAG00000006002
TR85157_c0_g1	LRRC15	-0.0903136	1.71388	2.98101	2.28916	Ax_TR450870_c0_g1	V4_contig315067	Notophthalumus_41544_Contig45543	gi_512840636_ref_XP_002937882.2_	UNKNOWN	UNKNOWN	UNKNOWN	UNKNOWN	UNKNOWN	ENSACAG00000027193
TR128465_c3_g1	LRRC40	1.5971	1.853	0.897156	0.4762	Ax_TR503111_c7_g2	V4_contig35500	Notophthalumus_67506_Contig71505	gi_58332470_ref_NP_001011310.1_	ENSMUSG00000063052	ENSLACG00000007349	gi_21361633_ref_NP_060238.3_	ENSDARG00000017708	gi_71896833_ref_NP_001026466.1_	ENSACAG00000013810
TR122968_c1_g3	LRRC49	0.749172	2.8094	1.89732	1.63341	Ax_TR34890_c0_g1	V4_contig206760	UNKNOWN	gi_194332627_ref_NP_001123802.1_	ENSMUSG00000047766	ENSLACG00000018711	gi_312222716_ref_NP_001185946.1_	UNKNOWN	gi_513201216_ref_XP_413778.4_	ENSACAG00000008595
TR120147_c2_g1	LYG2	-0.085977	-4.85203	-2.44948	-2.31755	Ax_TR463531_c8_g1	V4_contig109640	UNKNOWN	gi_512862712_ref_XP_002935772.2_	UNKNOWN	ENSLACG00000011347	UNKNOWN	ENSDARG00000056874	gi_47825389_ref_NP_001001470.1_	ENSACAG00000008339
TR78568_c1_g1	LYPD1	3.34712	2.47696	1.92386	2.05815	Ax_TR445203_c0_g1	V4_contig380677	UNKNOWN	gi_512865681_ref_XP_004917711.1_	ENSMUSG00000026343	ENSLACG00000003819	gi_116812604_ref_NP_001070895.1_	UNKNOWN	gi_121583867_ref_NP_001073574.1_	ENSACAG00000000458
TR123939_c0_g2	LYZ	4.23243	1.73875	0.415164	0.30181	UNKNOWN	UNKNOWN	UNKNOWN	UNKNOWN	UNKNOWN	UNKNOWN	gi_4557894_ref_NP_000230.1_	UNKNOWN	UNKNOWN	UNKNOWN
TR85703_c0_g1	MAP2K2	2.22322	1.28542	1.66772	1.15679	Ax_TR501199_c0_g4	V4_contig194143	Notophthalumus_112577_Contig116576	gi_56118586_ref_NP_001008058.1_	ENSMUSG00000004936	ENSLACG00000006464	gi_13489054_ref_NP_109587.1_	ENSDARG00000006609	gi_46048668_ref_NP_990719.1_	ENSACAG00000000286
TR85073_c0_g1	MAP3K20	-2.38703	-2.0348	-1.92131	-1.45977	Ax_TR442121_c7_g1	V4_contig201496	Notophthalumus_56194_Contig60193	gi_301610229_ref_XP_002934652.1_	ENSMUSG00000004085	ENSLACG00000003510	gi_19526767_ref_NP_598407.1_	ENSDARG00000006978	gi_513194089_ref_XP_004942790.1_	ENSACAG00000006292
TR127386_c0_g3	MARCH1	0.676429	-0.858856	-2.08717	-1.65141	UNKNOWN	UNKNOWN	UNKNOWN	gi_301613118_ref_XP_002936061.1_	ENSMUSG00000073481	ENSLACG00000013677	gi_224600454_ref_NP_073583.3_	ENSDARG00000070487	gi_513174863_ref_XP_426119.3_	ENSACAG00000001946
TR85170_c0_g1	MASP2	4.71798	3.38977	1.67095	1.46681	UNKNOWN	V4_contig184139	Notophthalumus_76556_Contig80555	gi_58332348_ref_NP_001011037.1_	ENSMUSG00000028979	ENSLACG00000017019	gi_21264363_ref_NP_006601.2_	ENSDARG00000007988	gi_47087159_ref_NP_998752.1_	UNKNOWN
TR77825_c0_g1	MATN2	-3.68305	-0.678739	-2.69192	-0.675839	Ax_TR475870_c0_g1	V4_contig315470	Notophthalumus_76353_Contig80352	gi_45361321_ref_NP_989238.1_	ENSMUSG00000022324	ENSLACG00000008871	gi_62548860_ref_NP_002371.3_	UNKNOWN	gi_513172697_ref_XP_424219.4_	ENSACAG00000000957
TR78654_c0_g1	MCRIP2	-1.98231	-1.18951	-2.61578	-1.08821	Ax_TR72086_c0_g2	V4_contig481710	Notophthalumus_91886_Contig95885	gi_113205544_ref_NP_001037885.1_	ENSMUSG00000025732	ENSLACG00000022296	gi_33300670_ref_NP_612427.2_	ENSDARG00000061256	gi_363739662_ref_XP_422971.3_	UNKNOWN
TR120247_c0_g1	MDK	1.1368	4.98611	4.12739	2.44157	Ax_TR478167_c0_g1	V4_contig07038	Notophthalumus_40908_Contig44907	gi_45360801_ref_NP_989074.1_	ENSMUSG00000027239	ENSLACG00000015316	gi_396080279_ref_NP_001257479.1_	ENSDARG00000020708	gi_164518962_ref_NP_001106760.1_	ENSACAG00000004140
TR82315_c1_g5	METTL7B	-1.62803	-1.33185	-2.60524	-4.0364	Ax_TR493327_c10_g2	V4_contig321230	Notophthalumus_41996_Contig45995	gi_118404050_ref_NP_001072195.1_	ENSMUSG00000025347	ENSLACG00000018882	gi_164663805_ref_NP_689850.2_	ENSDARG00000028478	gi_363744974_ref_XP_424479.2_	ENSACAG00000017238
TR81023_c1_g1	MEX3C	1.01435	3.01865	4.10154	4.01524	Ax_TR440847_c4_g1	V4_contig713022	Notophthalumus_59493_Contig63492	gi_301605370_ref_XP_002932296.1_	ENSMUSG00000037253	ENSLACG00000007331	gi_148229134_ref_NP_057710.3_	ENSDARG00000058369	gi_513227456_ref_XP_418202.3_	ENSACAG00000010265
TR123454_c3_g2	MFAP2	-1.53321	5.02665	4.43605	4.70149	UNKNOWN	V4_contig205878	Notophthalumus_38190_Contig42189	gi_45360653_ref_NP_989000.1_	ENSMUSG00000060572	ENSLACG00000015601	gi_207028905_ref_NP_001128719.1_	ENSDARG00000059367	gi_513219991_ref_XP_004947536.1_	UNKNOWN
TR76777_c0_g1	MFAP5	-3.5627	-2.12842	-3.88733	-2.46245	Ax_TR442238_c3_g3	V4_contig328208	UNKNOWN	gi_512891306_ref_XP_004921077.1_	ENSMUSG00000030116	ENSLACG00000011526	gi_663071068_ref_NP_001284640.1_	ENSDARG00000090560	gi_118083272_ref_XP_416482.2_	ENSACAG00000017439
TR119724_c0_g1	mgp	-6.20443	-2.61516	-3.13395	-2.67803	UNKNOWN	V4_contig330117	Notophthalumus_110738_Contig114737	gi_301612298_ref_XP_002935654.1_	UNKNOWN	UNKNOWN	gi_49574514_ref_NP_000891.2_	UNKNOWN	UNKNOWN	ENSACAG00000010792
TR83977_c0_g1	MIP	-3.63414	-1.23619	-1.99397	-0.691592	Ax_TR442041_c0_g1	V4_contig162528	UNKNOWN	gi_62751837_ref_NP_001015749.1_	UNKNOWN	UNKNOWN	gi_767974269_ref_XP_011536656.1_	UNKNOWN	UNKNOWN	ENSACAG00000013743
TR127903_c0_g1	MKNK2	-2.92416	-4.12848	-1.48356	-4.79493	Ax_TR484483_c0_g4	V4_contig322080	Notophthalumus_30601_Contig34600	gi_118404786_ref_NP_001072772.1_	ENSMUSG00000020190	ENSLACG00000011530	gi_40018627_ref_NP_951009.1_	ENSDARG00000011373	gi_513197919_ref_XP_001235171.3_	ENSACAG00000000281
TR86288_c0_g1	MME	-0.987258	-2.09612	-2.50594	-2.27052	Ax_TR328476_c0_g1	UNKNOWN	UNKNOWN	gi_512844460_ref_XP_004914902.1_	ENSMUSG00000027820	ENSLACG00000006241	gi_116256327_ref_NP_009218.2_	UNKNOWN	gi_52138713_ref_NP_001004412.1_	ENSACAG00000003903
TR125524_c2_g1	MMP1	3.74239	2.2658	4.20216	0.234245	Ax_TR500838_c1_g2	V4_contig189937	Notophthalumus_103264_Contig107263	gi_301610869_ref_XP_002934968.1_	ENSMUSG00000043613	ENSLACG00000013031	gi_225543094_ref_NP_001139410.1_	UNKNOWN	gi_363729353_ref_XP_003640635.1_	ENSACAG00000012628
TR124277_c0_g1	MMP11	0.553506	3.08674	3.70375	2.16785	Ax_TR460384_c1_g2	UNKNOWN	Notophthalumus_46421_Contig50420	gi_512811490_ref_XP_004910638.1_	ENSMUSG00000000901	ENSLACG00000009149	gi_58331148_ref_NP_005931.2_	ENSDARG00000016718	gi_513211394_ref_XP_004934559.1_	UNKNOWN
TR126689_c0_g1	MMP13	1.51918	4.57748	3.74754	0.535992	Ax_TR442482_c1_g1	V4_contig122751	Notophthalumus_27017_Contig31016	gi_301610879_ref_XP_002934971.1_	ENSMUSG00000050578	ENSLACG00000013031	gi_4505209_ref_NP_002418.1_	ENSDARG00000012395	gi_363729353_ref_XP_003640635.1_	ENSACAG00000012443
TR84923_c0_g2	mmp13a	4.10431	0.735282	4.27618	-0.0600729	Ax_TR469615_c1_g3	V4_contig219835	Notophthalumus_103264_Contig107263	UNKNOWN	UNKNOWN	UNKNOWN	UNKNOWN	ENSDARG00000012395	UNKNOWN	UNKNOWN
TR127099_c1_g2	MMP19	3.10103	1.79653	1.68287	1.66173	Ax_TR454000_c0_g1	UNKNOWN	Notophthalumus_113982_Contig117981	UNKNOWN	ENSMUSG00000025355	ENSLACG00000014580	gi_442535505_ref_NP_001259030.1_	ENSDARG00000091557	UNKNOWN	ENSACAG00000015336
TR83948_c3_g1	MMP2	3.63448	0.0982385	3.28727	-0.749806	Ax_TR500228_c1_g1	V4_contig204307	Notophthalumus_108775_Contig112774	gi_301605887_ref_XP_002932554.1_	ENSMUSG00000017737	ENSLACG00000012930	gi_11342666_ref_NP_004521.1_	ENSDARG00000017676	gi_45382789_ref_NP_989998.1_	ENSACAG00000016520
TR122436_c0_g2	MMP27	5.24854	2.61241	5.16419	1.63215	Ax_TR470907_c3_g2	V4_contig44748	Notophthalumus_104141_Contig108140	gi_512823669_ref_XP_004912150.1_	UNKNOWN	UNKNOWN	gi_767970483_ref_XP_011541251.1_	ENSDARG00000012395	gi_57529313_ref_NP_001006278.1_	UNKNOWN
TR80793_c0_g2	MND1	1.87354	2.14331	1.57924	0.850352	Ax_TR473116_c0_g1	V4_contig134931	UNKNOWN	gi_62751486_ref_NP_001015849.1_	ENSMUSG00000033752	ENSLACG00000010179	gi_14149769_ref_NP_115493.1_	ENSDARG00000074451	gi_381388746_ref_NP_001244242.1_	ENSACAG00000015911
TR128533_c0_g2	MOGAT1	-0.695016	-1.80071	-1.82366	-0.836961	UNKNOWN	UNKNOWN	UNKNOWN	gi_113931506_ref_NP_001039202.1_	ENSMUSG00000012187	ENSLACG00000002012	gi_148746191_ref_NP_477513.2_	ENSDARG00000019228	gi_513166846_ref_XP_004939048.1_	ENSACAG00000004749
TR81863_c0_g1	MOGS	0.778541	2.04022	1.16748	1.66016	Ax_TR444265_c0_g1	V4_contig319696	Notophthalumus_123822_Contig127821	gi_512819225_ref_XP_004911601.1_	UNKNOWN	ENSLACG00000003664	UNKNOWN	ENSDARG00000060252	UNKNOWN	ENSACAG00000000558
TR128616_c1_g1	MPEG1	1.55505	-0.789704	1.9463	-0.334291	Ax_TR480646_c0_g2	V4_contig48730	Notophthalumus_113188_Contig117187	UNKNOWN	UNKNOWN	ENSLACG00000004188	gi_133505169_ref_NP_001034485.1_	UNKNOWN	gi_363734601_ref_XP_003641422.1_	ENSACAG00000029129
TR123703_c0_g1	MPEG1	3.1032	1.97009	0.193062	0.440854	Ax_TR79004_c0_g1	V4_contig106514	Notophthalumus_119119_Contig123118	UNKNOWN	ENSMUSG00000040065	ENSLACG00000004188	gi_133505169_ref_NP_001034485.1_	ENSDARG00000043093	gi_363734601_ref_XP_003641422.1_	ENSACAG00000006729
TR126308_c1_g2	MRAS	-1.67961	-2.20653	-0.190396	-1.54312	Ax_TR515352_c0_g7	V4_contig318856	Notophthalumus_111838_Contig115837	gi_166795929_ref_NP_001107720.1_	ENSMUSG00000032470	ENSLACG00000010042	gi_145386506_ref_NP_001078518.1_	ENSDARG00000006553	gi_45383191_ref_NP_989820.1_	ENSACAG00000003841
TR121982_c2_g1	MSRB3	-1.26301	-0.97199	-1.81924	-1.54201	Ax_TR471211_c7_g1	UNKNOWN	Notophthalumus_128161_Contig132160	gi_512831922_ref_XP_002937587.2_	ENSMUSG00000051236	ENSLACG00000014153	gi_301336162_ref_NP_001180389.1_	ENSDARG00000045658	gi_313760640_ref_NP_001186507.1_	ENSACAG00000003504
TR85003_c0_g1	MST1	-4.08075	-1.89115	-1.27099	-1.15219	Ax_TR501275_c0_g1	V4_contig118203	UNKNOWN	gi_512849819_ref_XP_004915630.1_	ENSMUSG00000032591	ENSLACG00000012634	gi_205277383_ref_NP_066278.3_	ENSDARG00000031855	gi_45382603_ref_NP_990544.1_	ENSACAG00000008842
TR118765_c2_g2	MSX1	-0.00110763	2.50597	1.46026	3.01926	Ax_TR397836_c0_g1	V4_contig327908	UNKNOWN	gi_301614558_ref_XP_002936749.1_	ENSMUSG00000021469	ENSLACG00000003980	gi_118582284_ref_NP_002439.2_	ENSDARG00000006982	gi_45383057_ref_NP_989890.1_	ENSACAG00000011043
TR67643_c0_g1	mtfp1	-1.56194	-1.17678	-2.93532	-1.61796	UNKNOWN	UNKNOWN	UNKNOWN	gi_156717514_ref_NP_001096297.1_	UNKNOWN	UNKNOWN	gi_51243057_ref_NP_001003704.1_	UNKNOWN	UNKNOWN	ENSACAG00000009694
TR126720_c0_g7	MTHFD1L	-1.71168	-0.469895	-1.97579	-1.86459	Ax_TR470114_c0_g1	V4_contig202482	Notophthalumus_36966_Contig40965	gi_187608273_ref_NP_001120171.1_	ENSMUSG00000021048	ENSLACG00000005876	gi_337756501_ref_NP_001229696.1_	ENSDARG00000040492	gi_513176440_ref_XP_004935674.1_	ENSACAG00000006340
TR75952_c0_g1	MTHFS	1.57089	2.08057	0.671674	0.670542	Ax_TR500556_c0_g1	V4_contig387709	Notophthalumus_70016_Contig74015	gi_187608382_ref_NP_001120248.1_	ENSMUSG00000066442	ENSLACG00000006228	gi_315113868_ref_NP_001186687.1_	ENSDARG00000042465	gi_478621149_ref_NP_001264555.1_	ENSACAG00000011900
TR129598_c0_g1	MTMR10	-0.956119	-2.1709	-1.12431	-1.56226	Ax_TR445324_c0_g3	V4_contig367641	Notophthalumus_115932_Contig119931	gi_194332677_ref_NP_001123828.1_	ENSMUSG00000030522	ENSLACG00000018435	gi_124028527_ref_NP_060232.2_	ENSDARG00000010601	gi_513202380_ref_XP_003641923.2_	ENSACAG00000002710
TR123136_c0_g2	MTUS1	-2.01763	-2.17886	-0.817678	-1.45614	Ax_TR451229_c0_g1	V4_contig183464	UNKNOWN	gi_163914805_ref_NP_001106418.1_	ENSMUSG00000045636	ENSLACG00000001928	gi_50348611_ref_NP_001001924.1_	ENSDARG00000071562	gi_513183954_ref_XP_004936052.1_	ENSACAG00000006579
TR126076_c0_g2	MVB12A	-1.5129	-1.85386	-0.509063	-1.08425	Ax_TR458647_c0_g2	V4_contig314689	Notophthalumus_94016_Contig98015	UNKNOWN	UNKNOWN	UNKNOWN	gi_24308440_ref_NP_612410.1_	UNKNOWN	UNKNOWN	ENSACAG00000004718
TR86656_c1_g1	MXRA5	-2.20987	1.99453	2.43577	2.06091	Ax_TR446378_c0_g1	V4_contig314229	Notophthalumus_59457_Contig63456	gi_512820914_ref_XP_002941051.2_	UNKNOWN	ENSLACG00000001603	gi_139948432_ref_NP_056234.2_	ENSDARG00000074815	gi_513163916_ref_XP_416853.3_	ENSACAG00000005768
TR125673_c1_g1	MYBL2	0.482072	2.33	1.5612	1.31375	Ax_TR504573_c0_g1	V4_contig202593	Notophthalumus_56617_Contig60616	gi_512842274_ref_XP_004914641.1_	ENSMUSG00000017861	ENSLACG00000018995	gi_4505293_ref_NP_002457.1_	UNKNOWN	gi_45384312_ref_NP_990637.1_	ENSACAG00000002463
TR82490_c2_g1	MYLK	-4.11685	-2.43119	-1.39425	-1.94322	Ax_TR444221_c1_g2	V4_contig204592	Notophthalumus_35642_Contig39641	gi_512838335_ref_XP_002931740.2_	ENSMUSG00000022836	ENSLACG00000000248	gi_116008188_ref_NP_444254.3_	ENSDARG00000004753	gi_118102815_ref_XP_425838.2_	ENSACAG00000010640
TR126641_c0_g1	MYO1G	-0.917492	-2.54825	-1.16524	-1.59124	Ax_TR486904_c0_g1	V4_contig202921	Notophthalumus_44228_Contig48227	gi_301612177_ref_XP_002935562.1_	ENSMUSG00000020437	ENSLACG00000001084	gi_239582755_ref_NP_149043.2_	ENSDARG00000036104	gi_363743349_ref_XP_418085.3_	ENSACAG00000016324
TR83982_c2_g1	NASP	1.28194	3.52051	2.02301	1.35595	Ax_TR471192_c0_g2	V4_contig66971	Notophthalumus_111797_Contig115796	gi_284009760_ref_NP_001164988.1_	ENSMUSG00000028693	UNKNOWN	gi_27262628_ref_NP_002473.2_	ENSDARG00000039208	gi_513197844_ref_XP_001235060.3_	ENSACAG00000014933
TR85958_c1_g1	NCAM1	-2.1217	0.768302	1.78681	2.21631	Ax_TR490639_c0_g2	V4_contig67963	Notophthalumus_105638_Contig109637	UNKNOWN	ENSMUSG00000039542	ENSLACG00000018069	gi_115529478_ref_NP_001070150.1_	ENSDARG00000007220	gi_383387814_ref_NP_001122300.2_	ENSACAG00000008287
TR76171_c0_g1	NCAPH	0.772651	2.18093	1.64082	1.38635	Ax_TR496021_c0_g1	V4_contig122732	Notophthalumus_49463_Contig53462	gi_89886041_ref_NP_001007981.2_	ENSMUSG00000034906	ENSLACG00000000569	gi_25121987_ref_NP_056156.2_	UNKNOWN	gi_382545626_ref_NP_001244261.1_	ENSACAG00000008024
TR82839_c0_g1	NDST1	0.738078	1.81701	1.82385	1.60838	Ax_TR447695_c0_g2	V4_contig314284	Notophthalumus_128017_Contig132016	gi_187608056_ref_NP_001120519.1_	ENSMUSG00000027971	ENSLACG00000004348	gi_4505351_ref_NP_001534.1_	ENSDARG00000041776	gi_118092666_ref_XP_421613.2_	ENSACAG00000009340
TR119847_c2_g2	NEK3	1.47144	2.58284	1.93367	1.95478	Ax_TR449351_c0_g1	V4_contig183242	Notophthalumus_51280_Contig55279	gi_147898616_ref_NP_001090680.1_	ENSMUSG00000031478	ENSLACG00000001095	gi_225735561_ref_NP_001139571.1_	ENSDARG00000058869	gi_513165503_ref_XP_004938785.1_	ENSACAG00000015828
TR118480_c0_g1	NFIL3	1.53005	2.27693	2.07093	0.838746	Ax_TR439776_c1_g1	V4_contig203304	Notophthalumus_69253_Contig73252	gi_62751891_ref_NP_001015710.1_	ENSMUSG00000056749	ENSLACG00000006631	gi_52630429_ref_NP_005375.2_	UNKNOWN	gi_45382917_ref_NP_989949.1_	ENSACAG00000000915
TR80094_c0_g1	NFIL3	3.39565	-1.10547	-0.433435	-2.62769	UNKNOWN	UNKNOWN	UNKNOWN	gi_512875682_ref_XP_004918964.1_	ENSMUSG00000056749	ENSLACG00000006631	gi_52630429_ref_NP_005375.2_	ENSDARG00000042977	gi_45382917_ref_NP_989949.1_	ENSACAG00000000915
TR128184_c0_g1	NFKB1	-0.914385	-1.57061	-0.894019	-1.89699	UNKNOWN	V4_contig979175	UNKNOWN	gi_512815510_ref_XP_002934805.2_	ENSMUSG00000025225	ENSLACG00000002526	gi_259155302_ref_NP_001158884.1_	ENSDARG00000038687	gi_45383335_ref_NP_989744.1_	ENSACAG00000014215
TR128036_c0_g1	NFKBIZ	-1.31502	-1.99254	-0.486492	-1.5793	Ax_TR472840_c3_g4	V4_contig219624	Notophthalumus_135446_Contig139445	gi_194332467_ref_NP_001123738.1_	ENSMUSG00000035356	ENSLACG00000006974	gi_13899229_ref_NP_113607.1_	ENSDARG00000095117	gi_57525458_ref_NP_001006254.1_	ENSACAG00000012098
TR78813_c1_g1	NIF3L1	0.485065	2.7488	1.85722	1.58396	Ax_TR442043_c0_g1	V4_contig212214	Notophthalumus_68134_Contig72133	gi_512887987_ref_XP_004920656.1_	ENSMUSG00000026036	ENSLACG00000010704	gi_209862879_ref_NP_001129511.1_	UNKNOWN	gi_363735943_ref_XP_421932.3_	ENSACAG00000017036
TR118232_c0_g1	NIPSNAP3A	-0.354518	-1.02865	-2.14652	-2.00871	Ax_TR455953_c0_g1	V4_contig339786	Notophthalumus_113812_Contig117811	gi_54020948_ref_NP_001005718.1_	UNKNOWN	ENSLACG00000011090	UNKNOWN	UNKNOWN	UNKNOWN	ENSACAG00000014253
TR83598_c0_g3	Nnmt	-3.39459	-2.8519	-1.57761	-2.64704	Ax_TR456595_c4_g1	V4_contig190917	Notophthalumus_57575_Contig61574	UNKNOWN	ENSMUSG00000032271	UNKNOWN	UNKNOWN	UNKNOWN	UNKNOWN	ENSACAG00000002563
TR129024_c1_g1	NOX3	-0.14632	-1.84016	-1.19532	-2.14608	Ax_TR479385_c0_g1	V4_contig318751	Notophthalumus_110479_Contig114478	gi_512858697_ref_XP_002939249.2_	ENSMUSG00000015340	ENSLACG00000004690	gi_11136626_ref_NP_056533.1_	ENSDARG00000056615	gi_154152171_ref_NP_001093756.1_	ENSACAG00000005196
TR125892_c1_g1	NR1D1	-2.16597	0.193274	-2.80935	-0.578436	Ax_TR82395_c0_g1	V4_contig525053	UNKNOWN	gi_154147686_ref_NP_001093675.1_	ENSMUSG00000020889	ENSLACG00000003212	gi_13430848_ref_NP_068370.1_	ENSDARG00000033160	gi_45383934_ref_NP_990536.1_	ENSACAG00000002847
TR125811_c0_g1	NRP2	-1.4047	1.20089	1.56281	1.56282	Ax_TR516499_c0_g1	V4_contig316825	Notophthalumus_118924_Contig122923	UNKNOWN	ENSMUSG00000025969	ENSLACG00000013759	gi_41872533_ref_NP_003863.2_	ENSDARG00000038446	gi_45383570_ref_NP_989615.1_	ENSACAG00000004128
TR75787_c0_g2	NT5C3A	-1.10705	-1.92049	-1.60264	-1.45061	Ax_TR455748_c0_g1	V4_contig209800	Notophthalumus_129500_Contig133499	gi_187607205_ref_NP_001120137.1_	ENSMUSG00000017176	ENSLACG00000000058	gi_260763926_ref_NP_001159590.1_	ENSDARG00000058597	gi_45383289_ref_NP_989767.1_	ENSACAG00000009342
TR86155_c0_g1	NUAK2	-2.37369	-1.79618	0.17485	-0.18853	Ax_TR490355_c1_g1	V4_contig203658	Notophthalumus_110314_Contig114313	gi_301604025_ref_XP_002931675.1_	ENSMUSG00000009772	ENSLACG00000004945	gi_733214996_ref_NP_112214.2_	ENSDARG00000020086	gi_118082815_ref_XP_416310.2_	ENSACAG00000014491
TR84068_c0_g2	NUDT22	0.707979	3.2416	1.83046	1.69253	UNKNOWN	V4_contig325179	UNKNOWN	gi_113931300_ref_NP_001039097.1_	ENSMUSG00000037349	ENSLACG00000013896	gi_14150137_ref_NP_115720.1_	UNKNOWN	UNKNOWN	ENSACAG00000000727
TR119558_c2_g1	ODC1	1.67565	0.940485	3.26875	1.40345	Ax_TR491836_c0_g1	V4_contig113756	Notophthalumus_110384_Contig114383	gi_53749692_ref_NP_001005441.1_	ENSMUSG00000011179	ENSLACG00000000822	gi_4505489_ref_NP_002530.1_	ENSDARG00000007377	gi_268370110_ref_NP_001161238.1_	ENSACAG00000003415
TR126405_c1_g2	OGN	-5.84802	-2.87383	-0.597948	-0.442882	Ax_TR506572_c0_g1	V4_contig213850	Notophthalumus_55204_Contig59203	gi_301609455_ref_XP_002934273.1_	ENSMUSG00000019936	ENSLACG00000018887	gi_14916498_ref_NP_148935.1_	ENSDARG00000014358	gi_45383706_ref_NP_989540.1_	ENSACAG00000009170
TR120836_c0_g1	OLFM3	1.80844	1.1505	1.32152	1.95232	Ax_TR460271_c0_g1	V4_contig207810	Notophthalumus_46500_Contig50499	gi_154147585_ref_NP_001093714.1_	ENSMUSG00000026833	ENSLACG00000004338	gi_166706897_ref_NP_477518.2_	ENSDARG00000014053	gi_363736697_ref_XP_003641744.1_	ENSACAG00000003024
TR85749_c2_g1	OMD	-0.744539	2.44948	1.80132	1.64831	Ax_TR89744_c0_g1	V4_contig205569	Notophthalumus_135634_Contig139633	UNKNOWN	ENSMUSG00000048368	ENSLACG00000018880	gi_4826876_ref_NP_005005.1_	UNKNOWN	gi_513204774_ref_XP_004944561.1_	ENSACAG00000009166
TR78941_c0_g1	OSER1	-1.91265	-2.31333	-2.74596	-2.22639	Ax_TR496461_c0_g2	V4_contig68339	Notophthalumus_42350_Contig46349	gi_45360461_ref_NP_988917.1_	ENSMUSG00000035399	ENSLACG00000002490	gi_18129646_ref_NP_057554.4_	UNKNOWN	gi_71533188_ref_NP_001025152.1_	UNKNOWN
TR82433_c1_g1	OTUB2	-0.630752	-0.281007	-1.50412	-1.75217	Ax_TR494072_c4_g2	V4_contig326829	Notophthalumus_145378_Contig149377	gi_156120128_ref_NP_001095282.1_	ENSMUSG00000021203	ENSLACG00000005901	gi_12962939_ref_NP_075601.1_	UNKNOWN	UNKNOWN	UNKNOWN
TR80391_c0_g1	P2RY13	2.7329	2.03521	1.43399	1.38931	Ax_TR488961_c0_g1	V4_contig331294	Notophthalumus_60495_Contig64494	gi_62751542_ref_NP_001015696.1_	ENSMUSG00000036362	ENSLACG00000006127	gi_194294562_ref_NP_795713.2_	ENSDARG00000069944	gi_513200335_ref_XP_004943638.1_	ENSACAG00000021025
TR122269_c0_g1	P3H1	0.565087	3.08798	2.2045	2.24911	Ax_TR489113_c0_g2	V4_contig316787	Notophthalumus_110854_Contig114853	gi_147900578_ref_NP_001090700.1_	ENSMUSG00000028641	ENSLACG00000000536	gi_186928835_ref_NP_071751.3_	ENSDARG00000071212	gi_48374051_ref_NP_001001529.1_	UNKNOWN
TR123304_c3_g6	PADI1	-1.58317	0.0184285	-2.68442	-0.362945	Ax_TR43912_c0_g1	V4_contig144973	UNKNOWN	gi_156717898_ref_NP_001096490.1_	ENSMUSG00000025328	UNKNOWN	gi_122056685_ref_NP_037490.2_	UNKNOWN	gi_363741787_ref_XP_425730.3_	ENSACAG00000004650
TR81758_c0_g1	Pak1	3.4381	1.73505	2.09408	2.17477	UNKNOWN	UNKNOWN	UNKNOWN	UNKNOWN	ENSMUSG00000030774	UNKNOWN	gi_767968303_ref_XP_011543382.1_	UNKNOWN	UNKNOWN	UNKNOWN
TR81758_c1_g1	PAK1	3.81363	1.89502	1.90656	1.65832	Ax_TR457625_c2_g4	V4_contig206172	Notophthalumus_35181_Contig39180	gi_301611179_ref_XP_002935145.1_	ENSMUSG00000030774	ENSLACG00000004190	gi_42794769_ref_NP_002567.3_	ENSDARG00000018476	gi_118089619_ref_XP_420314.2_	ENSACAG00000001968
TR126326_c1_g1	PAQR5	-2.12698	-0.454296	-1.99521	-1.41739	Ax_TR442181_c0_g1	V4_contig178702	Notophthalumus_90879_Contig94878	gi_118404428_ref_NP_001072708.1_	ENSMUSG00000032278	ENSLACG00000012656	gi_157389021_ref_NP_001098024.1_	ENSDARG00000041145	gi_363737835_ref_XP_003641913.1_	ENSACAG00000005016
TR124068_c0_g1	PARPBP	1.46104	3.19921	2.18545	1.77249	Ax_TR491991_c0_g1	UNKNOWN	Notophthalumus_61643_Contig65642	gi_113931186_ref_NP_001039039.1_	ENSMUSG00000035365	UNKNOWN	gi_300797388_ref_NP_060385.3_	UNKNOWN	UNKNOWN	ENSACAG00000029455
TR83851_c3_g1	PARVG	-1.17175	-1.49949	-2.12892	-1.94049	Ax_TR496329_c4_g1	V4_contig315409	Notophthalumus_71780_Contig75779	gi_512826323_ref_XP_002942486.2_	ENSMUSG00000022439	ENSLACG00000017402	gi_11545879_ref_NP_071424.1_	UNKNOWN	gi_118083158_ref_XP_416460.2_	ENSACAG00000015831
TR82453_c0_g2	PCGF5	-0.228977	-2.0513	-1.65578	-1.46994	Ax_TR483912_c0_g1	V4_contig156003	Notophthalumus_40319_Contig44318	gi_512852150_ref_XP_004915945.1_	ENSMUSG00000024805	ENSLACG00000010561	gi_33300663_ref_NP_115749.2_	ENSDARG00000052388	gi_475504246_ref_NP_001264290.1_	ENSACAG00000007900
TR79983_c2_g1	PCMT1	-2.68446	-0.758938	-1.1281	-1.58652	UNKNOWN	V4_contig104657	Notophthalumus_43862_Contig47861	gi_213982893_ref_NP_001135614.1_	ENSMUSG00000019795	ENSLACG00000006397	gi_226530908_ref_NP_005380.2_	ENSDARG00000015201	gi_475808827_ref_NP_001264331.1_	ENSACAG00000006734
TR128258_c0_g1	PDK2	-3.43955	-3.56522	-0.981952	-2.36596	Ax_TR445405_c0_g1	V4_contig189543	Notophthalumus_109473_Contig113472	gi_165973384_ref_NP_001107154.1_	ENSMUSG00000006494	ENSLACG00000002499	gi_19923736_ref_NP_002602.2_	ENSDARG00000013128	gi_315573167_ref_NP_001186838.1_	ENSACAG00000005384
TR81399_c0_g2	PDLIM7	-2.64698	-1.98784	-1.98795	-2.24614	Ax_TR495245_c2_g1	V4_contig124564	Notophthalumus_114206_Contig118205	gi_71895947_ref_NP_001025639.1_	ENSMUSG00000021493	ENSLACG00000002821	gi_11496885_ref_NP_005442.2_	ENSDARG00000030638	gi_347800657_ref_NP_001005345.2_	ENSACAG00000005968
TR121135_c1_g1	PEBP1	-1.22763	-0.745013	-1.83245	-2.04348	Ax_TR37928_c0_g1	V4_contig06975	Notophthalumus_121604_Contig125603	gi_301617401_ref_XP_002938131.1_	ENSMUSG00000032959	ENSLACG00000016796	gi_4505621_ref_NP_002558.1_	ENSDARG00000042069	gi_310772215_ref_NP_001185571.1_	ENSACAG00000004452
TR123595_c3_g1	PER1	2.60255	-2.14098	-0.805901	-2.93247	Ax_TR467622_c0_g1	V4_contig328646	UNKNOWN	gi_188528913_ref_NP_001120882.1_	ENSMUSG00000020893	ENSLACG00000004523	gi_194097341_ref_NP_002607.2_	ENSDARG00000012499	gi_45383610_ref_NP_989593.1_	ENSACAG00000004715
TR86432_c2_g1	PFKFB1	-0.584878	-1.91615	-0.517876	-2.19322	Ax_TR64266_c0_g1	V4_contig155729	Notophthalumus_115252_Contig119251	gi_47498006_ref_NP_998831.1_	ENSMUSG00000025271	ENSLACG00000011289	gi_118582286_ref_NP_002616.2_	ENSDARG00000029075	gi_513204288_ref_XP_004944446.1_	ENSACAG00000005170
TR125873_c0_g2	PGAM1	-2.78176	-4.45501	-4.38725	-3.59764	Ax_TR514921_c0_g1	V4_contig134789	Notophthalumus_46932_Contig50931	gi_187607812_ref_NP_001119984.1_	ENSMUSG00000011752	ENSLACG00000014417	gi_4505753_ref_NP_002620.1_	ENSDARG00000005423	gi_71895985_ref_NP_001026727.1_	ENSACAG00000002010
TR124428_c1_g3	PGM5	-2.14681	-0.261338	-2.64583	-2.35174	Ax_TR492970_c1_g1	V4_contig133029	Notophthalumus_115574_Contig119573	gi_194332799_ref_NP_001123705.1_	ENSMUSG00000025791	ENSLACG00000001029	gi_133922562_ref_NP_068800.2_	ENSDARG00000013561	gi_363744275_ref_XP_424802.3_	ENSACAG00000001410
TR84083_c1_g3	PHGDH	2.74818	2.48878	1.26251	1.5153	UNKNOWN	V4_contig131718	Notophthalumus_124385_Contig128384	gi_62860140_ref_NP_001015929.1_	ENSMUSG00000053398	ENSLACG00000013783	gi_23308577_ref_NP_006614.2_	ENSDARG00000001873	gi_363736327_ref_XP_422226.2_	ENSACAG00000009931
TR121844_c0_g1	PIF1	1.00933	3.44428	1.59599	2.14022	Ax_TR454339_c0_g1	V4_contig387384	UNKNOWN	gi_512837542_ref_XP_004914011.1_	ENSMUSG00000041064	ENSLACG00000000968	gi_557357743_ref_NP_001273425.1_	ENSDARG00000020289	gi_363736573_ref_XP_426648.3_	ENSACAG00000013162
TR125934_c0_g4	PIK3R1	-2.37883	-1.90374	-1.82447	-1.40058	Ax_TR472061_c3_g5	V4_contig100813	Notophthalumus_102544_Contig106543	gi_301609351_ref_XP_002934232.1_	ENSMUSG00000028698	ENSLACG00000007678	gi_32455248_ref_NP_852664.1_	ENSDARG00000018060	gi_363736611_ref_XP_426652.3_	ENSACAG00000010444
TR83571_c0_g1	PIP5K1B	-0.973718	-1.71124	-1.35288	-1.67362	Ax_TR450336_c0_g1	V4_contig00920	Notophthalumus_113079_Contig117078	gi_512813091_ref_XP_004910835.1_	ENSMUSG00000024867	ENSLACG00000007582	gi_4505817_ref_NP_003549.1_	ENSDARG00000006508	gi_513226637_ref_XP_004948747.1_	ENSACAG00000001281
TR76226_c0_g1	PITX1	2.46032	1.58757	1.65609	-0.558675	Ax_TR299092_c0_g1	V4_contig373863	Notophthalumus_85494_Contig89493	gi_512852542_ref_XP_002935807.2_	ENSMUSG00000021506	ENSLACG00000003428	gi_152963644_ref_NP_002644.4_	ENSDARG00000036194	gi_118092700_ref_XP_421631.2_	ENSACAG00000001380
TR86663_c0_g1	PKD2L1	-2.06619	-2.02787	-0.400378	-0.23805	Ax_TR503580_c2_g1	V4_contig205539	Notophthalumus_104741_Contig108740	gi_512815401_ref_XP_002938673.2_	ENSMUSG00000034462	ENSLACG00000004377	gi_359465612_ref_NP_001240766.1_	ENSDARG00000014098	gi_513191142_ref_XP_426509.4_	ENSACAG00000000737
TR78500_c1_g3	PLA2G4E	-2.07355	-0.273278	-1.87227	-0.467826	UNKNOWN	UNKNOWN	UNKNOWN	gi_512863750_ref_XP_002933787.2_	UNKNOWN	UNKNOWN	gi_331284217_ref_NP_001193599.1_	UNKNOWN	gi_363734432_ref_XP_421150.3_	ENSACAG00000015030
TR77182_c0_g2	PLAC8	2.7807	-1.19335	2.37978	1.28006	Ax_TR494900_c0_g1	V4_contig361854	Notophthalumus_92043_Contig96042	gi_301632287_ref_XP_002945222.1_	ENSMUSG00000029322	UNKNOWN	gi_195222737_ref_NP_001124187.1_	ENSDARG00000094438	gi_513183015_ref_XP_004941177.1_	ENSACAG00000010690
TR127841_c0_g2	PLCG1	1.07703	1.51847	1.59704	1.12299	Ax_TR460318_c0_g2	V4_contig315442	UNKNOWN	gi_512835025_ref_XP_002934994.2_	ENSMUSG00000016933	ENSLACG00000000723	gi_33598946_ref_NP_877963.1_	ENSDARG00000038442	gi_513217710_ref_XP_004947065.1_	ENSACAG00000001715
TR129209_c0_g2	PLEKHA6	-2.32062	-0.942719	-1.70558	-1.0126	Ax_TR477602_c0_g2	UNKNOWN	UNKNOWN	gi_148227109_ref_NP_001090715.1_	ENSMUSG00000041757	ENSLACG00000017839	gi_578800660_ref_XP_006711275.1_	UNKNOWN	gi_513224537_ref_XP_004934959.1_	ENSACAG00000007602
TR81319_c3_g2	PLK1	0.745597	2.66476	1.6107	1.48977	Ax_TR38343_c0_g1	V4_contig316646	Notophthalumus_85004_Contig89003	gi_47498052_ref_NP_998844.1_	ENSMUSG00000030867	ENSLACG00000004130	gi_21359873_ref_NP_005021.2_	ENSDARG00000019130	gi_71894745_ref_NP_001025810.1_	ENSACAG00000012078
TR118563_c0_g1	PMP22	-3.86099	-3.10585	-2.08564	-1.25071	Ax_TR479716_c9_g3	V4_contig145445	Notophthalumus_113337_Contig117336	gi_71896261_ref_NP_001025552.1_	ENSMUSG00000018217	ENSLACG00000016879	gi_24430163_ref_NP_696996.1_	ENSDARG00000060457	gi_457866812_ref_NP_001264001.1_	ENSACAG00000017586
TR118251_c0_g1	POFUT1	1.72711	1.80564	1.10256	1.2967	Ax_TR453296_c0_g2	V4_contig371164	UNKNOWN	gi_52345446_ref_NP_001004774.1_	ENSMUSG00000046020	ENSLACG00000004878	gi_27436889_ref_NP_056167.1_	ENSDARG00000008953	gi_45383311_ref_NP_989758.1_	ENSACAG00000008660
TR75148_c0_g1	POLR2A	1.64694	1.75938	1.04062	0.899046	Ax_TR448404_c0_g1	V4_contig70823	Notophthalumus_77256_Contig81255	gi_512881957_ref_XP_002943327.2_	ENSMUSG00000005198	ENSLACG00000012071	gi_4505939_ref_NP_000928.1_	ENSDARG00000076177	UNKNOWN	ENSACAG00000014561
TR118810_c0_g2	POLR2L	-2.61171	-2.62771	-5.07672	-4.67151	Ax_TR491815_c0_g1	V4_contig113029	Notophthalumus_35770_Contig39769	gi_284172389_ref_NP_001165065.1_	ENSMUSG00000027364	ENSLACG00000017570	gi_10863925_ref_NP_066951.1_	ENSDARG00000058349	gi_513186643_ref_XP_001233059.3_	ENSACAG00000015509
TR84074_c0_g2	POSTN	-2.38695	0.987795	1.86138	0.902221	Ax_TR488395_c0_g3	V4_contig41092	Notophthalumus_108364_Contig112363	gi_163915007_ref_NP_001106376.1_	ENSMUSG00000027750	ENSLACG00000004916	gi_209862907_ref_NP_006466.2_	ENSDARG00000043806	gi_71896385_ref_NP_001025712.1_	ENSACAG00000017600
TR116898_c1_g1	POU3F1	-2.72589	-0.400171	-3.10774	-1.97557	Ax_TR504072_c0_g1	UNKNOWN	Notophthalumus_119779_Contig123778	gi_148235592_ref_NP_001090728.1_	ENSMUSG00000045515	ENSLACG00000005558	gi_110624765_ref_NP_002690.3_	ENSDARG00000009823	gi_158819067_ref_NP_001103648.1_	ENSACAG00000008907
TR85081_c1_g5	PPP1R12B	-1.48504	-2.21421	-2.28117	-2.34778	Ax_TR509761_c0_g3	V4_contig250383	Notophthalumus_114402_Contig118401	gi_118404618_ref_NP_001072760.1_	ENSMUSG00000073557	ENSLACG00000015518	gi_14195597_ref_NP_115286.1_	ENSDARG00000010784	gi_45382609_ref_NP_990058.1_	ENSACAG00000003745
TR125319_c1_g1	PPP1R3E	1.85836	3.7893	2.30791	2.78207	Ax_TR482013_c0_g1	V4_contig330257	Notophthalumus_58379_Contig62378	UNKNOWN	UNKNOWN	UNKNOWN	UNKNOWN	UNKNOWN	gi_46048848_ref_NP_990276.1_	UNKNOWN
TR79523_c0_g1	PRDX6	-1.27866	-1.09262	-1.79952	-1.83766	Ax_TR449441_c0_g1	V4_contig132184	Notophthalumus_36055_Contig40054	gi_45360853_ref_NP_989102.1_	ENSMUSG00000026701	ENSLACG00000015957	gi_4758638_ref_NP_004896.1_	ENSDARG00000043511	gi_86129578_ref_NP_001034418.1_	ENSACAG00000015491
TR85226_c0_g1	PRICKLE1	-0.164095	2.38187	1.97395	2.4789	Ax_TR486536_c0_g1	V4_contig318485	Notophthalumus_93676_Contig97675	gi_301612088_ref_XP_002935543.1_	ENSMUSG00000036158	ENSLACG00000010364	gi_222136678_ref_NP_694571.2_	ENSDARG00000040649	gi_118082333_ref_XP_416036.2_	ENSACAG00000003086
TR124604_c0_g1	PRIM1	1.58769	2.75739	1.28564	1.33178	Ax_TR441934_c3_g2	V4_contig105855	UNKNOWN	gi_47498036_ref_NP_998870.1_	ENSMUSG00000025395	ENSLACG00000018692	gi_4506051_ref_NP_000937.1_	ENSDARG00000040163	UNKNOWN	ENSACAG00000027805
TR123387_c1_g3	PRKAG3	-0.45047	-1.1207	-2.54618	-1.68773	Ax_TR448212_c2_g5	V4_contig207927	Notophthalumus_46779_Contig50778	gi_156717928_ref_NP_001096506.1_	ENSMUSG00000006542	ENSLACG00000013492	gi_47132577_ref_NP_059127.2_	ENSDARG00000000369	gi_497241294_ref_NP_001265071.1_	ENSACAG00000002337
TR118534_c1_g1	PRMT5	0.238385	2.21756	1.58856	1.11724	Ax_TR497997_c0_g1	V4_contig315996	Notophthalumus_121395_Contig125394	gi_301624541_ref_XP_002941557.1_	ENSMUSG00000023110	ENSLACG00000011043	gi_20070220_ref_NP_006100.2_	ENSDARG00000079605	gi_513237325_ref_XP_004950433.1_	ENSACAG00000001734
TR123621_c0_g2	PRODH	-1.15895	-3.16168	-2.33276	-2.45014	UNKNOWN	V4_contig200251	Notophthalumus_110018_Contig114017	gi_512811717_ref_XP_002932121.2_	ENSMUSG00000003526	ENSLACG00000004369	gi_304766647_ref_NP_001182155.1_	ENSDARG00000044804	gi_513211413_ref_XP_001234062.3_	ENSACAG00000010604
TR125205_c0_g1	PROS1	-2.40516	-1.98581	-1.36817	-0.816303	Ax_TR467328_c2_g1	V4_contig201587	Notophthalumus_33450_Contig37449	gi_186910210_ref_NP_001119539.1_	ENSMUSG00000022912	ENSLACG00000014640	gi_192447438_ref_NP_000304.2_	ENSDARG00000068261	gi_118083662_ref_XP_416641.2_	ENSACAG00000000644
TR126992_c1_g1	PRRX1	-1.55113	3.47479	2.76032	2.89983	UNKNOWN	V4_contig248260	UNKNOWN	gi_301622984_ref_XP_002940803.1_	ENSMUSG00000026586	ENSLACG00000007765	gi_12707577_ref_NP_073207.1_	ENSDARG00000033971	gi_363740620_ref_XP_415476.3_	UNKNOWN
TR126922_c2_g2	PRRX1	-1.78754	1.70252	2.82237	1.14366	UNKNOWN	V4_contig248260	UNKNOWN	gi_512836391_ref_XP_004913839.1_	ENSMUSG00000026586	ENSLACG00000007765	gi_12707577_ref_NP_073207.1_	ENSDARG00000033971	gi_363740620_ref_XP_415476.3_	UNKNOWN
TR79562_c2_g1	PTBP3	-1.31037	-2.48611	-0.963191	-1.8354	Ax_TR447578_c0_g2	V4_contig58983	Notophthalumus_105251_Contig109250	gi_118404352_ref_NP_001072479.1_	ENSMUSG00000028382	ENSLACG00000003632	gi_255003744_ref_NP_001157262.1_	ENSDARG00000015901	gi_363744882_ref_XP_424912.3_	ENSACAG00000005600
TR82890_c1_g1	PTGR1	-4.78235	-2.03484	-3.53132	-2.58987	Ax_TR516524_c1_g10	V4_contig194339	Notophthalumus_43692_Contig47691	gi_166157860_ref_NP_001107339.1_	ENSMUSG00000028378	UNKNOWN	gi_226056130_ref_NP_001139581.1_	ENSDARG00000024877	gi_71895311_ref_NP_001026606.1_	ENSACAG00000012995
TR124697_c2_g1	PTGS1	3.52395	0.831087	3.05872	1.23284	Ax_TR460843_c1_g1	V4_contig133935	Notophthalumus_112401_Contig116400	gi_404247431_ref_NP_001258184.1_	ENSMUSG00000032487	ENSLACG00000001325	gi_406035321_ref_NP_001258296.1_	ENSDARG00000004539	gi_268370250_ref_NP_001161190.1_	ENSACAG00000001178
TR129005_c0_g1	PVALB	-9.36638	-7.03661	-7.36814	-11.2433	Ax_TR12853_c0_g1	UNKNOWN	Notophthalumus_48450_Contig52449	gi_187608062_ref_NP_001120120.1_	ENSMUSG00000005716	ENSLACG00000003101	gi_4506335_ref_NP_002845.1_	ENSDARG00000009311	gi_226533801_ref_NP_001152787.1_	ENSACAG00000016250
TR128390_c0_g1	PXDN	-0.438858	1.41289	2.47705	2.18775	Ax_TR501605_c0_g1	V4_contig201525	Notophthalumus_110080_Contig114079	gi_134085437_ref_NP_001076815.1_	ENSMUSG00000020674	ENSLACG00000001385	gi_109150416_ref_NP_036425.1_	UNKNOWN	gi_363732364_ref_XP_419931.3_	ENSACAG00000005554
TR124855_c0_g1	PYGB	-2.75043	-3.34198	-2.91583	-2.73548	Ax_TR465272_c0_g1	V4_contig189591	Notophthalumus_106178_Contig110177	gi_301614311_ref_XP_002936619.1_	ENSMUSG00000021069	ENSLACG00000009137	gi_21361370_ref_NP_002853.2_	ENSDARG00000002021	gi_45383372_ref_NP_989723.1_	ENSACAG00000005131
TR76252_c1_g2	RAB13	1.95937	1.69445	1.54679	1.17589	Ax_TR88322_c0_g1	V4_contig170698	Notophthalumus_51302_Contig55301	gi_71895797_ref_NP_001025679.1_	ENSMUSG00000027935	UNKNOWN	gi_440309849_ref_NP_001258967.1_	ENSDARG00000034771	UNKNOWN	UNKNOWN
TR85488_c0_g1	RAB27A	-1.68131	-1.59032	0.049098	-0.768731	Ax_TR514504_c1_g1	V4_contig208321	Notophthalumus_112727_Contig116726	gi_306966176_ref_NP_001182475.1_	ENSMUSG00000024511	ENSLACG00000013259	gi_19923264_ref_NP_004571.2_	ENSDARG00000040532	gi_280967450_ref_NP_001162176.1_	ENSACAG00000006873
TR116985_c0_g1	RAB33B	2.10492	2.06484	0.682438	1.10652	Ax_TR496863_c0_g1	V4_contig194171	UNKNOWN	gi_118405068_ref_NP_001072527.1_	ENSMUSG00000027739	ENSLACG00000007934	gi_13786129_ref_NP_112586.1_	ENSDARG00000003257	gi_118089312_ref_XP_001231925.1_	ENSACAG00000002227
TR119746_c0_g1	RAC2	1.65233	-1.38444	-1.50599	-1.70473	Ax_TR459946_c3_g1	V4_contig00306	Notophthalumus_110861_Contig114860	gi_154147747_ref_NP_001093712.1_	ENSMUSG00000001847	ENSLACG00000005531	gi_4506381_ref_NP_002863.1_	ENSDARG00000038010	gi_319803099_ref_NP_001188381.1_	ENSACAG00000010192
TR128010_c0_g1	RAI14	0.264148	2.12312	2.36836	1.65657	Ax_TR505169_c0_g1	V4_contig201447	Notophthalumus_113363_Contig117362	UNKNOWN	UNKNOWN	UNKNOWN	gi_224809468_ref_NP_056392.2_	ENSDARG00000039974	gi_118103699_ref_XP_425003.2_	UNKNOWN
TR129056_c3_g1	RALGDS	-2.4631	-1.66911	-0.516257	-0.745814	Ax_TR475552_c0_g1	V4_contig214065	UNKNOWN	gi_166158196_ref_NP_001107295.1_	ENSMUSG00000026482	ENSLACG00000015113	gi_108796058_ref_NP_001035827.1_	ENSDARG00000042409	gi_513212728_ref_XP_004945984.1_	ENSACAG00000005151
TR82934_c0_g1	RBBP9	1.61212	1.69793	0.764744	0.892687	Ax_TR48602_c0_g1	V4_contig244332	Notophthalumus_45236_Contig49235	gi_301621613_ref_XP_002940143.1_	ENSMUSG00000027428	ENSLACG00000009190	gi_24119166_ref_NP_006597.2_	ENSDARG00000040713	UNKNOWN	UNKNOWN
TR124485_c0_g1	RBM24	-1.5405	-1.00514	-1.66621	-1.18645	Ax_TR481727_c1_g1	V4_contig158463	Notophthalumus_115575_Contig119574	gi_45360685_ref_NP_989016.1_	ENSMUSG00000027510	ENSLACG00000011111	gi_221139802_ref_NP_001137414.1_	ENSDARG00000031809	gi_363741694_ref_XP_003642541.1_	ENSACAG00000003962
TR120170_c0_g1	RBP4	-5.06379	-3.34015	-2.99739	-1.94558	Ax_TR41103_c0_g1	V4_contig211440	Notophthalumus_43657_Contig47656	gi_62751835_ref_NP_001015748.1_	ENSMUSG00000024990	ENSLACG00000000895	gi_55743122_ref_NP_006735.2_	ENSDARG00000077505	gi_45382541_ref_NP_990569.1_	ENSACAG00000007043
TR85886_c0_g1	RBP7	-0.64049	3.01579	3.06988	2.31346	Ax_TR62242_c0_g1	V4_contig348569	Notophthalumus_117528_Contig121527	gi_213982877_ref_NP_001135606.1_	ENSMUSG00000028996	ENSLACG00000007717	gi_16418455_ref_NP_443192.1_	ENSDARG00000018077	gi_475809244_ref_NP_001264346.1_	ENSACAG00000003490
TR125797_c1_g5	RBX1	0.883412	2.56733	0.907409	1.50274	Ax_TR515821_c1_g1	V4_contig117215	Notophthalumus_45474_Contig49473	gi_512836547_ref_XP_004913858.1_	ENSMUSG00000022400	ENSLACG00000005069	gi_7657508_ref_NP_055063.1_	ENSDARG00000038030	gi_312839900_ref_NP_001186179.1_	ENSACAG00000005208
TR77474_c0_g1	RCC2	1.34355	2.09386	2.00665	1.61251	UNKNOWN	V4_contig156698	Notophthalumus_34963_Contig38962	gi_512889487_ref_XP_002942173.2_	ENSMUSG00000040945	ENSLACG00000016172	gi_209969703_ref_NP_001129676.1_	ENSDARG00000011510	gi_118100936_ref_XP_417522.2_	ENSACAG00000008688
TR125070_c0_g1	rce1b	-3.25335	1.62705	0.61361	1.17594	Ax_TR465757_c5_g1	V4_contig218988	Notophthalumus_49683_Contig53682	UNKNOWN	UNKNOWN	UNKNOWN	UNKNOWN	ENSDARG00000077938	UNKNOWN	ENSACAG00000014877
TR77994_c0_g1	RDH16	0.344802	3.53146	2.04288	1.59579	Ax_TR514331_c2_g8	V4_contig367973	Notophthalumus_57594_Contig61593	gi_166157898_ref_NP_001107359.1_	ENSMUSG00000040127	ENSLACG00000002677	gi_150247226_ref_NP_003699.3_	ENSDARG00000008306	gi_45382649_ref_NP_990044.1_	ENSACAG00000007510
TR119182_c0_g1	RDH5	1.46851	1.77238	1.08136	1.81648	Ax_TR175395_c0_g1	V4_contig467116	UNKNOWN	gi_156717474_ref_NP_001096277.1_	ENSMUSG00000025350	ENSLACG00000002677	gi_315113906_ref_NP_001186700.1_	ENSDARG00000008306	gi_45382649_ref_NP_990044.1_	ENSACAG00000009989
TR128987_c1_g1	RELN	-0.204044	-1.7653	-2.44167	-1.60523	Ax_TR266505_c0_g1	V4_contig324007	Notophthalumus_130706_Contig134705	gi_212549597_ref_NP_001131084.1_	ENSMUSG00000042453	ENSLACG00000007416	gi_27436938_ref_NP_005036.2_	ENSDARG00000038188	gi_363727477_ref_XP_425424.3_	ENSACAG00000006896
TR121791_c0_g1	RENBP	1.62621	2.3953	1.29864	1.27088	Ax_TR492881_c0_g1	V4_contig200920	UNKNOWN	gi_163915219_ref_NP_001106581.1_	ENSMUSG00000031387	ENSLACG00000008286	gi_213417820_ref_NP_002901.2_	ENSDARG00000008931	UNKNOWN	ENSACAG00000012283
TR129014_c0_g1	RETREG1	-1.17615	-2.77439	-2.71619	-2.18257	Ax_TR498161_c2_g2	V4_contig220167	Notophthalumus_72993_Contig76992	gi_187608054_ref_NP_001120447.1_	ENSMUSG00000022270	ENSLACG00000012286	gi_21361617_ref_NP_061873.2_	UNKNOWN	gi_363730545_ref_XP_003640826.1_	ENSACAG00000000324
TR79854_c2_g4	RGCC	-3.65922	-2.59843	-2.08814	-1.64559	UNKNOWN	V4_contig385744	Notophthalumus_71571_Contig75570	gi_156717456_ref_NP_001096268.1_	ENSMUSG00000022018	ENSLACG00000012043	gi_132626811_ref_NP_054778.2_	ENSDARG00000035810	gi_50730815_ref_XP_417029.1_	ENSACAG00000001170
TR82503_c0_g3	RHAG	2.04712	2.00333	0.123364	0.646254	Ax_TR463686_c3_g3	V4_contig319055	UNKNOWN	gi_51036686_ref_NP_001003661.1_	ENSMUSG00000023926	ENSLACG00000001771	gi_156627565_ref_NP_000315.2_	ENSDARG00000003203	gi_52138643_ref_NP_001004370.1_	ENSACAG00000008273
TR77854_c7_g1	RIOK3	0.476295	-1.98061	-1.61198	-1.58321	UNKNOWN	V4_contig156654	Notophthalumus_39168_Contig43167	gi_52345896_ref_NP_001004996.1_	ENSMUSG00000024404	ENSLACG00000017326	gi_22325377_ref_NP_003822.2_	ENSDARG00000042751	gi_118086888_ref_XP_419160.2_	ENSACAG00000000159
TR116690_c0_g1	RNF220	-0.0929511	1.58232	1.64212	2.20575	Ax_TR142512_c0_g1	V4_contig105226	UNKNOWN	gi_62859109_ref_NP_001016196.1_	ENSMUSG00000028677	ENSLACG00000000484	gi_46397375_ref_NP_060620.2_	ENSDARG00000060929	gi_158508529_ref_NP_001103457.1_	ENSACAG00000027798
TR128528_c0_g1	ROBO1	-0.0715975	1.1131	2.28169	1.75185	Ax_TR513552_c0_g1	V4_contig04527	Notophthalumus_127926_Contig131925	gi_156717258_ref_NP_001096171.1_	ENSMUSG00000022883	ENSLACG00000002791	gi_4506569_ref_NP_002932.1_	ENSDARG00000026784	gi_513162333_ref_XP_004938400.1_	ENSACAG00000000237
TR83788_c0_g1	ROR1	0.876306	2.05337	2.44041	1.59131	Ax_TR466912_c0_g1	V4_contig317505	Notophthalumus_66682_Contig70681	gi_512837402_ref_XP_004913987.1_	ENSMUSG00000021464	ENSLACG00000001341	gi_134152725_ref_NP_005003.2_	ENSDARG00000015176	gi_123959766_ref_NP_001074185.1_	ENSACAG00000000922
TR80301_c0_g2	RRAGD	-2.28592	-2.56047	-2.43815	-2.58019	Ax_TR507003_c5_g1	V4_contig158065	Notophthalumus_110553_Contig114552	gi_118405018_ref_NP_001072896.1_	ENSMUSG00000028278	ENSLACG00000008775	gi_11034847_ref_NP_067067.1_	ENSDARG00000006279	gi_71894727_ref_NP_001026067.1_	ENSACAG00000014508
TR81346_c1_g2	S100P	1.78669	-0.108541	-1.7988	-1.33761	Ax_TR574890_c0_g1	V4_contig36320	Notophthalumus_42963_Contig46962	gi_301617783_ref_XP_002938306.1_	ENSMUSG00000033208	UNKNOWN	gi_5174663_ref_NP_005971.1_	UNKNOWN	UNKNOWN	UNKNOWN
TR79711_c0_g1	SALL4	6.78049	7.75333	8.17526	4.3095	Ax_TR511837_c8_g2	V4_contig159445	Notophthalumus_110218_Contig114217	gi_47825351_ref_NP_001001458.1_	ENSMUSG00000049532	ENSLACG00000013898	gi_530418220_ref_XP_005260524.1_	UNKNOWN	gi_124249434_ref_NP_001074341.1_	ENSACAG00000012748
TR125225_c0_g1	SASS6	0.776432	2.24187	1.63369	0.903628	Ax_TR450469_c0_g1	V4_contig315365	UNKNOWN	gi_113931390_ref_NP_001039141.1_	ENSMUSG00000027959	ENSLACG00000001495	gi_35038601_ref_NP_919268.1_	ENSDARG00000058346	gi_71895273_ref_NP_001026444.1_	ENSACAG00000003528
TR114304_c0_g2	Scnn1a	-2.16735	-2.80266	-1.43028	-1.0933	Ax_TR488357_c0_g2	V4_contig315048	UNKNOWN	UNKNOWN	ENSMUSG00000030340	UNKNOWN	UNKNOWN	UNKNOWN	UNKNOWN	UNKNOWN
TR75373_c1_g1	SCRG1	-0.621297	3.48691	2.31848	2.55594	Ax_TR82373_c0_g1	V4_contig365704	UNKNOWN	gi_512816202_ref_XP_002933372.2_	ENSMUSG00000031610	ENSLACG00000005769	gi_6005870_ref_NP_009212.1_	UNKNOWN	gi_118090116_ref_XP_420523.2_	ENSACAG00000005498
TR83584_c3_g2	SDSL	4.53639	1.03329	5.13422	3.10128	Ax_TR467144_c0_g1	V4_contig325231	Notophthalumus_72283_Contig76282	gi_512811868_ref_XP_002939238.2_	ENSMUSG00000029596	ENSLACG00000002420	gi_19923959_ref_NP_612441.1_	ENSDARG00000074698	gi_310772217_ref_NP_001185572.1_	ENSACAG00000004971
TR126613_c3_g4	SELENBP1	-1.23032	-1.61068	-3.03011	-2.47839	Ax_TR486907_c0_g6	V4_contig144812	UNKNOWN	UNKNOWN	ENSMUSG00000068877	UNKNOWN	gi_385137128_ref_NP_001245217.1_	UNKNOWN	UNKNOWN	ENSACAG00000014102
TR129524_c0_g1	SEMA3F	-1.84904	-2.43163	-0.816673	0.141438	Ax_TR496056_c0_g3	V4_contig145361	Notophthalumus_123126_Contig127125	gi_301607065_ref_XP_002933132.1_	ENSMUSG00000028780	ENSLACG00000005125	gi_188497703_ref_NP_004177.3_	ENSDARG00000011163	gi_45383618_ref_NP_989589.1_	ENSACAG00000004622
TR122849_c0_g1	SERINC1	-1.6638	-2.40342	-0.813778	-1.30393	Ax_TR458684_c4_g1	V4_contig202726	Notophthalumus_106734_Contig110733	gi_58332654_ref_NP_001011399.1_	ENSMUSG00000017707	ENSLACG00000003733	gi_24308213_ref_NP_065806.1_	ENSDARG00000009106	gi_57529361_ref_NP_001006291.1_	ENSACAG00000000268
TR81049_c0_g1	SERPINH1	-2.23744	1.40937	1.22195	1.81313	Ax_TR489458_c0_g3	V4_contig191147	UNKNOWN	gi_301615672_ref_XP_002937290.1_	ENSMUSG00000070436	ENSLACG00000006746	gi_32454741_ref_NP_001226.2_	ENSDARG00000019949	gi_45384240_ref_NP_990622.1_	ENSACAG00000002229
TR86430_c0_g2	SFMBT2	-0.132447	-1.8922	-1.55129	-1.64895	Ax_TR466993_c0_g1	V4_contig316137	UNKNOWN	gi_512830784_ref_XP_002931917.2_	ENSMUSG00000006527	ENSLACG00000004601	gi_311771657_ref_NP_001018049.1_	ENSDARG00000044915	gi_363727394_ref_XP_003640378.1_	ENSACAG00000004952
TR128069_c0_g1	SFRP2	-2.13376	2.48478	2.90586	1.14861	Ax_TR440234_c0_g1	V4_contig436157	UNKNOWN	gi_148234524_ref_NP_001090810.1_	ENSMUSG00000027996	ENSLACG00000006474	gi_48475052_ref_NP_003004.1_	ENSDARG00000070050	gi_45382119_ref_NP_990104.1_	ENSACAG00000003105
TR127677_c0_g2	SFRP2	-1.64265	2.79677	2.79344	0.673754	Ax_TR440234_c0_g1	V4_contig345475	Notophthalumus_47431_Contig51430	gi_148234524_ref_NP_001090810.1_	ENSMUSG00000027996	ENSLACG00000006474	gi_48475052_ref_NP_003004.1_	ENSDARG00000070050	gi_45382119_ref_NP_990104.1_	ENSACAG00000015748
TR127052_c0_g1	SGMS2	0.0663281	-1.8087	-0.67356	-1.65543	Ax_TR446350_c0_g1	V4_contig326390	UNKNOWN	gi_56118400_ref_NP_001008197.1_	ENSMUSG00000040451	ENSLACG00000010095	gi_210147407_ref_NP_001129729.1_	ENSDARG00000029621	gi_481026642_ref_NP_001264755.1_	ENSACAG00000008243
TR76520_c0_g1	SH3PXD2B	1.29886	1.9123	1.86343	1.63758	Ax_TR441183_c4_g2	V4_contig318607	Notophthalumus_63730_Contig67729	gi_313760588_ref_NP_001016567.2_	ENSMUSG00000040711	ENSLACG00000011512	gi_63055059_ref_NP_001017995.1_	ENSDARG00000021377	gi_363738939_ref_XP_425197.3_	ENSACAG00000015268
TR81625_c1_g1	SHB	-0.34231	1.61665	1.85168	0.845033	Ax_TR476077_c0_g1	V4_contig98331	Notophthalumus_54100_Contig58099	gi_213982815_ref_NP_001135576.1_	ENSMUSG00000033256	ENSLACG00000005422	gi_106879210_ref_NP_003019.2_	ENSDARG00000062109	gi_363744695_ref_XP_424863.3_	ENSACAG00000013229
TR83759_c0_g2	si:ch211-57f7.7	2.40022	1.53934	-0.0565213	-0.422688	UNKNOWN	UNKNOWN	UNKNOWN	UNKNOWN	UNKNOWN	UNKNOWN	UNKNOWN	ENSDARG00000093131	UNKNOWN	UNKNOWN
TR82799_c1_g2	si:ch73-269m14.2	1.84536	0.940431	1.50599	1.1496	Ax_TR441618_c2_g1	V4_contig148589	Notophthalumus_113281_Contig117280	UNKNOWN	UNKNOWN	UNKNOWN	UNKNOWN	ENSDARG00000090747	UNKNOWN	UNKNOWN
TR126367_c0_g6	SLC16A9	1.27784	3.98953	3.48946	1.77319	Ax_TR487858_c1_g2	V4_contig324337	UNKNOWN	gi_512851338_ref_XP_002937154.2_	ENSMUSG00000037762	ENSLACG00000001884	gi_34916028_ref_NP_919274.1_	UNKNOWN	gi_71895009_ref_NP_001026393.1_	ENSACAG00000001625
TR83372_c0_g1	SLC25A31	-5.5174	-2.48326	-4.11457	-3.36093	Ax_TR298891_c0_g3	V4_contig120842	Notophthalumus_107926_Contig111925	gi_45360469_ref_NP_988913.1_	ENSMUSG00000016319	ENSLACG00000006944	gi_13775208_ref_NP_112581.1_	ENSDARG00000005853	gi_513181417_ref_XP_004940900.1_	ENSACAG00000002352
TR121421_c0_g1	SLC26A7	1.55863	2.60986	2.02851	1.20932	UNKNOWN	UNKNOWN	UNKNOWN	gi_512846443_ref_XP_002934468.2_	ENSMUSG00000040569	UNKNOWN	gi_16306483_ref_NP_439897.1_	UNKNOWN	gi_513172583_ref_XP_004939999.1_	ENSACAG00000003265
TR126036_c0_g2	SLC27A3	0.969242	2.76289	2.96916	2.34091	Ax_TR507811_c0_g1	V4_contig425318	Notophthalumus_70579_Contig74578	gi_89886116_ref_NP_001011348.2_	ENSMUSG00000024600	ENSLACG00000002869	gi_13236579_ref_NP_077306.1_	ENSDARG00000046053	gi_513231259_ref_XP_001233248.2_	ENSACAG00000001614
TR127066_c1_g1	SLC38A5	-2.15753	-1.57253	-0.544585	-1.27506	Ax_TR243118_c0_g1	V4_contig133863	Notophthalumus_37051_Contig41050	gi_187608212_ref_NP_001120169.1_	ENSMUSG00000010064	ENSLACG00000000949	gi_193788624_ref_NP_277053.2_	ENSDARG00000009901	gi_313760563_ref_NP_001186478.1_	ENSACAG00000001742
TR81335_c0_g2	SLC39A1	1.70374	1.81629	0.931119	1.12779	Ax_TR486044_c0_g2	V4_contig393956	Notophthalumus_133553_Contig137552	gi_62859723_ref_NP_001015957.1_	UNKNOWN	ENSLACG00000005996	UNKNOWN	ENSDARG00000058257	UNKNOWN	UNKNOWN
TR121081_c0_g2	SLC45A3	3.66044	1.0699	2.68546	0.794167	Ax_TR452820_c2_g4	V4_contig643667	UNKNOWN	gi_301606890_ref_XP_002933049.1_	ENSMUSG00000026435	ENSLACG00000005655	gi_14916437_ref_NP_149093.1_	ENSDARG00000013784	gi_118102406_ref_XP_001234996.1_	ENSACAG00000012373
TR84929_c0_g1	SLC4A11	-1.28051	-2.29022	-1.58994	-1.2781	Ax_TR496232_c0_g1	V4_contig165252	Notophthalumus_41106_Contig45105	gi_512817324_ref_XP_002936409.2_	ENSMUSG00000074796	ENSLACG00000010657	gi_14042960_ref_NP_114423.1_	ENSDARG00000075532	gi_513185469_ref_XP_004936340.1_	ENSACAG00000003941
TR81673_c0_g1	SLC5A1	-1.61894	-1.96275	-1.63784	-1.29865	Ax_TR459344_c3_g3	V4_contig317310	Notophthalumus_47985_Contig51984	gi_512868634_ref_XP_004918113.1_	ENSMUSG00000011034	UNKNOWN	gi_4507031_ref_NP_000334.1_	ENSDARG00000005518	gi_363739378_ref_XP_001233919.2_	ENSACAG00000005693
TR116148_c0_g1	SLC5A12	4.5301	2.83484	2.60921	1.78063	Ax_TR450888_c0_g1	V4_contig228823	UNKNOWN	gi_512831831_ref_XP_002936886.2_	ENSMUSG00000020062	ENSLACG00000004585	gi_157671931_ref_NP_848593.2_	ENSDARG00000003697	gi_50807015_ref_XP_428889.1_	ENSACAG00000004670
TR129249_c1_g4	SLC5A12	3.36723	1.67217	2.53364	0.675575	Ax_TR450888_c0_g1	V4_contig335091	UNKNOWN	gi_183986697_ref_NP_001116937.1_	ENSMUSG00000000792	ENSLACG00000011968	gi_157671931_ref_NP_848593.2_	ENSDARG00000003697	gi_363746969_ref_XP_003643870.1_	ENSACAG00000004670
TR128101_c0_g1	Slc7a1	2.57355	1.64956	1.87576	0.743302	UNKNOWN	V4_contig317144	UNKNOWN	UNKNOWN	ENSMUSG00000041313	UNKNOWN	UNKNOWN	ENSDARG00000020645	gi_513180440_ref_XP_420204.4_	UNKNOWN
TR121742_c0_g1	SLITRK6	-1.18314	-2.0059	-1.57929	-1.34286	Ax_TR464593_c0_g1	V4_contig315011	UNKNOWN	gi_512821643_ref_XP_004911884.1_	ENSMUSG00000045871	ENSLACG00000002053	gi_40217825_ref_NP_115605.2_	ENSDARG00000087467	gi_363729130_ref_XP_003640598.1_	ENSACAG00000004440
TR122707_c0_g2	SMAD7	-0.779361	1.89127	1.23393	1.66153	Ax_TR468352_c0_g1	V4_contig282438	Notophthalumus_121672_Contig125671	gi_301617983_ref_XP_002938398.1_	ENSMUSG00000025880	ENSLACG00000005364	gi_299890811_ref_NP_001177752.1_	ENSDARG00000031763	gi_45383634_ref_NP_989579.1_	ENSACAG00000009899
TR79556_c0_g2	SMARCA4	1.64902	2.76889	2.37398	2.00922	Ax_TR450840_c0_g1	V4_contig28080	Notophthalumus_105839_Contig109838	gi_165973412_ref_NP_001107134.1_	ENSMUSG00000024921	ENSLACG00000000270	gi_192807312_ref_NP_001122316.1_	ENSDARG00000008350	gi_45384078_ref_NP_990470.1_	ENSACAG00000002423
TR120593_c0_g1	SNAI2	3.14768	4.19184	4.01993	3.60539	Ax_TR41652_c1_g1	V4_contig258678	UNKNOWN	gi_45361379_ref_NP_989267.1_	ENSMUSG00000022676	ENSLACG00000005413	gi_11276067_ref_NP_003059.1_	ENSDARG00000046019	gi_45384076_ref_NP_990473.1_	ENSACAG00000012332
TR126493_c0_g1	SNTB1	-0.159591	-2.25493	-1.99266	-1.91931	Ax_TR474452_c0_g2	V4_contig315424	UNKNOWN	gi_118404492_ref_NP_001072684.1_	ENSMUSG00000041308	ENSLACG00000006922	gi_11321640_ref_NP_066301.1_	ENSDARG00000041729	gi_363738409_ref_XP_001232942.2_	ENSACAG00000003209
TR125290_c2_g1	SNTB1	-2.56294	-1.45519	-1.52161	-1.30867	Ax_TR513037_c0_g1	V4_contig317192	UNKNOWN	gi_118404492_ref_NP_001072684.1_	ENSMUSG00000027488	ENSLACG00000010986	gi_11321640_ref_NP_066301.1_	ENSDARG00000041729	gi_363741734_ref_XP_424093.3_	ENSACAG00000008475
TR85942_c0_g2	SNX18	2.26866	2.6953	2.39823	1.47091	Ax_TR513142_c0_g1	V4_contig210750	Notophthalumus_49746_Contig53745	gi_58332048_ref_NP_001011173.1_	ENSMUSG00000042364	ENSLACG00000008890	gi_157057543_ref_NP_443102.2_	ENSDARG00000044246	gi_118103782_ref_XP_001231594.1_	ENSACAG00000004078
TR129365_c1_g1	SNX21	-1.61535	-2.48551	0.0391693	-0.413725	Ax_TR507880_c3_g4	V4_contig317263	UNKNOWN	gi_113931204_ref_NP_001039048.1_	ENSMUSG00000050373	ENSLACG00000018695	gi_15553099_ref_NP_219489.1_	UNKNOWN	gi_513219051_ref_XP_417474.4_	UNKNOWN
TR121216_c0_g1	SNX7	0.8549	2.32968	1.58797	1.93374	Ax_TR499587_c0_g1	V4_contig320680	Notophthalumus_124826_Contig128825	gi_62857553_ref_NP_001017205.1_	ENSMUSG00000028007	ENSLACG00000010356	gi_194294540_ref_NP_057060.2_	ENSDARG00000003391	gi_50751270_ref_XP_422321.1_	ENSACAG00000000581
TR77555_c1_g1	SOCS1	2.00961	3.17222	2.17754	0.335352	Ax_TR507306_c0_g1	V4_contig341506	Notophthalumus_70815_Contig74814	gi_58332504_ref_NP_001011327.1_	ENSMUSG00000038037	ENSLACG00000008241	gi_4507233_ref_NP_003736.1_	UNKNOWN	gi_212549671_ref_NP_001131120.1_	ENSACAG00000014599
TR83017_c0_g2	SOCS3	3.40144	1.10173	3.07947	1.48497	Ax_TR505854_c0_g1	UNKNOWN	Notophthalumus_123863_Contig127862	gi_54020902_ref_NP_001005696.1_	ENSMUSG00000053113	ENSLACG00000017308	gi_45439352_ref_NP_003946.3_	ENSDARG00000025428	gi_45382967_ref_NP_989931.1_	ENSACAG00000016701
TR124136_c0_g1	SORBS2	-2.32796	-2.38127	-1.28199	-0.327186	Ax_TR442052_c0_g1	V4_contig225157	Notophthalumus_80746_Contig84745	gi_213982805_ref_NP_001135466.1_	ENSMUSG00000031626	ENSLACG00000006255	gi_224586844_ref_NP_001139142.1_	ENSDARG00000003046	gi_513183892_ref_XP_004936039.1_	ENSACAG00000001791
TR125323_c1_g1	SORD	-2.74457	-2.43416	-1.81821	-1.67377	Ax_TR494877_c0_g1	V4_contig320615	Notophthalumus_71520_Contig75519	gi_58332224_ref_NP_001011264.1_	ENSMUSG00000027227	ENSLACG00000002327	gi_156627571_ref_NP_003095.2_	ENSDARG00000053405	gi_50752703_ref_XP_413719.1_	ENSACAG00000006710
TR125323_c1_g2	SORD	1.81161	2.41174	0.889329	1.27917	Ax_TR494877_c0_g1	V4_contig320615	Notophthalumus_71520_Contig75519	gi_58332224_ref_NP_001011264.1_	ENSMUSG00000027227	ENSLACG00000002327	gi_156627571_ref_NP_003095.2_	ENSDARG00000053405	gi_50752703_ref_XP_413719.1_	ENSACAG00000006710
TR82602_c1_g3	SOX12	3.54962	2.54822	2.84774	3.13639	Ax_TR40498_c0_g1	V4_contig207850	Notophthalumus_57988_Contig61987	gi_113931280_ref_NP_001039084.1_	ENSMUSG00000041287	ENSLACG00000003899	gi_21264339_ref_NP_008874.2_	ENSDARG00000004588	gi_348041227_ref_NP_989815.2_	ENSACAG00000003013
TR127026_c1_g7	SPATS2L	0.127021	2.23048	1.6192	2.24726	Ax_TR515825_c2_g3	V4_contig316651	UNKNOWN	gi_301616649_ref_XP_002937757.1_	ENSMUSG00000038305	ENSLACG00000018167	gi_154426253_ref_NP_001093892.1_	UNKNOWN	gi_363745512_ref_XP_003643320.1_	ENSACAG00000016043
TR74296_c0_g1	SPON2	-1.28523	2.81713	1.82591	1.51483	Ax_TR466187_c0_g1	V4_contig147859	Notophthalumus_119750_Contig123749	gi_118404864_ref_NP_001072560.1_	ENSMUSG00000037379	ENSLACG00000015248	gi_190341087_ref_NP_001121797.1_	ENSDARG00000002732	gi_513185198_ref_XP_004936290.1_	ENSACAG00000010309
TR128709_c0_g1	SPSB2	-3.23325	-3.56973	-3.01059	-3.10041	Ax_TR457690_c0_g2	UNKNOWN	UNKNOWN	gi_301614239_ref_XP_002936603.1_	ENSMUSG00000038451	ENSLACG00000005624	gi_14249178_ref_NP_116030.1_	ENSDARG00000016084	gi_118095006_ref_XP_426685.2_	ENSACAG00000009167
TR81569_c0_g1	SPTSSB	-0.944774	-1.46722	-2.64833	-2.40418	Ax_TR445811_c0_g1	V4_contig191693	UNKNOWN	gi_62857651_ref_NP_001017215.1_	ENSMUSG00000043461	ENSLACG00000005210	gi_93141042_ref_NP_001035189.1_	ENSDARG00000091658	gi_363737269_ref_XP_422812.3_	ENSACAG00000021035
TR75705_c0_g1	SRP72	2.05514	2.95868	-0.154283	-0.0082613	Ax_TR476978_c0_g2	V4_contig160283	Notophthalumus_117582_Contig121581	gi_170671948_ref_NP_001116259.1_	ENSMUSG00000036323	ENSLACG00000000338	gi_109638749_ref_NP_008878.3_	ENSDARG00000014139	gi_57530084_ref_NP_001006449.1_	ENSACAG00000002381
TR81505_c2_g1	SRSF6	1.07356	1.64739	1.59548	1.10276	Ax_TR467315_c0_g1	V4_contig157713	Notophthalumus_104338_Contig108337	gi_47575808_ref_NP_001001248.1_	ENSMUSG00000016921	ENSLACG00000005466	gi_20127499_ref_NP_006266.2_	ENSDARG00000013729	gi_71895047_ref_NP_001026014.1_	ENSACAG00000002061
TR83879_c0_g3	ST8SIA2	0.0686103	5.22873	4.21055	3.96235	Ax_TR455683_c2_g1	V4_contig329597	Notophthalumus_136383_Contig140382	gi_118403469_ref_NP_001072338.1_	ENSMUSG00000025789	ENSLACG00000007876	gi_5174677_ref_NP_006002.1_	ENSDARG00000018788	gi_48675877_ref_NP_001001604.1_	ENSACAG00000000085
TR127393_c1_g1	STARD5	2.10479	0.842308	1.5105	1.42925	Ax_TR458127_c0_g1	V4_contig338049	UNKNOWN	gi_301605364_ref_XP_002932294.1_	ENSMUSG00000046027	ENSLACG00000014182	gi_32526915_ref_NP_871629.1_	UNKNOWN	gi_118095824_ref_XP_001232612.1_	UNKNOWN
TR82418_c0_g2	STAT3	2.2148	0.455267	1.55968	1.50669	Ax_TR464931_c0_g1	V4_contig314230	Notophthalumus_32743_Contig36742	gi_118404374_ref_NP_001072935.1_	ENSMUSG00000004040	ENSLACG00000006815	gi_21618338_ref_NP_003141.2_	ENSDARG00000022712	gi_61098368_ref_NP_001012932.1_	ENSACAG00000017940
TR129674_c0_g2	STK17A	-1.71201	-2.19322	-1.35826	-1.04744	Ax_TR495072_c0_g2	V4_contig193661	Notophthalumus_121634_Contig125633	gi_512874313_ref_XP_004918774.1_	ENSMUSG00000026094	ENSLACG00000007915	gi_109255245_ref_NP_004751.2_	ENSDARG00000014348	gi_71895161_ref_NP_001026420.1_	ENSACAG00000012665
TR73282_c0_g1	STMN3	-1.68229	2.87966	2.74945	1.26753	Ax_TR54776_c0_g1	V4_contig197715	UNKNOWN	gi_118403634_ref_NP_001072327.1_	ENSMUSG00000022044	ENSLACG00000006388	gi_14670375_ref_NP_056978.2_	ENSDARG00000033234	gi_49170102_ref_NP_990512.1_	ENSACAG00000011684
TR127060_c0_g1	STXBP6	-1.68458	0.062642	-1.08969	-1.51033	Ax_TR486043_c4_g1	V4_contig189697	UNKNOWN	gi_54020954_ref_NP_001005719.1_	ENSMUSG00000046314	ENSLACG00000022219	gi_21426793_ref_NP_054897.4_	ENSDARG00000088862	gi_314122252_ref_NP_001186640.1_	ENSACAG00000001186
TR129482_c2_g5	SULT1C4	0.881587	3.16036	3.16958	2.31379	Ax_TR484381_c0_g2	V4_contig165434	Notophthalumus_107895_Contig111894	gi_113205628_ref_NP_001037908.1_	ENSMUSG00000023122	ENSLACG00000004310	gi_28830308_ref_NP_006579.2_	ENSDARG00000003475	gi_45382969_ref_NP_989932.1_	ENSACAG00000006327
TR117418_c0_g2	TAGLN2	2.47791	1.90748	0.605775	0.540264	Ax_TR457421_c2_g1	V4_contig315812	Notophthalumus_106649_Contig110648	gi_45361555_ref_NP_989354.1_	ENSMUSG00000022658	ENSLACG00000016687	gi_4507357_ref_NP_003555.1_	ENSDARG00000033466	gi_363747068_ref_XP_003643901.1_	ENSACAG00000001926
TR77427_c1_g1	TBC1D19	-1.37071	-1.92573	-0.794294	-1.82089	Ax_TR510758_c0_g1	V4_contig320626	UNKNOWN	gi_512863311_ref_XP_002939142.2_	ENSMUSG00000039178	ENSLACG00000001422	gi_157388983_ref_NP_060787.2_	ENSDARG00000013842	gi_363733780_ref_XP_420750.3_	ENSACAG00000014660
TR84774_c1_g1	tbcc	1.59113	1.91885	0.977662	0.980823	Ax_TR469813_c1_g1	V4_contig334323	Notophthalumus_73399_Contig77398	gi_512838498_ref_XP_002934722.2_	ENSMUSG00000036430	UNKNOWN	UNKNOWN	UNKNOWN	gi_513177055_ref_XP_003640986.2_	UNKNOWN
TR121857_c1_g1	TCF12	-1.04904	0.242391	1.91548	1.73023	Ax_TR467598_c0_g2	V4_contig379270	Notophthalumus_106616_Contig110615	gi_512828249_ref_XP_004912760.1_	ENSMUSG00000032228	ENSLACG00000003485	gi_4507391_ref_NP_003196.1_	ENSDARG00000004714	gi_513228015_ref_XP_004949042.1_	ENSACAG00000008863
TR79800_c7_g1	TCF7L1	0.432781	1.19327	1.68425	1.60894	Ax_TR274191_c0_g1	V4_contig253011	Notophthalumus_135547_Contig139546	gi_345091094_ref_NP_001230763.1_	ENSMUSG00000024985	ENSLACG00000002104	gi_13786123_ref_NP_112573.1_	ENSDARG00000004415	gi_330864821_ref_NP_001193439.1_	ENSACAG00000002732
TR118544_c0_g1	TFCP2	-3.49692	-2.88264	-0.856915	-1.80184	Ax_TR52156_c1_g1	V4_contig204443	UNKNOWN	gi_45433578_ref_NP_991396.1_	ENSMUSG00000009733	ENSLACG00000000718	gi_291219874_ref_NP_001166923.1_	ENSDARG00000029497	gi_363730120_ref_XP_426018.3_	ENSACAG00000004268
TR126949_c1_g1	TGFBI	1.24868	3.83746	2.63934	2.03069	Ax_TR468834_c2_g2	V4_contig65862	Notophthalumus_114009_Contig118008	gi_118403632_ref_NP_001072329.1_	ENSMUSG00000035493	ENSLACG00000004028	gi_4507467_ref_NP_000349.1_	ENSDARG00000071586	gi_45384294_ref_NP_990367.1_	ENSACAG00000000858
TR83669_c0_g1	TGIF1	1.95974	2.37057	1.77352	1.55001	Ax_TR87541_c0_g1	V4_contig134578	UNKNOWN	gi_45361609_ref_NP_989382.1_	ENSMUSG00000047407	ENSLACG00000009903	gi_28178843_ref_NP_733796.2_	ENSDARG00000059337	gi_45382415_ref_NP_990710.1_	ENSACAG00000009578
TR124332_c0_g1	TGM6	-3.42599	-2.73786	-1.52073	-1.96154	Ax_TR444219_c4_g1	V4_contig315089	Notophthalumus_90776_Contig94775	gi_512874785_ref_XP_002935574.2_	ENSMUSG00000027403	UNKNOWN	gi_148664232_ref_NP_945345.2_	UNKNOWN	gi_513218019_ref_XP_001234442.2_	UNKNOWN
TR84587_c0_g3	THBS4	-1.33274	3.5645	1.9641	1.77518	Ax_TR459408_c1_g1	V4_contig123010	Notophthalumus_111971_Contig115970	gi_118404528_ref_NP_001072673.1_	ENSMUSG00000021702	ENSLACG00000002742	gi_31543806_ref_NP_003239.2_	ENSDARG00000012060	gi_118103279_ref_XP_418238.2_	ENSACAG00000002369
TR126970_c0_g4	THBS4	-1.7603	2.63069	2.09642	1.65347	Ax_TR459408_c1_g1	V4_contig123010	Notophthalumus_111971_Contig115970	gi_118404528_ref_NP_001072673.1_	ENSMUSG00000021702	ENSLACG00000002929	gi_31543806_ref_NP_003239.2_	ENSDARG00000012060	gi_118103279_ref_XP_418238.2_	ENSACAG00000002369
TR128397_c3_g1	TIMP3	-4.89287	-3.41509	-1.12574	-1.85158	Ax_TR80311_c0_g1	V4_contig652021	Notophthalumus_108098_Contig112097	gi_301622076_ref_XP_002940366.1_	ENSMUSG00000020044	ENSLACG00000010983	gi_4507513_ref_NP_000353.1_	UNKNOWN	gi_118096801_ref_XP_001232059.1_	ENSACAG00000013457
TR125748_c0_g1	TKTL2	0.562764	3.20637	1.86716	1.66113	Ax_TR509185_c0_g1	V4_contig208800	Notophthalumus_105819_Contig109818	gi_45361299_ref_NP_989227.1_	ENSMUSG00000021957	ENSLACG00000013076	gi_133778974_ref_NP_115512.3_	ENSDARG00000006019	gi_118096822_ref_XP_414333.2_	ENSACAG00000010885
TR124581_c0_g1	TLE1	1.89549	1.99595	1.12204	1.07333	Ax_TR462962_c3_g1	V4_contig117537	Notophthalumus_53223_Contig57222	gi_281427342_ref_NP_001163972.1_	ENSMUSG00000008305	ENSLACG00000007395	gi_530391473_ref_XP_005252219.1_	ENSDARG00000002787	gi_363744583_ref_XP_003643082.1_	ENSACAG00000002262
TR84591_c1_g1	TM6SF2	-1.91734	-2.69439	-3.06498	-2.45537	Ax_TR477312_c0_g1	V4_contig323155	UNKNOWN	gi_118403506_ref_NP_001072826.1_	ENSMUSG00000038623	ENSLACG00000011802	gi_112181177_ref_NP_001001524.2_	UNKNOWN	gi_478246971_ref_NP_001264390.1_	ENSACAG00000013723
TR122706_c0_g1	TMEM100	-3.38085	-1.87661	0.767633	-0.560617	Ax_TR489843_c0_g1	V4_contig193361	Notophthalumus_71835_Contig75834	gi_512873152_ref_XP_004918619.1_	ENSMUSG00000069763	ENSLACG00000011469	gi_153791887_ref_NP_060756.2_	ENSDARG00000087687	gi_50757797_ref_XP_415651.1_	ENSACAG00000002609
TR129132_c2_g1	TMEM269	-2.10108	-1.8689	-1.34499	-1.36139	Ax_TR499411_c3_g3	V4_contig84486	Notophthalumus_103445_Contig107444	gi_187607599_ref_NP_001119978.1_	UNKNOWN	ENSLACG00000009338	gi_337299049_ref_NP_001229679.1_	ENSDARG00000079307	gi_363742040_ref_XP_003642586.1_	ENSACAG00000012599
TR119326_c0_g1	TMEM37	0.220284	-2.33141	-2.20111	-2.14853	Ax_TR488826_c0_g1	V4_contig192009	Notophthalumus_47601_Contig51600	UNKNOWN	ENSMUSG00000050777	ENSLACG00000017762	gi_116325983_ref_NP_899063.2_	UNKNOWN	gi_118093869_ref_XP_001234272.1_	ENSACAG00000009513
TR129045_c1_g6	TNC	3.26827	4.36276	4.46392	3.84221	Ax_TR441206_c2_g1	V4_contig111279	Notophthalumus_106229_Contig110228	gi_512858279_ref_XP_004916768.1_	ENSMUSG00000028364	ENSLACG00000000489	gi_530391085_ref_XP_005252030.1_	ENSDARG00000021948	gi_312032350_ref_NP_990787.2_	ENSACAG00000003431
TR125689_c0_g1	TNFAIP3	2.07305	-0.47905	2.64973	0.428428	Ax_TR477783_c8_g2	V4_contig324882	Notophthalumus_62608_Contig66607	UNKNOWN	ENSMUSG00000019850	ENSLACG00000014563	gi_395393995_ref_NP_001257436.1_	UNKNOWN	gi_513176846_ref_XP_003640967.2_	ENSACAG00000016855
TR123972_c1_g1	TOB1	-1.52634	-2.19959	-0.671986	-1.31591	Ax_TR487972_c1_g1	V4_contig202780	Notophthalumus_112209_Contig116208	gi_62859071_ref_NP_001016213.1_	ENSMUSG00000037573	ENSLACG00000005635	gi_345197216_ref_NP_001230806.1_	ENSDARG00000021372	gi_47825383_ref_NP_001001467.1_	ENSACAG00000001698
TR117753_c7_g2	TP53	1.5257	2.26563	0.962812	0.978603	Ax_TR457642_c0_g5	V4_contig98645	Notophthalumus_44561_Contig48560	gi_50054422_ref_NP_001001903.1_	ENSMUSG00000059552	ENSLACG00000014014	gi_371502119_ref_NP_001119590.1_	ENSDARG00000017953	gi_513219439_ref_XP_004947424.1_	ENSACAG00000001622
TR127332_c1_g2	TP53INP2	-4.34728	-1.55937	-2.85809	-1.61011	Ax_TR508476_c0_g2	V4_contig208301	Notophthalumus_47742_Contig51741	gi_301606609_ref_XP_002932922.1_	UNKNOWN	UNKNOWN	gi_578836103_ref_XP_006723904.1_	UNKNOWN	UNKNOWN	ENSACAG00000009445
TR80698_c0_g1	TPI1	-1.6755	-2.19413	-2.32314	-2.2243	Ax_TR486355_c0_g1	V4_contig119734	Notophthalumus_108340_Contig112339	gi_166795913_ref_NP_001107706.1_	ENSMUSG00000023456	ENSLACG00000006017	gi_226529917_ref_NP_001152759.1_	ENSDARG00000025012	gi_45382061_ref_NP_990782.1_	ENSACAG00000005633
TR80949_c0_g1	TPM1	-4.95133	-3.09889	-3.63049	-2.88832	Ax_TR449391_c1_g1	V4_contig161796	Notophthalumus_106961_Contig110960	gi_45361445_ref_NP_989299.1_	ENSMUSG00000032366	ENSLACG00000002856	gi_530406388_ref_XP_005254695.1_	ENSDARG00000005162	gi_350537089_ref_NP_001232856.1_	ENSACAG00000008516
TR83777_c1_g2	TPPP2	-3.82521	-3.1649	-1.87109	-2.31919	Ax_TR486440_c0_g1	V4_contig319276	UNKNOWN	gi_156717852_ref_NP_001096466.1_	ENSMUSG00000008813	ENSLACG00000004203	gi_530403081_ref_XP_005267381.1_	ENSDARG00000030463	gi_118086293_ref_XP_001231864.1_	ENSACAG00000002364
TR85277_c0_g1	TPRN	-0.125371	-1.6845	-1.67041	-1.20966	UNKNOWN	V4_contig317772	UNKNOWN	gi_512864852_ref_XP_004917615.1_	ENSMUSG00000048707	ENSLACG00000013559	gi_308193328_ref_NP_001121700.2_	UNKNOWN	gi_513212048_ref_XP_415534.4_	ENSACAG00000012919
TR79220_c1_g1	TPX2	0.998793	2.24308	1.62153	0.990038	Ax_TR473821_c1_g3	V4_contig140734	Notophthalumus_47044_Contig51043	gi_156717386_ref_NP_001096233.1_	ENSMUSG00000027469	ENSLACG00000009301	gi_20127519_ref_NP_036244.2_	ENSDARG00000078654	gi_45383291_ref_NP_989768.1_	ENSACAG00000011291
TR122647_c0_g1	TRIM69	0.335836	2.14975	1.59767	1.4251	Ax_TR506801_c0_g1	V4_contig191285	Notophthalumus_109732_Contig113731	gi_118403583_ref_NP_001072873.1_	ENSMUSG00000028644	ENSLACG00000001313	gi_37595541_ref_NP_542783.2_	ENSDARG00000040860	gi_150247146_ref_NP_001092824.1_	ENSACAG00000006744
TR128707_c0_g1	TRIM71	3.40057	4.76597	3.15821	0.67497	Ax_TR513211_c0_g2	V4_contig318488	UNKNOWN	gi_301616912_ref_XP_002937892.1_	ENSMUSG00000079259	ENSLACG00000010185	gi_84993742_ref_NP_001034200.1_	ENSDARG00000075593	gi_167830408_ref_NP_001032352.2_	ENSACAG00000014882
TR111176_c0_g1	TRIP13	0.262743	1.86816	1.01536	1.68099	Ax_TR426283_c0_g1	V4_contig329274	UNKNOWN	gi_45361301_ref_NP_989228.1_	ENSMUSG00000021569	ENSLACG00000000286	gi_11321607_ref_NP_004228.1_	ENSDARG00000025043	gi_118086321_ref_XP_418892.2_	ENSACAG00000009324
TR86774_c2_g1	TRPV2	-2.29645	-2.14237	-1.54998	-1.26022	Ax_TR483512_c1_g1	V4_contig208383	Notophthalumus_109805_Contig113804	gi_375268766_ref_NP_001243521.1_	ENSMUSG00000005952	ENSLACG00000004526	gi_20127551_ref_NP_057197.2_	UNKNOWN	gi_118100259_ref_XP_415848.2_	ENSACAG00000006419
TR76464_c5_g3	TRRAP	2.87922	2.4868	1.63581	1.57386	UNKNOWN	V4_contig324654	Notophthalumus_56077_Contig60076	gi_512868078_ref_XP_004918032.1_	ENSMUSG00000045482	ENSLACG00000005793	gi_347360922_ref_NP_001231509.1_	ENSDARG00000090442	gi_118097713_ref_XP_414752.2_	ENSACAG00000016138
TR83008_c0_g1	TSC22D1	-1.26954	-1.39724	-2.13759	-1.88921	Ax_TR500207_c0_g1	UNKNOWN	Notophthalumus_122304_Contig126303	gi_187607149_ref_NP_001120079.1_	ENSMUSG00000022010	ENSLACG00000003805	gi_5174729_ref_NP_006013.1_	ENSDARG00000038306	gi_116175426_ref_NP_001070702.1_	ENSACAG00000026711
TR114121_c0_g1	TSPAN1	-0.296721	-1.84168	-0.294283	-2.59	Ax_TR49114_c0_g1	V4_contig202290	UNKNOWN	gi_62859403_ref_NP_001016107.1_	ENSMUSG00000028699	UNKNOWN	gi_21264578_ref_NP_005718.2_	ENSDARG00000052027	gi_478431063_ref_NP_001264519.1_	ENSACAG00000029493
TR128389_c1_g2	TTC36	-1.92397	-1.59059	-0.866326	-0.843286	Ax_TR488321_c0_g1	V4_contig206473	UNKNOWN	gi_62751755_ref_NP_001015772.1_	ENSMUSG00000039438	ENSLACG00000018115	gi_122937279_ref_NP_001073910.1_	ENSDARG00000011693	gi_489407148_ref_NP_001264991.1_	UNKNOWN
TR124274_c2_g1	TUBB	0.702371	3.44213	2.57269	2.46545	Ax_TR486731_c1_g1	V4_contig109074	UNKNOWN	UNKNOWN	UNKNOWN	UNKNOWN	gi_645912975_ref_NP_001280143.1_	UNKNOWN	UNKNOWN	UNKNOWN
TR120501_c0_g1	TUBB2B	2.3139	2.51931	1.5301	1.52341	Ax_TR465832_c8_g12	V4_contig109074	Notophthalumus_29619_Contig33618	gi_118404276_ref_NP_001072450.1_	ENSMUSG00000001525	ENSLACG00000004932	gi_29788768_ref_NP_821080.1_	ENSDARG00000002344	gi_153792017_ref_NP_001074329.2_	ENSACAG00000012869
TR118853_c0_g7	TXNDC9	1.50032	-0.0227744	-1.011	-1.52724	Ax_TR53815_c0_g1	V4_contig178325	Notophthalumus_40873_Contig44872	gi_118405096_ref_NP_001072538.1_	ENSMUSG00000058407	ENSLACG00000012546	gi_18104959_ref_NP_005774.2_	ENSDARG00000069853	gi_118084248_ref_XP_001232595.1_	ENSACAG00000008317
TR129870_c1_g1	UBP1	-2.44406	-1.65186	-1.14396	-1.34807	Ax_TR505791_c5_g1	V4_contig204441	Notophthalumus_48328_Contig52327	gi_45433578_ref_NP_991396.1_	ENSMUSG00000009733	ENSLACG00000000718	gi_189491632_ref_NP_001121632.1_	ENSDARG00000018000	gi_363730118_ref_XP_003640771.1_	ENSACAG00000004268
TR81551_c0_g1	UGDH	3.3188	2.16607	1.5887	0.894865	Ax_TR490402_c1_g1	V4_contig211602	Notophthalumus_45146_Contig49145	gi_61889124_ref_NP_001013628.1_	ENSMUSG00000029201	ENSLACG00000004215	gi_296040438_ref_NP_001171630.1_	ENSDARG00000019838	gi_60302808_ref_NP_001012599.1_	ENSACAG00000007185
TR82556_c0_g1	UGP2	-1.77587	-1.88438	-1.61614	-1.49338	Ax_TR463467_c0_g1	V4_contig162224	Notophthalumus_112978_Contig116977	gi_512843397_ref_XP_004914765.1_	ENSMUSG00000001891	ENSLACG00000005746	gi_48255966_ref_NP_006750.3_	ENSDARG00000002980	gi_363731350_ref_XP_419349.3_	ENSACAG00000005960
TR128670_c0_g1	UGT8	1.67144	-0.583529	-1.88396	-0.953678	Ax_TR543165_c0_g1	V4_contig522713	UNKNOWN	gi_301609484_ref_XP_002934292.1_	ENSMUSG00000032854	ENSLACG00000013396	gi_189491660_ref_NP_001121646.1_	ENSDARG00000037455	gi_118092745_ref_XP_426504.2_	ENSACAG00000011866
TR79234_c1_g1	UPK1B	0.367844	0.403045	-2.46441	-1.62452	Ax_TR490452_c0_g3	V4_contig216069	Notophthalumus_64316_Contig68315	gi_113205864_ref_NP_001037968.1_	ENSMUSG00000049436	ENSLACG00000014666	gi_49619237_ref_NP_008883.2_	UNKNOWN	gi_363728387_ref_XP_416567.3_	ENSACAG00000004662
TR85578_c0_g1	VAMP2	-2.24838	-1.81042	0.0305925	-0.480233	Ax_TR454185_c0_g1	V4_contig140025	Notophthalumus_111143_Contig115142	gi_45360715_ref_NP_989031.1_	ENSMUSG00000020894	ENSLACG00000000468	gi_172072620_ref_NP_055047.2_	ENSDARG00000031283	gi_513199403_ref_XP_422640.2_	ENSACAG00000002860
TR129037_c1_g2	VCAN	2.05492	4.97852	4.59827	2.65152	Ax_TR475518_c0_g2	V4_contig106313	Notophthalumus_31003_Contig35002	gi_512813782_ref_XP_002935750.2_	ENSMUSG00000021614	ENSLACG00000005636	gi_187607300_ref_NP_001119808.1_	ENSDARG00000005783	gi_45382043_ref_NP_990071.1_	ENSACAG00000017776
TR84450_c0_g1	VMP1	2.89958	2.2746	2.00874	1.36388	Ax_TR459176_c9_g1	V4_contig108434	Notophthalumus_102121_Contig106120	gi_56118368_ref_NP_001007877.1_	ENSMUSG00000018171	ENSLACG00000010438	gi_20070349_ref_NP_112200.2_	ENSDARG00000012450	gi_50758350_ref_XP_415880.1_	ENSACAG00000012805
TR123318_c0_g1	WDR18	0.546936	1.58865	1.48591	1.56217	Ax_TR512728_c0_g3	V4_contig323305	Notophthalumus_50742_Contig54741	gi_82524836_ref_NP_001032341.1_	ENSMUSG00000035754	ENSLACG00000015733	gi_56243583_ref_NP_077005.2_	ENSDARG00000041113	gi_71896391_ref_NP_001026107.1_	ENSACAG00000010426
TR127506_c0_g3	WDR81	-1.59116	-1.56518	-0.166937	-1.15521	Ax_TR478920_c0_g1	UNKNOWN	Notophthalumus_131776_Contig135775	gi_301615446_ref_XP_002937192.1_	ENSMUSG00000045374	ENSLACG00000004591	gi_255759952_ref_NP_001157281.1_	ENSDARG00000079702	gi_363741294_ref_XP_415806.3_	ENSACAG00000014723
TR129355_c0_g1	WDR86	3.03248	4.24834	3.81366	3.92758	Ax_TR46702_c0_g1	V4_contig617446	Notophthalumus_130720_Contig134719	gi_512849401_ref_XP_002932539.2_	ENSMUSG00000055235	ENSLACG00000010607	gi_157266266_ref_NP_938026.2_	UNKNOWN	gi_363729899_ref_XP_001233535.2_	ENSACAG00000002245
TR82963_c1_g1	WNT11	-1.9392	-1.2141	0.470641	2.1197	Ax_TR481465_c1_g1	V4_contig462508	UNKNOWN	gi_189230073_ref_NP_001121530.1_	ENSMUSG00000015957	ENSLACG00000006013	gi_17017974_ref_NP_004617.2_	ENSDARG00000004256	gi_195539503_ref_NP_001124216.1_	ENSACAG00000012725
TR128008_c0_g1	WNT4	-1.00905	0.198789	-2.11102	-1.53542	Ax_TR7801_c0_g1	V4_contig373187	UNKNOWN	gi_355390279_ref_NP_001239015.1_	ENSMUSG00000036856	ENSLACG00000002182	gi_17402922_ref_NP_110388.2_	ENSDARG00000040159	gi_45382153_ref_NP_990114.1_	ENSACAG00000012513
TR120778_c0_g1	WNT5A	0.0217617	0.546559	1.81663	2.70035	Ax_TR440817_c0_g4	V4_contig321006	Notophthalumus_115891_Contig119890	gi_512812637_ref_XP_004910783.1_	ENSMUSG00000021994	ENSLACG00000005846	gi_371502087_ref_NP_001243034.1_	ENSDARG00000014495	gi_45382433_ref_NP_990218.1_	ENSACAG00000000022
TR82696_c2_g1	XRRA1	1.62322	1.85062	0.663875	0.423244	Ax_TR36511_c0_g1	V4_contig117690	Notophthalumus_67529_Contig71528	UNKNOWN	UNKNOWN	UNKNOWN	gi_393202557_ref_NP_001257309.1_	UNKNOWN	UNKNOWN	UNKNOWN
TR80180_c1_g1	YPEL3	-1.57296	-1.57802	-0.253209	0.28638	Ax_TR505182_c1_g2	V4_contig102773	Notophthalumus_48824_Contig52823	gi_156717234_ref_NP_001096159.1_	ENSMUSG00000018427	ENSLACG00000007336	gi_117956405_ref_NP_113665.3_	ENSDARG00000035630	gi_50756227_ref_XP_415068.1_	ENSACAG00000001397
TR81629_c1_g1	ZFP36L2	1.80286	2.34773	2.91334	2.12825	Ax_TR468653_c0_g1	V4_contig398944	UNKNOWN	gi_163915111_ref_NP_001106542.1_	ENSMUSG00000045817	ENSLACG00000015732	gi_15812178_ref_NP_008818.3_	ENSDARG00000057328	UNKNOWN	ENSACAG00000014740
TR84579_c0_g1	zgc:153952	-3.15332	-1.69735	-1.35872	-1.04007	Ax_TR452546_c0_g4	V4_contig193661	Notophthalumus_72142_Contig76141	UNKNOWN	UNKNOWN	UNKNOWN	UNKNOWN	ENSDARG00000015922	UNKNOWN	UNKNOWN
TR80822_c2_g2	zgc:86725	-6.48345	-3.29531	-3.95522	-3.7221	Ax_TR226469_c0_g1	UNKNOWN	UNKNOWN	UNKNOWN	ENSMUSG00000068614	UNKNOWN	UNKNOWN	ENSDARG00000079111	UNKNOWN	UNKNOWN
TR85531_c1_g2	ZNF385A	-2.45314	-2.38588	-1.64235	-1.19396	Ax_TR489951_c3_g1	V4_contig199008	UNKNOWN	gi_512822406_ref_XP_004911983.1_	ENSMUSG00000000552	ENSLACG00000003097	gi_195972903_ref_NP_001124439.1_	ENSDARG00000009899	UNKNOWN	ENSACAG00000007594
TR122533_c0_g1	ZNF423	-1.80633	0.876295	1.74684	1.57432	Ax_TR445299_c0_g1	V4_contig462873	Notophthalumus_130577_Contig134576	gi_512834542_ref_XP_002937417.2_	ENSMUSG00000024420	ENSLACG00000007021	gi_410110906_ref_NP_001258549.1_	ENSDARG00000059707	gi_363738167_ref_XP_414103.3_	ENSACAG00000001799
TR72921_c0_g1	ZNF618	-1.84586	-1.5797	-1.33099	-1.1903	UNKNOWN	V4_contig316440	UNKNOWN	gi_512864824_ref_XP_004917610.1_	ENSMUSG00000028358	ENSLACG00000009597	gi_530390513_ref_XP_005251756.1_	ENSDARG00000071469	gi_513211930_ref_XP_001234304.3_	ENSACAG00000001132

## Sheet: 20dpa Fold-enrichment
ID	GENE NAME	FC 20dpa/Control
TR122922_c3_g1	BHLHA9	7.20109
TR79711_c0_g1	SALL4	6.78049
TR176639_c0_g1	COX6B1	5.77888
TR122221_c0_g1	UNKNOWN	5.41597
TR122436_c0_g2	MMP27	5.24854
TR85170_c0_g1	MASP2	4.71798
TR83584_c3_g2	SDSL	4.53639
TR116148_c0_g1	SLC5A12	4.5301
TR76575_c1_g1	apoe	4.52455
TR129283_c2_g2	UNKNOWN	4.46694
TR126766_c0_g1	HAS2	4.34409
TR123939_c0_g2	LYZ	4.23243
TR118320_c0_g1	LOC102351518	4.22335
TR122841_c1_g1	areg	4.22137
TR119473_c1_g1	UNKNOWN	4.15387
TR84923_c0_g2	mmp13a	4.10431
TR85072_c2_g3	KRT40	3.96542
TR84267_c1_g1	Atp13a4	3.8966
TR81758_c1_g1	PAK1	3.81363
TR124530_c0_g3	HIST1H2AE	3.7767
TR125524_c2_g1	MMP1	3.74239
TR119992_c0_g1	JUNB	3.73304
TR121081_c0_g2	SLC45A3	3.66044
TR83948_c3_g1	MMP2	3.63448
TR81191_c0_g2	CTSS	3.61437
TR72510_c0_g1	BCL2L11	3.60033
TR124193_c0_g2	LOC101734664	3.58742
TR82602_c1_g3	SOX12	3.54962
TR124697_c2_g1	PTGS1	3.52395
TR83864_c0_g2	ACP5	3.47378
TR83947_c2_g1	UNKNOWN	3.46922
TR81758_c0_g1	Pak1	3.4381
TR83017_c0_g2	SOCS3	3.40144
TR128707_c0_g1	TRIM71	3.40057
TR80094_c0_g1	NFIL3	3.39565
TR129249_c1_g4	SLC5A12	3.36723
TR78568_c1_g1	LYPD1	3.34712
TR119145_c0_g1	dydc1	3.3459
TR81551_c0_g1	UGDH	3.3188
TR124067_c0_g1	LOC102358972	3.31441
TR129699_c2_g1	FN1	3.31099
TR83052_c1_g1	GALNT14	3.27099
TR129045_c1_g6	TNC	3.26827
TR128964_c1_g1	FAM131B	3.26792
TR84530_c0_g1	FAM167A	3.26684
TR127419_c0_g2	CYP4F2	3.26569
TR80170_c0_g1	CACNB2	3.21856
TR123805_c0_g1	GLDC	3.17501
TR128216_c1_g2	UNKNOWN	3.1522
TR120593_c0_g1	SNAI2	3.14768
TR123703_c0_g1	MPEG1	3.1032
TR127099_c1_g2	MMP19	3.10103
TR129355_c0_g1	WDR86	3.03248
TR121625_c0_g1	FAM84A	3.02188
TR80412_c1_g1	AGR3	3.00279
TR118895_c0_g1	ASS1	2.95536
TR111604_c0_g1	FOS	2.93199
TR84450_c0_g1	VMP1	2.89958
TR76464_c5_g3	TRRAP	2.87922
TR128548_c0_g1	FOSL1	2.8344
TR82812_c0_g1	LRP3	2.79079
TR85201_c2_g1	ctsv	2.78841
TR77182_c0_g2	PLAC8	2.7807
TR84083_c1_g3	PHGDH	2.74818
TR126153_c0_g1	FGD1	2.74131
TR80391_c0_g1	P2RY13	2.7329
TR122767_c1_g1	B3GNT4	2.72005
TR77336_c0_g1	DYNLRB2	2.68979
TR85325_c0_g5	CH25H	2.68722
TR84352_c0_g4	ADH7	2.67129
TR83953_c2_g1	LEP	2.66917
TR83290_c0_g1	C16orf45	2.65389
TR123595_c3_g1	PER1	2.60255
TR128101_c0_g1	Slc7a1	2.57355
TR121640_c0_g1	LEF1	2.4903
TR118728_c1_g1	IKBKB	2.48645
TR117418_c0_g2	TAGLN2	2.47791
TR76226_c0_g1	PITX1	2.46032
TR83759_c0_g2	si:ch211-57f7.7	2.40022
TR120501_c0_g1	TUBB2B	2.3139
TR85315_c0_g1	EPHA1	2.30051
TR124530_c0_g8	HIST1H2AE	2.26917
TR76498_c0_g2	DNAAF4	2.26906
TR85942_c0_g2	SNX18	2.26866
TR116370_c0_g3	UNKNOWN	2.25709
TR82644_c0_g1	LOC102359544	2.25113
TR129246_c1_g4	ABCG4	2.24557
TR85703_c0_g1	MAP2K2	2.22322
TR82418_c0_g2	STAT3	2.2148
TR85649_c1_g5	CDC42EP3	2.20851
TR122864_c2_g1	HIST2H3D	2.20316
TR81307_c0_g2	UNKNOWN	2.2028
TR77619_c0_g1	UNKNOWN	2.19816
TR83597_c1_g1	CHST13	2.15805
TR116985_c0_g1	RAB33B	2.10492
TR127393_c1_g1	STARD5	2.10479
TR125689_c0_g1	TNFAIP3	2.07305
TR79152_c0_g1	CLDN9	2.0644
TR75705_c0_g1	SRP72	2.05514
TR129037_c1_g2	VCAN	2.05492
TR82503_c0_g3	RHAG	2.04712
TR77555_c1_g1	SOCS1	2.00961
TR124383_c0_g3	HIST1H2BB	2.00124
TR115804_c0_g1	GSTT1	1.99366
TR82032_c0_g1	FAM89B	1.97612
TR83669_c0_g1	TGIF1	1.95974
TR76252_c1_g2	RAB13	1.95937
TR125685_c0_g1	ALPI	1.93809
TR83616_c0_g1	GPR84	1.93732
TR124581_c0_g1	TLE1	1.89549
TR119293_c0_g1	krtt1c19e	1.88447
TR80793_c0_g2	MND1	1.87354
TR77062_c1_g2	basp1	1.86494
TR125319_c1_g1	PPP1R3E	1.85836
TR126898_c1_g1	UNKNOWN	1.85221
TR86807_c41_g3	FBLIM1	1.85139
TR76982_c0_g1	EXT1	1.84838
TR82799_c1_g2	si:ch73-269m14.2	1.84536
TR129839_c0_g1	CBFB	1.84104
TR122678_c0_g1	EMX2	1.83543
TR121736_c0_g4	HMOX2	1.81698
TR74970_c0_g1	UNKNOWN	1.8149
TR129701_c3_g10	LOC102348388	1.81487
TR125323_c1_g2	SORD	1.81161
TR120836_c0_g1	OLFM3	1.80844
TR81629_c1_g1	ZFP36L2	1.80286
TR123143_c0_g2	KIAA1107	1.78831
TR81346_c1_g2	S100P	1.78669
TR129180_c0_g4	KLHL42	1.76533
TR76614_c0_g6	ABRACL	1.74429
TR118251_c0_g1	POFUT1	1.72711
TR74018_c0_g1	UNKNOWN	1.72554
TR84750_c0_g1	ARHGAP22	1.71719
TR86773_c2_g1	FUOM	1.70642
TR81335_c0_g2	SLC39A1	1.70374
TR119558_c2_g1	ODC1	1.67565
TR124712_c0_g1	LOC102346348	1.67304
TR128670_c0_g1	UGT8	1.67144
TR80731_c1_g2	HSPA2	1.65621
TR74868_c0_g1	UNKNOWN	1.65609
TR119746_c0_g1	RAC2	1.65233
TR79556_c0_g2	SMARCA4	1.64902
TR75148_c0_g1	POLR2A	1.64694
TR121791_c0_g1	RENBP	1.62621
TR82696_c2_g1	XRRA1	1.62322
TR82268_c0_g2	ANKRD50	1.62285
TR82934_c0_g1	RBBP9	1.61212
TR123491_c1_g1	JARID2	1.59728
TR128465_c3_g1	LRRC40	1.5971
TR84774_c1_g1	tbcc	1.59113
TR124604_c0_g1	PRIM1	1.58769
TR75952_c0_g1	MTHFS	1.57089
TR129273_c0_g1	ACOD1	1.55923
TR121421_c0_g1	SLC26A7	1.55863
TR124652_c0_g1	HLCS	1.55826
TR128616_c1_g1	MPEG1	1.55505
TR128433_c1_g1	UNKNOWN	1.55493
TR118480_c0_g1	NFIL3	1.53005
TR117753_c7_g2	TP53	1.5257
TR126689_c0_g1	MMP13	1.51918
TR86546_c1_g5	ACOD1	1.5164
TR115795_c0_g1	CIDEA	1.51512
TR83343_c0_g1	ANAPC4	1.50453
TR118853_c0_g7	TXNDC9	1.50032
TR119847_c2_g2	NEK3	1.47144
TR119182_c0_g1	RDH5	1.46851
TR124068_c0_g1	PARPBP	1.46104
TR77580_c0_g1	AURKA	1.44741
TR124797_c0_g1	CHEK1	1.37778
TR83901_c0_g2	UNKNOWN	1.37357
TR77474_c0_g1	RCC2	1.34355
TR76520_c0_g1	SH3PXD2B	1.29886
TR83982_c2_g1	NASP	1.28194
TR126367_c0_g6	SLC16A9	1.27784
TR122436_c0_g1	LOC100489735	1.27645
TR121113_c1_g1	KRT14	1.26553
TR126949_c1_g1	TGFBI	1.24868
TR86546_c1_g2	ACOD1	1.23328
TR86438_c1_g1	IGSF3	1.2227
TR128947_c0_g2	ADAMTS17	1.18465
TR82286_c1_g1	CIRBP	1.17746
TR129642_c3_g1	DPYSL3	1.16714
TR76614_c0_g2	ABRACL	1.14719
TR121538_c0_g1	CDYL	1.13776
TR120247_c0_g1	MDK	1.1368
TR125401_c0_g1	UNKNOWN	1.09369
TR129231_c1_g1	UNKNOWN	1.08689
TR127841_c0_g2	PLCG1	1.07703
TR81505_c2_g1	SRSF6	1.07356
TR127729_c0_g2	IYD	1.05191
TR81023_c1_g1	MEX3C	1.01435
TR121844_c0_g1	PIF1	1.00933
TR79220_c1_g1	TPX2	0.998793
TR127825_c1_g1	ADAMTS4	0.99506
TR121429_c0_g1	CHSY1	0.980698
TR121058_c0_g1	UNKNOWN	0.979762
TR126036_c0_g2	SLC27A3	0.969242
TR86602_c3_g1	LOC102354411	0.941855
TR120228_c0_g1	KIFC1	0.92396
TR125797_c1_g5	RBX1	0.883412
TR129482_c2_g5	SULT1C4	0.881587
TR83788_c0_g1	ROR1	0.876306
TR121216_c0_g1	SNX7	0.8549
TR122879_c0_g1	LARP6	0.839922
TR81863_c0_g1	MOGS	0.778541
TR125225_c0_g1	SASS6	0.776432
TR76171_c0_g1	NCAPH	0.772651
TR83154_c0_g1	UNKNOWN	0.754467
TR122968_c1_g3	LRRC49	0.749172
TR81319_c3_g2	PLK1	0.745597
TR82839_c0_g1	NDST1	0.738078
TR84068_c0_g2	NUDT22	0.707979
TR124274_c2_g1	TUBB	0.702371
TR120027_c0_g2	UNKNOWN	0.698928
TR128546_c0_g1	AP3B2	0.693
TR86393_c0_g1	COL24A1	0.684487
TR124096_c1_g2	Col3a1	0.683537
TR127386_c0_g3	MARCH1	0.676429
TR86238_c1_g4	LMX1A	0.659857
TR126652_c0_g1	BUB1	0.633897
TR113841_c0_g2	HES1	0.632959
TR129675_c0_g1	LCP1	0.602083
TR77171_c0_g1	CCNJ	0.579249
TR122269_c0_g1	P3H1	0.565087
TR125748_c0_g1	TKTL2	0.562764
TR124277_c0_g1	MMP11	0.553506
TR123318_c0_g1	WDR18	0.546936
TR81707_c0_g1	UNKNOWN	0.521778
TR127856_c0_g1	KIF4A	0.495971
TR124597_c1_g1	EZH2	0.486685
TR78813_c1_g1	NIF3L1	0.485065
TR125673_c1_g1	MYBL2	0.482072
TR124560_c0_g2	ETS1	0.477247
TR77854_c7_g1	RIOK3	0.476295
TR80131_c0_g1	LOC102357090	0.467661
TR79800_c7_g1	TCF7L1	0.432781
TR78840_c0_g1	CCNG1	0.380405
TR79234_c1_g1	UPK1B	0.367844
TR77994_c0_g1	RDH16	0.344802
TR122647_c0_g1	TRIM69	0.335836
TR83890_c0_g1	ITGA6	0.305983
TR86283_c1_g2	ATP6V0D1	0.2857
TR129523_c2_g1	GPC1	0.273586
TR128010_c0_g1	RAI14	0.264148
TR111176_c0_g1	TRIP13	0.262743
TR86047_c2_g1	HES1	0.250752
TR126336_c0_g1	ARHGAP11A	0.248934
TR118534_c1_g1	PRMT5	0.238385
TR77218_c0_g1	GNG13	0.234335
TR119326_c0_g1	TMEM37	0.220284
TR121556_c1_g1	UNKNOWN	0.215702
TR127067_c0_g1	FSCN1	0.209491
TR81578_c0_g1	DNASE1L3	0.201719
TR127026_c1_g7	SPATS2L	0.127021
TR85417_c0_g1	ARL6IP5	0.119073
TR120077_c1_g1	DACT2	0.0716804
TR83879_c0_g3	ST8SIA2	0.0686103
TR127052_c0_g1	SGMS2	0.0663281
TR121764_c0_g1	ELK3	0.0658961
TR118712_c0_g1	KDELR1	0.0622804
TR122025_c0_g1	UNKNOWN	0.0609223
TR127592_c0_g1	fam169aa	0.0563971
TR120778_c0_g1	WNT5A	0.0217617
TR118765_c2_g2	MSX1	-0.00110763
TR85979_c0_g1	KIF26B	-0.00665151
TR129591_c1_g1	UNKNOWN	-0.0212764
TR84742_c1_g1	DHX58	-0.0358115
TR79077_c0_g1	FTMT	-0.050801
TR126085_c0_g2	DUOX2	-0.0539468
TR128528_c0_g1	ROBO1	-0.0715975
TR120147_c2_g1	LYG2	-0.085977
TR85157_c0_g1	LRRC15	-0.0903136
TR116690_c0_g1	RNF220	-0.0929511
TR85323_c1_g1	ALPL	-0.116171
TR85277_c0_g1	TPRN	-0.125371
TR82338_c0_g1	ETV4	-0.125668
TR86430_c0_g2	SFMBT2	-0.132447
TR129024_c1_g1	NOX3	-0.14632
TR126493_c0_g1	SNTB1	-0.159591
TR85226_c0_g1	PRICKLE1	-0.164095
TR126692_c0_g2	FRRS1	-0.172328
TR122756_c1_g1	LOC100486127	-0.176421
TR86029_c0_g2	FAM114A1	-0.188186
TR128987_c1_g1	RELN	-0.204044
TR82453_c0_g2	PCGF5	-0.228977
TR125112_c2_g2	COL1A1	-0.234898
TR114121_c0_g1	TSPAN1	-0.296721
TR126542_c0_g1	HPGD	-0.299905
TR121932_c0_g1	CLU	-0.307057
TR86199_c0_g1	COL4A5	-0.330755
TR81625_c1_g1	SHB	-0.34231
TR118232_c0_g1	NIPSNAP3A	-0.354518
TR115047_c0_g1	CKMT1B	-0.360496
TR23586_c0_g2	FAM98B	-0.407207
TR128080_c1_g1	CASTOR2	-0.409875
TR85792_c0_g1	CPXM2	-0.417034
TR128390_c0_g1	PXDN	-0.438858
TR123387_c1_g3	PRKAG3	-0.45047
TR84164_c2_g5	ABO	-0.530162
TR127766_c0_g1	FAM160A1	-0.557046
TR84398_c0_g1	FAM105A	-0.560883
TR85737_c0_g1	ATP2A3	-0.56107
TR86506_c0_g1	DST	-0.577975
TR129006_c2_g1	BAMBI	-0.584793
TR86432_c2_g1	PFKFB1	-0.584878
TR82203_c0_g1	GPX7	-0.587108
TR79852_c0_g1	HS3ST1	-0.617486
TR75373_c1_g1	SCRG1	-0.621297
TR82433_c1_g1	OTUB2	-0.630752
TR85886_c0_g1	RBP7	-0.64049
TR114992_c0_g1	CAPSL	-0.67078
TR125646_c1_g1	DDIT4	-0.68313
TR128533_c0_g2	MOGAT1	-0.695016
TR80071_c6_g2	LHPP	-0.700191
TR75593_c0_g1	UNKNOWN	-0.703977
TR78218_c0_g1	FKBP7	-0.711232
TR81932_c0_g3	ATP6V1C1	-0.721993
TR129158_c0_g1	AP1M1	-0.738866
TR85749_c2_g1	OMD	-0.744539
TR122707_c0_g2	SMAD7	-0.779361
TR78850_c0_g3	CPA2	-0.796206
TR128280_c1_g2	UNKNOWN	-0.807337
TR83473_c2_g1	ITSN2	-0.82333
TR83646_c0_g1	CLEC11A	-0.847373
TR82345_c5_g1	EEF1A1	-0.852622
TR84933_c4_g2	CHPF	-0.875113
TR128184_c0_g1	NFKB1	-0.914385
TR129166_c1_g1	emilin1	-0.917063
TR126641_c0_g1	MYO1G	-0.917492
TR129141_c0_g2	CRISPLD1	-0.919602
TR81569_c0_g1	SPTSSB	-0.944774
TR129598_c0_g1	MTMR10	-0.956119
TR83571_c0_g1	PIP5K1B	-0.973718
TR128930_c0_g4	UNKNOWN	-0.986818
TR86288_c0_g1	MME	-0.987258
TR128008_c0_g1	WNT4	-1.00905
TR129605_c0_g1	HNMT	-1.02085
TR129253_c0_g1	UNKNOWN	-1.0287
TR121857_c1_g1	TCF12	-1.04904
TR125327_c1_g2	C20orf27	-1.05776
TR82316_c0_g1	LOC102354416	-1.05949
TR124637_c1_g1	KCNJ16	-1.08383
TR83295_c0_g2	HOXA1	-1.09053
TR126516_c0_g1	ATP2A2	-1.10339
TR75787_c0_g2	NT5C3A	-1.10705
TR128062_c2_g2	GRB7	-1.12291
TR123621_c0_g2	PRODH	-1.15895
TR121349_c1_g2	UNKNOWN	-1.16424
TR83851_c3_g1	PARVG	-1.17175
TR129014_c0_g1	RETREG1	-1.17615
TR79366_c1_g1	CES1	-1.18219
TR121742_c0_g1	SLITRK6	-1.18314
TR128485_c1_g2	CDC42EP3	-1.18646
TR121135_c1_g1	PEBP1	-1.22763
TR82013_c2_g1	BNIP3L	-1.22889
TR126613_c3_g4	SELENBP1	-1.23032
TR84452_c0_g1	FRY	-1.23167
TR121982_c2_g1	MSRB3	-1.26301
TR83008_c0_g1	TSC22D1	-1.26954
TR79523_c0_g1	PRDX6	-1.27866
TR84929_c0_g1	SLC4A11	-1.28051
TR74296_c0_g1	SPON2	-1.28523
TR84054_c0_g1	GLI3	-1.29698
TR79562_c2_g1	PTBP3	-1.31037
TR127907_c1_g1	CYP2A7	-1.31073
TR128036_c0_g1	NFKBIZ	-1.31502
TR84587_c0_g3	THBS4	-1.33274
TR86117_c3_g3	AQP9	-1.35661
TR81876_c0_g1	CRIM1	-1.36337
TR77427_c1_g1	TBC1D19	-1.37071
TR84970_c2_g3	CIRBP	-1.38125
TR119879_c0_g3	IPMK	-1.38528
TR125811_c0_g1	NRP2	-1.4047
TR129425_c0_g1	ELF5	-1.43037
TR119788_c2_g2	UNKNOWN	-1.43152
TR123519_c0_g1	CORO1C	-1.43861
TR86122_c0_g1	FLNB	-1.45493
TR85081_c1_g5	PPP1R12B	-1.48504
TR81797_c0_g4	LOX	-1.50475
TR126076_c0_g2	MVB12A	-1.5129
TR84976_c0_g3	UNKNOWN	-1.51628
TR124711_c5_g1	DNM1	-1.51746
TR123972_c1_g1	TOB1	-1.52634
TR120207_c0_g4	HES4	-1.52663
TR123454_c3_g2	MFAP2	-1.53321
TR124485_c0_g1	RBM24	-1.5405
TR126992_c1_g1	PRRX1	-1.55113
TR127457_c0_g1	CRYBG2	-1.55354
TR84223_c2_g1	AMOTL2	-1.55601
TR124948_c0_g1	UNKNOWN	-1.55727
TR67643_c0_g1	mtfp1	-1.56194
TR74977_c0_g1	UNKNOWN	-1.56507
TR80180_c1_g1	YPEL3	-1.57296
TR123304_c3_g6	PADI1	-1.58317
TR81297_c0_g1	FOXK2	-1.58849
TR82016_c0_g2	Aldh2	-1.59036
TR127506_c0_g3	WDR81	-1.59116
TR124608_c0_g1	UNKNOWN	-1.59706
TR86783_c2_g1	IFIT3	-1.59945
TR129365_c1_g1	SNX21	-1.61535
TR81673_c0_g1	SLC5A1	-1.61894
TR83461_c4_g1	FAM89A	-1.62136
TR82315_c1_g5	METTL7B	-1.62803
TR86279_c0_g1	EFEMP2	-1.63157
TR127709_c0_g3	GYS2	-1.63523
TR127677_c0_g2	SFRP2	-1.64265
TR127269_c0_g1	DBN1	-1.65538
TR122849_c0_g1	SERINC1	-1.6638
TR80698_c0_g1	TPI1	-1.6755
TR126308_c1_g2	MRAS	-1.67961
TR85488_c0_g1	RAB27A	-1.68131
TR73282_c0_g1	STMN3	-1.68229
TR127060_c0_g1	STXBP6	-1.68458
TR123914_c0_g1	AGMAT	-1.69159
TR129862_c1_g2	Calcoco1	-1.69442
TR86062_c0_g1	FBN1	-1.70344
TR126720_c0_g7	MTHFD1L	-1.71168
TR129674_c0_g2	STK17A	-1.71201
TR85321_c0_g1	LGR4	-1.71274
TR32095_c0_g1	CFL2	-1.72377
TR84409_c0_g1	EHBP1L1	-1.74667
TR126970_c0_g4	THBS4	-1.7603
TR119542_c0_g1	AOX1	-1.76583
TR85092_c0_g1	CD109	-1.77464
TR82556_c0_g1	UGP2	-1.77587
TR126922_c2_g2	PRRX1	-1.78754
TR127392_c0_g1	BOK	-1.79189
TR78347_c0_g2	LARP1	-1.79708
TR129008_c0_g1	ITIH5	-1.79716
TR122533_c0_g1	ZNF423	-1.80633
TR129846_c2_g1	ALDH1L1	-1.81815
TR127891_c0_g1	LATS2	-1.81931
TR72921_c0_g1	ZNF618	-1.84586
TR85084_c1_g7	UNKNOWN	-1.84815
TR129524_c0_g1	SEMA3F	-1.84904
TR128416_c6_g1	AKR1C3	-1.85227
TR85625_c1_g1	UNKNOWN	-1.90846
TR78941_c0_g1	OSER1	-1.91265
TR84591_c1_g1	TM6SF2	-1.91734
TR128389_c1_g2	TTC36	-1.92397
TR129858_c0_g1	FHL2	-1.93177
TR119959_c2_g1	AKR1C3	-1.93484
TR129256_c3_g1	UNKNOWN	-1.93591
TR125696_c0_g2	CDH11	-1.93717
TR82963_c1_g1	WNT11	-1.9392
TR126613_c2_g1	UNKNOWN	-1.9709
TR78654_c0_g1	MCRIP2	-1.98231
TR123136_c0_g2	MTUS1	-2.01763
TR122684_c0_g2	UNKNOWN	-2.02206
TR128569_c0_g2	FBXO32	-2.0243
TR83773_c0_g1	CTHRC1	-2.03886
TR121694_c3_g1	CHCHD10	-2.05101
TR86663_c0_g1	PKD2L1	-2.06619
TR72282_c0_g1	fzd1	-2.07099
TR78500_c1_g3	PLA2G4E	-2.07355
TR117715_c0_g2	ACOT13	-2.07748
TR124030_c0_g1	GAA	-2.08632
TR129132_c2_g1	TMEM269	-2.10108
TR83164_c1_g2	FGL2	-2.11211
TR85958_c1_g1	NCAM1	-2.1217
TR126326_c1_g1	PAQR5	-2.12698
TR128069_c0_g1	SFRP2	-2.13376
TR124428_c1_g3	PGM5	-2.14681
TR84446_c1_g1	UNKNOWN	-2.15429
TR127066_c1_g1	SLC38A5	-2.15753
TR123004_c0_g1	C1S	-2.16595
TR125892_c1_g1	NR1D1	-2.16597
TR114304_c0_g2	Scnn1a	-2.16735
TR80639_c1_g2	FAAH	-2.17139
TR82340_c1_g1	BMP4	-2.20042
TR86656_c1_g1	MXRA5	-2.20987
TR127185_c0_g1	FAM129A	-2.21355
TR129269_c0_g1	CLIC5	-2.2146
TR128332_c0_g1	COL12A1	-2.23481
TR81049_c0_g1	SERPINH1	-2.23744
TR85578_c0_g1	VAMP2	-2.24838
TR80301_c0_g2	RRAGD	-2.28592
TR86774_c2_g1	TRPV2	-2.29645
TR129209_c0_g2	PLEKHA6	-2.32062
TR122942_c1_g1	LOC102348346	-2.3217
TR126851_c0_g4	GIPC1	-2.32356
TR124136_c0_g1	SORBS2	-2.32796
TR86003_c0_g1	EPHA4	-2.33951
TR86155_c0_g1	NUAK2	-2.37369
TR125934_c0_g4	PIK3R1	-2.37883
TR84074_c0_g2	POSTN	-2.38695
TR85073_c0_g1	MAP3K20	-2.38703
TR127204_c1_g2	GCHFR	-2.39365
TR125205_c0_g1	PROS1	-2.40516
TR125798_c1_g4	LOC102352696	-2.41549
TR117549_c0_g1	DIO3	-2.41668
TR120135_c0_g2	ACTA2	-2.44124
TR129870_c1_g1	UBP1	-2.44406
TR75209_c1_g2	AKR1C3	-2.44653
TR85531_c1_g2	ZNF385A	-2.45314
TR129056_c3_g1	RALGDS	-2.4631
TR129027_c1_g1	AOX1	-2.49072
TR79774_c0_g1	IDH2	-2.49241
TR83733_c0_g4	GJB6	-2.49987
TR128474_c0_g1	LMCD1	-2.50595
TR128053_c1_g1	LOC102352162	-2.5076
TR120215_c1_g1	UNKNOWN	-2.54086
TR129436_c2_g4	COL6A3	-2.56008
TR125290_c2_g1	SNTB1	-2.56294
TR84999_c0_g1	FOXQ1	-2.59224
TR118810_c0_g2	POLR2L	-2.61171
TR86048_c0_g1	CTDSP1	-2.6196
TR81399_c0_g2	PDLIM7	-2.64698
TR80424_c0_g1	AQP2	-2.66566
TR79983_c2_g1	PCMT1	-2.68446
TR124739_c1_g3	DLC1	-2.68854
TR126034_c0_g1	KLF15	-2.70396
TR83482_c0_g2	FHL1	-2.70707
TR116898_c1_g1	POU3F1	-2.72589
TR77772_c0_g1	EN1	-2.74398
TR125323_c1_g1	SORD	-2.74457
TR124855_c0_g1	PYGB	-2.75043
TR84517_c2_g1	ARRDC2	-2.75576
TR127361_c1_g3	F13A1	-2.76831
TR86791_c2_g2	COL6A2	-2.78113
TR125873_c0_g2	PGAM1	-2.78176
TR80387_c2_g1	CBS	-2.85446
TR126312_c0_g1	UNKNOWN	-2.87374
TR126937_c0_g2	ABCG1	-2.90323
TR127903_c0_g1	MKNK2	-2.92416
TR126902_c1_g6	CAVIN1	-2.93138
TR128550_c1_g2	COL11A1	-3.00699
TR129739_c1_g2	COL6A1	-3.01132
TR121212_c1_g3	COQ8A	-3.01309
TR126930_c1_g3	BIN1	-3.02678
TR125377_c1_g1	ALAS2	-3.06496
TR82564_c0_g2	ATG9A	-3.07021
TR75192_c0_g1	ATP6V1G3	-3.07087
TR124356_c2_g1	KRT24	-3.08554
TR83253_c1_g1	KRT14	-3.09872
TR128976_c2_g2	CCDC80	-3.12456
TR115547_c0_g1	adm	-3.1314
TR84579_c0_g1	zgc:153952	-3.15332
TR82758_c0_g1	ATP6V1B1	-3.15792
TR80563_c0_g2	ALDOA	-3.23037
TR128709_c0_g1	SPSB2	-3.23325
TR129054_c1_g1	CTGF	-3.24466
TR125070_c0_g1	rce1b	-3.25335
TR121489_c0_g1	KRT5	-3.27153
TR123428_c3_g1	ARL5B	-3.29934
TR120576_c0_g1	KRT5	-3.31107
TR85110_c0_g3	CWH43	-3.32666
TR129837_c0_g1	LRP2	-3.32961
TR84954_c0_g1	LPAR1	-3.33229
TR122706_c0_g1	TMEM100	-3.38085
TR85646_c0_g1	FMO5	-3.39119
TR83598_c0_g3	Nnmt	-3.39459
TR79260_c0_g1	DPT	-3.39911
TR76247_c1_g1	CYBRD1	-3.40983
TR127309_c9_g1	COL1A1	-3.41203
TR124332_c0_g1	TGM6	-3.42599
TR128258_c0_g1	PDK2	-3.43955
TR118544_c0_g1	TFCP2	-3.49692
TR124021_c0_g1	ANXA6	-3.53451
TR76777_c0_g1	MFAP5	-3.5627
TR86432_c1_g2	LOC100496172	-3.63121
TR83977_c0_g1	MIP	-3.63414
TR126445_c0_g1	CYP1B1	-3.65837
TR79854_c2_g4	RGCC	-3.65922
TR77825_c0_g1	MATN2	-3.68305
TR119022_c0_g1	GPD1L	-3.71649
TR126778_c0_g1	AMPD3	-3.76659
TR83777_c1_g2	TPPP2	-3.82521
TR118563_c0_g1	PMP22	-3.86099
TR118068_c0_g1	F10	-3.8698
TR125707_c0_g1	CA7	-4.00241
TR82016_c0_g4	UNKNOWN	-4.03038
TR85003_c0_g1	MST1	-4.08075
TR129708_c0_g1	FHOD3	-4.10223
TR82490_c2_g1	MYLK	-4.11685
TR121246_c2_g3	UNKNOWN	-4.23068
TR125957_c0_g1	COCH	-4.23525
TR121891_c1_g1	UNKNOWN	-4.30699
TR83979_c3_g2	Actg2	-4.31104
TR127332_c1_g2	TP53INP2	-4.34728
TR128605_c0_g2	FBLN2	-4.44649
TR86515_c1_g1	FAM213A	-4.45239
TR82890_c1_g1	PTGR1	-4.78235
TR128397_c3_g1	TIMP3	-4.89287
TR80949_c0_g1	TPM1	-4.95133
TR120170_c0_g1	RBP4	-5.06379
TR84434_c0_g2	LDHA	-5.15908
TR129487_c0_g1	UNKNOWN	-5.17057
TR80658_c0_g1	UNKNOWN	-5.3075
TR124750_c2_g1	KRT24	-5.33802
TR123864_c2_g1	ADH4	-5.4186
TR128042_c0_g1	COL4A5	-5.47669
TR83372_c0_g1	SLC25A31	-5.5174
TR81824_c3_g1	HBA2	-5.52451
TR129546_c1_g2	ETNPPL	-5.79388
TR126405_c1_g2	OGN	-5.84802
TR119094_c0_g1	FCN2	-6.16601
TR119724_c0_g1	mgp	-6.20443
TR80822_c2_g2	zgc:86725	-6.48345
TR129005_c0_g1	PVALB	-9.36638
TR86625_c3_g2	KRT1	-10.2473
TR80822_c3_g3	ACTA2	-12.8252

## Sheet: 40dpa Fold-enrichment
ID	GENE NAME	FC 40dpa/Control
TR79711_c0_g1	SALL4	7.75333
TR118320_c0_g1	LOC102351518	7.62883
TR122922_c3_g1	BHLHA9	7.31844
TR124193_c0_g2	LOC101734664	6.56406
TR123805_c0_g1	GLDC	6.30635
TR83953_c2_g1	LEP	5.93427
TR83879_c0_g3	ST8SIA2	5.22873
TR123454_c3_g2	MFAP2	5.02665
TR81307_c0_g2	UNKNOWN	5.00774
TR120247_c0_g1	MDK	4.98611
TR129037_c1_g2	VCAN	4.97852
TR128707_c0_g1	TRIM71	4.76597
TR76575_c1_g1	apoe	4.606
TR126689_c0_g1	MMP13	4.57748
TR129045_c1_g6	TNC	4.36276
TR129355_c0_g1	WDR86	4.24834
TR120593_c0_g1	SNAI2	4.19184
TR120027_c0_g2	UNKNOWN	4.0481
TR83290_c0_g1	C16orf45	4.01521
TR126367_c0_g6	SLC16A9	3.98953
TR126949_c1_g1	TGFBI	3.83746
TR125319_c1_g1	PPP1R3E	3.7893
TR124530_c0_g3	HIST1H2AE	3.76132
TR125685_c0_g1	ALPI	3.72789
TR83646_c0_g1	CLEC11A	3.67528
TR122221_c0_g1	UNKNOWN	3.64201
TR128947_c0_g2	ADAMTS17	3.57344
TR84587_c0_g3	THBS4	3.5645
TR77994_c0_g1	RDH16	3.53146
TR83982_c2_g1	NASP	3.52051
TR120077_c1_g1	DACT2	3.51486
TR75373_c1_g1	SCRG1	3.48691
TR126992_c1_g1	PRRX1	3.47479
TR121844_c0_g1	PIF1	3.44428
TR124274_c2_g1	TUBB	3.44213
TR124712_c0_g1	LOC102346348	3.40878
TR85170_c0_g1	MASP2	3.38977
TR82203_c0_g1	GPX7	3.28532
TR79077_c0_g1	FTMT	3.2658
TR84068_c0_g2	NUDT22	3.2416
TR127269_c0_g1	DBN1	3.2262
TR125748_c0_g1	TKTL2	3.20637
TR124068_c0_g1	PARPBP	3.19921
TR77555_c1_g1	SOCS1	3.17222
TR129482_c2_g5	SULT1C4	3.16036
TR83901_c0_g2	UNKNOWN	3.15671
TR121736_c0_g4	HMOX2	3.1191
TR122269_c0_g1	P3H1	3.08798
TR124277_c0_g1	MMP11	3.08674
TR124096_c1_g2	Col3a1	3.06651
TR84446_c1_g1	UNKNOWN	3.0451
TR78218_c0_g1	FKBP7	3.03334
TR81023_c1_g1	MEX3C	3.01865
TR86238_c1_g4	LMX1A	3.01579
TR85886_c0_g1	RBP7	3.01579
TR85792_c0_g1	CPXM2	3.00897
TR76498_c0_g2	DNAAF4	2.97284
TR122767_c1_g1	B3GNT4	2.96853
TR75705_c0_g1	SRP72	2.95868
TR117549_c0_g1	DIO3	2.92738
TR73282_c0_g1	STMN3	2.87966
TR119473_c1_g1	UNKNOWN	2.87907
TR129699_c2_g1	FN1	2.87225
TR116148_c0_g1	SLC5A12	2.83484
TR74296_c0_g1	SPON2	2.81713
TR122968_c1_g3	LRRC49	2.8094
TR118728_c1_g1	IKBKB	2.79689
TR127677_c0_g2	SFRP2	2.79677
TR126153_c0_g1	FGD1	2.78681
TR79556_c0_g2	SMARCA4	2.76889
TR126036_c0_g2	SLC27A3	2.76289
TR124604_c0_g1	PRIM1	2.75739
TR78813_c1_g1	NIF3L1	2.7488
TR80412_c1_g1	AGR3	2.73675
TR124530_c0_g8	HIST1H2AE	2.71125
TR85942_c0_g2	SNX18	2.6953
TR127592_c0_g1	fam169aa	2.67789
TR125401_c0_g1	UNKNOWN	2.67098
TR81319_c3_g2	PLK1	2.66476
TR126970_c0_g4	THBS4	2.63069
TR119145_c0_g1	dydc1	2.6233
TR122436_c0_g2	MMP27	2.61241
TR121421_c0_g1	SLC26A7	2.60986
TR122864_c2_g1	HIST2H3D	2.58695
TR119847_c2_g2	NEK3	2.58284
TR84750_c0_g1	ARHGAP22	2.57898
TR121640_c0_g1	LEF1	2.57027
TR125797_c1_g5	RBX1	2.56733
TR82602_c1_g3	SOX12	2.54822
TR120228_c0_g1	KIFC1	2.52531
TR85201_c2_g1	ctsv	2.52522
TR120501_c0_g1	TUBB2B	2.51931
TR74970_c0_g1	UNKNOWN	2.51658
TR129166_c1_g1	emilin1	2.51347
TR127729_c0_g2	IYD	2.50856
TR118765_c2_g2	MSX1	2.50597
TR82286_c1_g1	CIRBP	2.50583
TR118895_c0_g1	ASS1	2.49624
TR84083_c1_g3	PHGDH	2.48878
TR76464_c5_g3	TRRAP	2.4868
TR128069_c0_g1	SFRP2	2.48478
TR124383_c0_g3	HIST1H2BB	2.48255
TR78568_c1_g1	LYPD1	2.47696
TR77580_c0_g1	AURKA	2.47294
TR85749_c2_g1	OMD	2.44948
TR127825_c1_g1	ADAMTS4	2.42576
TR125323_c1_g2	SORD	2.41174
TR121791_c0_g1	RENBP	2.3953
TR85226_c0_g1	PRICKLE1	2.38187
TR125112_c2_g2	COL1A1	2.3727
TR83669_c0_g1	TGIF1	2.37057
TR128332_c0_g1	COL12A1	2.36424
TR82032_c0_g1	FAM89B	2.36231
TR72510_c0_g1	BCL2L11	2.35585
TR81629_c1_g1	ZFP36L2	2.34773
TR125673_c1_g1	MYBL2	2.33
TR84970_c2_g3	CIRBP	2.32984
TR121216_c0_g1	SNX7	2.32968
TR77062_c1_g2	basp1	2.31975
TR118480_c0_g1	NFIL3	2.27693
TR84450_c0_g1	VMP1	2.2746
TR125524_c2_g1	MMP1	2.2658
TR117753_c7_g2	TP53	2.26563
TR83052_c1_g1	GALNT14	2.25643
TR79220_c1_g1	TPX2	2.24308
TR125225_c0_g1	SASS6	2.24187
TR129006_c2_g1	BAMBI	2.24133
TR121058_c0_g1	UNKNOWN	2.24074
TR127026_c1_g7	SPATS2L	2.23048
TR118534_c1_g1	PRMT5	2.21756
TR77336_c0_g1	DYNLRB2	2.21597
TR124652_c0_g1	HLCS	2.18442
TR76171_c0_g1	NCAPH	2.18093
TR128433_c1_g1	UNKNOWN	2.17011
TR81551_c0_g1	UGDH	2.16607
TR84530_c0_g1	FAM167A	2.15555
TR122647_c0_g1	TRIM69	2.14975
TR80793_c0_g2	MND1	2.14331
TR82338_c0_g1	ETV4	2.1422
TR129436_c2_g4	COL6A3	2.14005
TR82268_c0_g2	ANKRD50	2.12719
TR128010_c0_g1	RAI14	2.12312
TR77474_c0_g1	RCC2	2.09386
TR85315_c0_g1	EPHA1	2.08229
TR75952_c0_g1	MTHFS	2.08057
TR116985_c0_g1	RAB33B	2.06484
TR83788_c0_g1	ROR1	2.05337
TR124067_c0_g1	LOC102358972	2.04939
TR128546_c0_g1	AP3B2	2.04523
TR81863_c0_g1	MOGS	2.04022
TR121932_c0_g1	CLU	2.03664
TR80391_c0_g1	P2RY13	2.03521
TR85323_c1_g1	ALPL	2.03105
TR76614_c0_g6	ABRACL	2.02505
TR80131_c0_g1	LOC102357090	2.01665
TR127856_c0_g1	KIF4A	2.01461
TR82503_c0_g3	RHAG	2.00333
TR124581_c0_g1	TLE1	1.99595
TR126898_c1_g1	UNKNOWN	1.99532
TR86656_c1_g1	MXRA5	1.99453
TR81191_c0_g2	CTSS	1.98804
TR122841_c1_g1	areg	1.97253
TR123703_c0_g1	MPEG1	1.97009
TR122436_c0_g1	LOC100489735	1.96163
TR127309_c9_g1	COL1A1	1.95017
TR86791_c2_g2	COL6A2	1.94902
TR120207_c0_g4	HES4	1.92272
TR84774_c1_g1	tbcc	1.91885
TR77171_c0_g1	CCNJ	1.91627
TR76520_c0_g1	SH3PXD2B	1.9123
TR117418_c0_g2	TAGLN2	1.90748
TR85072_c2_g3	KRT40	1.90468
TR126652_c0_g1	BUB1	1.90374
TR122025_c0_g1	UNKNOWN	1.90348
TR81758_c1_g1	PAK1	1.89502
TR84352_c0_g4	ADH7	1.89339
TR122707_c0_g2	SMAD7	1.89127
TR111176_c0_g1	TRIP13	1.86816
TR118712_c0_g1	KDELR1	1.85896
TR128465_c3_g1	LRRC40	1.853
TR82696_c2_g1	XRRA1	1.85062
TR123491_c1_g1	JARID2	1.84002
TR76982_c0_g1	EXT1	1.83236
TR82839_c0_g1	NDST1	1.81701
TR81335_c0_g2	SLC39A1	1.81629
TR85979_c0_g1	KIF26B	1.81075
TR124597_c1_g1	EZH2	1.81002
TR122678_c0_g1	EMX2	1.80811
TR74868_c0_g1	UNKNOWN	1.80699
TR118251_c0_g1	POFUT1	1.80564
TR121625_c0_g1	FAM84A	1.80058
TR127099_c1_g2	MMP19	1.79653
TR124797_c0_g1	CHEK1	1.79132
TR128550_c1_g2	COL11A1	1.7794
TR119182_c0_g1	RDH5	1.77238
TR75148_c0_g1	POLR2A	1.75938
TR123939_c0_g2	LYZ	1.73875
TR83295_c0_g2	HOXA1	1.73842
TR81758_c0_g1	Pak1	1.73505
TR119992_c0_g1	JUNB	1.73277
TR129246_c1_g4	ABCG4	1.72444
TR123143_c0_g2	KIAA1107	1.72101
TR86199_c0_g1	COL4A5	1.71533
TR85157_c0_g1	LRRC15	1.71388
TR86807_c41_g3	FBLIM1	1.7132
TR126922_c2_g2	PRRX1	1.70252
TR82934_c0_g1	RBBP9	1.69793
TR86029_c0_g2	FAM114A1	1.69633
TR76252_c1_g2	RAB13	1.69445
TR126336_c0_g1	ARHGAP11A	1.69295
TR32095_c0_g1	CFL2	1.6763
TR129249_c1_g4	SLC5A12	1.67217
TR84267_c1_g1	Atp13a4	1.6709
TR128216_c1_g2	UNKNOWN	1.65738
TR128101_c0_g1	Slc7a1	1.64956
TR81505_c2_g1	SRSF6	1.64739
TR127419_c0_g2	CYP4F2	1.64616
TR128485_c1_g2	CDC42EP3	1.63632
TR125070_c0_g1	rce1b	1.62705
TR83864_c0_g2	ACP5	1.62484
TR77619_c0_g1	UNKNOWN	1.6247
TR84976_c0_g3	UNKNOWN	1.62162
TR81625_c1_g1	SHB	1.61665
TR115795_c0_g1	CIDEA	1.61019
TR129701_c3_g10	LOC102348388	1.59694
TR121429_c0_g1	CHSY1	1.59447
TR123318_c0_g1	WDR18	1.58865
TR76226_c0_g1	PITX1	1.58757
TR116690_c0_g1	RNF220	1.58232
TR80731_c1_g2	HSPA2	1.57008
TR119293_c0_g1	krtt1c19e	1.56148
TR86773_c2_g1	FUOM	1.5513
TR83947_c2_g1	UNKNOWN	1.54433
TR83759_c0_g2	si:ch211-57f7.7	1.53934
TR115804_c0_g1	GSTT1	1.52215
TR127841_c0_g2	PLCG1	1.51847
TR83343_c0_g1	ANAPC4	1.51742
TR83597_c1_g1	CHST13	1.51474
TR122879_c0_g1	LARP6	1.50952
TR129739_c1_g2	COL6A1	1.50701
TR82812_c0_g1	LRP3	1.50165
TR125696_c0_g2	CDH11	1.49764
TR128390_c0_g1	PXDN	1.41289
TR81049_c0_g1	SERPINH1	1.40937
TR124021_c0_g1	ANXA6	1.37727
TR127067_c0_g1	FSCN1	1.37277
TR83773_c0_g1	CTHRC1	1.352
TR84954_c0_g1	LPAR1	1.33715
TR128605_c0_g2	FBLN2	1.32313
TR121764_c0_g1	ELK3	1.31809
TR124711_c5_g1	DNM1	1.28954
TR85703_c0_g1	MAP2K2	1.28542
TR81707_c0_g1	UNKNOWN	1.27398
TR125811_c0_g1	NRP2	1.20089
TR79800_c7_g1	TCF7L1	1.19327
TR120836_c0_g1	OLFM3	1.1505
TR129283_c2_g2	UNKNOWN	1.1386
TR129231_c1_g1	UNKNOWN	1.12408
TR128528_c0_g1	ROBO1	1.1131
TR83017_c0_g2	SOCS3	1.10173
TR129642_c3_g1	DPYSL3	1.09153
TR128964_c1_g1	FAM131B	1.08329
TR121081_c0_g2	SLC45A3	1.0699
TR124560_c0_g2	ETS1	1.05775
TR83584_c3_g2	SDSL	1.03329
TR121538_c0_g1	CDYL	1.02973
TR86003_c0_g1	EPHA4	1.00301
TR128548_c0_g1	FOSL1	0.995885
TR84074_c0_g2	POSTN	0.987795
TR119558_c2_g1	ODC1	0.940485
TR82799_c1_g2	si:ch73-269m14.2	0.940431
TR122533_c0_g1	ZNF423	0.876295
TR84054_c0_g1	GLI3	0.87239
TR127393_c1_g1	STARD5	0.842308
TR124697_c2_g1	PTGS1	0.831087
TR86438_c1_g1	IGSF3	0.829379
TR129839_c0_g1	CBFB	0.778589
TR85958_c1_g1	NCAM1	0.768302
TR79152_c0_g1	CLDN9	0.75751
TR84923_c0_g2	mmp13a	0.735282
TR128280_c1_g2	UNKNOWN	0.729368
TR82644_c0_g1	LOC102359544	0.714553
TR85649_c1_g5	CDC42EP3	0.628899
TR86393_c0_g1	COL24A1	0.604135
TR80170_c0_g1	CACNB2	0.592676
TR86432_c1_g2	LOC100496172	0.588665
TR111604_c0_g1	FOS	0.587579
TR120778_c0_g1	WNT5A	0.546559
TR81578_c0_g1	DNASE1L3	0.543965
TR74018_c0_g1	UNKNOWN	0.52534
TR81797_c0_g4	LOX	0.498452
TR82418_c0_g2	STAT3	0.455267
TR79234_c1_g1	UPK1B	0.403045
TR84933_c4_g2	CHPF	0.286965
TR85325_c0_g5	CH25H	0.280443
TR82340_c1_g1	BMP4	0.258036
TR121857_c1_g1	TCF12	0.242391
TR86602_c3_g1	LOC102354411	0.225745
TR128008_c0_g1	WNT4	0.198789
TR125892_c1_g1	NR1D1	0.193274
TR83616_c0_g1	GPR84	0.17678
TR128053_c1_g1	LOC102352162	0.163678
TR116370_c0_g3	UNKNOWN	0.157554
TR83948_c3_g1	MMP2	0.0982385
TR124030_c0_g1	GAA	0.0891338
TR128976_c2_g2	CCDC80	0.0729664
TR127060_c0_g1	STXBP6	0.062642
TR123304_c3_g6	PADI1	0.0184285
TR118853_c0_g7	TXNDC9	-0.0227744
TR129180_c0_g4	KLHL42	-0.0343253
TR81346_c1_g2	S100P	-0.108541
TR126766_c0_g1	HAS2	-0.148085
TR176639_c0_g1	COX6B1	-0.168101
TR86546_c1_g5	ACOD1	-0.20362
TR124428_c1_g3	PGM5	-0.261338
TR86062_c0_g1	FBN1	-0.265763
TR78500_c1_g3	PLA2G4E	-0.273278
TR82433_c1_g1	OTUB2	-0.281007
TR76614_c0_g2	ABRACL	-0.290789
TR119959_c2_g1	AKR1C3	-0.373978
TR129273_c0_g1	ACOD1	-0.381623
TR116898_c1_g1	POU3F1	-0.400171
TR126326_c1_g1	PAQR5	-0.454296
TR126720_c0_g7	MTHFD1L	-0.469895
TR125689_c0_g1	TNFAIP3	-0.47905
TR23586_c0_g2	FAM98B	-0.492026
TR120576_c0_g1	KRT5	-0.570942
TR85084_c1_g7	UNKNOWN	-0.571634
TR122684_c0_g2	UNKNOWN	-0.578696
TR128670_c0_g1	UGT8	-0.583529
TR77825_c0_g1	MATN2	-0.678739
TR121135_c1_g1	PEBP1	-0.745013
TR122942_c1_g1	LOC102348346	-0.757215
TR79983_c2_g1	PCMT1	-0.758938
TR128616_c1_g1	MPEG1	-0.789704
TR86546_c1_g2	ACOD1	-0.791764
TR127457_c0_g1	CRYBG2	-0.79333
TR119542_c0_g1	AOX1	-0.81277
TR113841_c0_g2	HES1	-0.83293
TR127386_c0_g3	MARCH1	-0.858856
TR125798_c1_g4	LOC102352696	-0.874915
TR75192_c0_g1	ATP6V1G3	-0.886269
TR122756_c1_g1	LOC100486127	-0.899318
TR86047_c2_g1	HES1	-0.906881
TR77772_c0_g1	EN1	-0.912221
TR129209_c0_g2	PLEKHA6	-0.942719
TR121982_c2_g1	MSRB3	-0.97199
TR124485_c0_g1	RBM24	-1.00514
TR82316_c0_g1	LOC102354416	-1.00768
TR118232_c0_g1	NIPSNAP3A	-1.02865
TR128416_c6_g1	AKR1C3	-1.05474
TR79523_c0_g1	PRDX6	-1.09262
TR80094_c0_g1	NFIL3	-1.10547
TR123387_c1_g3	PRKAG3	-1.1207
TR79260_c0_g1	DPT	-1.16319
TR67643_c0_g1	mtfp1	-1.17678
TR78840_c0_g1	CCNG1	-1.18781
TR78654_c0_g1	MCRIP2	-1.18951
TR77182_c0_g2	PLAC8	-1.19335
TR82963_c1_g1	WNT11	-1.2141
TR79774_c0_g1	IDH2	-1.2142
TR83977_c0_g1	MIP	-1.23619
TR120135_c0_g2	ACTA2	-1.26315
TR82758_c0_g1	ATP6V1B1	-1.26394
TR84223_c2_g1	AMOTL2	-1.28672
TR121694_c3_g1	CHCHD10	-1.29325
TR85646_c0_g1	FMO5	-1.29955
TR81932_c0_g3	ATP6V1C1	-1.30458
TR86283_c1_g2	ATP6V0D1	-1.30599
TR114992_c0_g1	CAPSL	-1.30877
TR82315_c1_g5	METTL7B	-1.33185
TR119746_c0_g1	RAC2	-1.38444
TR85625_c1_g1	UNKNOWN	-1.38561
TR83008_c0_g1	TSC22D1	-1.39724
TR129675_c0_g1	LCP1	-1.41395
TR115047_c0_g1	CKMT1B	-1.42156
TR80424_c0_g1	AQP2	-1.42427
TR129846_c2_g1	ALDH1L1	-1.43457
TR83461_c4_g1	FAM89A	-1.44318
TR125290_c2_g1	SNTB1	-1.45519
TR81569_c0_g1	SPTSSB	-1.46722
TR82564_c0_g2	ATG9A	-1.48341
TR126445_c0_g1	CYP1B1	-1.48955
TR83851_c3_g1	PARVG	-1.49949
TR82345_c5_g1	EEF1A1	-1.50292
TR119022_c0_g1	GPD1L	-1.50316
TR121113_c1_g1	KRT14	-1.51796
TR121556_c1_g1	UNKNOWN	-1.51821
TR72282_c0_g1	fzd1	-1.52567
TR85092_c0_g1	CD109	-1.52892
TR121349_c1_g2	UNKNOWN	-1.54536
TR81297_c0_g1	FOXK2	-1.55054
TR78850_c0_g3	CPA2	-1.55511
TR127332_c1_g2	TP53INP2	-1.55937
TR86506_c0_g1	DST	-1.56476
TR127506_c0_g3	WDR81	-1.56518
TR128184_c0_g1	NFKB1	-1.57061
TR127066_c1_g1	SLC38A5	-1.57253
TR127766_c0_g1	FAM160A1	-1.5737
TR80180_c1_g1	YPEL3	-1.57802
TR72921_c0_g1	ZNF618	-1.5797
TR85488_c0_g1	RAB27A	-1.59032
TR128389_c1_g2	TTC36	-1.59059
TR126613_c3_g4	SELENBP1	-1.61068
TR129027_c1_g1	AOX1	-1.61672
TR129256_c3_g1	UNKNOWN	-1.62748
TR129523_c2_g1	GPC1	-1.63854
TR119879_c0_g3	IPMK	-1.63877
TR85321_c0_g1	LGR4	-1.64626
TR129870_c1_g1	UBP1	-1.65186
TR78347_c0_g2	LARP1	-1.65939
TR129056_c3_g1	RALGDS	-1.66911
TR126902_c1_g6	CAVIN1	-1.6733
TR77218_c0_g1	GNG13	-1.67523
TR85277_c0_g1	TPRN	-1.6845
TR84742_c1_g1	DHX58	-1.68495
TR129054_c1_g1	CTGF	-1.69057
TR128080_c1_g1	CASTOR2	-1.69452
TR84579_c0_g1	zgc:153952	-1.69735
TR83253_c1_g1	KRT14	-1.70971
TR83571_c0_g1	PIP5K1B	-1.71124
TR126312_c0_g1	UNKNOWN	-1.73551
TR82016_c0_g2	Aldh2	-1.73568
TR121891_c1_g1	UNKNOWN	-1.74114
TR124637_c1_g1	KCNJ16	-1.74754
TR123004_c0_g1	C1S	-1.75595
TR128987_c1_g1	RELN	-1.7653
TR129591_c1_g1	UNKNOWN	-1.76817
TR126034_c0_g1	KLF15	-1.77576
TR129158_c0_g1	AP1M1	-1.79603
TR86155_c0_g1	NUAK2	-1.79618
TR128533_c0_g2	MOGAT1	-1.80071
TR124608_c0_g1	UNKNOWN	-1.80138
TR127392_c0_g1	BOK	-1.80312
TR84398_c0_g1	FAM105A	-1.80833
TR127052_c0_g1	SGMS2	-1.8087
TR85578_c0_g1	VAMP2	-1.81042
TR85417_c0_g1	ARL6IP5	-1.81169
TR127891_c0_g1	LATS2	-1.81209
TR83473_c2_g1	ITSN2	-1.81532
TR125707_c0_g1	CA7	-1.81855
TR129253_c0_g1	UNKNOWN	-1.82725
TR126542_c0_g1	HPGD	-1.83516
TR129024_c1_g1	NOX3	-1.84016
TR114121_c0_g1	TSPAN1	-1.84168
TR126076_c0_g2	MVB12A	-1.85386
TR84452_c0_g1	FRY	-1.85672
TR128042_c0_g1	COL4A5	-1.86149
TR123519_c0_g1	CORO1C	-1.86326
TR76247_c1_g1	CYBRD1	-1.86496
TR117715_c0_g2	ACOT13	-1.86518
TR129132_c2_g1	TMEM269	-1.8689
TR84164_c2_g5	ABO	-1.87147
TR122706_c0_g1	TMEM100	-1.87661
TR82556_c0_g1	UGP2	-1.88438
TR85003_c0_g1	MST1	-1.89115
TR86430_c0_g2	SFMBT2	-1.8922
TR125934_c0_g4	PIK3R1	-1.90374
TR86432_c2_g1	PFKFB1	-1.91615
TR75787_c0_g2	NT5C3A	-1.92049
TR129858_c0_g1	FHL2	-1.92549
TR77427_c1_g1	TBC1D19	-1.92573
TR127204_c1_g2	GCHFR	-1.9497
TR83154_c0_g1	UNKNOWN	-1.96186
TR81673_c0_g1	SLC5A1	-1.96275
TR86048_c0_g1	CTDSP1	-1.97191
TR77854_c7_g1	RIOK3	-1.98061
TR125327_c1_g2	C20orf27	-1.98162
TR125205_c0_g1	PROS1	-1.98581
TR81399_c0_g2	PDLIM7	-1.98784
TR128036_c0_g1	NFKBIZ	-1.99254
TR128062_c2_g2	GRB7	-2.00317
TR121742_c0_g1	SLITRK6	-2.0059
TR129837_c0_g1	LRP2	-2.00713
TR85110_c0_g3	CWH43	-2.01158
TR127361_c1_g3	F13A1	-2.0264
TR86663_c0_g1	PKD2L1	-2.02787
TR75209_c1_g2	AKR1C3	-2.03085
TR85073_c0_g1	MAP3K20	-2.0348
TR82890_c1_g1	PTGR1	-2.03484
TR127185_c0_g1	FAM129A	-2.04787
TR79852_c0_g1	HS3ST1	-2.04801
TR82453_c0_g2	PCGF5	-2.0513
TR118068_c0_g1	F10	-2.05522
TR126085_c0_g2	DUOX2	-2.05724
TR81824_c3_g1	HBA2	-2.06934
TR126692_c0_g2	FRRS1	-2.07534
TR129605_c0_g1	HNMT	-2.07947
TR80071_c6_g2	LHPP	-2.08535
TR124948_c0_g1	UNKNOWN	-2.08623
TR83733_c0_g4	GJB6	-2.08891
TR86288_c0_g1	MME	-2.09612
TR124356_c2_g1	KRT24	-2.10858
TR76777_c0_g1	MFAP5	-2.12842
TR123595_c3_g1	PER1	-2.14098
TR86774_c2_g1	TRPV2	-2.14237
TR125377_c1_g1	ALAS2	-2.14611
TR75593_c0_g1	UNKNOWN	-2.1591
TR129598_c0_g1	MTMR10	-2.1709
TR123136_c0_g2	MTUS1	-2.17886
TR128474_c0_g1	LMCD1	-2.18092
TR126516_c0_g1	ATP2A2	-2.18311
TR83482_c0_g2	FHL1	-2.1852
TR129674_c0_g2	STK17A	-2.19322
TR80698_c0_g1	TPI1	-2.19413
TR86117_c3_g3	AQP9	-2.19918
TR123972_c1_g1	TOB1	-2.19959
TR129008_c0_g1	ITIH5	-2.20483
TR126308_c1_g2	MRAS	-2.20653
TR80639_c1_g2	FAAH	-2.21072
TR85081_c1_g5	PPP1R12B	-2.21421
TR126613_c2_g1	UNKNOWN	-2.21957
TR123914_c0_g1	AGMAT	-2.21997
TR119094_c0_g1	FCN2	-2.23074
TR126493_c0_g1	SNTB1	-2.25493
TR84929_c0_g1	SLC4A11	-2.29022
TR124739_c1_g3	DLC1	-2.29449
TR127907_c1_g1	CYP2A7	-2.30019
TR121489_c0_g1	KRT5	-2.3097
TR78941_c0_g1	OSER1	-2.31333
TR86783_c2_g1	IFIT3	-2.32588
TR127709_c0_g3	GYS2	-2.33062
TR119326_c0_g1	TMEM37	-2.33141
TR124136_c0_g1	SORBS2	-2.38127
TR129425_c0_g1	ELF5	-2.3843
TR85531_c1_g2	ZNF385A	-2.38588
TR122849_c0_g1	SERINC1	-2.40342
TR125646_c1_g1	DDIT4	-2.41047
TR82490_c2_g1	MYLK	-2.43119
TR129524_c0_g1	SEMA3F	-2.43163
TR125323_c1_g1	SORD	-2.43416
TR124750_c2_g1	KRT24	-2.43547
TR129141_c0_g2	CRISPLD1	-2.45624
TR83372_c0_g1	SLC25A31	-2.48326
TR129365_c1_g1	SNX21	-2.48551
TR79562_c2_g1	PTBP3	-2.48611
TR119788_c2_g2	UNKNOWN	-2.49585
TR83890_c0_g1	ITGA6	-2.50372
TR128930_c0_g4	UNKNOWN	-2.50585
TR86122_c0_g1	FLNB	-2.50963
TR84409_c0_g1	EHBP1L1	-2.52206
TR121246_c2_g3	UNKNOWN	-2.52481
TR126641_c0_g1	MYO1G	-2.54825
TR82013_c2_g1	BNIP3L	-2.55764
TR80301_c0_g2	RRAGD	-2.56047
TR82016_c0_g4	UNKNOWN	-2.56757
TR80387_c2_g1	CBS	-2.56883
TR81876_c0_g1	CRIM1	-2.59026
TR79854_c2_g4	RGCC	-2.59843
TR119724_c0_g1	mgp	-2.61516
TR118810_c0_g2	POLR2L	-2.62771
TR123864_c2_g1	ADH4	-2.62797
TR121212_c1_g3	COQ8A	-2.67093
TR123428_c3_g1	ARL5B	-2.67341
TR84591_c1_g1	TM6SF2	-2.69439
TR124332_c0_g1	TGM6	-2.73786
TR79366_c1_g1	CES1	-2.73967
TR86515_c1_g1	FAM213A	-2.7529
TR85737_c0_g1	ATP2A3	-2.76257
TR129014_c0_g1	RETREG1	-2.77439
TR126937_c0_g2	ABCG1	-2.77712
TR114304_c0_g2	Scnn1a	-2.80266
TR83598_c0_g3	Nnmt	-2.8519
TR126405_c1_g2	OGN	-2.87383
TR118544_c0_g1	TFCP2	-2.88264
TR74977_c0_g1	UNKNOWN	-2.89466
TR129862_c1_g2	Calcoco1	-2.89718
TR129487_c0_g1	UNKNOWN	-2.94355
TR126851_c0_g4	GIPC1	-2.99281
TR80658_c0_g1	UNKNOWN	-3.04271
TR80949_c0_g1	TPM1	-3.09889
TR126930_c1_g3	BIN1	-3.09944
TR118563_c0_g1	PMP22	-3.10585
TR83979_c3_g2	Actg2	-3.14819
TR123621_c0_g2	PRODH	-3.16168
TR83777_c1_g2	TPPP2	-3.1649
TR86625_c3_g2	KRT1	-3.16507
TR84999_c0_g1	FOXQ1	-3.18369
TR129708_c0_g1	FHOD3	-3.18733
TR84517_c2_g1	ARRDC2	-3.1985
TR83164_c1_g2	FGL2	-3.27961
TR80822_c2_g2	zgc:86725	-3.29531
TR120170_c0_g1	RBP4	-3.34015
TR124855_c0_g1	PYGB	-3.34198
TR86279_c0_g1	EFEMP2	-3.37137
TR128397_c3_g1	TIMP3	-3.41509
TR128258_c0_g1	PDK2	-3.56522
TR128709_c0_g1	SPSB2	-3.56973
TR115547_c0_g1	adm	-3.6884
TR80563_c0_g2	ALDOA	-3.70013
TR129269_c0_g1	CLIC5	-3.70109
TR126778_c0_g1	AMPD3	-3.74058
TR127903_c0_g1	MKNK2	-4.12848
TR128569_c0_g2	FBXO32	-4.22089
TR129546_c1_g2	ETNPPL	-4.27081
TR125957_c0_g1	COCH	-4.29713
TR125873_c0_g2	PGAM1	-4.45501
TR120147_c2_g1	LYG2	-4.85203
TR84434_c0_g2	LDHA	-5.25533
TR120215_c1_g1	UNKNOWN	-6.07844
TR129005_c0_g1	PVALB	-7.03661
TR80822_c3_g3	ACTA2	-8.22435

## Sheet: 60dpa Fold-enrichment
ID	GENE NAME	FC 60dpa/Control
TR79711_c0_g1	SALL4	8.17526
TR86546_c1_g5	ACOD1	6.42099
TR86546_c1_g2	ACOD1	6.28295
TR86602_c3_g1	LOC102354411	5.166
TR122436_c0_g2	MMP27	5.16419
TR83584_c3_g2	SDSL	5.13422
TR83290_c0_g1	C16orf45	4.98862
TR124193_c0_g2	LOC101734664	4.84065
TR129037_c1_g2	VCAN	4.59827
TR123805_c0_g1	GLDC	4.47763
TR129045_c1_g6	TNC	4.46392
TR83953_c2_g1	LEP	4.45038
TR123454_c3_g2	MFAP2	4.43605
TR118320_c0_g1	LOC102351518	4.42948
TR127825_c1_g1	ADAMTS4	4.42764
TR84923_c0_g2	mmp13a	4.27618
TR122922_c3_g1	BHLHA9	4.22582
TR83879_c0_g3	ST8SIA2	4.21055
TR125524_c2_g1	MMP1	4.20216
TR85325_c0_g5	CH25H	4.17998
TR120247_c0_g1	MDK	4.12739
TR122767_c1_g1	B3GNT4	4.11538
TR81023_c1_g1	MEX3C	4.10154
TR120593_c0_g1	SNAI2	4.01993
TR129283_c2_g2	UNKNOWN	3.96898
TR125401_c0_g1	UNKNOWN	3.82396
TR129355_c0_g1	WDR86	3.81366
TR126689_c0_g1	MMP13	3.74754
TR124277_c0_g1	MMP11	3.70375
TR122841_c1_g1	areg	3.63168
TR122221_c0_g1	UNKNOWN	3.62347
TR126367_c0_g6	SLC16A9	3.48946
TR79152_c0_g1	CLDN9	3.37255
TR76575_c1_g1	apoe	3.30196
TR83948_c3_g1	MMP2	3.28727
TR82644_c0_g1	LOC102359544	3.28561
TR127269_c0_g1	DBN1	3.27421
TR119558_c2_g1	ODC1	3.26875
TR129482_c2_g5	SULT1C4	3.16958
TR128707_c0_g1	TRIM71	3.15821
TR85323_c1_g1	ALPL	3.11665
TR81307_c0_g2	UNKNOWN	3.09188
TR83017_c0_g2	SOCS3	3.07947
TR85886_c0_g1	RBP7	3.06988
TR124697_c2_g1	PTGS1	3.05872
TR128964_c1_g1	FAM131B	2.99201
TR85157_c0_g1	LRRC15	2.98101
TR126036_c0_g2	SLC27A3	2.96916
TR81629_c1_g1	ZFP36L2	2.91334
TR128069_c0_g1	SFRP2	2.90586
TR83646_c0_g1	CLEC11A	2.89958
TR82602_c1_g3	SOX12	2.84774
TR85979_c0_g1	KIF26B	2.84621
TR126922_c2_g2	PRRX1	2.82237
TR127677_c0_g2	SFRP2	2.79344
TR126992_c1_g1	PRRX1	2.76032
TR73282_c0_g1	STMN3	2.74945
TR127729_c0_g2	IYD	2.70233
TR124530_c0_g3	HIST1H2AE	2.68832
TR121081_c0_g2	SLC45A3	2.68546
TR125689_c0_g1	TNFAIP3	2.64973
TR126949_c1_g1	TGFBI	2.63934
TR129436_c2_g4	COL6A3	2.63095
TR116148_c0_g1	SLC5A12	2.60921
TR129166_c1_g1	emilin1	2.58586
TR120077_c1_g1	DACT2	2.58541
TR83901_c0_g2	UNKNOWN	2.57626
TR124274_c2_g1	TUBB	2.57269
TR126766_c0_g1	HAS2	2.56736
TR129249_c1_g4	SLC5A12	2.53364
TR128390_c0_g1	PXDN	2.47705
TR23586_c0_g2	FAM98B	2.46019
TR129699_c2_g1	FN1	2.45525
TR81707_c0_g1	UNKNOWN	2.44924
TR83788_c0_g1	ROR1	2.44041
TR86656_c1_g1	MXRA5	2.43577
TR119473_c1_g1	UNKNOWN	2.40331
TR85942_c0_g2	SNX18	2.39823
TR77182_c0_g2	PLAC8	2.37978
TR84054_c0_g1	GLI3	2.37925
TR79556_c0_g2	SMARCA4	2.37398
TR128010_c0_g1	RAI14	2.36836
TR128546_c0_g1	AP3B2	2.34526
TR86062_c0_g1	FBN1	2.33754
TR128548_c0_g1	FOSL1	2.33222
TR75373_c1_g1	SCRG1	2.31848
TR125319_c1_g1	PPP1R3E	2.30791
TR121736_c0_g4	HMOX2	2.30031
TR125685_c0_g1	ALPI	2.28841
TR128528_c0_g1	ROBO1	2.28169
TR82203_c0_g1	GPX7	2.27045
TR126153_c0_g1	FGD1	2.23819
TR129231_c1_g1	UNKNOWN	2.23357
TR122269_c0_g1	P3H1	2.2045
TR86047_c2_g1	HES1	2.20273
TR124712_c0_g1	LOC102346348	2.20014
TR122864_c2_g1	HIST2H3D	2.19566
TR124068_c0_g1	PARPBP	2.18545
TR113841_c0_g2	HES1	2.1823
TR77555_c1_g1	SOCS1	2.17754
TR80412_c1_g1	AGR3	2.16659
TR120027_c0_g2	UNKNOWN	2.16367
TR125696_c0_g2	CDH11	2.15957
TR85792_c0_g1	CPXM2	2.13438
TR121429_c0_g1	CHSY1	2.13291
TR123491_c1_g1	JARID2	2.12644
TR127067_c0_g1	FSCN1	2.12112
TR84750_c0_g1	ARHGAP22	2.11116
TR128332_c0_g1	COL12A1	2.10105
TR128550_c1_g2	COL11A1	2.09944
TR126970_c0_g4	THBS4	2.09642
TR81758_c0_g1	Pak1	2.09408
TR80131_c0_g1	LOC102357090	2.07916
TR118480_c0_g1	NFIL3	2.07093
TR127592_c0_g1	fam169aa	2.06989
TR129642_c3_g1	DPYSL3	2.06801
TR83616_c0_g1	GPR84	2.06445
TR76498_c0_g2	DNAAF4	2.05108
TR77994_c0_g1	RDH16	2.04288
TR176639_c0_g1	COX6B1	2.02922
TR121421_c0_g1	SLC26A7	2.02851
TR83982_c2_g1	NASP	2.02301
TR121640_c0_g1	LEF1	2.01743
TR84450_c0_g1	VMP1	2.00874
TR77474_c0_g1	RCC2	2.00665
TR129701_c3_g10	LOC102348388	2.00493
TR125112_c2_g2	COL1A1	2.00205
TR83052_c1_g1	GALNT14	1.99949
TR129273_c0_g1	ACOD1	1.97814
TR85226_c0_g1	PRICKLE1	1.97395
TR86238_c1_g4	LMX1A	1.9709
TR124096_c1_g2	Col3a1	1.96582
TR121932_c0_g1	CLU	1.96425
TR84587_c0_g3	THBS4	1.9641
TR111604_c0_g1	FOS	1.96346
TR84954_c0_g1	LPAR1	1.96204
TR86003_c0_g1	EPHA4	1.94685
TR128616_c1_g1	MPEG1	1.9463
TR84933_c4_g2	CHPF	1.93918
TR124530_c0_g8	HIST1H2AE	1.93387
TR119847_c2_g2	NEK3	1.93367
TR82338_c0_g1	ETV4	1.92606
TR78568_c1_g1	LYPD1	1.92386
TR124560_c0_g2	ETS1	1.92248
TR121857_c1_g1	TCF12	1.91548
TR81758_c1_g1	PAK1	1.90656
TR122968_c1_g3	LRRC49	1.89732
TR124021_c0_g1	ANXA6	1.88493
TR86807_c41_g3	FBLIM1	1.8825
TR128101_c0_g1	Slc7a1	1.87576
TR125748_c0_g1	TKTL2	1.86716
TR76520_c0_g1	SH3PXD2B	1.86343
TR84074_c0_g2	POSTN	1.86138
TR78813_c1_g1	NIF3L1	1.85722
TR81625_c1_g1	SHB	1.85168
TR86791_c2_g2	COL6A2	1.84481
TR84068_c0_g2	NUDT22	1.83046
TR74296_c0_g1	SPON2	1.82591
TR82839_c0_g1	NDST1	1.82385
TR120778_c0_g1	WNT5A	1.81663
TR129246_c1_g4	ABCG4	1.81098
TR85749_c2_g1	OMD	1.80132
TR85958_c1_g1	NCAM1	1.78681
TR77062_c1_g2	basp1	1.77973
TR83669_c0_g1	TGIF1	1.77352
TR122533_c0_g1	ZNF423	1.74684
TR118895_c0_g1	ASS1	1.7287
TR83295_c0_g2	HOXA1	1.71718
TR119145_c0_g1	dydc1	1.71635
TR84970_c2_g3	CIRBP	1.71513
TR129180_c0_g4	KLHL42	1.71096
TR124067_c0_g1	LOC102358972	1.70929
TR86393_c0_g1	COL24A1	1.70205
TR86029_c0_g2	FAM114A1	1.69786
TR121764_c0_g1	ELK3	1.6851
TR79800_c7_g1	TCF7L1	1.68425
TR127099_c1_g2	MMP19	1.68287
TR86438_c1_g1	IGSF3	1.67551
TR85170_c0_g1	MASP2	1.67095
TR85703_c0_g1	MAP2K2	1.66772
TR129839_c0_g1	CBFB	1.6669
TR124711_c5_g1	DNM1	1.65656
TR76226_c0_g1	PITX1	1.65609
TR129739_c1_g2	COL6A1	1.64313
TR116690_c0_g1	RNF220	1.64212
TR76171_c0_g1	NCAPH	1.64082
TR76464_c5_g3	TRRAP	1.63581
TR125225_c0_g1	SASS6	1.63369
TR122879_c0_g1	LARP6	1.63
TR79220_c1_g1	TPX2	1.62153
TR127026_c1_g7	SPATS2L	1.6192
TR77580_c0_g1	AURKA	1.61683
TR81319_c3_g2	PLK1	1.6107
TR120228_c0_g1	KIFC1	1.60179
TR80170_c0_g1	CACNB2	1.60041
TR122647_c0_g1	TRIM69	1.59767
TR127841_c0_g2	PLCG1	1.59704
TR121844_c0_g1	PIF1	1.59599
TR81505_c2_g1	SRSF6	1.59548
TR116370_c0_g3	UNKNOWN	1.59032
TR81551_c0_g1	UGDH	1.5887
TR118534_c1_g1	PRMT5	1.58856
TR121216_c0_g1	SNX7	1.58797
TR80793_c0_g2	MND1	1.57924
TR81191_c0_g2	CTSS	1.57209
TR124597_c1_g1	EZH2	1.56958
TR79077_c0_g1	FTMT	1.56681
TR125811_c0_g1	NRP2	1.56281
TR125673_c1_g1	MYBL2	1.5612
TR82418_c0_g2	STAT3	1.55968
TR122436_c0_g1	LOC100489735	1.55507
TR128485_c1_g2	CDC42EP3	1.55188
TR127856_c0_g1	KIF4A	1.54809
TR76252_c1_g2	RAB13	1.54679
TR121058_c0_g1	UNKNOWN	1.54164
TR124797_c0_g1	CHEK1	1.53936
TR126336_c0_g1	ARHGAP11A	1.53903
TR120501_c0_g1	TUBB2B	1.5301
TR119992_c0_g1	JUNB	1.51954
TR128605_c0_g2	FBLN2	1.51499
TR126652_c0_g1	BUB1	1.51186
TR127393_c1_g1	STARD5	1.5105
TR126085_c0_g2	DUOX2	1.51044
TR82799_c1_g2	si:ch73-269m14.2	1.50599
TR83597_c1_g1	CHST13	1.50456
TR121538_c0_g1	CDYL	1.50438
TR77171_c0_g1	CCNJ	1.50041
TR123318_c0_g1	WDR18	1.48591
TR118765_c2_g2	MSX1	1.46026
TR80391_c0_g1	P2RY13	1.43399
TR84267_c1_g1	Atp13a4	1.40133
TR82032_c0_g1	FAM89B	1.37747
TR32095_c0_g1	CFL2	1.37548
TR83773_c0_g1	CTHRC1	1.35984
TR118712_c0_g1	KDELR1	1.34492
TR78218_c0_g1	FKBP7	1.33431
TR82286_c1_g1	CIRBP	1.3316
TR120836_c0_g1	OLFM3	1.32152
TR85315_c0_g1	EPHA1	1.3173
TR121791_c0_g1	RENBP	1.29864
TR86199_c0_g1	COL4A5	1.29239
TR124604_c0_g1	PRIM1	1.28564
TR84083_c1_g3	PHGDH	1.26251
TR128433_c1_g1	UNKNOWN	1.23652
TR122707_c0_g2	SMAD7	1.23393
TR82812_c0_g1	LRP3	1.22801
TR128976_c2_g2	CCDC80	1.22614
TR124383_c0_g3	HIST1H2BB	1.22249
TR81049_c0_g1	SERPINH1	1.22195
TR85201_c2_g1	ctsv	1.21611
TR128947_c0_g2	ADAMTS17	1.1934
TR82268_c0_g2	ANKRD50	1.17293
TR81863_c0_g1	MOGS	1.16748
TR84446_c1_g1	UNKNOWN	1.13403
TR122025_c0_g1	UNKNOWN	1.13319
TR124581_c0_g1	TLE1	1.12204
TR118251_c0_g1	POFUT1	1.10256
TR119182_c0_g1	RDH5	1.08136
TR83864_c0_g2	ACP5	1.06993
TR75148_c0_g1	POLR2A	1.04062
TR72510_c0_g1	BCL2L11	1.03452
TR111176_c0_g1	TRIP13	1.01536
TR127309_c9_g1	COL1A1	0.99418
TR76982_c0_g1	EXT1	0.985716
TR84774_c1_g1	tbcc	0.977662
TR74970_c0_g1	UNKNOWN	0.972804
TR117753_c7_g2	TP53	0.962812
TR81335_c0_g2	SLC39A1	0.931119
TR125797_c1_g5	RBX1	0.907409
TR127419_c0_g2	CYP4F2	0.902311
TR128465_c3_g1	LRRC40	0.897156
TR125323_c1_g2	SORD	0.889329
TR126898_c1_g1	UNKNOWN	0.793836
TR122706_c0_g1	TMEM100	0.767633
TR82934_c0_g1	RBBP9	0.764744
TR121625_c0_g1	FAM84A	0.721895
TR84530_c0_g1	FAM167A	0.706022
TR129006_c2_g1	BAMBI	0.696304
TR116985_c0_g1	RAB33B	0.682438
TR115804_c0_g1	GSTT1	0.672907
TR75952_c0_g1	MTHFS	0.671674
TR82696_c2_g1	XRRA1	0.663875
TR74868_c0_g1	UNKNOWN	0.662164
TR123143_c0_g2	KIAA1107	0.653824
TR125070_c0_g1	rce1b	0.61361
TR80731_c1_g2	HSPA2	0.610361
TR117418_c0_g2	TAGLN2	0.605775
TR117549_c0_g1	DIO3	0.584378
TR84517_c2_g1	ARRDC2	0.578578
TR129054_c1_g1	CTGF	0.571971
TR86432_c1_g2	LOC100496172	0.526492
TR83343_c0_g1	ANAPC4	0.498784
TR115795_c0_g1	CIDEA	0.496084
TR82963_c1_g1	WNT11	0.470641
TR118728_c1_g1	IKBKB	0.457526
TR128216_c1_g2	UNKNOWN	0.41863
TR123939_c0_g2	LYZ	0.415164
TR83947_c2_g1	UNKNOWN	0.409465
TR120207_c0_g4	HES4	0.392798
TR81797_c0_g4	LOX	0.376211
TR85072_c2_g3	KRT40	0.224853
TR82340_c1_g1	BMP4	0.218391
TR126902_c1_g6	CAVIN1	0.206016
TR85649_c1_g5	CDC42EP3	0.198323
TR123703_c0_g1	MPEG1	0.193062
TR86155_c0_g1	NUAK2	0.17485
TR82503_c0_g3	RHAG	0.123364
TR124652_c0_g1	HLCS	0.0750627
TR85488_c0_g1	RAB27A	0.049098
TR129365_c1_g1	SNX21	0.0391693
TR85578_c0_g1	VAMP2	0.0305925
TR86048_c0_g1	CTDSP1	-0.0298182
TR83759_c0_g2	si:ch211-57f7.7	-0.0565213
TR84352_c0_g4	ADH7	-0.0684106
TR76614_c0_g6	ABRACL	-0.0788841
TR84976_c0_g3	UNKNOWN	-0.0791367
TR77619_c0_g1	UNKNOWN	-0.0906353
TR77336_c0_g1	DYNLRB2	-0.153583
TR75705_c0_g1	SRP72	-0.154283
TR127891_c0_g1	LATS2	-0.16142
TR127506_c0_g3	WDR81	-0.166937
TR126308_c1_g2	MRAS	-0.190396
TR80180_c1_g1	YPEL3	-0.253209
TR114121_c0_g1	TSPAN1	-0.294283
TR78347_c0_g2	LARP1	-0.296342
TR129141_c0_g2	CRISPLD1	-0.314944
TR83890_c0_g1	ITGA6	-0.322462
TR129256_c3_g1	UNKNOWN	-0.351385
TR86663_c0_g1	PKD2L1	-0.400378
TR127361_c1_g3	F13A1	-0.424888
TR80094_c0_g1	NFIL3	-0.433435
TR72282_c0_g1	fzd1	-0.441812
TR128036_c0_g1	NFKBIZ	-0.486492
TR115547_c0_g1	adm	-0.495371
TR126076_c0_g2	MVB12A	-0.509063
TR129056_c3_g1	RALGDS	-0.516257
TR86432_c2_g1	PFKFB1	-0.517876
TR128042_c0_g1	COL4A5	-0.526433
TR121349_c1_g2	UNKNOWN	-0.538641
TR127066_c1_g1	SLC38A5	-0.544585
TR125646_c1_g1	DDIT4	-0.5653
TR126405_c1_g2	OGN	-0.597948
TR129858_c0_g1	FHL2	-0.618662
TR128930_c0_g4	UNKNOWN	-0.632994
TR129425_c0_g1	ELF5	-0.637544
TR83253_c1_g1	KRT14	-0.639673
TR124739_c1_g3	DLC1	-0.666025
TR123972_c1_g1	TOB1	-0.671986
TR127052_c0_g1	SGMS2	-0.67356
TR122678_c0_g1	EMX2	-0.677095
TR125377_c1_g1	ALAS2	-0.681578
TR126851_c0_g4	GIPC1	-0.698614
TR85092_c0_g1	CD109	-0.712853
TR127392_c0_g1	BOK	-0.730957
TR86773_c2_g1	FUOM	-0.741948
TR77427_c1_g1	TBC1D19	-0.794294
TR123595_c3_g1	PER1	-0.805901
TR119094_c0_g1	FCN2	-0.810742
TR122849_c0_g1	SERINC1	-0.813778
TR129524_c0_g1	SEMA3F	-0.816673
TR123136_c0_g2	MTUS1	-0.817678
TR118544_c0_g1	TFCP2	-0.856915
TR86122_c0_g1	FLNB	-0.863291
TR128389_c1_g2	TTC36	-0.866326
TR129269_c0_g1	CLIC5	-0.885365
TR128184_c0_g1	NFKB1	-0.894019
TR81297_c0_g1	FOXK2	-0.916058
TR120576_c0_g1	KRT5	-0.940777
TR79562_c2_g1	PTBP3	-0.963191
TR127185_c0_g1	FAM129A	-0.979742
TR128258_c0_g1	PDK2	-0.981952
TR85321_c0_g1	LGR4	-0.984911
TR118853_c0_g7	TXNDC9	-1.011
TR123428_c3_g1	ARL5B	-1.02079
TR75593_c0_g1	UNKNOWN	-1.03109
TR127060_c0_g1	STXBP6	-1.08969
TR76247_c1_g1	CYBRD1	-1.11709
TR125798_c1_g4	LOC102352696	-1.124
TR129598_c0_g1	MTMR10	-1.12431
TR128397_c3_g1	TIMP3	-1.12574
TR79983_c2_g1	PCMT1	-1.1281
TR122942_c1_g1	LOC102348346	-1.13501
TR129870_c1_g1	UBP1	-1.14396
TR126641_c0_g1	MYO1G	-1.16524
TR129024_c1_g1	NOX3	-1.19532
TR128474_c0_g1	LMCD1	-1.2284
TR127204_c1_g2	GCHFR	-1.26072
TR119879_c0_g3	IPMK	-1.2664
TR85003_c0_g1	MST1	-1.27099
TR124136_c0_g1	SORBS2	-1.28199
TR126312_c0_g1	UNKNOWN	-1.32158
TR72921_c0_g1	ZNF618	-1.33099
TR129158_c0_g1	AP1M1	-1.33642
TR129132_c2_g1	TMEM269	-1.34499
TR83571_c0_g1	PIP5K1B	-1.35288
TR83164_c1_g2	FGL2	-1.35672
TR125957_c0_g1	COCH	-1.35776
TR129674_c0_g2	STK17A	-1.35826
TR84579_c0_g1	zgc:153952	-1.35872
TR125205_c0_g1	PROS1	-1.36817
TR82490_c2_g1	MYLK	-1.39425
TR114304_c0_g2	Scnn1a	-1.43028
TR126692_c0_g2	FRRS1	-1.48016
TR127903_c0_g1	MKNK2	-1.48356
TR123519_c0_g1	CORO1C	-1.48971
TR129008_c0_g1	ITIH5	-1.49734
TR84223_c2_g1	AMOTL2	-1.50122
TR82433_c1_g1	OTUB2	-1.50412
TR119746_c0_g1	RAC2	-1.50599
TR128053_c1_g1	LOC102352162	-1.50674
TR85110_c0_g3	CWH43	-1.51514
TR84742_c1_g1	DHX58	-1.51593
TR124332_c0_g1	TGM6	-1.52073
TR125290_c2_g1	SNTB1	-1.52161
TR82016_c0_g4	UNKNOWN	-1.52837
TR128062_c2_g2	GRB7	-1.52906
TR85417_c0_g1	ARL6IP5	-1.53078
TR76614_c0_g2	ABRACL	-1.53911
TR129675_c0_g1	LCP1	-1.54907
TR86774_c2_g1	TRPV2	-1.54998
TR86430_c0_g2	SFMBT2	-1.55129
TR83598_c0_g3	Nnmt	-1.57761
TR121742_c0_g1	SLITRK6	-1.57929
TR128080_c1_g1	CASTOR2	-1.58544
TR84929_c0_g1	SLC4A11	-1.58994
TR129708_c0_g1	FHOD3	-1.59592
TR84452_c0_g1	FRY	-1.59598
TR75787_c0_g2	NT5C3A	-1.60264
TR85737_c0_g1	ATP2A3	-1.60836
TR77854_c7_g1	RIOK3	-1.61198
TR82556_c0_g1	UGP2	-1.61614
TR124948_c0_g1	UNKNOWN	-1.62076
TR129253_c0_g1	UNKNOWN	-1.62421
TR129487_c0_g1	UNKNOWN	-1.63518
TR81673_c0_g1	SLC5A1	-1.63784
TR85531_c1_g2	ZNF385A	-1.64235
TR82453_c0_g2	PCGF5	-1.65578
TR86283_c1_g2	ATP6V0D1	-1.66274
TR119293_c0_g1	krtt1c19e	-1.66347
TR126516_c0_g1	ATP2A2	-1.66411
TR124485_c0_g1	RBM24	-1.66621
TR85277_c0_g1	TPRN	-1.67041
TR79852_c0_g1	HS3ST1	-1.67767
TR81876_c0_g1	CRIM1	-1.6812
TR128280_c1_g2	UNKNOWN	-1.69524
TR129209_c0_g2	PLEKHA6	-1.70558
TR127766_c0_g1	FAM160A1	-1.71703
TR123004_c0_g1	C1S	-1.71804
TR80387_c2_g1	CBS	-1.73017
TR124030_c0_g1	GAA	-1.7373
TR80424_c0_g1	AQP2	-1.73947
TR74018_c0_g1	UNKNOWN	-1.75836
TR86117_c3_g3	AQP9	-1.75851
TR117715_c0_g2	ACOT13	-1.75972
TR82013_c2_g1	BNIP3L	-1.75985
TR126930_c1_g3	BIN1	-1.7737
TR81346_c1_g2	S100P	-1.7988
TR79523_c0_g1	PRDX6	-1.79952
TR81824_c3_g1	HBA2	-1.80753
TR125323_c1_g1	SORD	-1.81821
TR121982_c2_g1	MSRB3	-1.81924
TR84164_c2_g5	ABO	-1.82029
TR80071_c6_g2	LHPP	-1.82072
TR124608_c0_g1	UNKNOWN	-1.82149
TR128533_c0_g2	MOGAT1	-1.82366
TR125934_c0_g4	PIK3R1	-1.82447
TR129605_c0_g1	HNMT	-1.82819
TR121135_c1_g1	PEBP1	-1.83245
TR81578_c0_g1	DNASE1L3	-1.83845
TR83777_c1_g2	TPPP2	-1.87109
TR78500_c1_g3	PLA2G4E	-1.87227
TR128670_c0_g1	UGT8	-1.88396
TR129591_c1_g1	UNKNOWN	-1.91319
TR129846_c2_g1	ALDH1L1	-1.91574
TR85073_c0_g1	MAP3K20	-1.92131
TR129523_c2_g1	GPC1	-1.93456
TR83473_c2_g1	ITSN2	-1.96502
TR126720_c0_g7	MTHFD1L	-1.97579
TR81399_c0_g2	PDLIM7	-1.98795
TR126493_c0_g1	SNTB1	-1.99266
TR83977_c0_g1	MIP	-1.99397
TR118068_c0_g1	F10	-1.99497
TR126326_c1_g1	PAQR5	-1.99521
TR128416_c6_g1	AKR1C3	-1.99912
TR79774_c0_g1	IDH2	-2.00439
TR85646_c0_g1	FMO5	-2.00538
TR84398_c0_g1	FAM105A	-2.00551
TR86506_c0_g1	DST	-2.02932
TR79260_c0_g1	DPT	-2.04873
TR82345_c5_g1	EEF1A1	-2.05224
TR85625_c1_g1	UNKNOWN	-2.06292
TR119959_c2_g1	AKR1C3	-2.0727
TR118563_c0_g1	PMP22	-2.08564
TR127386_c0_g3	MARCH1	-2.08717
TR79854_c2_g4	RGCC	-2.08814
TR115047_c0_g1	CKMT1B	-2.0884
TR126445_c0_g1	CYP1B1	-2.08983
TR128008_c0_g1	WNT4	-2.11102
TR80639_c1_g2	FAAH	-2.12103
TR83851_c3_g1	PARVG	-2.12892
TR129546_c1_g2	ETNPPL	-2.12956
TR83008_c0_g1	TSC22D1	-2.13759
TR86783_c2_g1	IFIT3	-2.14392
TR118232_c0_g1	NIPSNAP3A	-2.14652
TR124637_c1_g1	KCNJ16	-2.15421
TR78840_c0_g1	CCNG1	-2.15459
TR122756_c1_g1	LOC100486127	-2.15854
TR121556_c1_g1	UNKNOWN	-2.16188
TR114992_c0_g1	CAPSL	-2.1688
TR119022_c0_g1	GPD1L	-2.18955
TR78850_c0_g3	CPA2	-2.19429
TR119326_c0_g1	TMEM37	-2.20111
TR129862_c1_g2	Calcoco1	-2.23495
TR82316_c0_g1	LOC102354416	-2.23578
TR85081_c1_g5	PPP1R12B	-2.28117
TR83482_c0_g2	FHL1	-2.28313
TR121212_c1_g3	COQ8A	-2.29612
TR128569_c0_g2	FBXO32	-2.30854
TR80698_c0_g1	TPI1	-2.32314
TR123621_c0_g2	PRODH	-2.33276
TR120135_c0_g2	ACTA2	-2.33622
TR119788_c2_g2	UNKNOWN	-2.35343
TR123914_c0_g1	AGMAT	-2.37662
TR77772_c0_g1	EN1	-2.38537
TR84409_c0_g1	EHBP1L1	-2.4093
TR127907_c1_g1	CYP2A7	-2.42863
TR84999_c0_g1	FOXQ1	-2.43118
TR81932_c0_g3	ATP6V1C1	-2.43529
TR127457_c0_g1	CRYBG2	-2.43672
TR80301_c0_g2	RRAGD	-2.43815
TR128987_c1_g1	RELN	-2.44167
TR120147_c2_g1	LYG2	-2.44948
TR121694_c3_g1	CHCHD10	-2.45046
TR125327_c1_g2	C20orf27	-2.45152
TR127709_c0_g3	GYS2	-2.45736
TR79234_c1_g1	UPK1B	-2.46441
TR86288_c0_g1	MME	-2.50594
TR83461_c4_g1	FAM89A	-2.54412
TR123387_c1_g3	PRKAG3	-2.54618
TR82315_c1_g5	METTL7B	-2.60524
TR78654_c0_g1	MCRIP2	-2.61578
TR121891_c1_g1	UNKNOWN	-2.62837
TR126542_c0_g1	HPGD	-2.63908
TR82016_c0_g2	Aldh2	-2.64493
TR124428_c1_g3	PGM5	-2.64583
TR81569_c0_g1	SPTSSB	-2.64833
TR79366_c1_g1	CES1	-2.67436
TR83154_c0_g1	UNKNOWN	-2.68291
TR123304_c3_g6	PADI1	-2.68442
TR77825_c0_g1	MATN2	-2.69192
TR86625_c3_g2	KRT1	-2.70668
TR129014_c0_g1	RETREG1	-2.71619
TR78941_c0_g1	OSER1	-2.74596
TR123864_c2_g1	ADH4	-2.7569
TR85084_c1_g7	UNKNOWN	-2.769
TR125892_c1_g1	NR1D1	-2.80935
TR75209_c1_g2	AKR1C3	-2.81603
TR127332_c1_g2	TP53INP2	-2.85809
TR74977_c0_g1	UNKNOWN	-2.86212
TR125707_c0_g1	CA7	-2.88902
TR119542_c0_g1	AOX1	-2.89667
TR124855_c0_g1	PYGB	-2.91583
TR122684_c0_g2	UNKNOWN	-2.93191
TR67643_c0_g1	mtfp1	-2.93532
TR120170_c0_g1	RBP4	-2.99739
TR128709_c0_g1	SPSB2	-3.01059
TR126613_c3_g4	SELENBP1	-3.03011
TR129027_c1_g1	AOX1	-3.05725
TR121113_c1_g1	KRT14	-3.06077
TR84591_c1_g1	TM6SF2	-3.06498
TR116898_c1_g1	POU3F1	-3.10774
TR75192_c0_g1	ATP6V1G3	-3.11512
TR83733_c0_g4	GJB6	-3.1288
TR126613_c2_g1	UNKNOWN	-3.13142
TR119724_c0_g1	mgp	-3.13395
TR82758_c0_g1	ATP6V1B1	-3.13504
TR129837_c0_g1	LRP2	-3.17499
TR82564_c0_g2	ATG9A	-3.18316
TR77218_c0_g1	GNG13	-3.26301
TR83979_c3_g2	Actg2	-3.26455
TR86279_c0_g1	EFEMP2	-3.33127
TR120215_c1_g1	UNKNOWN	-3.39463
TR121489_c0_g1	KRT5	-3.47161
TR82890_c1_g1	PTGR1	-3.53132
TR126034_c0_g1	KLF15	-3.53397
TR126937_c0_g2	ABCG1	-3.55114
TR80949_c0_g1	TPM1	-3.63049
TR126778_c0_g1	AMPD3	-3.63541
TR121246_c2_g3	UNKNOWN	-3.69216
TR124750_c2_g1	KRT24	-3.7537
TR80563_c0_g2	ALDOA	-3.8073
TR76777_c0_g1	MFAP5	-3.88733
TR80822_c2_g2	zgc:86725	-3.95522
TR83372_c0_g1	SLC25A31	-4.11457
TR124356_c2_g1	KRT24	-4.15448
TR125873_c0_g2	PGAM1	-4.38725
TR80658_c0_g1	UNKNOWN	-4.3924
TR84434_c0_g2	LDHA	-4.5476
TR86515_c1_g1	FAM213A	-4.60006
TR118810_c0_g2	POLR2L	-5.07672
TR80822_c3_g3	ACTA2	-6.6582
TR129005_c0_g1	PVALB	-7.36814

## Sheet: 70dpa Fold-enrichment
ID	GENE NAME	FC 70dpa/control
TR123454_c3_g2	MFAP2	4.70149
TR122922_c3_g1	BHLHA9	4.66269
TR124193_c0_g2	LOC101734664	4.5505
TR86546_c1_g2	ACOD1	4.47106
TR86546_c1_g5	ACOD1	4.44576
TR79711_c0_g1	SALL4	4.3095
TR129283_c2_g2	UNKNOWN	4.16881
TR81023_c1_g1	MEX3C	4.01524
TR83879_c0_g3	ST8SIA2	3.96235
TR129355_c0_g1	WDR86	3.92758
TR129045_c1_g6	TNC	3.84221
TR120593_c0_g1	SNAI2	3.60539
TR124530_c0_g3	HIST1H2AE	3.56583
TR86602_c3_g1	LOC102354411	3.5428
TR83646_c0_g1	CLEC11A	3.51612
TR85323_c1_g1	ALPL	3.27058
TR82602_c1_g3	SOX12	3.13639
TR83584_c3_g2	SDSL	3.10128
TR125685_c0_g1	ALPI	3.10005
TR81307_c0_g2	UNKNOWN	3.05888
TR83953_c2_g1	LEP	3.04373
TR129436_c2_g4	COL6A3	3.04081
TR118765_c2_g2	MSX1	3.01926
TR83901_c0_g2	UNKNOWN	3.01001
TR82203_c0_g1	GPX7	2.98404
TR126992_c1_g1	PRRX1	2.89983
TR127269_c0_g1	DBN1	2.89097
TR125319_c1_g1	PPP1R3E	2.78207
TR120778_c0_g1	WNT5A	2.70035
TR129037_c1_g2	VCAN	2.65152
TR85979_c0_g1	KIF26B	2.63674
TR123805_c0_g1	GLDC	2.62522
TR75373_c1_g1	SCRG1	2.55594
TR124530_c0_g8	HIST1H2AE	2.48186
TR85226_c0_g1	PRICKLE1	2.4789
TR124274_c2_g1	TUBB	2.46545
TR120247_c0_g1	MDK	2.44157
TR129231_c1_g1	UNKNOWN	2.41433
TR83253_c1_g1	KRT14	2.40749
TR86062_c0_g1	FBN1	2.36509
TR86393_c0_g1	COL24A1	2.35308
TR126036_c0_g2	SLC27A3	2.34091
TR129482_c2_g5	SULT1C4	2.31379
TR85886_c0_g1	RBP7	2.31346
TR118320_c0_g1	LOC102351518	2.30794
TR120077_c1_g1	DACT2	2.29199
TR85157_c0_g1	LRRC15	2.28916
TR122864_c2_g1	HIST2H3D	2.28165
TR84750_c0_g1	ARHGAP22	2.27944
TR84530_c0_g1	FAM167A	2.25388
TR122269_c0_g1	P3H1	2.24911
TR127026_c1_g7	SPATS2L	2.24726
TR85958_c1_g1	NCAM1	2.21631
TR116690_c0_g1	RNF220	2.20575
TR122767_c1_g1	B3GNT4	2.20339
TR121625_c0_g1	FAM84A	2.19633
TR128390_c0_g1	PXDN	2.18775
TR81758_c0_g1	Pak1	2.17477
TR86791_c2_g2	COL6A2	2.17048
TR124277_c0_g1	MMP11	2.16785
TR129166_c1_g1	emilin1	2.1646
TR121844_c0_g1	PIF1	2.14022
TR81629_c1_g1	ZFP36L2	2.12825
TR82963_c1_g1	WNT11	2.1197
TR125696_c0_g2	CDH11	2.07893
TR121429_c0_g1	CHSY1	2.07804
TR86047_c2_g1	HES1	2.07658
TR128550_c1_g2	COL11A1	2.06305
TR86656_c1_g1	MXRA5	2.06091
TR78568_c1_g1	LYPD1	2.05815
TR119145_c0_g1	dydc1	2.05815
TR126949_c1_g1	TGFBI	2.03069
TR84054_c0_g1	GLI3	2.02192
TR79556_c0_g2	SMARCA4	2.00922
TR124711_c5_g1	DNM1	1.99339
TR127729_c0_g2	IYD	1.96121
TR119847_c2_g2	NEK3	1.95478
TR120836_c0_g1	OLFM3	1.95232
TR86432_c1_g2	LOC100496172	1.9357
TR121216_c0_g1	SNX7	1.93374
TR129739_c1_g2	COL6A1	1.9318
TR121640_c0_g1	LEF1	1.9315
TR128947_c0_g2	ADAMTS17	1.91746
TR76575_c1_g1	apoe	1.8911
TR85325_c0_g5	CH25H	1.8811
TR86238_c1_g4	LMX1A	1.87664
TR82340_c1_g1	BMP4	1.87575
TR125112_c2_g2	COL1A1	1.87088
TR124096_c1_g2	Col3a1	1.85496
TR127825_c1_g1	ADAMTS4	1.84966
TR126153_c0_g1	FGD1	1.84758
TR128548_c0_g1	FOSL1	1.83801
TR119182_c0_g1	RDH5	1.81648
TR122841_c1_g1	areg	1.81618
TR81049_c0_g1	SERPINH1	1.81313
TR124383_c0_g3	HIST1H2BB	1.78736
TR116148_c0_g1	SLC5A12	1.78063
TR84587_c0_g3	THBS4	1.77518
TR126367_c0_g6	SLC16A9	1.77319
TR124068_c0_g1	PARPBP	1.77249
TR86199_c0_g1	COL4A5	1.76524
TR128528_c0_g1	ROBO1	1.75185
TR125401_c0_g1	UNKNOWN	1.74938
TR121764_c0_g1	ELK3	1.73267
TR121857_c1_g1	TCF12	1.73023
TR124021_c0_g1	ANXA6	1.71657
TR128546_c0_g1	AP3B2	1.71198
TR79152_c0_g1	CLDN9	1.70605
TR80412_c1_g1	AGR3	1.70055
TR124712_c0_g1	LOC102346348	1.69865
TR129006_c2_g1	BAMBI	1.69538
TR84068_c0_g2	NUDT22	1.69253
TR81797_c0_g4	LOX	1.68571
TR111176_c0_g1	TRIP13	1.68099
TR86783_c2_g1	IFIT3	1.67362
TR23586_c0_g2	FAM98B	1.66645
TR127099_c1_g2	MMP19	1.66173
TR122707_c0_g2	SMAD7	1.66153
TR125748_c0_g1	TKTL2	1.66113
TR81863_c0_g1	MOGS	1.66016
TR81758_c1_g1	PAK1	1.65832
TR128010_c0_g1	RAI14	1.65657
TR126970_c0_g4	THBS4	1.65347
TR85749_c2_g1	OMD	1.64831
TR127592_c0_g1	fam169aa	1.64613
TR121538_c0_g1	CDYL	1.6455
TR84933_c4_g2	CHPF	1.64168
TR176639_c0_g1	COX6B1	1.64
TR76520_c0_g1	SH3PXD2B	1.63758
TR122968_c1_g3	LRRC49	1.63341
TR122436_c0_g2	MMP27	1.63215
TR118895_c0_g1	ASS1	1.6173
TR118712_c0_g1	KDELR1	1.61568
TR77474_c0_g1	RCC2	1.61251
TR79800_c7_g1	TCF7L1	1.60894
TR82839_c0_g1	NDST1	1.60838
TR83290_c0_g1	C16orf45	1.60586
TR78218_c0_g1	FKBP7	1.60558
TR129642_c3_g1	DPYSL3	1.59744
TR77994_c0_g1	RDH16	1.59579
TR83788_c0_g1	ROR1	1.59131
TR78813_c1_g1	NIF3L1	1.58396
TR80131_c0_g1	LOC102357090	1.58306
TR113841_c0_g2	HES1	1.58305
TR83773_c0_g1	CTHRC1	1.58148
TR81707_c0_g1	UNKNOWN	1.57846
TR122533_c0_g1	ZNF423	1.57432
TR76464_c5_g3	TRRAP	1.57386
TR86438_c1_g1	IGSF3	1.56718
TR82316_c0_g1	LOC102354416	1.56288
TR125811_c0_g1	NRP2	1.56282
TR123318_c0_g1	WDR18	1.56217
TR83669_c0_g1	TGIF1	1.55001
TR84970_c2_g3	CIRBP	1.54783
TR127067_c0_g1	FSCN1	1.53672
TR82286_c1_g1	CIRBP	1.52578
TR120501_c0_g1	TUBB2B	1.52341
TR122025_c0_g1	UNKNOWN	1.52119
TR84083_c1_g3	PHGDH	1.5153
TR74296_c0_g1	SPON2	1.51483
TR128976_c2_g2	CCDC80	1.51117
TR82418_c0_g2	STAT3	1.50669
TR124560_c0_g2	ETS1	1.50491
TR125797_c1_g5	RBX1	1.50274
TR81319_c3_g2	PLK1	1.48977
TR83017_c0_g2	SOCS3	1.48497
TR74970_c0_g1	UNKNOWN	1.48415
TR77171_c0_g1	CCNJ	1.47818
TR85792_c0_g1	CPXM2	1.47363
TR82032_c0_g1	FAM89B	1.47194
TR85942_c0_g2	SNX18	1.47091
TR85170_c0_g1	MASP2	1.46681
TR127393_c1_g1	STARD5	1.42925
TR124797_c0_g1	CHEK1	1.42803
TR122647_c0_g1	TRIM69	1.4251
TR77062_c1_g2	basp1	1.41891
TR119558_c2_g1	ODC1	1.40345
TR80391_c0_g1	P2RY13	1.38931
TR76171_c0_g1	NCAPH	1.38635
TR119473_c1_g1	UNKNOWN	1.38477
TR84450_c0_g1	VMP1	1.36388
TR84954_c0_g1	LPAR1	1.35761
TR83982_c2_g1	NASP	1.35595
TR126766_c0_g1	HAS2	1.35198
TR129699_c2_g1	FN1	1.34783
TR84446_c1_g1	UNKNOWN	1.33608
TR124604_c0_g1	PRIM1	1.33178
TR124597_c1_g1	EZH2	1.33052
TR125673_c1_g1	MYBL2	1.31375
TR118251_c0_g1	POFUT1	1.2967
TR129246_c1_g4	ABCG4	1.28286
TR77182_c0_g2	PLAC8	1.28006
TR125323_c1_g2	SORD	1.27917
TR32095_c0_g1	CFL2	1.27763
TR121791_c0_g1	RENBP	1.27088
TR73282_c0_g1	STMN3	1.26753
TR77580_c0_g1	AURKA	1.25071
TR82268_c0_g2	ANKRD50	1.24156
TR124697_c2_g1	PTGS1	1.23284
TR121421_c0_g1	SLC26A7	1.20932
TR82338_c0_g1	ETV4	1.19212
TR125070_c0_g1	rce1b	1.17594
TR76252_c1_g2	RAB13	1.17589
TR120027_c0_g2	UNKNOWN	1.17518
TR126898_c1_g1	UNKNOWN	1.17415
TR85315_c0_g1	EPHA1	1.16887
TR121058_c0_g1	UNKNOWN	1.15744
TR120228_c0_g1	KIFC1	1.15709
TR85703_c0_g1	MAP2K2	1.15679
TR82799_c1_g2	si:ch73-269m14.2	1.1496
TR128069_c0_g1	SFRP2	1.14861
TR126922_c2_g2	PRRX1	1.14366
TR81335_c0_g2	SLC39A1	1.12779
TR120207_c0_g4	HES4	1.1268
TR127841_c0_g2	PLCG1	1.12299
TR128332_c0_g1	COL12A1	1.1226
TR118534_c1_g1	PRMT5	1.11724
TR127856_c0_g1	KIF4A	1.11124
TR116985_c0_g1	RAB33B	1.10652
TR81505_c2_g1	SRSF6	1.10276
TR125957_c0_g1	COCH	1.10102
TR86003_c0_g1	EPHA4	1.09977
TR83295_c0_g2	HOXA1	1.08738
TR124581_c0_g1	TLE1	1.07333
TR80170_c0_g1	CACNB2	1.05267
TR128433_c1_g1	UNKNOWN	1.0351
TR77336_c0_g1	DYNLRB2	1.02319
TR126336_c0_g1	ARHGAP11A	1.01465
TR76982_c0_g1	EXT1	1.00846
TR126652_c0_g1	BUB1	0.999912
TR79077_c0_g1	FTMT	0.995951
TR79220_c1_g1	TPX2	0.990038
TR80731_c1_g2	HSPA2	0.983218
TR84774_c1_g1	tbcc	0.980823
TR117753_c7_g2	TP53	0.978603
TR123491_c1_g1	JARID2	0.955588
TR127309_c9_g1	COL1A1	0.908454
TR125225_c0_g1	SASS6	0.903628
TR84074_c0_g2	POSTN	0.902221
TR75148_c0_g1	POLR2A	0.899046
TR81551_c0_g1	UGDH	0.894865
TR82934_c0_g1	RBBP9	0.892687
TR80793_c0_g2	MND1	0.850352
TR81625_c1_g1	SHB	0.845033
TR118480_c0_g1	NFIL3	0.838746
TR118728_c1_g1	IKBKB	0.830009
TR85201_c2_g1	ctsv	0.817325
TR121081_c0_g2	SLC45A3	0.794167
TR77619_c0_g1	UNKNOWN	0.756526
TR128101_c0_g1	Slc7a1	0.743302
TR76614_c0_g6	ABRACL	0.742205
TR119992_c0_g1	JUNB	0.730798
TR86807_c41_g3	FBLIM1	0.699559
TR122678_c0_g1	EMX2	0.68239
TR129249_c1_g4	SLC5A12	0.675575
TR128707_c0_g1	TRIM71	0.67497
TR127677_c0_g2	SFRP2	0.673754
TR75952_c0_g1	MTHFS	0.670542
TR81191_c0_g2	CTSS	0.668682
TR111604_c0_g1	FOS	0.660701
TR122879_c0_g1	LARP6	0.652834
TR82812_c0_g1	LRP3	0.649771
TR82503_c0_g3	RHAG	0.646254
TR116370_c0_g3	UNKNOWN	0.621263
TR121932_c0_g1	CLU	0.586291
TR83052_c1_g1	GALNT14	0.573755
TR115795_c0_g1	CIDEA	0.566828
TR117418_c0_g2	TAGLN2	0.540264
TR126689_c0_g1	MMP13	0.535992
TR83597_c1_g1	CHST13	0.535719
TR76498_c0_g2	DNAAF4	0.528387
TR84742_c1_g1	DHX58	0.515809
TR83343_c0_g1	ANAPC4	0.501511
TR123143_c0_g2	KIAA1107	0.493838
TR128964_c1_g1	FAM131B	0.487714
TR128465_c3_g1	LRRC40	0.4762
TR122436_c0_g1	LOC100489735	0.451208
TR123703_c0_g1	MPEG1	0.440854
TR125689_c0_g1	TNFAIP3	0.428428
TR82696_c2_g1	XRRA1	0.423244
TR74868_c0_g1	UNKNOWN	0.415718
TR129839_c0_g1	CBFB	0.370217
TR83154_c0_g1	UNKNOWN	0.366268
TR127419_c0_g2	CYP4F2	0.352971
TR77555_c1_g1	SOCS1	0.335352
TR86773_c2_g1	FUOM	0.303854
TR123939_c0_g2	LYZ	0.30181
TR80180_c1_g1	YPEL3	0.28638
TR122221_c0_g1	UNKNOWN	0.27437
TR126085_c0_g2	DUOX2	0.272858
TR86029_c0_g2	FAM114A1	0.27035
TR82644_c0_g1	LOC102359544	0.270182
TR125524_c2_g1	MMP1	0.234245
TR117549_c0_g1	DIO3	0.15642
TR129524_c0_g1	SEMA3F	0.141438
TR83864_c0_g2	ACP5	0.0976652
TR75705_c0_g1	SRP72	-0.0082613
TR128042_c0_g1	COL4A5	-0.0176778
TR129591_c1_g1	UNKNOWN	-0.0310061
TR84923_c0_g2	mmp13a	-0.0600729
TR80424_c0_g1	AQP2	-0.0739484
TR127392_c0_g1	BOK	-0.101289
TR84164_c2_g5	ABO	-0.120155
TR121736_c0_g4	HMOX2	-0.147245
TR85092_c0_g1	CD109	-0.165026
TR77772_c0_g1	EN1	-0.172675
TR86155_c0_g1	NUAK2	-0.18853
TR129180_c0_g4	KLHL42	-0.20043
TR128605_c0_g2	FBLN2	-0.209997
TR129008_c0_g1	ITIH5	-0.219287
TR128485_c1_g2	CDC42EP3	-0.223488
TR86663_c0_g1	PKD2L1	-0.23805
TR127185_c0_g1	FAM129A	-0.256676
TR127361_c1_g3	F13A1	-0.267949
TR129054_c1_g1	CTGF	-0.290657
TR124652_c0_g1	HLCS	-0.295888
TR85072_c2_g3	KRT40	-0.299069
TR84223_c2_g1	AMOTL2	-0.302905
TR126902_c1_g6	CAVIN1	-0.321367
TR124136_c0_g1	SORBS2	-0.327186
TR128616_c1_g1	MPEG1	-0.334291
TR72282_c0_g1	fzd1	-0.336378
TR72510_c0_g1	BCL2L11	-0.356166
TR123304_c3_g6	PADI1	-0.362945
TR83947_c2_g1	UNKNOWN	-0.378282
TR128216_c1_g2	UNKNOWN	-0.40679
TR129365_c1_g1	SNX21	-0.413725
TR83759_c0_g2	si:ch211-57f7.7	-0.422688
TR86625_c3_g2	KRT1	-0.428332
TR76247_c1_g1	CYBRD1	-0.429826
TR126405_c1_g2	OGN	-0.442882
TR86048_c0_g1	CTDSP1	-0.44973
TR83616_c0_g1	GPR84	-0.461065
TR78500_c1_g3	PLA2G4E	-0.467826
TR85321_c0_g1	LGR4	-0.479369
TR85578_c0_g1	VAMP2	-0.480233
TR129273_c0_g1	ACOD1	-0.50615
TR129858_c0_g1	FHL2	-0.537962
TR84352_c0_g4	ADH7	-0.554189
TR76226_c0_g1	PITX1	-0.558675
TR122706_c0_g1	TMEM100	-0.560617
TR125892_c1_g1	NR1D1	-0.578436
TR79260_c0_g1	DPT	-0.601892
TR129701_c3_g10	LOC102348388	-0.61812
TR122684_c0_g2	UNKNOWN	-0.670281
TR77825_c0_g1	MATN2	-0.675839
TR83977_c0_g1	MIP	-0.691592
TR121891_c1_g1	UNKNOWN	-0.712542
TR115804_c0_g1	GSTT1	-0.717472
TR127891_c0_g1	LATS2	-0.72531
TR129056_c3_g1	RALGDS	-0.745814
TR83948_c3_g1	MMP2	-0.749806
TR129487_c0_g1	UNKNOWN	-0.761213
TR85488_c0_g1	RAB27A	-0.768731
TR129256_c3_g1	UNKNOWN	-0.77168
TR85417_c0_g1	ARL6IP5	-0.785902
TR128053_c1_g1	LOC102352162	-0.797129
TR127766_c0_g1	FAM160A1	-0.806269
TR127457_c0_g1	CRYBG2	-0.809642
TR125205_c0_g1	PROS1	-0.816303
TR126312_c0_g1	UNKNOWN	-0.824523
TR128062_c2_g2	GRB7	-0.834312
TR128533_c0_g2	MOGAT1	-0.836961
TR84999_c0_g1	FOXQ1	-0.837998
TR128389_c1_g2	TTC36	-0.843286
TR128416_c6_g1	AKR1C3	-0.843904
TR77218_c0_g1	GNG13	-0.947573
TR128670_c0_g1	UGT8	-0.953678
TR121246_c2_g3	UNKNOWN	-0.995863
TR129209_c0_g2	PLEKHA6	-1.0126
TR84579_c0_g1	zgc:153952	-1.04007
TR129674_c0_g2	STK17A	-1.04744
TR126076_c0_g2	MVB12A	-1.08425
TR78654_c0_g1	MCRIP2	-1.08821
TR114304_c0_g2	Scnn1a	-1.0933
TR119293_c0_g1	krtt1c19e	-1.11577
TR80387_c2_g1	CBS	-1.13014
TR124067_c0_g1	LOC102358972	-1.14025
TR124739_c1_g3	DLC1	-1.14589
TR85003_c0_g1	MST1	-1.15219
TR127506_c0_g3	WDR81	-1.15521
TR124485_c0_g1	RBM24	-1.18645
TR72921_c0_g1	ZNF618	-1.1903
TR85531_c1_g2	ZNF385A	-1.19396
TR129523_c2_g1	GPC1	-1.20087
TR128474_c0_g1	LMCD1	-1.20513
TR85277_c0_g1	TPRN	-1.20966
TR84398_c0_g1	FAM105A	-1.24309
TR123428_c3_g1	ARL5B	-1.24714
TR118563_c0_g1	PMP22	-1.25071
TR86774_c2_g1	TRPV2	-1.26022
TR127066_c1_g1	SLC38A5	-1.27506
TR85625_c1_g1	UNKNOWN	-1.27794
TR84929_c0_g1	SLC4A11	-1.2781
TR124948_c0_g1	UNKNOWN	-1.29768
TR81673_c0_g1	SLC5A1	-1.29865
TR121694_c3_g1	CHCHD10	-1.30215
TR122849_c0_g1	SERINC1	-1.30393
TR125290_c2_g1	SNTB1	-1.30867
TR123972_c1_g1	TOB1	-1.31591
TR86117_c3_g3	AQP9	-1.32555
TR81346_c1_g2	S100P	-1.33761
TR121742_c0_g1	SLITRK6	-1.34286
TR129870_c1_g1	UBP1	-1.34807
TR83461_c4_g1	FAM89A	-1.35539
TR129132_c2_g1	TMEM269	-1.36139
TR84452_c0_g1	FRY	-1.36547
TR126445_c0_g1	CYP1B1	-1.39363
TR125934_c0_g4	PIK3R1	-1.40058
TR126326_c1_g1	PAQR5	-1.41739
TR118068_c0_g1	F10	-1.42075
TR83979_c3_g2	Actg2	-1.42748
TR84267_c1_g1	Atp13a4	-1.43628
TR75787_c0_g2	NT5C3A	-1.45061
TR83473_c2_g1	ITSN2	-1.45199
TR123136_c0_g2	MTUS1	-1.45614
TR85073_c0_g1	MAP3K20	-1.45977
TR81297_c0_g1	FOXK2	-1.46064
TR78347_c0_g2	LARP1	-1.46713
TR82453_c0_g2	PCGF5	-1.46994
TR74018_c0_g1	UNKNOWN	-1.4742
TR83733_c0_g4	GJB6	-1.47494
TR126930_c1_g3	BIN1	-1.49199
TR82556_c0_g1	UGP2	-1.49338
TR127060_c0_g1	STXBP6	-1.51033
TR81578_c0_g1	DNASE1L3	-1.52229
TR76614_c0_g2	ABRACL	-1.52671
TR118853_c0_g7	TXNDC9	-1.52724
TR128008_c0_g1	WNT4	-1.53542
TR121982_c2_g1	MSRB3	-1.54201
TR126308_c1_g2	MRAS	-1.54312
TR129598_c0_g1	MTMR10	-1.56226
TR123864_c2_g1	ADH4	-1.5718
TR128036_c0_g1	NFKBIZ	-1.5793
TR77854_c7_g1	RIOK3	-1.58321
TR79983_c2_g1	PCMT1	-1.58652
TR124030_c0_g1	GAA	-1.58788
TR126641_c0_g1	MYO1G	-1.59124
TR85110_c0_g3	CWH43	-1.59204
TR129675_c0_g1	LCP1	-1.5933
TR128987_c1_g1	RELN	-1.60523
TR127332_c1_g2	TP53INP2	-1.61011
TR67643_c0_g1	mtfp1	-1.61796
TR82564_c0_g2	ATG9A	-1.61922
TR79234_c1_g1	UPK1B	-1.62452
TR124637_c1_g1	KCNJ16	-1.62491
TR129158_c0_g1	AP1M1	-1.62552
TR114992_c0_g1	CAPSL	-1.63105
TR128280_c1_g2	UNKNOWN	-1.63199
TR128930_c0_g4	UNKNOWN	-1.63472
TR79852_c0_g1	HS3ST1	-1.63987
TR79854_c2_g4	RGCC	-1.64559
TR86430_c0_g2	SFMBT2	-1.64895
TR127386_c0_g3	MARCH1	-1.65141
TR127052_c0_g1	SGMS2	-1.65543
TR83571_c0_g1	PIP5K1B	-1.67362
TR125323_c1_g1	SORD	-1.67377
TR78850_c0_g3	CPA2	-1.67686
TR123387_c1_g3	PRKAG3	-1.68773
TR129846_c2_g1	ALDH1L1	-1.69185
TR86506_c0_g1	DST	-1.69475
TR119746_c0_g1	RAC2	-1.70473
TR125798_c1_g4	LOC102352696	-1.71279
TR81876_c0_g1	CRIM1	-1.72022
TR80639_c1_g2	FAAH	-1.73376
TR126516_c0_g1	ATP2A2	-1.74243
TR85646_c0_g1	FMO5	-1.74476
TR82433_c1_g1	OTUB2	-1.75217
TR79774_c0_g1	IDH2	-1.76088
TR117715_c0_g2	ACOT13	-1.7818
TR126692_c0_g2	FRRS1	-1.78467
TR129253_c0_g1	UNKNOWN	-1.7848
TR129708_c0_g1	FHOD3	-1.787
TR126937_c0_g2	ABCG1	-1.79765
TR118544_c0_g1	TFCP2	-1.80184
TR85649_c1_g5	CDC42EP3	-1.80585
TR125327_c1_g2	C20orf27	-1.81222
TR126851_c0_g4	GIPC1	-1.81508
TR77427_c1_g1	TBC1D19	-1.82089
TR83482_c0_g2	FHL1	-1.82965
TR79562_c2_g1	PTBP3	-1.8354
TR79523_c0_g1	PRDX6	-1.83766
TR75209_c1_g2	AKR1C3	-1.83906
TR86122_c0_g1	FLNB	-1.84167
TR128397_c3_g1	TIMP3	-1.85158
TR123914_c0_g1	AGMAT	-1.85886
TR129605_c0_g1	HNMT	-1.86098
TR126720_c0_g7	MTHFD1L	-1.86459
TR83008_c0_g1	TSC22D1	-1.88921
TR129027_c1_g1	AOX1	-1.89089
TR128184_c0_g1	NFKB1	-1.89699
TR128080_c1_g1	CASTOR2	-1.89905
TR126493_c0_g1	SNTB1	-1.91931
TR119959_c2_g1	AKR1C3	-1.92458
TR119788_c2_g2	UNKNOWN	-1.93878
TR83851_c3_g1	PARVG	-1.94049
TR82490_c2_g1	MYLK	-1.94322
TR120170_c0_g1	RBP4	-1.94558
TR83890_c0_g1	ITGA6	-1.94998
TR124332_c0_g1	TGM6	-1.96154
TR123519_c0_g1	CORO1C	-1.97314
TR116898_c1_g1	POU3F1	-1.97557
TR82345_c5_g1	EEF1A1	-2.00534
TR127907_c1_g1	CYP2A7	-2.00796
TR118232_c0_g1	NIPSNAP3A	-2.00871
TR81932_c0_g3	ATP6V1C1	-2.01315
TR80071_c6_g2	LHPP	-2.02447
TR82016_c0_g4	UNKNOWN	-2.03019
TR121135_c1_g1	PEBP1	-2.04348
TR119094_c0_g1	FCN2	-2.05235
TR119542_c0_g1	AOX1	-2.0609
TR122756_c1_g1	LOC100486127	-2.06893
TR121349_c1_g2	UNKNOWN	-2.07965
TR125646_c1_g1	DDIT4	-2.12229
TR74977_c0_g1	UNKNOWN	-2.1301
TR125377_c1_g1	ALAS2	-2.13214
TR129024_c1_g1	NOX3	-2.14608
TR119326_c0_g1	TMEM37	-2.14853
TR121556_c1_g1	UNKNOWN	-2.16008
TR129014_c0_g1	RETREG1	-2.18257
TR86432_c2_g1	PFKFB1	-2.19322
TR82016_c0_g2	Aldh2	-2.20625
TR129425_c0_g1	ELF5	-2.21608
TR80698_c0_g1	TPI1	-2.2243
TR78941_c0_g1	OSER1	-2.22639
TR81399_c0_g2	PDLIM7	-2.24614
TR84517_c2_g1	ARRDC2	-2.25562
TR84409_c0_g1	EHBP1L1	-2.26834
TR86288_c0_g1	MME	-2.27052
TR120576_c0_g1	KRT5	-2.27079
TR127204_c1_g2	GCHFR	-2.29658
TR120147_c2_g1	LYG2	-2.31755
TR83777_c1_g2	TPPP2	-2.31919
TR79366_c1_g1	CES1	-2.32548
TR85081_c1_g5	PPP1R12B	-2.34778
TR124428_c1_g3	PGM5	-2.35174
TR119022_c0_g1	GPD1L	-2.35399
TR128258_c0_g1	PDK2	-2.36596
TR78840_c0_g1	CCNG1	-2.36858
TR120135_c0_g2	ACTA2	-2.37178
TR82013_c2_g1	BNIP3L	-2.39404
TR81569_c0_g1	SPTSSB	-2.40418
TR121113_c1_g1	KRT14	-2.41192
TR129862_c1_g2	Calcoco1	-2.43191
TR129141_c0_g2	CRISPLD1	-2.43268
TR119879_c0_g3	IPMK	-2.44508
TR123621_c0_g2	PRODH	-2.45014
TR84591_c1_g1	TM6SF2	-2.45537
TR76777_c0_g1	MFAP5	-2.46245
TR126613_c3_g4	SELENBP1	-2.47839
TR86283_c1_g2	ATP6V0D1	-2.50223
TR127709_c0_g3	GYS2	-2.56973
TR80301_c0_g2	RRAGD	-2.58019
TR126542_c0_g1	HPGD	-2.58339
TR75192_c0_g1	ATP6V1G3	-2.58488
TR82890_c1_g1	PTGR1	-2.58987
TR114121_c0_g1	TSPAN1	-2.59
TR121212_c1_g3	COQ8A	-2.60725
TR80094_c0_g1	NFIL3	-2.62769
TR83598_c0_g3	Nnmt	-2.64704
TR122942_c1_g1	LOC102348346	-2.65215
TR126034_c0_g1	KLF15	-2.65797
TR119724_c0_g1	mgp	-2.67803
TR124855_c0_g1	PYGB	-2.73548
TR86515_c1_g1	FAM213A	-2.77697
TR75593_c0_g1	UNKNOWN	-2.77708
TR80949_c0_g1	TPM1	-2.88832
TR82758_c0_g1	ATP6V1B1	-2.9096
TR123595_c3_g1	PER1	-2.93247
TR126778_c0_g1	AMPD3	-2.94374
TR84976_c0_g3	UNKNOWN	-2.94805
TR81824_c3_g1	HBA2	-2.97492
TR86279_c0_g1	EFEMP2	-3.08086
TR128709_c0_g1	SPSB2	-3.10041
TR129269_c0_g1	CLIC5	-3.10375
TR125707_c0_g1	CA7	-3.12781
TR83164_c1_g2	FGL2	-3.13347
TR115047_c0_g1	CKMT1B	-3.18143
TR85737_c0_g1	ATP2A3	-3.29493
TR83372_c0_g1	SLC25A31	-3.36093
TR124750_c2_g1	KRT24	-3.38829
TR123004_c0_g1	C1S	-3.46184
TR126613_c2_g1	UNKNOWN	-3.56121
TR125873_c0_g2	PGAM1	-3.59764
TR80563_c0_g2	ALDOA	-3.64978
TR80822_c2_g2	zgc:86725	-3.7221
TR124356_c2_g1	KRT24	-3.73676
TR80822_c3_g3	ACTA2	-3.76897
TR115547_c0_g1	adm	-3.89574
TR82315_c1_g5	METTL7B	-4.0364
TR129546_c1_g2	ETNPPL	-4.10452
TR128569_c0_g2	FBXO32	-4.28641
TR120215_c1_g1	UNKNOWN	-4.32764
TR84434_c0_g2	LDHA	-4.50565
TR118810_c0_g2	POLR2L	-4.67151
TR129837_c0_g1	LRP2	-4.71369
TR127903_c0_g1	MKNK2	-4.79493
TR124608_c0_g1	UNKNOWN	-5.85212
TR85084_c1_g7	UNKNOWN	-5.98595
TR121489_c0_g1	KRT5	-6.30095
TR80658_c0_g1	UNKNOWN	-10.255
TR129005_c0_g1	PVALB	-11.2433
