# Supplementary material for: Using transcriptomics to enable a plethodontid salamander (Bolitoglossa ramosi) for limb regeneration research
Source: BMC Genomics. 2018 Sep 25;19:704. doi: 10.1186/s12864-018-5076-0 (PMC6157048; doi:10.1186/s12864-018-5076-0)
Supplement: Supplementary file 12 — List of 109 genes that were differently expressed at all post-amputation time points in comparison to the non-amputated condition. (XLSX 31 kb) [file 12864_2018_5076_MOESM12_ESM.xlsx]

## Sheet: 109 DEG all conditions
ID	GENE NAME	FC 20dpa/Control	FC 40dpa/Control	FC 60dpa/Control	FC 70dpa/control	AXREF	V4	NEWT	XENOPUS	MMU	CELOCANTH	HUMAN	DANIO	GALLUS	ANOCAR
TR122922_c3_g1	BHLHA9	7.20109	7.31844	4.22582	4.66269	Ax_TR501163_c0_g1	UNKNOWN	UNKNOWN	UNKNOWN	UNKNOWN	ENSLACG00000013405	gi_256542291_ref_NP_001157877.1_	UNKNOWN	UNKNOWN	UNKNOWN
TR79711_c0_g1	SALL4	6.78049	7.75333	8.17526	4.3095	Ax_TR511837_c8_g2	V4_contig159445	Notophthalumus_110218_Contig114217	gi_47825351_ref_NP_001001458.1_	ENSMUSG00000049532	ENSLACG00000013898	gi_530418220_ref_XP_005260524.1_	UNKNOWN	gi_124249434_ref_NP_001074341.1_	ENSACAG00000012748
TR122436_c0_g2	MMP27	5.24854	2.61241	5.16419	1.63215	Ax_TR470907_c3_g2	V4_contig44748	Notophthalumus_104141_Contig108140	gi_512823669_ref_XP_004912150.1_	UNKNOWN	UNKNOWN	gi_767970483_ref_XP_011541251.1_	ENSDARG00000012395	gi_57529313_ref_NP_001006278.1_	UNKNOWN
TR116148_c0_g1	SLC5A12	4.5301	2.83484	2.60921	1.78063	Ax_TR450888_c0_g1	V4_contig228823	UNKNOWN	gi_512831831_ref_XP_002936886.2_	ENSMUSG00000020062	ENSLACG00000004585	gi_157671931_ref_NP_848593.2_	ENSDARG00000003697	gi_50807015_ref_XP_428889.1_	ENSACAG00000004670
TR76575_c1_g1	apoe	4.52455	4.606	3.30196	1.8911	Ax_TR503510_c0_g1	V4_contig329446	Notophthalumus_36328_Contig40327	gi_512822976_ref_XP_004912063.1_	UNKNOWN	UNKNOWN	UNKNOWN	UNKNOWN	UNKNOWN	UNKNOWN
TR118320_c0_g1	LOC102351518	4.22335	7.62883	4.42948	2.30794	Ax_TR575470_c0_g1	UNKNOWN	UNKNOWN	gi_194332827_ref_NP_001123725.1_	UNKNOWN	ENSLACG00000000877	UNKNOWN	ENSDARG00000019920	gi_45382105_ref_NP_990095.1_	ENSACAG00000005997
TR122841_c1_g1	areg	4.22137	1.97253	3.63168	1.81618	Ax_TR491452_c7_g2	V4_contig358741	UNKNOWN	gi_187607327_ref_NP_001120205.1_	UNKNOWN	UNKNOWN	UNKNOWN	UNKNOWN	UNKNOWN	UNKNOWN
TR81758_c1_g1	PAK1	3.81363	1.89502	1.90656	1.65832	Ax_TR457625_c2_g4	V4_contig206172	Notophthalumus_35181_Contig39180	gi_301611179_ref_XP_002935145.1_	ENSMUSG00000030774	ENSLACG00000004190	gi_42794769_ref_NP_002567.3_	ENSDARG00000018476	gi_118089619_ref_XP_420314.2_	ENSACAG00000001968
TR124530_c0_g3	HIST1H2AE	3.7767	3.76132	2.68832	3.56583	Ax_TR452159_c0_g1	V4_contig126372	Notophthalumus_26798_Contig30797	gi_301623051_ref_XP_002940841.1_	ENSMUSG00000061615	ENSLACG00000002753	gi_10645195_ref_NP_066390.1_	ENSDARG00000029406	gi_491229154_ref_NP_001264997.1_	ENSACAG00000003365
TR124193_c0_g2	LOC101734664	3.58742	6.56406	4.84065	4.5505	UNKNOWN	UNKNOWN	UNKNOWN	gi_512811169_ref_XP_004910582.1_	UNKNOWN	UNKNOWN	UNKNOWN	UNKNOWN	UNKNOWN	UNKNOWN
TR82602_c1_g3	SOX12	3.54962	2.54822	2.84774	3.13639	Ax_TR40498_c0_g1	V4_contig207850	Notophthalumus_57988_Contig61987	gi_113931280_ref_NP_001039084.1_	ENSMUSG00000041287	ENSLACG00000003899	gi_21264339_ref_NP_008874.2_	ENSDARG00000004588	gi_348041227_ref_NP_989815.2_	ENSACAG00000003013
TR81758_c0_g1	Pak1	3.4381	1.73505	2.09408	2.17477	UNKNOWN	UNKNOWN	UNKNOWN	UNKNOWN	ENSMUSG00000030774	UNKNOWN	gi_767968303_ref_XP_011543382.1_	UNKNOWN	UNKNOWN	UNKNOWN
TR78568_c1_g1	LYPD1	3.34712	2.47696	1.92386	2.05815	Ax_TR445203_c0_g1	V4_contig380677	UNKNOWN	gi_512865681_ref_XP_004917711.1_	ENSMUSG00000026343	ENSLACG00000003819	gi_116812604_ref_NP_001070895.1_	UNKNOWN	gi_121583867_ref_NP_001073574.1_	ENSACAG00000000458
TR119145_c0_g1	dydc1	3.3459	2.6233	1.71635	2.05815	Ax_TR521188_c0_g2	V4_contig533321	UNKNOWN	gi_512852752_ref_XP_002933945.2_	UNKNOWN	UNKNOWN	UNKNOWN	UNKNOWN	UNKNOWN	UNKNOWN
TR129045_c1_g6	TNC	3.26827	4.36276	4.46392	3.84221	Ax_TR441206_c2_g1	V4_contig111279	Notophthalumus_106229_Contig110228	gi_512858279_ref_XP_004916768.1_	ENSMUSG00000028364	ENSLACG00000000489	gi_530391085_ref_XP_005252030.1_	ENSDARG00000021948	gi_312032350_ref_NP_990787.2_	ENSACAG00000003431
TR123805_c0_g1	GLDC	3.17501	6.30635	4.47763	2.62522	Ax_TR488268_c0_g1	V4_contig317975	Notophthalumus_135905_Contig139904	gi_512813230_ref_XP_002934225.2_	ENSMUSG00000024827	ENSLACG00000008903	gi_108773801_ref_NP_000161.2_	ENSDARG00000035120	gi_45383510_ref_NP_989653.1_	ENSACAG00000004393
TR120593_c0_g1	SNAI2	3.14768	4.19184	4.01993	3.60539	Ax_TR41652_c1_g1	V4_contig258678	UNKNOWN	gi_45361379_ref_NP_989267.1_	ENSMUSG00000022676	ENSLACG00000005413	gi_11276067_ref_NP_003059.1_	ENSDARG00000046019	gi_45384076_ref_NP_990473.1_	ENSACAG00000012332
TR127099_c1_g2	MMP19	3.10103	1.79653	1.68287	1.66173	Ax_TR454000_c0_g1	UNKNOWN	Notophthalumus_113982_Contig117981	UNKNOWN	ENSMUSG00000025355	ENSLACG00000014580	gi_442535505_ref_NP_001259030.1_	ENSDARG00000091557	UNKNOWN	ENSACAG00000015336
TR129355_c0_g1	WDR86	3.03248	4.24834	3.81366	3.92758	Ax_TR46702_c0_g1	V4_contig617446	Notophthalumus_130720_Contig134719	gi_512849401_ref_XP_002932539.2_	ENSMUSG00000055235	ENSLACG00000010607	gi_157266266_ref_NP_938026.2_	UNKNOWN	gi_363729899_ref_XP_001233535.2_	ENSACAG00000002245
TR80412_c1_g1	AGR3	3.00279	2.73675	2.16659	1.70055	Ax_TR439932_c0_g1	V4_contig04050	Notophthalumus_75026_Contig79025	gi_47498026_ref_NP_998864.1_	ENSMUSG00000020581	ENSLACG00000005171	gi_28827801_ref_NP_789783.1_	ENSDARG00000060682	gi_313851114_ref_NP_001186542.1_	ENSACAG00000012579
TR118895_c0_g1	ASS1	2.95536	2.49624	1.7287	1.6173	Ax_TR463514_c2_g4	V4_contig318531	Notophthalumus_117895_Contig121894	gi_58332120_ref_NP_001011212.1_	ENSMUSG00000046687	ENSLACG00000017784	gi_16950633_ref_NP_446464.1_	ENSDARG00000032564	gi_61657937_ref_NP_001013413.1_	UNKNOWN
TR76464_c5_g3	TRRAP	2.87922	2.4868	1.63581	1.57386	UNKNOWN	V4_contig324654	Notophthalumus_56077_Contig60076	gi_512868078_ref_XP_004918032.1_	ENSMUSG00000045482	ENSLACG00000005793	gi_347360922_ref_NP_001231509.1_	ENSDARG00000090442	gi_118097713_ref_XP_414752.2_	ENSACAG00000016138
TR126153_c0_g1	FGD1	2.74131	2.78681	2.23819	1.84758	Ax_TR505100_c0_g1	V4_contig160403	Notophthalumus_39759_Contig43758	gi_301620558_ref_XP_002939644.1_	ENSMUSG00000025265	ENSLACG00000010638	gi_24797153_ref_NP_004454.2_	ENSDARG00000011830	gi_513205011_ref_XP_004944613.1_	ENSACAG00000001307
TR122767_c1_g1	B3GNT4	2.72005	2.96853	4.11538	2.20339	Ax_TR130809_c1_g1	V4_contig483779	UNKNOWN	gi_512811118_ref_XP_004910572.1_	ENSMUSG00000029431	ENSLACG00000018197	gi_13540527_ref_NP_110392.1_	UNKNOWN	gi_513210130_ref_XP_004945628.1_	ENSACAG00000024053
TR83953_c2_g1	LEP	2.66917	5.93427	4.45038	3.04373	Ax_TR474024_c0_g1	V4_contig325526	Notophthalumus_111384_Contig115383	UNKNOWN	UNKNOWN	ENSLACG00000010028	UNKNOWN	UNKNOWN	UNKNOWN	UNKNOWN
TR83290_c0_g1	C16orf45	2.65389	4.01521	4.98862	1.60586	Ax_TR401119_c0_g1	V4_contig321449	UNKNOWN	gi_213982757_ref_NP_001135550.1_	ENSMUSG00000044117	ENSLACG00000001748	gi_215599562_ref_NP_001135941.1_	ENSDARG00000012338	gi_478431031_ref_NP_001264503.1_	ENSACAG00000003741
TR121640_c0_g1	LEF1	2.4903	2.57027	2.01743	1.9315	Ax_TR449425_c0_g1	V4_contig316089	Notophthalumus_58850_Contig62849	gi_345091094_ref_NP_001230763.1_	ENSMUSG00000000782	ENSLACG00000004977	gi_195222734_ref_NP_001124186.1_	ENSDARG00000004415	gi_330864821_ref_NP_001193439.1_	ENSACAG00000002732
TR120501_c0_g1	TUBB2B	2.3139	2.51931	1.5301	1.52341	Ax_TR465832_c8_g12	V4_contig109074	Notophthalumus_29619_Contig33618	gi_118404276_ref_NP_001072450.1_	ENSMUSG00000001525	ENSLACG00000004932	gi_29788768_ref_NP_821080.1_	ENSDARG00000002344	gi_153792017_ref_NP_001074329.2_	ENSACAG00000012869
TR124530_c0_g8	HIST1H2AE	2.26917	2.71125	1.93387	2.48186	Ax_TR471432_c0_g1	V4_contig116262	Notophthalumus_26633_Contig30632	gi_301626032_ref_XP_002942196.1_	ENSMUSG00000061991	ENSLACG00000002753	gi_10645195_ref_NP_066390.1_	ENSDARG00000076507	gi_491229154_ref_NP_001264997.1_	ENSACAG00000003365
TR122864_c2_g1	HIST2H3D	2.20316	2.58695	2.19566	2.28165	Ax_TR472586_c4_g1	V4_contig268794	Notophthalumus_26621_Contig30620	gi_301631766_ref_XP_002944966.1_	ENSMUSG00000069273	ENSLACG00000001043	gi_183076548_ref_NP_001116847.1_	ENSDARG00000093022	gi_118082608_ref_XP_001233028.1_	ENSACAG00000004420
TR81307_c0_g2	UNKNOWN	2.2028	5.00774	3.09188	3.05888	UNKNOWN	V4_contig210197	Notophthalumus_134337_Contig138336	gi_512846909_ref_XP_004915260.1_	UNKNOWN	UNKNOWN	UNKNOWN	UNKNOWN	UNKNOWN	UNKNOWN
TR129037_c1_g2	VCAN	2.05492	4.97852	4.59827	2.65152	Ax_TR475518_c0_g2	V4_contig106313	Notophthalumus_31003_Contig35002	gi_512813782_ref_XP_002935750.2_	ENSMUSG00000021614	ENSLACG00000005636	gi_187607300_ref_NP_001119808.1_	ENSDARG00000005783	gi_45382043_ref_NP_990071.1_	ENSACAG00000017776
TR83669_c0_g1	TGIF1	1.95974	2.37057	1.77352	1.55001	Ax_TR87541_c0_g1	V4_contig134578	UNKNOWN	gi_45361609_ref_NP_989382.1_	ENSMUSG00000047407	ENSLACG00000009903	gi_28178843_ref_NP_733796.2_	ENSDARG00000059337	gi_45382415_ref_NP_990710.1_	ENSACAG00000009578
TR125685_c0_g1	ALPI	1.93809	3.72789	2.28841	3.10005	Ax_TR402867_c0_g1	V4_contig349448	UNKNOWN	gi_183986713_ref_NP_001116946.1_	ENSMUSG00000026246	ENSLACG00000003972	gi_157266292_ref_NP_001622.2_	ENSDARG00000015273	gi_513199616_ref_XP_004943432.1_	ENSACAG00000005237
TR125319_c1_g1	PPP1R3E	1.85836	3.7893	2.30791	2.78207	Ax_TR482013_c0_g1	V4_contig330257	Notophthalumus_58379_Contig62378	UNKNOWN	UNKNOWN	UNKNOWN	UNKNOWN	UNKNOWN	gi_46048848_ref_NP_990276.1_	UNKNOWN
TR81629_c1_g1	ZFP36L2	1.80286	2.34773	2.91334	2.12825	Ax_TR468653_c0_g1	V4_contig398944	UNKNOWN	gi_163915111_ref_NP_001106542.1_	ENSMUSG00000045817	ENSLACG00000015732	gi_15812178_ref_NP_008818.3_	ENSDARG00000057328	UNKNOWN	ENSACAG00000014740
TR84750_c0_g1	ARHGAP22	1.71719	2.57898	2.11116	2.27944	Ax_TR69263_c0_g2	V4_contig317620	Notophthalumus_41565_Contig45564	UNKNOWN	ENSMUSG00000063506	ENSLACG00000018624	gi_34013590_ref_NP_067049.2_	ENSDARG00000021255	gi_118092788_ref_XP_421651.2_	UNKNOWN
TR124712_c0_g1	LOC102346348	1.67304	3.40878	2.20014	1.69865	Ax_TR505826_c0_g1	V4_contig322495	UNKNOWN	gi_113205546_ref_NP_001037882.1_	UNKNOWN	ENSLACG00000007419	UNKNOWN	ENSDARG00000068876	UNKNOWN	UNKNOWN
TR79556_c0_g2	SMARCA4	1.64902	2.76889	2.37398	2.00922	Ax_TR450840_c0_g1	V4_contig28080	Notophthalumus_105839_Contig109838	gi_165973412_ref_NP_001107134.1_	ENSMUSG00000024921	ENSLACG00000000270	gi_192807312_ref_NP_001122316.1_	ENSDARG00000008350	gi_45384078_ref_NP_990470.1_	ENSACAG00000002423
TR123454_c3_g2	MFAP2	-1.53321	5.02665	4.43605	4.70149	UNKNOWN	V4_contig205878	Notophthalumus_38190_Contig42189	gi_45360653_ref_NP_989000.1_	ENSMUSG00000060572	ENSLACG00000015601	gi_207028905_ref_NP_001128719.1_	ENSDARG00000059367	gi_513219991_ref_XP_004947536.1_	UNKNOWN
TR126992_c1_g1	PRRX1	-1.55113	3.47479	2.76032	2.89983	UNKNOWN	V4_contig248260	UNKNOWN	gi_301622984_ref_XP_002940803.1_	ENSMUSG00000026586	ENSLACG00000007765	gi_12707577_ref_NP_073207.1_	ENSDARG00000033971	gi_363740620_ref_XP_415476.3_	UNKNOWN
TR74977_c0_g1	UNKNOWN	-1.56507	-2.89466	-2.86212	-2.1301	UNKNOWN	UNKNOWN	UNKNOWN	UNKNOWN	ENSMUSG00000003053	UNKNOWN	UNKNOWN	UNKNOWN	gi_513191063_ref_XP_003641586.2_	UNKNOWN
TR82016_c0_g2	Aldh2	-1.59036	-1.73568	-2.64493	-2.20625	UNKNOWN	UNKNOWN	UNKNOWN	UNKNOWN	ENSMUSG00000029455	UNKNOWN	UNKNOWN	UNKNOWN	UNKNOWN	UNKNOWN
TR124608_c0_g1	UNKNOWN	-1.59706	-1.80138	-1.82149	-5.85212	Ax_TR455722_c4_g1	V4_contig442017	Notophthalumus_108178_Contig112177	gi_318087602_ref_NP_001186977.1_	ENSMUSG00000038094	ENSLACG00000001404	gi_530375387_ref_XP_005247886.1_	ENSDARG00000086642	gi_513199498_ref_XP_422713.3_	ENSACAG00000006153
TR86783_c2_g1	IFIT3	-1.59945	-2.32588	-2.14392	1.67362	Ax_TR515107_c2_g1	V4_contig06262	Notophthalumus_105886_Contig109885	gi_301615540_ref_XP_002937236.1_	UNKNOWN	ENSLACG00000004609	gi_31542980_ref_NP_001540.2_	UNKNOWN	gi_118092765_ref_XP_421662.2_	UNKNOWN
TR86279_c0_g1	EFEMP2	-1.63157	-3.37137	-3.33127	-3.08086	Ax_TR446335_c1_g1	V4_contig315788	Notophthalumus_131655_Contig135654	gi_301614804_ref_XP_002936872.1_	ENSMUSG00000020467	ENSLACG00000009852	gi_320118911_ref_NP_058634.4_	ENSDARG00000020811	gi_363731192_ref_XP_426097.3_	ENSACAG00000003850
TR127709_c0_g3	GYS2	-1.63523	-2.33062	-2.45736	-2.56973	Ax_TR463336_c0_g1	V4_contig314625	UNKNOWN	gi_512855187_ref_XP_004916358.1_	ENSMUSG00000003865	ENSLACG00000009666	gi_119372286_ref_NP_068776.2_	ENSDARG00000004904	gi_118083110_ref_XP_416432.2_	ENSACAG00000004713
TR127269_c0_g1	DBN1	-1.65538	3.2262	3.27421	2.89097	Ax_TR499481_c0_g1	V4_contig197015	Notophthalumus_69349_Contig73348	gi_113931386_ref_NP_001039142.1_	ENSMUSG00000034675	UNKNOWN	gi_18426913_ref_NP_543157.1_	ENSDARG00000069113	gi_45382803_ref_NP_990830.1_	ENSACAG00000006017
TR80698_c0_g1	TPI1	-1.6755	-2.19413	-2.32314	-2.2243	Ax_TR486355_c0_g1	V4_contig119734	Notophthalumus_108340_Contig112339	gi_166795913_ref_NP_001107706.1_	ENSMUSG00000023456	ENSLACG00000006017	gi_226529917_ref_NP_001152759.1_	ENSDARG00000025012	gi_45382061_ref_NP_990782.1_	ENSACAG00000005633
TR123914_c0_g1	AGMAT	-1.69159	-2.21997	-2.37662	-1.85886	Ax_TR502455_c1_g2	V4_contig320470	Notophthalumus_75531_Contig79530	gi_512856182_ref_XP_002942858.2_	ENSMUSG00000040706	ENSLACG00000018305	gi_37537722_ref_NP_079034.3_	ENSDARG00000059700	gi_45383830_ref_NP_989474.1_	UNKNOWN
TR129862_c1_g2	Calcoco1	-1.69442	-2.89718	-2.23495	-2.43191	Ax_TR452306_c0_g1	V4_contig275835	Notophthalumus_41543_Contig45542	UNKNOWN	ENSMUSG00000023055	UNKNOWN	gi_14149742_ref_NP_065949.1_	UNKNOWN	UNKNOWN	ENSACAG00000001291
TR84409_c0_g1	EHBP1L1	-1.74667	-2.52206	-2.4093	-2.26834	Ax_TR464243_c0_g3	V4_contig203792	Notophthalumus_52549_Contig56548	gi_301611771_ref_XP_002935400.1_	ENSMUSG00000024937	ENSLACG00000006608	gi_150378549_ref_NP_001092879.1_	ENSDARG00000043643	gi_363731346_ref_XP_003640961.1_	ENSACAG00000005744
TR126970_c0_g4	THBS4	-1.7603	2.63069	2.09642	1.65347	Ax_TR459408_c1_g1	V4_contig123010	Notophthalumus_111971_Contig115970	gi_118404528_ref_NP_001072673.1_	ENSMUSG00000021702	ENSLACG00000002929	gi_31543806_ref_NP_003239.2_	ENSDARG00000012060	gi_118103279_ref_XP_418238.2_	ENSACAG00000002369
TR78941_c0_g1	OSER1	-1.91265	-2.31333	-2.74596	-2.22639	Ax_TR496461_c0_g2	V4_contig68339	Notophthalumus_42350_Contig46349	gi_45360461_ref_NP_988917.1_	ENSMUSG00000035399	ENSLACG00000002490	gi_18129646_ref_NP_057554.4_	UNKNOWN	gi_71533188_ref_NP_001025152.1_	UNKNOWN
TR84591_c1_g1	TM6SF2	-1.91734	-2.69439	-3.06498	-2.45537	Ax_TR477312_c0_g1	V4_contig323155	UNKNOWN	gi_118403506_ref_NP_001072826.1_	ENSMUSG00000038623	ENSLACG00000011802	gi_112181177_ref_NP_001001524.2_	UNKNOWN	gi_478246971_ref_NP_001264390.1_	ENSACAG00000013723
TR126613_c2_g1	UNKNOWN	-1.9709	-2.21957	-3.13142	-3.56121	Ax_TR457429_c5_g2	V4_contig144809	UNKNOWN	UNKNOWN	ENSMUSG00000068874	UNKNOWN	UNKNOWN	UNKNOWN	gi_513223826_ref_XP_004948428.1_	UNKNOWN
TR128569_c0_g2	FBXO32	-2.0243	-4.22089	-2.30854	-4.28641	Ax_TR496151_c0_g1	V4_contig145620	Notophthalumus_48296_Contig52295	gi_301624300_ref_XP_002941443.1_	ENSMUSG00000022358	ENSLACG00000004890	gi_17158037_ref_NP_478136.1_	ENSDARG00000040277	gi_513178708_ref_XP_419924.3_	ENSACAG00000005286
TR117715_c0_g2	ACOT13	-2.07748	-1.86518	-1.75972	-1.7818	Ax_TR475278_c0_g3	V4_contig135723	Notophthalumus_112644_Contig116643	gi_52346102_ref_NP_001005098.1_	ENSMUSG00000006717	ENSLACG00000008718	gi_231567183_ref_NP_001153566.1_	ENSDARG00000061728	UNKNOWN	ENSACAG00000002307
TR123004_c0_g1	C1S	-2.16595	-1.75595	-1.71804	-3.46184	Ax_TR463779_c1_g1	V4_contig682449	Notophthalumus_36712_Contig40711	gi_301623913_ref_XP_002941253.1_	ENSMUSG00000038521	UNKNOWN	gi_41393602_ref_NP_958850.1_	UNKNOWN	gi_71896819_ref_NP_001025948.1_	ENSACAG00000007857
TR80639_c1_g2	FAAH	-2.17139	-2.21072	-2.12103	-1.73376	Ax_TR477792_c4_g2	V4_contig237234	Notophthalumus_44792_Contig48791	gi_512837678_ref_XP_002931490.2_	ENSMUSG00000034171	ENSLACG00000012087	gi_166795287_ref_NP_001432.2_	ENSDARG00000077764	gi_45384466_ref_NP_990307.1_	ENSACAG00000001984
TR86656_c1_g1	MXRA5	-2.20987	1.99453	2.43577	2.06091	Ax_TR446378_c0_g1	V4_contig314229	Notophthalumus_59457_Contig63456	gi_512820914_ref_XP_002941051.2_	UNKNOWN	ENSLACG00000001603	gi_139948432_ref_NP_056234.2_	ENSDARG00000074815	gi_513163916_ref_XP_416853.3_	ENSACAG00000005768
TR80301_c0_g2	RRAGD	-2.28592	-2.56047	-2.43815	-2.58019	Ax_TR507003_c5_g1	V4_contig158065	Notophthalumus_110553_Contig114552	gi_118405018_ref_NP_001072896.1_	ENSMUSG00000028278	ENSLACG00000008775	gi_11034847_ref_NP_067067.1_	ENSDARG00000006279	gi_71894727_ref_NP_001026067.1_	ENSACAG00000014508
TR75209_c1_g2	AKR1C3	-2.44653	-2.03085	-2.81603	-1.83906	UNKNOWN	UNKNOWN	Notophthalumus_34384_Contig38383	gi_163915075_ref_NP_001106519.1_	UNKNOWN	UNKNOWN	gi_359806998_ref_NP_001240838.1_	UNKNOWN	UNKNOWN	UNKNOWN
TR129027_c1_g1	AOX1	-2.49072	-1.61672	-3.05725	-1.89089	Ax_TR501284_c1_g1	V4_contig211272	UNKNOWN	gi_512866520_ref_XP_002937767.2_	ENSMUSG00000038242	ENSLACG00000000989	gi_71773480_ref_NP_001150.3_	UNKNOWN	gi_46048759_ref_NP_990458.1_	ENSACAG00000006868
TR120215_c1_g1	UNKNOWN	-2.54086	-6.07844	-3.39463	-4.32764	Ax_TR486315_c3_g2	V4_contig69905	Notophthalumus_30961_Contig34960	UNKNOWN	UNKNOWN	ENSLACG00000015241	UNKNOWN	UNKNOWN	gi_513237884_ref_XP_004950547.1_	UNKNOWN
TR129436_c2_g4	COL6A3	-2.56008	2.14005	2.63095	3.04081	UNKNOWN	V4_contig89668	Notophthalumus_103914_Contig107913	gi_512867312_ref_XP_004917931.1_	ENSMUSG00000048126	ENSLACG00000013403	gi_240255535_ref_NP_476507.3_	ENSDARG00000077139	gi_45382993_ref_NP_990865.1_	ENSACAG00000004231
TR118810_c0_g2	POLR2L	-2.61171	-2.62771	-5.07672	-4.67151	Ax_TR491815_c0_g1	V4_contig113029	Notophthalumus_35770_Contig39769	gi_284172389_ref_NP_001165065.1_	ENSMUSG00000027364	ENSLACG00000017570	gi_10863925_ref_NP_066951.1_	ENSDARG00000058349	gi_513186643_ref_XP_001233059.3_	ENSACAG00000015509
TR81399_c0_g2	PDLIM7	-2.64698	-1.98784	-1.98795	-2.24614	Ax_TR495245_c2_g1	V4_contig124564	Notophthalumus_114206_Contig118205	gi_71895947_ref_NP_001025639.1_	ENSMUSG00000021493	ENSLACG00000002821	gi_11496885_ref_NP_005442.2_	ENSDARG00000030638	gi_347800657_ref_NP_001005345.2_	ENSACAG00000005968
TR126034_c0_g1	KLF15	-2.70396	-1.77576	-3.53397	-2.65797	Ax_TR109138_c0_g1	V4_contig320460	UNKNOWN	gi_301617724_ref_XP_002938279.1_	ENSMUSG00000030087	ENSLACG00000013240	gi_530374503_ref_XP_005247457.1_	ENSDARG00000091127	gi_513205299_ref_XP_425161.3_	ENSACAG00000012356
TR83482_c0_g2	FHL1	-2.70707	-2.1852	-2.28313	-1.82965	Ax_TR516386_c3_g2	V4_contig204658	Notophthalumus_54291_Contig58290	gi_55742067_ref_NP_001006703.1_	ENSMUSG00000023092	ENSLACG00000012274	gi_21361122_ref_NP_001440.2_	ENSDARG00000056653	gi_363732773_ref_XP_001234114.2_	ENSACAG00000009112
TR125323_c1_g1	SORD	-2.74457	-2.43416	-1.81821	-1.67377	Ax_TR494877_c0_g1	V4_contig320615	Notophthalumus_71520_Contig75519	gi_58332224_ref_NP_001011264.1_	ENSMUSG00000027227	ENSLACG00000002327	gi_156627571_ref_NP_003095.2_	ENSDARG00000053405	gi_50752703_ref_XP_413719.1_	ENSACAG00000006710
TR124855_c0_g1	PYGB	-2.75043	-3.34198	-2.91583	-2.73548	Ax_TR465272_c0_g1	V4_contig189591	Notophthalumus_106178_Contig110177	gi_301614311_ref_XP_002936619.1_	ENSMUSG00000021069	ENSLACG00000009137	gi_21361370_ref_NP_002853.2_	ENSDARG00000002021	gi_45383372_ref_NP_989723.1_	ENSACAG00000005131
TR86791_c2_g2	COL6A2	-2.78113	1.94902	1.84481	2.17048	Ax_TR489221_c4_g1	V4_contig203145	Notophthalumus_107501_Contig111500	gi_187607706_ref_NP_001120436.1_	ENSMUSG00000020241	ENSLACG00000013675	gi_115527062_ref_NP_001840.3_	ENSDARG00000061436	gi_45384382_ref_NP_990679.1_	ENSACAG00000004843
TR125873_c0_g2	PGAM1	-2.78176	-4.45501	-4.38725	-3.59764	Ax_TR514921_c0_g1	V4_contig134789	Notophthalumus_46932_Contig50931	gi_187607812_ref_NP_001119984.1_	ENSMUSG00000011752	ENSLACG00000014417	gi_4505753_ref_NP_002620.1_	ENSDARG00000005423	gi_71895985_ref_NP_001026727.1_	ENSACAG00000002010
TR126937_c0_g2	ABCG1	-2.90323	-2.77712	-3.55114	-1.79765	Ax_TR19493_c0_g1	UNKNOWN	Notophthalumus_45504_Contig49503	gi_512823841_ref_XP_002942182.2_	ENSMUSG00000024030	ENSLACG00000003644	gi_46592898_ref_NP_058198.2_	ENSDARG00000061047	gi_118083943_ref_XP_416742.2_	ENSACAG00000002324
TR128550_c1_g2	COL11A1	-3.00699	1.7794	2.09944	2.06305	Ax_TR463721_c0_g1	V4_contig156129	Notophthalumus_55715_Contig59714	gi_512835852_ref_XP_004913770.1_	ENSMUSG00000024330	ENSLACG00000003084	gi_299523257_ref_NP_001177638.1_	ENSDARG00000009014	gi_363736838_ref_XP_422303.3_	ENSACAG00000002318
TR129739_c1_g2	COL6A1	-3.01132	1.50701	1.64313	1.9318	Ax_TR514463_c0_g2	V4_contig173038	Notophthalumus_108621_Contig112620	gi_512867463_ref_XP_002932077.2_	ENSMUSG00000001119	ENSLACG00000012044	gi_87196339_ref_NP_001839.2_	ENSDARG00000074908	gi_49225581_ref_NP_990438.1_	ENSACAG00000004735
TR121212_c1_g3	COQ8A	-3.01309	-2.67093	-2.29612	-2.60725	Ax_TR507499_c1_g1	V4_contig314966	Notophthalumus_39134_Contig43133	gi_301618935_ref_XP_002938863.1_	ENSMUSG00000003762	ENSLACG00000007098	gi_34147522_ref_NP_064632.2_	ENSDARG00000020123	gi_313661454_ref_NP_001186342.1_	ENSACAG00000006522
TR124356_c2_g1	KRT24	-3.08554	-2.10858	-4.15448	-3.73676	Ax_TR478896_c0_g3	V4_contig05776	Notophthalumus_105797_Contig109796	gi_172355457_ref_NP_001116496.1_	ENSMUSG00000019761	UNKNOWN	gi_192807292_ref_NP_061889.2_	ENSDARG00000036830	gi_157841182_ref_NP_001001311.2_	ENSACAG00000015988
TR80563_c0_g2	ALDOA	-3.23037	-3.70013	-3.8073	-3.64978	Ax_TR43685_c0_g1	V4_contig209014	Notophthalumus_114013_Contig118012	gi_45360989_ref_NP_989131.1_	ENSMUSG00000030695	ENSLACG00000003753	gi_193794814_ref_NP_001121089.1_	ENSDARG00000011665	gi_157951672_ref_NP_001007978.1_	ENSACAG00000012339
TR128709_c0_g1	SPSB2	-3.23325	-3.56973	-3.01059	-3.10041	Ax_TR457690_c0_g2	UNKNOWN	UNKNOWN	gi_301614239_ref_XP_002936603.1_	ENSMUSG00000038451	ENSLACG00000005624	gi_14249178_ref_NP_116030.1_	ENSDARG00000016084	gi_118095006_ref_XP_426685.2_	ENSACAG00000009167
TR121489_c0_g1	KRT5	-3.27153	-2.3097	-3.47161	-6.30095	Ax_TR43253_c0_g1	V4_contig01697	Notophthalumus_130823_Contig134822	gi_118404108_ref_NP_001072377.1_	ENSMUSG00000022986	ENSLACG00000017709	gi_119395754_ref_NP_000415.2_	ENSDARG00000017624	gi_45384378_ref_NP_990263.1_	ENSACAG00000007370
TR85110_c0_g3	CWH43	-3.32666	-2.01158	-1.51514	-1.59204	Ax_TR466717_c6_g3	V4_contig317004	UNKNOWN	UNKNOWN	ENSMUSG00000029154	ENSLACG00000014726	gi_156151386_ref_NP_079363.2_	UNKNOWN	gi_363733723_ref_XP_420716.3_	UNKNOWN
TR129837_c0_g1	LRP2	-3.32961	-2.00713	-3.17499	-4.71369	Ax_TR187941_c0_g1	V4_contig314782	Notophthalumus_101185_Contig105184	gi_512866052_ref_XP_002936802.2_	ENSMUSG00000027070	ENSLACG00000003665	gi_126012573_ref_NP_004516.2_	ENSDARG00000007906	gi_363736236_ref_XP_422014.3_	ENSACAG00000017153
TR83598_c0_g3	Nnmt	-3.39459	-2.8519	-1.57761	-2.64704	Ax_TR456595_c4_g1	V4_contig190917	Notophthalumus_57575_Contig61574	UNKNOWN	ENSMUSG00000032271	UNKNOWN	UNKNOWN	UNKNOWN	UNKNOWN	ENSACAG00000002563
TR124332_c0_g1	TGM6	-3.42599	-2.73786	-1.52073	-1.96154	Ax_TR444219_c4_g1	V4_contig315089	Notophthalumus_90776_Contig94775	gi_512874785_ref_XP_002935574.2_	ENSMUSG00000027403	UNKNOWN	gi_148664232_ref_NP_945345.2_	UNKNOWN	gi_513218019_ref_XP_001234442.2_	UNKNOWN
TR76777_c0_g1	MFAP5	-3.5627	-2.12842	-3.88733	-2.46245	Ax_TR442238_c3_g3	V4_contig328208	UNKNOWN	gi_512891306_ref_XP_004921077.1_	ENSMUSG00000030116	ENSLACG00000011526	gi_663071068_ref_NP_001284640.1_	ENSDARG00000090560	gi_118083272_ref_XP_416482.2_	ENSACAG00000017439
TR79854_c2_g4	RGCC	-3.65922	-2.59843	-2.08814	-1.64559	UNKNOWN	V4_contig385744	Notophthalumus_71571_Contig75570	gi_156717456_ref_NP_001096268.1_	ENSMUSG00000022018	ENSLACG00000012043	gi_132626811_ref_NP_054778.2_	ENSDARG00000035810	gi_50730815_ref_XP_417029.1_	ENSACAG00000001170
TR119022_c0_g1	GPD1L	-3.71649	-1.50316	-2.18955	-2.35399	Ax_TR455691_c1_g1	V4_contig133845	Notophthalumus_112132_Contig116131	gi_45360707_ref_NP_989027.1_	ENSMUSG00000023019	ENSLACG00000002433	gi_24307999_ref_NP_055956.1_	ENSDARG00000036942	gi_363736119_ref_XP_422110.3_	ENSACAG00000009804
TR126778_c0_g1	AMPD3	-3.76659	-3.74058	-3.63541	-2.94374	Ax_TR509752_c5_g5	V4_contig314989	Notophthalumus_53121_Contig57120	gi_512812238_ref_XP_002933030.2_	ENSMUSG00000005686	ENSLACG00000002759	gi_289063415_ref_NP_001165901.1_	ENSDARG00000005800	gi_313760664_ref_NP_001186517.1_	ENSACAG00000002927
TR83777_c1_g2	TPPP2	-3.82521	-3.1649	-1.87109	-2.31919	Ax_TR486440_c0_g1	V4_contig319276	UNKNOWN	gi_156717852_ref_NP_001096466.1_	ENSMUSG00000008813	ENSLACG00000004203	gi_530403081_ref_XP_005267381.1_	ENSDARG00000030463	gi_118086293_ref_XP_001231864.1_	ENSACAG00000002364
TR125707_c0_g1	CA7	-4.00241	-1.81855	-2.88902	-3.12781	Ax_TR452632_c0_g1	V4_contig208690	Notophthalumus_46227_Contig50226	gi_113931410_ref_NP_001039155.1_	ENSMUSG00000027555	ENSLACG00000001970	gi_4885101_ref_NP_005173.1_	ENSDARG00000011166	gi_363730730_ref_XP_003640859.1_	ENSACAG00000009431
TR82016_c0_g4	UNKNOWN	-4.03038	-2.56757	-1.52837	-2.03019	Ax_TR441049_c3_g1	V4_contig324756	UNKNOWN	UNKNOWN	ENSMUSG00000015134	UNKNOWN	UNKNOWN	UNKNOWN	UNKNOWN	UNKNOWN
TR129708_c0_g1	FHOD3	-4.10223	-3.18733	-1.59592	-1.787	Ax_TR279820_c0_g1	V4_contig337827	Notophthalumus_35204_Contig39203	gi_512877564_ref_XP_002941426.2_	ENSMUSG00000034295	ENSLACG00000003767	gi_528524522_ref_NP_001268668.1_	ENSDARG00000061904	gi_513171232_ref_XP_419037.4_	ENSACAG00000006717
TR127332_c1_g2	TP53INP2	-4.34728	-1.55937	-2.85809	-1.61011	Ax_TR508476_c0_g2	V4_contig208301	Notophthalumus_47742_Contig51741	gi_301606609_ref_XP_002932922.1_	UNKNOWN	UNKNOWN	gi_578836103_ref_XP_006723904.1_	UNKNOWN	UNKNOWN	ENSACAG00000009445
TR86515_c1_g1	FAM213A	-4.45239	-2.7529	-4.60006	-2.77697	Ax_TR460302_c0_g1	V4_contig315739	Notophthalumus_124817_Contig128816	gi_147903278_ref_NP_001090691.1_	ENSMUSG00000021792	UNKNOWN	gi_148596959_ref_NP_115709.3_	ENSDARG00000057378	gi_302058247_ref_NP_001180447.1_	ENSACAG00000029235
TR82890_c1_g1	PTGR1	-4.78235	-2.03484	-3.53132	-2.58987	Ax_TR516524_c1_g10	V4_contig194339	Notophthalumus_43692_Contig47691	gi_166157860_ref_NP_001107339.1_	ENSMUSG00000028378	UNKNOWN	gi_226056130_ref_NP_001139581.1_	ENSDARG00000024877	gi_71895311_ref_NP_001026606.1_	ENSACAG00000012995
TR80949_c0_g1	TPM1	-4.95133	-3.09889	-3.63049	-2.88832	Ax_TR449391_c1_g1	V4_contig161796	Notophthalumus_106961_Contig110960	gi_45361445_ref_NP_989299.1_	ENSMUSG00000032366	ENSLACG00000002856	gi_530406388_ref_XP_005254695.1_	ENSDARG00000005162	gi_350537089_ref_NP_001232856.1_	ENSACAG00000008516
TR120170_c0_g1	RBP4	-5.06379	-3.34015	-2.99739	-1.94558	Ax_TR41103_c0_g1	V4_contig211440	Notophthalumus_43657_Contig47656	gi_62751835_ref_NP_001015748.1_	ENSMUSG00000024990	ENSLACG00000000895	gi_55743122_ref_NP_006735.2_	ENSDARG00000077505	gi_45382541_ref_NP_990569.1_	ENSACAG00000007043
TR84434_c0_g2	LDHA	-5.15908	-5.25533	-4.5476	-4.50565	Ax_TR493275_c0_g1	V4_contig278150	Notophthalumus_108684_Contig112683	gi_45360903_ref_NP_988882.1_	ENSMUSG00000030246	ENSLACG00000008558	gi_260099723_ref_NP_001158886.1_	ENSDARG00000019644	gi_45383766_ref_NP_989508.1_	ENSACAG00000000061
TR80658_c0_g1	UNKNOWN	-5.3075	-3.04271	-4.3924	-10.255	Ax_TR453246_c0_g3	V4_contig98167	UNKNOWN	UNKNOWN	UNKNOWN	ENSLACG00000004195	UNKNOWN	UNKNOWN	gi_363745877_ref_XP_003643449.1_	ENSACAG00000029557
TR124750_c2_g1	KRT24	-5.33802	-2.43547	-3.7537	-3.38829	Ax_TR478896_c0_g1	V4_contig135615	Notophthalumus_52477_Contig56476	gi_172355457_ref_NP_001116496.1_	ENSMUSG00000019761	UNKNOWN	gi_192807292_ref_NP_061889.2_	UNKNOWN	gi_157841182_ref_NP_001001311.2_	ENSACAG00000015988
TR123864_c2_g1	ADH4	-5.4186	-2.62797	-2.7569	-1.5718	Ax_TR467893_c3_g3	V4_contig321280	Notophthalumus_40634_Contig44633	gi_301610570_ref_XP_002934819.1_	ENSMUSG00000037797	UNKNOWN	gi_71565152_ref_NP_000661.2_	UNKNOWN	UNKNOWN	UNKNOWN
TR83372_c0_g1	SLC25A31	-5.5174	-2.48326	-4.11457	-3.36093	Ax_TR298891_c0_g3	V4_contig120842	Notophthalumus_107926_Contig111925	gi_45360469_ref_NP_988913.1_	ENSMUSG00000016319	ENSLACG00000006944	gi_13775208_ref_NP_112581.1_	ENSDARG00000005853	gi_513181417_ref_XP_004940900.1_	ENSACAG00000002352
TR81824_c3_g1	HBA2	-5.52451	-2.06934	-1.80753	-2.97492	Ax_TR656570_c0_g1	UNKNOWN	Notophthalumus_100701_Contig104700	gi_45360947_ref_NP_988860.1_	ENSMUSG00000069917	UNKNOWN	gi_4504345_ref_NP_000508.1_	ENSDARG00000069735	gi_363745252_ref_XP_003643239.1_	UNKNOWN
TR129546_c1_g2	ETNPPL	-5.79388	-4.27081	-2.12956	-4.10452	Ax_TR445059_c0_g1	V4_contig321785	Notophthalumus_42949_Contig46948	gi_156717590_ref_NP_001096335.1_	ENSMUSG00000019232	ENSLACG00000015097	gi_226442705_ref_NP_001140062.1_	ENSDARG00000035544	gi_513182575_ref_XP_426301.4_	ENSACAG00000012569
TR119724_c0_g1	mgp	-6.20443	-2.61516	-3.13395	-2.67803	UNKNOWN	V4_contig330117	Notophthalumus_110738_Contig114737	gi_301612298_ref_XP_002935654.1_	UNKNOWN	UNKNOWN	gi_49574514_ref_NP_000891.2_	UNKNOWN	UNKNOWN	ENSACAG00000010792
TR129005_c0_g1	PVALB	-9.36638	-7.03661	-7.36814	-11.2433	Ax_TR12853_c0_g1	UNKNOWN	Notophthalumus_48450_Contig52449	gi_187608062_ref_NP_001120120.1_	ENSMUSG00000005716	ENSLACG00000003101	gi_4506335_ref_NP_002845.1_	ENSDARG00000009311	gi_226533801_ref_NP_001152787.1_	ENSACAG00000016250
TR80822_c3_g3	ACTA2	-12.8252	-8.22435	-6.6582	-3.76897	Ax_TR496472_c0_g1	V4_contig195000	Notophthalumus_26664_Contig30663	gi_45360805_ref_NP_989076.1_	ENSMUSG00000031085	ENSLACG00000003922	gi_213688375_ref_NP_001135417.1_	ENSDARG00000036371	gi_118405200_ref_NP_001072949.1_	ENSACAG00000000475
