# Supplementary material for: Using transcriptomics to enable a plethodontid salamander (Bolitoglossa ramosi) for limb regeneration research
Source: BMC Genomics. 2018 Sep 25;19:704. doi: 10.1186/s12864-018-5076-0 (PMC6157048; doi:10.1186/s12864-018-5076-0)
Supplement: Supplementary file 13 — Statistical over-representation test of biological processes using Panther Gene List Analysis tools of the annotated gene list. (XLSX 13 kb) [file 12864_2018_5076_MOESM13_ESM.xlsx]

## Sheet: GO_Biological process
GO biological process complete	counts	P-value
Unclassified (UNCLASSIFIED)	32	0
single-organism cellular process (GO:0044763)	368	2.76e-23
single-multicellular organism process (GO:0044707)	248	8.9e-21
anatomical structure morphogenesis (GO:0009653)	127	8.48e-20
system development (GO:0048731)	203	1.33e-19
single-organism process (GO:0044699)	422	4.74e-19
single-organism developmental process (GO:0044767)	235	7.09e-18
developmental process (GO:0032502)	237	1.12e-17
anatomical structure development (GO:0048856)	225	3.39e-17
multicellular organism development (GO:0007275)	214	9.17e-17
multicellular organismal process (GO:0032501)	268	1.41e-16
animal organ development (GO:0048513)	156	2.15e-16
tissue development (GO:0009888)	98	9e-12
cell differentiation (GO:0030154)	160	1.26e-11
extracellular matrix organization (GO:0030198)	38	1.47e-11
cellular developmental process (GO:0048869)	162	1.58e-11
extracellular structure organization (GO:0043062)	38	1.63e-11
biological_process (GO:0008150)	492	4.76e-11
blood vessel development (GO:0001568)	43	2.72e-09
animal organ morphogenesis (GO:0009887)	62	3.13e-09
multicellular organismal macromolecule metabolic process (GO:0044259)	19	5.17e-09
circulatory system development (GO:0072359)	58	8.62e-09
vasculature development (GO:0001944)	43	1.24e-08
skeletal system development (GO:0001501)	42	1.76e-08
collagen metabolic process (GO:0032963)	18	1.79e-08
cardiovascular system development (GO:0072358)	43	2.38e-08
anatomical structure formation involved in morphogenesis (GO:0048646)	58	2.4e-08
single-organism metabolic process (GO:0044710)	153	3.46e-08
cellular process (GO:0009987)	439	5.18e-08
nervous system development (GO:0007399)	108	7.52e-08
cellular component organization (GO:0016043)	201	8.86e-08
regulation of developmental process (GO:0050793)	110	1.27e-07
collagen catabolic process (GO:0030574)	16	1.72e-07
multicellular organism metabolic process (GO:0044236)	19	1.84e-07
ossification (GO:0001503)	29	1.87e-07
blood vessel morphogenesis (GO:0048514)	35	4.79e-07
multicellular organismal catabolic process (GO:0044243)	16	9.17e-07
cellular component organization or biogenesis (GO:0071840)	203	1.1e-06
response to endogenous stimulus (GO:0009719)	71	1.96e-06
response to stimulus (GO:0050896)	266	2.85e-06
cell development (GO:0048468)	77	6.16e-06
embryonic morphogenesis (GO:0048598)	41	1.16e-05
regulation of cell differentiation (GO:0045595)	79	1.19e-05
single-organism catabolic process (GO:0044712)	53	1.36e-05
neurogenesis (GO:0022008)	77	1.37e-05
artery development (GO:0060840)	15	1.69e-05
response to chemical (GO:0042221)	153	2.17e-05
negative regulation of cellular process (GO:0048523)	164	3.04e-05
oxidation-reduction process (GO:0055114)	56	3.81e-05
tissue morphogenesis (GO:0048729)	38	4.63e-05
response to organic substance (GO:0010033)	112	6.7e-05
embryo development (GO:0009790)	54	9.12e-05
positive regulation of biological process (GO:0048518)	193	0.000126
central nervous system development (GO:0007417)	52	0.000152
regulation of multicellular organismal process (GO:0051239)	113	0.000156
negative regulation of biological process (GO:0048519)	175	0.000165
cellular response to endogenous stimulus (GO:0071495)	58	0.000203
response to external stimulus (GO:0009605)	84	0.000264
skeletal system morphogenesis (GO:0048705)	22	0.00032
negative regulation of developmental process (GO:0051093)	49	0.000417
localization of cell (GO:0051674)	53	0.000454
cell motility (GO:0048870)	53	0.000454
movement of cell or subcellular component (GO:0006928)	70	0.000566
locomotion (GO:0040011)	61	0.00057
chordate embryonic development (GO:0043009)	38	0.000626
collagen fibril organization (GO:0030199)	10	0.000697
embryo development ending in birth or egg hatching (GO:0009792)	38	0.000779
response to oxygen-containing compound (GO:1901700)	69	0.00082
small molecule metabolic process (GO:0044281)	82	0.000927
organic acid metabolic process (GO:0006082)	54	0.00096
biological regulation (GO:0065007)	352	0.000965
osteoblast differentiation (GO:0001649)	16	0.00112
carbohydrate biosynthetic process (GO:0016051)	16	0.00112
generation of neurons (GO:0048699)	68	0.00115
renal system development (GO:0072001)	24	0.00115
metabolic process (GO:0008152)	306	0.00119
oxoacid metabolic process (GO:0043436)	53	0.00133
extracellular matrix disassembly (GO:0022617)	13	0.00136
epithelium development (GO:0060429)	56	0.00144
gliogenesis (GO:0042063)	20	0.00147
cell migration (GO:0016477)	48	0.00158
heart development (GO:0007507)	33	0.00233
negative regulation of cell differentiation (GO:0045596)	39	0.00261
urogenital system development (GO:0001655)	25	0.00283
localization (GO:0051179)	186	0.00309
regulation of anatomical structure morphogenesis (GO:0022603)	51	0.00334
regulation of biological quality (GO:0065008)	132	0.0035
tube development (GO:0035295)	36	0.00354
negative regulation of multicellular organismal process (GO:0051241)	53	0.00398
single-organism carbohydrate metabolic process (GO:0044723)	27	0.00411
neuron differentiation (GO:0030182)	50	0.00419
regulation of cell migration (GO:0030334)	41	0.00476
tube morphogenesis (GO:0035239)	26	0.00513
response to hormone (GO:0009725)	44	0.00536
response to organic cyclic compound (GO:0014070)	48	0.00547
regulation of multicellular organismal development (GO:2000026)	77	0.00687
single-organism biosynthetic process (GO:0044711)	59	0.00696
epithelial tube morphogenesis (GO:0060562)	24	0.00737
positive regulation of developmental process (GO:0051094)	59	0.00793
regulation of cellular component movement (GO:0051270)	45	0.00915
connective tissue development (GO:0061448)	19	0.00916
cellular response to chemical stimulus (GO:0070887)	98	0.00927
cell morphogenesis (GO:0000902)	37	0.00947
head development (GO:0060322)	41	0.0114
regulation of cell motility (GO:2000145)	42	0.012
carbohydrate metabolic process (GO:0005975)	31	0.0143
cellular component morphogenesis (GO:0032989)	40	0.0147
cellular carbohydrate metabolic process (GO:0044262)	16	0.0148
positive regulation of cell differentiation (GO:0045597)	46	0.0159
cartilage development (GO:0051216)	16	0.0176
artery morphogenesis (GO:0048844)	10	0.0178
regulation of locomotion (GO:0040012)	44	0.0202
positive regulation of cell death (GO:0010942)	37	0.0204
response to oxidative stress (GO:0006979)	26	0.0218
organonitrogen compound metabolic process (GO:1901564)	184	0.0226
positive regulation of stress fiber assembly (GO:0051496)	9	0.0233
catabolic process (GO:0009056)	80	0.0266
glycosaminoglycan biosynthetic process (GO:0006024)	13	0.0278
regulation of cell proliferation (GO:0042127)	69	0.028
neural tube development (GO:0021915)	16	0.0286
negative regulation of cell development (GO:0010721)	22	0.0292
aminoglycan biosynthetic process (GO:0006023)	13	0.0307
developmental growth (GO:0048589)	25	0.0355
regulation of stress fiber assembly (GO:0051492)	11	0.0359
neuron projection development (GO:0031175)	35	0.0445
organic substance metabolic process (GO:0071704)	286	0.0465
negative regulation of nitrogen compound metabolic process (GO:0051172)	90	0.048
tube formation (GO:0035148)	15	0.0483
brain development (GO:0007420)	38	0.049
