# Supplementary material for: Using transcriptomics to enable a plethodontid salamander (Bolitoglossa ramosi) for limb regeneration research
Source: BMC Genomics. 2018 Sep 25;19:704. doi: 10.1186/s12864-018-5076-0 (PMC6157048; doi:10.1186/s12864-018-5076-0)
Supplement: Supplementary file 14 — Enriched GO associated terms for DEGs shared between Bolitoglossa ramosi and A. mexicanum. (XLSX 18 kb) [file 12864_2018_5076_MOESM14_ESM.xlsx]

## Sheet: GO Molecular
Analysis Type:	PANTHER Overrepresentation Test (release 20170413)
Annotation Version and Release Date:	GO Ontology database Released 2017-07-21
Analyzed List:	Client Text Box Input (Homo sapiens)
Reference List:	Homo sapiens (all genes in database)
Bonferroni correction:	true
Bonferroni count:	3119
GO molecular function complete	Homo sapiens - REFLIST (21002)	Client Text Box Input (398)	Client Text Box Input (expected)	Client Text Box Input (over/under)	Client Text Box Input (fold Enrichment)	Client Text Box Input (P-value)
peroxidase activity (GO:0004601)	42	8	0.8	+	10.05	0.00582
NAD binding (GO:0051287)	56	10	1.06	+	9.42	0.000544
oxidoreductase activity, acting on peroxide as acceptor (GO:0016684)	45	8	0.85	+	9.38	0.00962
extracellular matrix structural constituent (GO:0005201)	80	14	1.52	+	9.23	2.46e-06
collagen binding (GO:0005518)	65	10	1.23	+	8.12	0.00208
antioxidant activity (GO:0016209)	81	10	1.53	+	6.51	0.0144
oxidoreductase activity, acting on CH-OH group of donors (GO:0016614)	136	13	2.58	+	5.04	0.00906
protein complex binding (GO:0032403)	780	35	14.78	+	2.37	0.00986
oxidoreductase activity (GO:0016491)	760	34	14.4	+	2.36	0.0146
macromolecular complex binding (GO:0044877)	975	39	18.48	+	2.11	0.0379
carbohydrate derivative binding (GO:0097367)	2198	71	41.65	+	1.7	0.0196
small molecule binding (GO:0036094)	2459	79	46.6	+	1.7	0.00637
anion binding (GO:0043168)	2742	84	51.96	+	1.62	0.0179
metal ion binding (GO:0046872)	4151	117	78.66	+	1.49	0.00882
cation binding (GO:0043169)	4239	119	80.33	+	1.48	0.00847
ion binding (GO:0043167)	6194	173	117.38	+	1.47	7.5e-06
catalytic activity (GO:0003824)	6020	166	114.08	+	1.46	5.72e-05
protein binding (GO:0005515)	11174	291	211.75	+	1.37	9.09e-13
binding (GO:0005488)	14629	339	277.23	+	1.22	1.59e-09
molecular_function (GO:0003674)	17358	378	328.94	+	1.15	3.32e-10
Unclassified (UNCLASSIFIED)	3644	20	69.06	-	0.29	0

## Sheet: GO biological
Analysis Type:	PANTHER Overrepresentation Test (release 20170413)
Annotation Version and Release Date:	GO Ontology database Released 2017-07-21
Analyzed List:	Client Text Box Input (Homo sapiens)
Reference List:	Homo sapiens (all genes in database)
Bonferroni correction:	true
Bonferroni count:	8599
GO biological process complete	Homo sapiens - REFLIST (21002)	Client Text Box Input (398)	Client Text Box Input (expected)	Client Text Box Input (over/under)	Client Text Box Input (fold Enrichment)	Client Text Box Input (P-value)
collagen catabolic process (GO:0030574)	65	14	1.23	+	11.37	4.79e-07
collagen fibril organization (GO:0030199)	41	8	0.78	+	10.3	0.0134
multicellular organismal catabolic process (GO:0044243)	73	14	1.38	+	10.12	2.12e-06
collagen metabolic process (GO:0032963)	79	15	1.5	+	10.02	5.56e-07
multicellular organismal macromolecule metabolic process (GO:0044259)	84	15	1.59	+	9.42	1.28e-06
artery development (GO:0060840)	77	12	1.46	+	8.22	0.000384
multicellular organism metabolic process (GO:0044236)	104	15	1.97	+	7.61	2.24e-05
extracellular matrix disassembly (GO:0022617)	79	11	1.5	+	7.35	0.0042
detoxification (GO:0098754)	94	11	1.78	+	6.18	0.0221
extracellular matrix organization (GO:0030198)	308	35	5.84	+	6	6.43e-13
extracellular structure organization (GO:0043062)	309	35	5.86	+	5.98	7.09e-13
carbohydrate biosynthetic process (GO:0016051)	123	13	2.33	+	5.58	0.00843
cell junction assembly (GO:0034329)	133	13	2.52	+	5.16	0.0197
osteoblast differentiation (GO:0001649)	123	12	2.33	+	5.15	0.0489
ossification (GO:0001503)	251	24	4.76	+	5.05	1.67e-06
gliogenesis (GO:0042063)	195	17	3.7	+	4.6	0.00272
cell junction organization (GO:0034330)	191	16	3.62	+	4.42	0.0101
connective tissue development (GO:0061448)	199	16	3.77	+	4.24	0.0169
blood vessel development (GO:0001568)	462	35	8.76	+	4	6.83e-08
skeletal system morphogenesis (GO:0048705)	212	16	4.02	+	3.98	0.0373
renal system development (GO:0072001)	268	20	5.08	+	3.94	0.00287
blood vessel morphogenesis (GO:0048514)	377	28	7.14	+	3.92	1.39e-05
vasculature development (GO:0001944)	485	35	9.19	+	3.81	2.53e-07
cardiovascular system development (GO:0072358)	495	35	9.38	+	3.73	4.36e-07
urogenital system development (GO:0001655)	304	21	5.76	+	3.65	0.00501
skeletal system development (GO:0001501)	465	31	8.81	+	3.52	2.27e-05
negative regulation of cell development (GO:0010721)	286	19	5.42	+	3.51	0.0301
developmental growth (GO:0048589)	350	23	6.63	+	3.47	0.00342
circulatory system development (GO:0072359)	807	46	15.29	+	3.01	4.66e-07
heart development (GO:0007507)	480	27	9.1	+	2.97	0.00673
tissue morphogenesis (GO:0048729)	516	29	9.78	+	2.97	0.00265
animal organ morphogenesis (GO:0009887)	880	48	16.68	+	2.88	7.46e-07
neuron projection development (GO:0031175)	622	33	11.79	+	2.8	0.00146
anatomical structure formation involved in morphogenesis (GO:0048646)	833	44	15.79	+	2.79	1.28e-05
single-organism catabolic process (GO:0044712)	862	45	16.34	+	2.75	1.18e-05
response to wounding (GO:0009611)	558	29	10.57	+	2.74	0.0125
anatomical structure morphogenesis (GO:0009653)	2003	102	37.96	+	2.69	1.38e-16
cell morphogenesis (GO:0000902)	631	32	11.96	+	2.68	0.00593
embryonic morphogenesis (GO:0048598)	558	28	10.57	+	2.65	0.0365
tube development (GO:0035295)	560	28	10.61	+	2.64	0.039
regulation of cell migration (GO:0030334)	702	35	13.3	+	2.63	0.00259
cell migration (GO:0016477)	865	42	16.39	+	2.56	0.000326
organic acid metabolic process (GO:0006082)	994	48	18.84	+	2.55	3.76e-05
central nervous system development (GO:0007417)	891	43	16.88	+	2.55	0.000262
oxoacid metabolic process (GO:0043436)	977	47	18.51	+	2.54	6.22e-05
localization of cell (GO:0051674)	961	46	18.21	+	2.53	0.000106
cell motility (GO:0048870)	961	46	18.21	+	2.53	0.000106
regulation of cell motility (GO:2000145)	755	36	14.31	+	2.52	0.00493
regulation of cellular component movement (GO:0051270)	827	39	15.67	+	2.49	0.00214
neuron development (GO:0048666)	764	36	14.48	+	2.49	0.00648
cellular component morphogenesis (GO:0032989)	725	34	13.74	+	2.47	0.0148
tissue development (GO:0009888)	1651	77	31.29	+	2.46	1.86e-09
regulation of locomotion (GO:0040012)	826	38	15.65	+	2.43	0.00559
cellular response to endogenous stimulus (GO:0071495)	1052	48	19.94	+	2.41	0.000214
neuron differentiation (GO:0030182)	951	43	18.02	+	2.39	0.00156
carboxylic acid metabolic process (GO:0019752)	870	39	16.49	+	2.37	0.00741
negative regulation of developmental process (GO:0051093)	848	38	16.07	+	2.36	0.0104
biological adhesion (GO:0022610)	878	39	16.64	+	2.34	0.00924
response to endogenous stimulus (GO:0009719)	1276	56	24.18	+	2.32	4.93e-05
cell development (GO:0048468)	1489	65	28.22	+	2.3	2.96e-06
response to organonitrogen compound (GO:0010243)	894	39	16.94	+	2.3	0.0142
cell adhesion (GO:0007155)	872	38	16.52	+	2.3	0.0199
locomotion (GO:0040011)	1200	52	22.74	+	2.29	0.000277
oxidation-reduction process (GO:0055114)	951	41	18.02	+	2.27	0.0101
neurogenesis (GO:0022008)	1513	65	28.67	+	2.27	5.62e-06
plasma membrane bounded cell projection organization (GO:0120036)	1025	44	19.42	+	2.27	0.00449
cell projection organization (GO:0030030)	1055	45	19.99	+	2.25	0.00392
positive regulation of cell differentiation (GO:0045597)	869	37	16.47	+	2.25	0.0457
embryo development (GO:0009790)	925	39	17.53	+	2.22	0.0316
movement of cell or subcellular component (GO:0006928)	1455	61	27.57	+	2.21	5.08e-05
negative regulation of multicellular organismal process (GO:0051241)	1031	43	19.54	+	2.2	0.0128
generation of neurons (GO:0048699)	1415	58	26.82	+	2.16	0.000277
animal organ development (GO:0048513)	2981	122	56.49	+	2.16	3.2e-13
nervous system development (GO:0007399)	2229	91	42.24	+	2.15	1.41e-08
response to oxygen-containing compound (GO:1901700)	1428	57	27.06	+	2.11	0.000893
response to external stimulus (GO:0009605)	1850	72	35.06	+	2.05	3.85e-05
positive regulation of developmental process (GO:0051094)	1213	47	22.99	+	2.04	0.0293
system development (GO:0048731)	4192	162	79.44	+	2.04	2.23e-17
cell differentiation (GO:0030154)	3514	132	66.59	+	1.98	9.07e-12
cellular developmental process (GO:0048869)	3585	134	67.94	+	1.97	7.23e-12
regulation of developmental process (GO:0050793)	2340	87	44.34	+	1.96	5.84e-06
small molecule metabolic process (GO:0044281)	1810	67	34.3	+	1.95	0.000965
regulation of cell differentiation (GO:0045595)	1648	61	31.23	+	1.95	0.00394
regulation of multicellular organismal development (GO:2000026)	1796	65	34.04	+	1.91	0.00342
multicellular organism development (GO:0007275)	4776	170	90.51	+	1.88	6.81e-15
anatomical structure development (GO:0048856)	5122	181	97.06	+	1.86	3.82e-16
response to organic substance (GO:0010033)	2757	97	52.25	+	1.86	8.4e-06
single-organism developmental process (GO:0044767)	5400	189	102.33	+	1.85	7.45e-17
developmental process (GO:0032502)	5487	191	103.98	+	1.84	7.12e-17
cellular response to organic substance (GO:0071310)	2107	73	39.93	+	1.83	0.00304
single-multicellular organism process (GO:0044707)	5579	193	105.73	+	1.83	7.51e-17
regulation of multicellular organismal process (GO:0051239)	2749	94	52.1	+	1.8	6.95e-05
cellular response to chemical stimulus (GO:0070887)	2557	87	48.46	+	1.8	0.000375
single-organism metabolic process (GO:0044710)	3617	119	68.54	+	1.74	3.09e-06
regulation of cellular component organization (GO:0051128)	2331	76	44.17	+	1.72	0.0168
response to chemical (GO:0042221)	4056	132	76.86	+	1.72	4e-07
cellular component organization (GO:0016043)	5290	168	100.25	+	1.68	8.37e-10
cellular component organization or biogenesis (GO:0071840)	5513	171	104.47	+	1.64	3.62e-09
multicellular organismal process (GO:0032501)	6679	207	126.57	+	1.64	5.07e-13
response to stress (GO:0006950)	3320	101	62.92	+	1.61	0.00541
single-organism cellular process (GO:0044763)	9924	298	188.07	+	1.58	2.44e-25
regulation of biological quality (GO:0065008)	3520	103	66.71	+	1.54	0.0242
negative regulation of cellular process (GO:0048523)	4349	126	82.42	+	1.53	0.00175
positive regulation of biological process (GO:0048518)	5502	156	104.27	+	1.5	8.89e-05
negative regulation of biological process (GO:0048519)	4841	135	91.74	+	1.47	0.00469
positive regulation of cellular process (GO:0048522)	4900	135	92.86	+	1.45	0.00939
response to stimulus (GO:0050896)	7971	219	151.06	+	1.45	3.32e-08
single-organism process (GO:0044699)	12792	328	242.42	+	1.35	1.09e-16
biological regulation (GO:0065007)	11877	280	225.08	+	1.24	8.8e-05
regulation of biological process (GO:0050789)	11269	260	213.55	+	1.22	0.0133
cellular process (GO:0009987)	14975	342	283.78	+	1.21	3.43e-08
biological_process (GO:0008150)	17357	377	328.93	+	1.15	3.46e-09
Unclassified (UNCLASSIFIED)	3645	21	69.07	-	0.3	0
