# Supplementary material for: Using transcriptomics to enable a plethodontid salamander (Bolitoglossa ramosi) for limb regeneration research
Source: BMC Genomics. 2018 Sep 25;19:704. doi: 10.1186/s12864-018-5076-0 (PMC6157048; doi:10.1186/s12864-018-5076-0)
Supplement: Supplementary file 15 — List of DEG of B. ramosi not reported yet as differential expressed genes during limb regeneration in A. mexicanum. (XLSX 8 kb) [file 12864_2018_5076_MOESM15_ESM.xlsx]

## Sheet: DEGs_not_reported_A.mexicaum
Boli_ID	Gene_Symbol
TR84164_c2_g5	ABO
TR119959_c2_g1	AKR1C3
TR123428_c3_g1	ARL5B
TR82340_c1_g1	BMP4
TR123004_c0_g1	C1S
TR126445_c0_g1	CYP1B1
TR76498_c0_g2	DNAAF4
TR77772_c0_g1	EN1
TR127592_c0_g1	fam169aa
TR124030_c0_g1	GAA
TR124530_c0_g3	HIST1H2AE
TR124383_c0_g3	HIST1H2BB
TR86783_c2_g1	IFIT3
TR119293_c0_g1	krtt1c19e
TR122436_c0_g1	LOC100489735
TR86432_c1_g2	LOC100496172
TR124193_c0_g2	LOC101734664
TR124712_c0_g1	LOC102346348
TR128053_c1_g1	LOC102352162
TR125798_c1_g4	LOC102352696
TR86602_c3_g1	LOC102354411
TR82316_c0_g1	LOC102354416
TR80131_c0_g1	LOC102357090
TR124067_c0_g1	LOC102358972
TR82315_c1_g5	METTL7B
TR84923_c0_g2	mmp13a
TR122436_c0_g2	MMP27
TR126641_c0_g1	MYO1G
TR123304_c3_g6	PADI1
TR78500_c1_g3	PLA2G4E
TR125070_c0_g1	rce1b
TR129014_c0_g1	RETREG1
TR82799_c1_g2	si:ch73-269m14.2
TR116148_c0_g1	SLC5A12
TR116148_c0_g1	SLC5A12
TR128709_c0_g1	SPSB2
TR129132_c2_g1	TMEM269
TR84579_c0_g1	zgc:153952
TR80822_c2_g2	zgc:86725
TR118320_c0_g1	LOC102351518 (Lefty2)
