# Supplementary material for: Using transcriptomics to enable a plethodontid salamander (Bolitoglossa ramosi) for limb regeneration research
Source: BMC Genomics. 2018 Sep 25;19:704. doi: 10.1186/s12864-018-5076-0 (PMC6157048; doi:10.1186/s12864-018-5076-0)
Supplement: Supplementary file 16 — Transcripts annotated as possible ncRNA which were differentially expressed during limb regeneration in Bolitoglossa ramosi. (XLSX 8 kb) [file 12864_2018_5076_MOESM16_ESM.xlsx]

## Sheet: DEG_ncRNA
id	log220/C	log240/C	log260/C	log270/C	ncRNA_ID	RFAM ID
TR68596_c0_g1	3.27567	2.82055	5.78345	3.38579	AY227767.1/1-370	RF00177
TR75978_c0_g4	6.41688	0.472949	5.61985	1.0382	EF421998.1/170-742	RF00177
TR129283_c2_g2	4.46694	1.1386	3.96898	4.16881	CT025399.2/3346-2749	RF00017
TR117946_c0_g3	7.00203	2.75208	3.07782	4.21106	X01055.1/1-296	RF00017
TR65485_c0_g1	4.89619	1.84836	2.44217	4.58641	AACZ02132356.1/21410-21091	RF00100
TR117946_c0_g1	6.17434	1.56678	2.17912	3.07322	X01055.1/1-296	RF00017
TR117946_c0_g4	5.13657	0.32385	1.86659	3.55643	X01055.1/1-296	RF00017
TR78601_c1_g1	3.52656	1.53732	1.64981	3.89067	AAVX01364890.1/352-515	RF00003
TR80194_c2_g1	1.08542	3.02809	1.47401	1.3419	AAVX01416582.1/429-619	RF00004
TR120193_c1_g1	-4.77204	0.995233	0.946799	-0.292679	eca-mir-9182	MI0028412
TR81129_c0_g4	0.78182	-0.561132	0.459325	0.597429	AC137828.24/28447-28966	RF00177
TR75626_c0_g2	0.211475	-1.05581	0.170347	0.293481	AY252216.1/689-1143	RF00177
TR84884_c2_g1	-0.0147543	0.743223	-0.279555	-0.237743	AAEX02013048.1/29694-29361	RF00100
TR128363_c3_g5	0.133003	-3.31489	-2.83034	-3.61471	DQ340043.1/474-933	RF00177
