# Supplementary material for: Using transcriptomics to enable a plethodontid salamander (Bolitoglossa ramosi) for limb regeneration research
Source: BMC Genomics. 2018 Sep 25;19:704. doi: 10.1186/s12864-018-5076-0 (PMC6157048; doi:10.1186/s12864-018-5076-0)
Supplement: Supplementary file 17 — RT-qPCR output and comparison of RT-qPCR and RNA-Seq estimates of gene expression. (XLSX 26 kb) [file 12864_2018_5076_MOESM17_ESM.xlsx]

## Sheet: Control_40dpa
Sample: Pigmented blastema (Blastema pigmentado (BP))
Gene:SALL4
sample	GAPDH (Ct)	PROMEDIO (Ct)	SD (Ct)	SALL4 (Ct)	PROMEDIO (Ct)	SD (Ct)	∆ CT expression gene	∆∆ ct expression gene	Relative expression gene	log2 (Relative expression gene)		∆∆ ct expressionCONTROL	Relative expressionCONTROL	LOG2CONTROL
LIMB-A	19	19.89	1.25865	32.48	32.935	0.643467	13.045	0	1	0
LIMB-A	20.78			33.39
LIMB-B	20.63	20.495	0.190919	32.6	33.545	1.33643	13.05	0	1	0
LIMB-B	20.36			34.49
LIMB-C	18.72	18.985	0.374767	32.08	32.25	0.240416	13.265	0	1	0
LIMB-C	19.25			32.42
BP-A	19.92	20.27	0.494975	26.07	26.19	0.169706	5.92	-7.125	139.585	7.125		7.125	0.00716409	-7.125
BP-A	20.62			26.31
BP-B	21.51	21.655	0.205061	27.97	27.875	0.13435	6.22	-6.83	113.772	6.83		6.83	0.00878952	-6.83
BP-B	21.8			27.78
BP-C	21.81	22.01	0.282843	28.38	28.21	0.240416	6.2	-7.065	133.899	7.065		7.065	0.00746832	-7.065
BP-C	22.21			28.04
Gene:FN
sample	GAPDH	PROMEDIO	SD	FN	PROMEDIO	SD	∆ CT expression	∆∆ ct expression	Relative expression	log2 (Relative expression gene)		∆∆ ct expressionCONTROL	Relative expressionCONTROL	LOG2CONTROL
LIMB-A	19	19.89	1.25865	24.48	24.385	0.13435	4.495	0	1	0
LIMB-A	20.78			24.29
LIMB-B	20.63	20.495	0.190919	25	24.91	0.127279	4.415	0	1	0
LIMB-B	20.36			24.82
LIMB-C	18.72	18.985	0.374767	23.01	22.98	0.0424264	3.995	0	1	0
LIMB-C	19.25			22.95
BP-A	19.92	20.27	0.494975	19.19	19.765	0.813173	-0.505	-5	32	5		5	0.03125	-5
BP-A	20.62			20.34
BP-B	21.51	21.655	0.205061	22.93	22.99	0.0848528	1.335	-3.08	8.45614	3.08		3.08	0.118257	-3.08
BP-B	21.8			23.05
BP-C	21.81	22.01	0.282843	21.06	21.205	0.205061	-0.805	-4.8	27.8576	4.8		4.8	0.0358968	-4.8
BP-C	22.21			21.35
Gene: MYOT
sample	GAPDH	PROMEDIO	SD	MYOT	PROMEDIO	SD	∆ CT expression	∆∆ ct expression	Relative expression	log2 (Relative expression gene)		∆∆ ct expressionCONTROL	Relative expressionCONTROL	LOG2CONTROL
LIMB-A	19	19.89	1.25865	25.14	25.79	0.919239	5.9	0	1	0
LIMB-A	20.78			26.44
LIMB-B	20.63	20.495	0.190919	24.14	24.23	0.127279	3.735	0	1	0
LIMB-B	20.36			24.32
LIMB-C	18.72	18.985	0.374767	22.94	22.835	0.148492	3.85	0	1	0
LIMB-C	19.25			22.73
BP-A	19.92	20.27	0.494975	29.56	29.84	0.39598	9.57	3.67	0.0785633	-3.67		-3.67	12.7286	3.67
BP-A	20.62			30.12
BP-B	21.51	21.655	0.205061	30.08	29.735	0.487904	8.08	4.345	0.0492067	-4.345		-4.345	20.3224	4.345
BP-B	21.8			29.39
BP-C	21.81	22.01	0.282843	30.24	30.09	0.212132	8.08	4.23	0.0532897	-4.23		-4.23	18.7654	4.23
BP-C	22.21			29.94
Gene:COL11A1
sample	GAPDH	PROMEDIO	SD	COL11A1	PROMEDIO	SD	∆ CT expression	∆∆ ct expression	Relative expression	log2 (Relative expression gene)		∆∆ ct expressionCONTROL	Relative expressionCONTROL	LOG2CONTROL
LIMB-A	20.16	19.865	0.417193	24.15	24.13	0.0282843	4.265	0	1	0
LIMB-A	19.57			24.11
LIMB-B	20.16	19.875	0.403051	26.3	26.32	0.0282843	6.445	0	1	0
LIMB-B	19.59			26.34
LIMB-C	18.9	18.935	0.0494975	24.87	24.595	0.388909	5.66	0	1	0
LIMB-C	18.97			24.32
BP-A	19.92	20.255	0.473762	20.51	20.52	0.0141421	0.265	-4	16	4		4	0.0625	-4
BP-A	20.59			20.53
BP-B	22.11	22.59	0.678823	23.31	23.315	0.00707107	0.725	-5.72	52.7098	5.72		5.72	0.0189718	-5.72
BP-B	23.07			23.32
BP-C	20.74	21.115	0.53033	22.11	21.89	0.311127	0.775	-4.885	29.5482	4.885		4.885	0.033843	-4.885
BP-C	21.49			21.67
Gene:COL1A1
sample	GAPDH	PROMEDIO	SD	COL1A1	PROMEDIO	SD	∆ CT expression	∆∆ ct expression	Relative expression	log2 (Relative expression gene)		∆∆ ct expressionCONTROL	Relative expressionCONTROL	LOG2CONTROL
LIMB-A	20.16	19.865	0.417193	22.09	21.955	0.190919	2.09	0	1	0
LIMB-A	19.57			21.82
LIMB-B	20.16	19.875	0.403051	24.17	24.16	0.0141421	4.285	0	1	0
LIMB-B	19.59			24.15
LIMB-C	18.9	18.935	0.0494975	22.61	22.33	0.39598	3.395	0	1	0
LIMB-C	18.97			22.05
BP-A	19.92	20.255	0.473762	17.41	17.405	0.00707107	-2.85	-4.94	30.6965	4.94		4.94	0.0325771	-4.94
BP-A	20.59			17.4
BP-B	22.11	22.59	0.678823	20.52	20.335	0.26163	-2.255	-6.54	93.0542	6.54		6.54	0.0107464	-6.54
BP-B	23.07			20.15
BP-C	20.74	21.115	0.53033	19.18	19.245	0.0919239	-1.87	-5.265	38.4524	5.265		5.265	0.0260062	-5.265
BP-C	21.49			19.31
Gene:COL6A1
sample	GAPDH	PROMEDIO	SD	COL6A1	PROMEDIO	SD	∆ CT expression	∆∆ ct expression	Relative expression	log2 (Relative expression gene)		∆∆ ct expressionCONTROL	Relative expressionCONTROL	LOG2CONTROL
LIMB-A	20.16	19.865	0.417193	23.26	22.685	0.813173	2.82	0	1	0
LIMB-A	19.57			22.11
LIMB-B	20.16	19.875	0.403051	24.29	24.325	0.0494975	4.45	0	1	0
LIMB-B	19.59			24.36
LIMB-C	18.9	18.935	0.0494975	22.41	22.385	0.0353553	3.45	0	1	0
LIMB-C	18.97			22.36
BP-A	19.92	20.255	0.473762	20.2	20.245	0.0636396	-0.01	-2.83	7.11074	2.83		2.83	0.140632	-2.83
BP-A	20.59			20.29
BP-B	22.11	22.59	0.678823	22.69	22.925	0.33234	0.335	-4.115	17.3276	4.115		4.115	0.0577114	-4.115
BP-B	23.07			23.16
BP-C	20.74	21.115	0.53033	21.07	21.41	0.480833	0.295	-3.155	8.90737	3.155		3.155	0.112267	-3.155
BP-C	21.49			21.75
Gene:721
sample	GAPDH	PROMEDIO	SD	721	PROMEDIO	SD	∆ CT expression	∆∆ ct expression	Relative expression	log2 (Relative expression gene)		∆∆ ct expressionCONTROL	Relative expressionCONTROL	LOG2CONTROL
LIMB-A	19.12	19.375	0.360624	29.95	29.945	0.00707107	10.57	0	1	0
LIMB-A	19.63			29.94
LIMB-B	19.6	19.61	0.0141421	30.16	30.18	0.0282843	10.57	0	1	0
LIMB-B	19.62			30.2
LIMB-C	18.64	18.835	0.275772	29.48	29.515	0.0494975	10.68	0	1	0
LIMB-C	19.03			29.55
BP-A	20.08	20.335	0.360624	27.87	28.145	0.388909	7.81	-2.76	6.77396	2.76		2.76	0.147624	-2.76
BP-A	20.59			28.42
BP-B	22.7	22.89	0.268701	29.86	29.825	0.0494975	6.935	-3.635	12.4235	3.635		3.635	0.0804926	-3.635
BP-B	23.08			29.79
BP-C	22.07	22.12	0.0707107	30.34	30.25	0.127279	8.13	-2.55	5.85634	2.55		2.55	0.170755	-2.55
BP-C	22.17			30.16
Gene:256
sample	GAPDH	PROMEDIO	SD	256	PROMEDIO	SD	∆ CT expression	∆∆ ct expression	Relative expression	log2 (Relative expression gene)		∆∆ ct expressionCONTROL	Relative expressionCONTROL	LOG2CONTROL
LIMB-A	19.12	19.375	0.360624	25.28	25.64	0.509117	6.265	0	1	0
LIMB-A	19.63			26
LIMB-B	19.6	19.61	0.0141421	25.44	25.61	0.240416	6	0	1	0
LIMB-B	19.62			25.78
LIMB-C	18.64	18.835	0.275772	24.14	24.6	0.650538	5.765	0	1	0
LIMB-C	19.03			25.06
BP-A	20.08	20.335	0.360624	23.09	22.975	0.162635	2.64	-3.625	12.3377	3.625		3.625	0.0810525	-3.625
BP-A	20.59			22.86
BP-B	22.7	22.89	0.268701	25.47	25.7	0.325269	3	-3	8	3		3	0.125	-3
BP-B	23.08			25.93
BP-C	22.07	22.12	0.0707107	22.33	22.37	0.0565685	0.25	-5.515	45.7278	5.515		5.515	0.0218685	-5.515
BP-C	22.17			22.41

## Sheet: control_60dpa
Sample: late blastema (Blastema tardio (BT))
Gene:SALL4
sample	GAPDH (Ct)	PROMEDIO (Ct)	SD (Ct)	SALL4 (Ct)	PROMEDIO (Ct)	SD (Ct)	∆ CT expression gene	∆∆ ct expression gene	Relative expression gene	log2 (Relative expression gene)		∆∆ ct expressionCONTROL	Relative expressionCONTROL	LOG2CONTROL
LIMB-A	19	19.89	1.25865	32.48	32.935	0.643467	13.045	0	1	0
LIMB-A	20.78			33.39
LIMB-B	20.63	20.495	0.190919	32.6	33.545	1.33643	13.05	0	1	0
LIMB-B	20.36			34.49
LIMB-C	18.72	18.985	0.374767	32.08	32.25	0.240416	13.265	0	1	0
LIMB-C	19.25			32.42
BT-A	22.66	22.505	0.219203	29.85	29.975	0.176777	7.47	-5.575	47.6697	5.575		5.575	0.0209777	-5.575
BT-A	22.35			30.1
BT-B	28.29	28.3	0.0141421	33.07	33.315	0.346482	5.015	-8.035	262.287	8.035		8.035	0.00381262	-8.035
BT-B	28.31			33.56
BT-C	25.42	25.63	0.296985	29.78	29.585	0.275772	3.955	-9.31	634.73	9.31		9.31	0.00157547	-9.31
BT-C	25.84			29.39
Gene:FN
sample	GAPDH	PROMEDIO	SD	FN	PROMEDIO	SD	∆ CT expression	∆∆ ct expression	Relative expression	log2 (Relative expression gene)		∆∆ ct expressionCONTROL	Relative expressionCONTROL	LOG2CONTROL
LIMB-A	19	19.89	1.25865	26.16	26.28	0.169706	6.39	0	1	0
LIMB-A	20.78			26.4
LIMB-B	20.63	20.495	0.190919	27.08	27.17	0.127279	6.675	0	1	0
LIMB-B	20.36			27.26
LIMB-C	18.72	18.985	0.374767	26.02	26.125	0.148492	7.14	0	1	0
LIMB-C	19.25			26.23
BT-A	22.66	22.505	0.219203	24	24.205	0.289914	1.7	-4.69	25.8125	4.69		4.69	0.0387409	-4.69
BT-A	22.35			24.41
BT-B	28.29	28.3	0.0141421	29.33	29.35	0.0282843	1.05	-5.625	49.3507	5.625		5.625	0.0202631	-5.625
BT-B	28.31			29.37
BT-C	25.42	25.63	0.296985	25.6	25.755	0.219203	0.125	-7.015	129.338	7.015		7.015	0.00773169	-7.015
BT-C	25.84			25.91
Gene: MYOT
sample	GAPDH	PROMEDIO	SD	MYOT	PROMEDIO	SD	∆ CT expression	∆∆ ct expression	Relative expression	log2 (Relative expression gene)		∆∆ ct expressionCONTROL	Relative expressionCONTROL	LOG2CONTROL
LIMB-A	20.05	20.3	0.353553	24.26	24.08	0.254558	3.78	0	1	0
LIMB-A	20.55			23.9
LIMB-B	20.91	20.845	0.0919239	26.38	26.25	0.183848	5.405	0	1	0
LIMB-B	20.78			26.12
LIMB-C	20.08	21.415	1.88798	27.19	28.81	2.29103	7.395	0	1	0
LIMB-C	22.75			30.43
BT-A	22.67	22.33	0.480833	33.73	32.93	1.13137	10.6	6.82	0.00885066	-6.82		-6.82	112.986	6.82
BT-A	21.99			32.13
BT-B	27.75	24.775	4.20729	33.13	33.03	0.141421	8.255	2.85	0.138696	-2.85		-2.85	7.21	2.85
BT-B	21.8			32.93
BT-C	21.52	21.485	0.0494975	31.11	31.5	0.551543	10.015	2.62	0.162668	-2.62		-2.62	6.1475	2.62
BT-C	21.45			31.89
Gene:COL11A1
sample	GAPDH	PROMEDIO	SD	COL11A1	PROMEDIO	SD	∆ CT expression	∆∆ ct expression	Relative expression	log2 (Relative expression gene)		∆∆ ct expressionCONTROL	Relative expressionCONTROL	LOG2CONTROL
LIMB-A	20.16	19.865	0.417193	24.15	24.13	0.0282843	4.265	0	1	0
LIMB-A	19.57			24.11
LIMB-B	20.16	19.875	0.403051	26.3	26.32	0.0282843	6.445	0	1	0
LIMB-B	19.59			26.34
LIMB-C	18.9	18.935	0.0494975	24.87	24.595	0.388909	5.66	0	1	0
LIMB-C	18.97			24.32
BT-A	20.15	20.02	0.183848	22.73	22.86	0.183848	2.84	-1.425	2.68515	1.425		1.425	0.372419	-1.425
BT-A	19.89			22.99
BT-B	27.36	27.275	0.120208	27.6	27.845	0.346482	0.57	-5.875	58.6883	5.875		5.875	0.0170392	-5.875
BT-B	27.19			28.09
BT-C	23.59	23.705	0.162635	22.99	23.135	0.205061	-0.57	-6.23	75.0614	6.23		6.23	0.0133224	-6.23
BT-C	23.82			23.28
gene:COL1A1
sample	GAPDH	PROMEDIO	SD	COL1A1	PROMEDIO	SD	∆ CT expression	∆∆ ct expression	Relative expression	log2 (Relative expression gene)		∆∆ ct expressionCONTROL	Relative expressionCONTROL	LOG2CONTROL
LIMB-A	20.16	19.865	0.417193	22.09	21.955	0.190919	2.09	0	1	0
LIMB-A	19.57			21.82
LIMB-B	20.16	19.875	0.403051	24.17	24.16	0.0141421	4.285	0	1	0
LIMB-B	19.59			24.15
LIMB-C	18.9	18.935	0.0494975	22.61	22.33	0.39598	3.395	0	1	0
LIMB-C	18.97			22.05
BT-A	20.15	20.02	0.183848	22.73	22.86	0.183848	2.84	0.75	0.594604	-0.75		-0.75	1.68179	0.75
BT-A	19.89			22.99
BT-B	27.36	27.275	0.120208	27.6	27.845	0.346482	0.57	-3.715	13.1319	3.715		3.715	0.0761506	-3.715
BT-B	27.19			28.09
BT-C	23.59	23.705	0.162635	22.99	23.135	0.205061	-0.57	-3.965	15.6165	3.965		3.965	0.0640348	-3.965
BT-C	23.82			23.28
Gene:COL6A1
sample	GAPDH	PROMEDIO	SD	COL6A1	PROMEDIO	SD	∆ CT expression	∆∆ ct expression	Relative expression	log2 (Relative expression gene)		∆∆ ct expressionCONTROL	Relative expressionCONTROL	LOG2CONTROL
LIMB-A	20.16	19.865	0.417193	23.26	22.685	0.813173	2.82	0	1	0
LIMB-A	19.57			22.11
LIMB-B	20.16	19.875	0.403051	24.29	24.325	0.0494975	4.45	0	1	0
LIMB-B	19.59			24.36
LIMB-C	18.9	18.935	0.0494975	22.41	22.385	0.0353553	3.45	0	1	0
LIMB-C	18.97			22.36
BT-A	20.15	20.02	0.183848	20.36	20.935	0.813173	0.915	-1.905	3.74509	1.905		1.905	0.267016	-1.905
BT-A	19.89			21.51
BT-B	27.36	27.275	0.120208	28	27.82	0.254558	0.545	-3.905	14.9804	3.905		3.905	0.0667541	-3.905
BT-B	27.19			27.64
BT-C	23.59	23.705	0.162635	23.81	23.765	0.0636396	0.06	-3.39	10.4831	3.39		3.39	0.0953912	-3.39
BT-C	23.82			23.72
Gene:721
sample	GAPDH	PROMEDIO	SD	721	PROMEDIO	SD	∆ CT expression	∆∆ ct expression	Relative expression	log2 (Relative expression gene)		∆∆ ct expressionCONTROL	Relative expressionCONTROL	LOG2CONTROL
LIMB-A	19.12	19.375	0.360624	29.63	29.625	0.00707107	10.25	0	1	0
LIMB-A	19.63			29.62
LIMB-B	19.6	19.61	0.0141421	30.81	31.075	0.374767	11.465	0	1	0
LIMB-B	19.62			31.34
LIMB-C	18.64	18.835	0.275772	29.04	29.285	0.346482	10.45	0	1	0
LIMB-C	19.03			29.53
BT-A	20.26	20.17	0.127279	27.32	27.59	0.381838	7.42	-2.83	7.11074	2.83		2.83	0.140632	-2.83
BT-A	20.08			27.86
BT-B	26.69	26.64	0.0707107	33.06	32.76	0.424264	6.12	-5.345	40.6448	5.345		5.345	0.0246034	-5.345
BT-B	26.59			32.46
BT-C	23.3	23.51	0.296985	31.09	31.39	0.424264	7.88	-2.57	5.93809	2.57		2.57	0.168404	-2.57
BT-C	23.72			31.69
Gene:256
sample	GAPDH	PROMEDIO	SD	256	PROMEDIO	SD	∆ CT expression	∆∆ ct expression	Relative expression	log2 (Relative expression gene)		∆∆ ct expressionCONTROL	Relative expressionCONTROL	LOG2CONTROL
LIMB-A	19.12	19.375	0.360624	25.8	25.79	0.0141421	6.415	0	1	0
LIMB-A	19.63			25.78
LIMB-B	19.6	19.61	0.0141421	25.84	26.16	0.452548	6.55	0	1	0
LIMB-B	19.62			26.48
LIMB-C	18.64	18.835	0.275772	24.9	24.6	0.424264	5.765	0	1	0
LIMB-C	19.03			24.3
BT-A	20.26	20.17	0.127279	21.54	21.37	0.240416	1.2	-5.215	37.1425	5.215		5.215	0.0269233	-5.215
BT-A	20.08			21.2
BT-B	26.69	26.64	0.0707107	25.29	25.695	0.572756	-0.945	-7.495	180.393	7.495		7.495	0.00554345	-7.495
BT-B	26.59			26.1
BT-C	23.3	23.51	0.296985	25.87	26	0.183848	2.49	-3.275	9.67995	3.275		3.275	0.103306	-3.275
BT-C	23.72			26.13

## Sheet: Person correlation
40dpa
Number of XY Pairs	8
Pearson r	0.9251
95% confidence interval	0.6333 to 0.9866
P value (two-tailed)	0.001
P value summary	***
Is the correlation significant? (alpha=0.05)	Yes
R squared	0.8559
60dpa
Number of XY Pairs	8
Pearson r	0.962
95% confidence interval	0.7988 to 0.9933
P value (two-tailed)	0.0001
P value summary	***
Is the correlation significant? (alpha=0.05)	Yes
R squared	0.9254
